# Supplementary material for: Superconducting gap of H3S measured by tunnelling spectroscopy
Source: Nature. 2025 Apr 23;641(8063):619–24. doi: 10.1038/s41586-025-08895-2 (PMC12075003; doi:10.1038/s41586-025-08895-2)
Supplement: Supplementary file 2 — Source Data Fig. 2 [file 41586_2025_8895_MOESM2_ESM.xls]

## Sheet: Fig.2a
T(K)	R(Ohm)
19.9967	0.000364854
20.2771	8.17514e-05
20.5574	5.55722e-05
20.8378	-0.0014056
21.1181	1.32089e-05
21.3985	0.000472218
21.6788	-0.000618257
21.9592	8.50065e-05
22.2395	-6.66237e-05
22.5199	-0.000440487
22.8002	-0.000149794
23.0806	-3.50023e-05
23.3609	-0.000606071
23.6413	-0.000242182
23.9216	-0.000741717
24.202	0.000185311
24.4823	-1.52967e-05
24.7627	0.000301461
25.043	2.04206e-05
25.3234	-3.05275e-05
25.6037	-0.000992771
25.8841	-0.00063973
26.1644	-0.000587307
26.4448	-0.000104516
26.7251	-0.000130797
27.0055	0.000195052
27.2858	-0.000716583
27.5662	-7.19044e-05
27.8465	-0.000618474
28.1269	6.6716e-05
28.4072	-8.88437e-05
28.6876	-5.00594e-05
28.9679	0.000417302
29.2483	-3.86535e-05
29.5286	-0.0010158
29.809	0.000156918
30.0893	8.62759e-05
30.3697	-0.000110723
30.65	0.000844071
30.9304	-0.000606491
31.2107	-2.68633e-05
31.4911	-0.000617904
31.7714	0.00030685
32.0518	9.95265e-05
32.3321	-0.000221568
32.6125	-8.68363e-05
32.8928	-3.66939e-05
33.1732	0.000633183
33.4535	0.000198828
33.7339	0.000170552
34.0142	0.000128965
34.2946	-0.000291684
34.5749	-0.000386609
34.8553	0.00168766
35.1356	-0.000369282
35.416	4.66399e-05
35.6963	-0.000210246
35.9767	-0.00017073
36.257	-0.000200089
36.5374	0.000131805
36.8177	0.000706963
37.0981	-0.000119349
37.3784	2.41936e-05
37.6588	9.3456e-05
37.9391	-0.000106403
38.2195	0.000116112
38.4998	-2.86797e-05
38.7802	-0.000209735
39.0605	9.5889e-05
39.3409	-0.000207494
39.6212	3.86598e-05
39.9016	5.7686e-06
40.1819	-0.000578073
40.4623	-0.000353004
40.7426	4.74498e-05
41.023	-0.000393398
41.3033	-0.000419571
41.5837	0.000168406
41.864	-0.000292093
42.1444	-0.00058528
42.4247	0.000247851
42.7051	0.000106426
42.9854	-0.000414162
43.2658	-1.20191e-05
43.5461	7.48403e-05
43.8265	0.000229852
44.1068	-0.000324206
44.3872	6.9472e-05
44.6675	-0.000360053
44.9479	-0.000663718
45.2282	-0.000375697
45.5086	6.93435e-05
45.789	-1.07612e-05
46.0693	-0.000153723
46.3497	-0.000139966
46.63	0.000574067
46.9104	0.0021197
47.1907	-0.00014096
47.4711	-0.000161612
47.7514	0.000802357
48.0318	5.70766e-05
48.3121	-0.000929874
48.5925	-0.000264043
48.8728	-0.00061446
49.1532	-0.000371697
49.4335	0.000180757
49.7139	-0.000163501
49.9942	0.00017373
50.2746	-0.000228976
50.5549	0.000129408
50.8353	0.000334322
51.1156	-5.79749e-05
51.396	-7.24859e-05
51.6763	0.000292242
51.9567	0.000162935
52.237	0.000369762
52.5174	0.000162249
52.7977	-0.000308914
53.0781	5.52014e-05
53.3584	6.59175e-05
53.6388	-0.000133888
53.9191	0.000545219
54.1995	0.00114208
54.4798	8.41371e-06
54.7602	-8.93696e-05
55.0405	2.36382e-05
55.3209	-0.000113678
55.6012	-3.42508e-06
55.8816	6.76792e-05
56.1619	-0.000412337
56.4423	1.44928e-05
56.7226	0.000349964
57.003	0.000269743
57.2833	0.000248587
57.5637	0.000324559
57.844	-0.000102002
58.1244	0.000261238
58.4047	0.000352282
58.6851	-2.30681e-05
58.9654	-1.03989e-05
59.2458	0.000269376
59.5261	-1.10663e-05
59.8065	0.000301317
60.0868	4.933e-05
60.3672	-0.000337611
60.6475	0.000390576
60.9279	0.00109991
61.2082	0.000376746
61.4886	-0.000232985
61.7689	-0.000224481
62.0493	-1.82091e-05
62.3296	0.000223825
62.61	-0.000281816
62.8903	5.00622e-05
63.1707	0.000707228
63.451	1.73154e-05
63.7314	0.000340548
64.0117	-0.000129247
64.2921	4.96274e-05
64.5724	0.000138272
64.8528	-0.000271128
65.1331	0.00025589
65.4135	-0.000517036
65.6938	-1.1346e-05
65.9742	0.000310424
66.2545	0.000213172
66.5349	-0.000372853
66.8152	0.000215044
67.0956	0.000372067
67.3759	0.000120364
67.6563	0.000281011
67.9366	-7.02759e-05
68.217	0.000149776
68.4973	5.67544e-05
68.7777	0.000637752
69.058	0.000263345
69.3384	-0.00041825
69.6187	-0.000308171
69.8991	-7.93612e-05
70.1794	-1.47836e-05
70.4598	-0.000224071
70.7401	0.000173928
71.0205	-0.000319964
71.3009	-8.46486e-05
71.5812	-0.00128264
71.8616	0.000108235
72.1419	0.000111691
72.4223	-8.77038e-05
72.7026	-0.00127332
72.983	0.000577618
73.2633	5.8856e-05
73.5437	-8.17738e-05
73.824	0.000211745
74.1044	0.000801207
74.3847	0.00011888
74.6651	0.000516832
74.9454	-0.000624071
75.2258	-0.00157201
75.5061	0.000918531
75.7865	-0.00075666
76.0668	-0.000943318
76.3472	4.6844e-06
76.6275	-0.000355222
76.9079	1.58318e-05
77.1882	3.87462e-05
77.4686	-1.10848e-05
77.7489	6.92582e-06
78.0293	0.000991371
78.3096	-0.000376798
78.59	-0.000745285
78.8703	0.000208471
79.1507	-0.000523465
79.431	-9.75055e-05
79.7114	0.000534031
79.9917	-0.000356339
80.2721	-0.000114337
80.5524	-0.000328821
80.8328	0.000367623
81.1131	0.000161581
81.3935	0.000544624
81.6738	-0.000729422
81.9542	-0.00171307
82.2345	-0.000492688
82.5149	-0.000183073
82.7952	0.000261539
83.0756	0.000219587
83.3559	-0.000812173
83.6363	-3.09964e-05
83.9166	0.000406672
84.197	0.000501822
84.4773	0.000364948
84.7577	0.00021741
85.038	-0.000143944
85.3184	-1.97676e-05
85.5987	-0.000604139
85.8791	0.000177547
86.1594	0.000361037
86.4398	-0.000109301
86.7201	-0.00095152
87.0005	0.000279335
87.2808	-0.000105093
87.5612	0.000232773
87.8415	-0.000965766
88.1219	-6.68936e-05
88.4022	-7.4854e-05
88.6826	-0.00114026
88.9629	-0.000625219
89.2433	-0.000530078
89.5236	-0.000487654
89.804	0.000378981
90.0843	-1.39663e-05
90.3647	-0.000629513
90.645	-0.000268143
90.9254	-3.89768e-05
91.2057	-0.000193459
91.4861	-0.000182175
91.7664	-0.000231753
92.0468	0.000524712
92.3271	0.000923685
92.6075	0.00200294
92.8878	0.00049163
93.1682	-0.000779307
93.4485	0.000217686
93.7289	-0.000371473
94.0092	-7.80283e-05
94.2896	-1.25376e-06
94.5699	-3.54161e-05
94.8503	0.00021246
95.1306	0.000530484
95.411	-5.90996e-05
95.6913	-0.000236895
95.9717	-0.000119994
96.252	-3.4928e-05
96.5324	0.000190294
96.8128	-0.000292592
97.0931	-1.23372e-05
97.3735	0.000156508
97.6538	-0.00026415
97.9342	0.00103448
98.2145	9.84642e-05
98.4949	0.000292901
98.7752	0.000390467
99.0556	1.18634e-05
99.3359	0.000197999
99.6163	-0.000242739
99.8966	-0.000109153
100.177	-0.000893747
100.457	0.000532117
100.738	-0.000567076
101.018	-0.000381371
101.298	0.00025782
101.579	-6.57729e-05
101.859	-3.35923e-05
102.139	-0.000339446
102.42	-9.62947e-05
102.7	-0.000463461
102.98	9.06355e-05
103.261	-0.000224029
103.541	3.83804e-05
103.822	-3.92532e-05
104.102	-0.00103717
104.382	0.000419482
104.663	0.000263277
104.943	-0.00193889
105.223	-0.000587552
105.504	0.000223619
105.784	-0.000135149
106.064	-0.00013638
106.345	-0.00108146
106.625	-0.000178029
106.905	-0.000208241
107.186	-0.000522153
107.466	-0.000133298
107.746	0.000400881
108.027	0.000191435
108.307	0.000148606
108.587	-0.000143409
108.868	0.000116302
109.148	0.000276474
109.429	0.000100205
109.709	-5.73281e-05
109.989	0.000209624
110.27	-5.98503e-05
110.55	-9.85687e-05
110.83	0.000113127
111.111	0.000154758
111.391	0.000656775
111.671	-1.77041e-05
111.952	6.26935e-05
112.232	-0.000157118
112.512	-6.50764e-05
112.793	0.000436681
113.073	4.97508e-06
113.353	0.000113111
113.634	0.000564127
113.914	-0.000114903
114.194	-0.000378669
114.475	7.5465e-05
114.755	-0.000262724
115.036	4.7937e-05
115.316	-0.000585408
115.596	0.000355161
115.877	6.5185e-05
116.157	0.000193146
116.437	0.000143768
116.718	0.000190142
116.998	-0.000311142
117.278	0.000252354
117.559	0.000109033
117.839	-8.7065e-05
118.119	9.82818e-05
118.4	-3.08112e-05
118.68	-0.000262715
118.96	-0.000909487
119.241	0.000100978
119.521	0.000330344
119.801	8.8204e-05
120.082	-3.61029e-05
120.362	7.64998e-05
120.643	-8.67774e-05
120.923	0.000196666
121.203	-0.000398084
121.484	-4.12278e-06
121.764	8.43513e-05
122.044	-8.10026e-06
122.325	-0.000163386
122.605	0.000804065
122.885	-0.000469227
123.166	-0.000241111
123.446	-1.09591e-05
123.726	2.7765e-05
124.007	0.000321533
124.287	0.000170143
124.567	0.000135969
124.848	-0.000224839
125.128	-0.000197445
125.409	0.000251692
125.689	-0.000610923
125.969	0.000184175
126.25	-0.000513329
126.53	-7.71487e-05
126.81	5.3052e-05
127.091	0.000337748
127.371	-6.92429e-05
127.651	0.00034266
127.932	-0.000157331
128.212	-0.000453399
128.492	4.78728e-05
128.773	0.000207543
129.053	-0.000211605
129.333	-1.73493e-05
129.614	-0.000261186
129.894	-0.000294468
130.174	0.000119511
130.455	-4.42917e-05
130.735	8.03296e-05
131.016	0.000233697
131.296	0.000321234
131.576	-0.000171173
131.857	0.000433555
132.137	-8.70356e-05
132.417	0.000225443
132.698	8.22095e-05
132.978	8.22938e-06
133.258	0.000587649
133.539	-0.000138149
133.819	-0.00103801
134.099	-9.59498e-06
134.38	-3.56866e-05
134.66	-0.000129261
134.94	0.00016999
135.221	-0.000254177
135.501	0.000290827
135.781	0.000197075
136.062	0.000355502
136.342	-8.2065e-06
136.623	-0.000411084
136.903	9.46549e-05
137.183	0.000375548
137.464	0.000311119
137.744	5.84567e-05
138.024	0.000339457
138.305	-0.00016388
138.585	-0.000126075
138.865	-3.96916e-05
139.146	-4.6777e-06
139.426	-0.000128646
139.706	-0.00026706
139.987	0.000162931
140.267	-0.000113022
140.547	0.00023165
140.828	-0.000308825
141.108	0.000736773
141.388	-3.72612e-05
141.669	0.000423352
141.949	0.000758294
142.23	0.000175883
142.51	-0.000739539
142.79	7.68617e-05
143.071	-0.000172047
143.351	-0.000705879
143.631	0.000203425
143.912	-9.43372e-05
144.192	0.000254034
144.472	0.000185413
144.753	-0.000212269
145.033	-4.00942e-05
145.313	-0.000832873
145.594	0.000426335
145.874	-0.00013535
146.154	-0.000149374
146.435	-8.01774e-05
146.715	-2.4327e-05
146.995	0.000132635
147.276	9.40754e-05
147.556	0.0016693
147.837	-2.42301e-05
148.117	-0.000595052
148.397	8.56589e-05
148.678	-0.000241014
148.958	-8.75786e-05
149.238	-0.000365849
149.519	-4.03571e-05
149.799	-0.00022883
150.079	0.000272686
150.36	0.000185176
150.64	-0.000221376
150.92	-0.000421325
151.201	-0.000250315
151.481	4.49216e-05
151.761	0.000234117
152.042	0.000134477
152.322	6.46496e-05
152.603	6.7658e-05
152.883	-0.000183491
153.163	-0.000237747
153.444	0.000144297
153.724	0.00019988
154.004	0.000105622
154.285	-2.05421e-05
154.565	-6.11219e-05
154.845	-5.83168e-05
155.126	0.000328109
155.406	-0.000379913
155.686	4.03158e-05
155.967	4.0645e-05
156.247	0.000278632
156.527	0.000403811
156.808	0.000439028
157.088	0.00047588
157.368	-0.000591438
157.649	4.12748e-05
157.929	0.000111389
158.21	0.000106606
158.49	0.000251407
158.77	-0.000162011
159.051	0.000272841
159.331	3.55837e-05
159.611	0.000137189
159.892	0.000455203
160.172	-0.000300413
160.452	0.000182025
160.733	-0.000590837
161.013	-0.000252033
161.293	0.000330085
161.574	0.000453509
161.854	5.3591e-05
162.134	-0.000256773
162.415	-0.000248568
162.695	-0.000224746
162.975	0.000386187
163.256	-0.000582637
163.536	0.000261804
163.817	0.00126312
164.097	0.000223068
164.377	-0.000670052
164.658	-0.000478789
164.938	0.000174262
165.218	-0.000493556
165.499	0.00072299
165.779	0.000243776
166.059	0.000314057
166.34	0.000253476
166.62	-3.85176e-06
166.9	0.000401067
167.181	4.62614e-05
167.461	0.000134018
167.741	0.00111101
168.022	0.000342684
168.302	-1.35807e-05
168.582	-1.05958e-05
168.863	0.000114612
169.143	0.00024647
169.424	0.000152044
169.704	-0.000254601
169.984	2.23879e-05
170.265	-1.66277e-05
170.545	0.000116257
170.825	0.000220313
171.106	0.000131783
171.386	3.91166e-05
171.666	-4.79961e-05
171.947	-0.000586609
172.227	0.000141161
172.507	0.000121448
172.788	-0.000549247
173.068	0.000254542
173.348	-0.00135755
173.629	0.000543688
173.909	0.000586444
174.19	0.000131896
174.47	0.000104905
174.75	0.000488497
175.031	0.000184528
175.311	0.000341885
175.591	-0.000110429
175.872	0.000134527
176.152	-8.54196e-05
176.432	0.000321663
176.713	0.000308189
176.993	-0.000153934
177.273	0.00016415
177.554	4.14369e-05
177.834	-2.18066e-05
178.114	6.73399e-05
178.395	1.09546e-05
178.675	-0.000256744
178.955	0.000882577
179.236	0.000300956
179.516	0.00019352
179.797	-0.000316145
180.077	0.000103982
180.357	0.000512169
180.638	0.000163716
180.918	-0.000357634
181.198	-0.000288823
181.479	-0.000686794
181.759	-3.66908e-05
182.039	-2.98487e-05
182.32	0.0005566
182.6	-2.26663e-05
182.88	0.00054363
183.161	-2.29157e-05
183.441	-0.000188466
183.721	-0.000792127
184.002	-5.94799e-05
184.282	-0.000283799
184.562	0.000273471
184.843	0.000400696
185.123	0.000390376
185.404	0.000124324
185.684	-0.000478408
185.964	-0.000134476
186.245	-0.000134964
186.525	1.31754e-06
186.805	1.00187e-05
187.086	-3.14454e-05
187.366	-0.000225469
187.646	-0.00068815
187.927	-0.000109991
188.207	6.93795e-06
188.487	0.000566246
188.768	0.000368186
189.048	0.000634769
189.328	0.000109269
189.609	-0.000125696
189.889	9.46244e-05
190.169	0.000975363
190.45	0.000655184
190.73	0.00168226
191.011	0.00162855
191.291	0.00340679
191.571	0.00296384
191.852	0.0039628
192.132	0.0049039
192.412	0.00995055
192.693	0.0157331
192.973	0.0186928
193.253	0.0205854
193.534	0.0236756
193.814	0.0271038
194.094	0.029343
194.375	0.0323002
194.655	0.0347929
194.935	0.0426775
195.216	0.0468931
195.496	0.0538901
195.776	0.0574762
196.057	0.0607557
196.337	0.0640877
196.618	0.0656858
196.898	0.0682207
197.178	0.0693513
197.459	0.0690077
197.739	0.0691825
198.019	0.0694486
198.3	0.0690775
198.58	0.0692416
198.86	0.0693541
199.141	0.0695862
199.421	0.0695952
199.701	0.0697506
199.982	0.0701695
200.262	0.0695981
200.542	0.0709393
200.823	0.0704312
201.103	0.0705471
201.384	0.0706129
201.664	0.0697156
201.944	0.0700831
202.225	0.069095
202.505	0.0699129
202.785	0.070495
203.066	0.0720806
203.346	0.0704828
203.626	0.0708824
203.907	0.0712339
204.187	0.0716018
204.467	0.0712156
204.748	0.0714848
205.028	0.0713956
205.308	0.071525
205.589	0.0707338
205.869	0.0714476
206.149	0.0712487
206.43	0.0716687
206.71	0.0719339
206.991	0.0715259
207.271	0.0722526
207.551	0.0716928
207.832	0.0716195
208.112	0.0720602
208.392	0.0723546
208.673	0.0726507
208.953	0.0724426
209.233	0.0722819
209.514	0.0725515
209.794	0.0724539
210.074	0.0726573
210.355	0.0731
210.635	0.0712976
210.915	0.0736064
211.196	0.0731187
211.476	0.0731953
211.756	0.0739464
212.037	0.075334
212.317	0.0736403
212.598	0.0739625
212.878	0.074054
213.158	0.0769822
213.439	0.0739878
213.719	0.0741904
213.999	0.0745938
214.28	0.0738448
214.56	0.074787
214.84	0.0746654
215.121	0.0744832
215.401	0.0742409
215.681	0.075089
215.962	0.0745471
216.242	0.0746388
216.522	0.0744776
216.803	0.0759074
217.083	0.0751761
217.363	0.075811
217.644	0.0753916
217.924	0.0758939
218.205	0.0757422
218.485	0.0750483
218.765	0.075252
219.046	0.0756863
219.326	0.0764144
219.606	0.0783515
219.887	0.0756278
220.167	0.0761696
220.447	0.0762057
220.728	0.0764765
221.008	0.0755782
221.288	0.0769318
221.569	0.0776818
221.849	0.0763352
222.129	0.0764878
222.41	0.0779092
222.69	0.0771789
222.97	0.0770029
223.251	0.0776367
223.531	0.0770578
223.812	0.0769571
224.092	0.076521
224.372	0.0771623
224.653	0.0773068
224.933	0.0781933
225.213	0.0782641
225.494	0.0781584
225.774	0.0782922
226.054	0.0789912
226.335	0.0777465
226.615	0.0784914
226.895	0.0786315
227.176	0.0778371
227.456	0.0787877
227.736	0.0787512
228.017	0.0790305
228.297	0.0790942
228.578	0.07907
228.858	0.0790245
229.138	0.0789125
229.419	0.079372
229.699	0.0800806
229.979	0.079169
230.26	0.0795138
230.54	0.0782838
230.82	0.079418
231.101	0.0792843
231.381	0.080155
231.661	0.0799502
231.942	0.0795568
232.222	0.0788788
232.502	0.080088
232.783	0.0811354
233.063	0.0805349
233.343	0.0808201
233.624	0.0809771
233.904	0.0806825
234.185	0.0814626
234.465	0.0808921
234.745	0.0814923
235.026	0.0814902
235.306	0.0818641
235.586	0.0812447
235.867	0.0816783
236.147	0.0813629
236.427	0.0814783
236.708	0.0817779
236.988	0.0823891
237.268	0.0822444
237.549	0.0825239
237.829	0.0816257
238.109	0.0824853
238.39	0.0807533
238.67	0.0826518
238.95	0.0828544
239.231	0.0823917
239.511	0.0826262
239.792	0.0815879
240.072	0.0828067
240.352	0.0830442
240.633	0.0834972
240.913	0.0840334
241.193	0.0831461
241.474	0.0837414
241.754	0.0837218
242.034	0.0835575
242.315	0.083725
242.595	0.0840359
242.875	0.0848336
243.156	0.0841865
243.436	0.0843946
243.716	0.0845257
243.997	0.0843238
244.277	0.0849389
244.557	0.0846144
244.838	0.0853917
245.118	0.084563
245.399	0.0846609
245.679	0.0857368
245.959	0.0862442
246.24	0.0852153
246.52	0.0854109
246.8	0.0857661
247.081	0.0860677
247.361	0.0853752
247.641	0.0856967
247.922	0.0870292
248.202	0.0855142
248.482	0.0861517
248.763	0.0865757
249.043	0.0863522
249.323	0.0862223
249.604	0.0846605
249.884	0.0867948
250.165	0.0873301
250.445	0.0863643
250.725	0.0867524
251.006	0.0879067
251.286	0.0882328
251.566	0.0875304
251.847	0.0880309
252.127	0.0875811
252.407	0.0872431
252.688	0.0876781
252.968	0.0872548
253.248	0.0880773
253.529	0.0880294
253.809	0.088086
254.089	0.0885581
254.37	0.088362
254.65	0.0893102
254.93	0.0889422
255.211	0.0886569
255.491	0.0887859
255.772	0.0889028
256.052	0.0890345
256.332	0.0878531
256.613	0.0879034
256.893	0.0893162
257.173	0.0897441
257.454	0.0891604
257.734	0.08893
258.014	0.0910749
258.295	0.0913621
258.575	0.0896197
258.855	0.0902277
259.136	0.0902555
259.416	0.0905156
259.696	0.0904998
259.977	0.0923332
260.257	0.0910843
260.537	0.0908031
260.818	0.0918927
261.098	0.0905355
261.379	0.0903305
261.659	0.0917432
261.939	0.0913937
262.22	0.0915545
262.5	0.0915369
262.78	0.0916891
263.061	0.0912041
263.341	0.0916453
263.621	0.0920511
263.902	0.092198
264.182	0.0921146
264.462	0.0923441
264.743	0.0925398
265.023	0.0926034
265.303	0.0928227
265.584	0.0907865
265.864	0.0924144
266.144	0.0928974
266.425	0.0932387
266.705	0.0932701
266.986	0.0933043
267.266	0.0933915
267.546	0.0937696
267.827	0.0936295
268.107	0.0936151
268.387	0.0940581
268.668	0.0939507
268.948	0.0941197
269.228	0.0944336
269.509	0.0945607
269.789	0.0946663
270.069	0.0903663
270.35	0.0940513
270.63	0.0947129
270.91	0.0938717
271.191	0.0945811
271.471	0.095283
271.751	0.0953381
272.032	0.0948663
272.312	0.0964135
272.593	0.0945934
272.873	0.0960043
273.153	0.0959693
273.434	0.0960053
273.714	0.0958714
273.994	0.0964665
274.275	0.0964178
274.555	0.0965011
274.835	0.0964273
275.116	0.0961895
275.396	0.0969005
275.676	0.097349
275.957	0.097571
276.237	0.0964926
276.517	0.0976348
276.798	0.0983633
277.078	0.0974427
277.359	0.0977689
277.639	0.0978158
277.919	0.0973762
278.2	0.0984126
278.48	0.0979952
278.76	0.0983912
279.041	0.0988386
279.321	0.100013
279.601	0.09867
279.882	0.0992574
280.162	0.0985955
280.442	0.0990464
280.723	0.0991533
281.003	0.09925
281.283	0.0988274
281.564	0.099146
281.844	0.099902
282.124	0.0993159
282.405	0.100705
282.685	0.100042
282.966	0.099945
283.246	0.0994276
283.526	0.100519
283.807	0.101828
284.087	0.100221
284.367	0.0998503
284.648	0.100977
284.928	0.101897
285.208	0.100184
285.489	0.1011
285.769	0.101993
286.049	0.101524
286.33	0.100773
286.61	0.101722
286.89	0.101827
287.171	0.103058
287.451	0.101939
287.731	0.102204
288.012	0.102163
288.292	0.102859
288.573	0.102732
288.853	0.102567
289.133	0.10336
289.414	0.103076
289.694	0.103574
289.974	0.10297
290.255	0.103138
290.535	0.103349
290.815	0.103263
291.096	0.103878
291.376	0.103844
291.656	0.10422
291.937	0.104118
292.217	0.104086
292.497	0.104303
292.778	0.104431
293.058	0.10459
293.338	0.104253
293.619	0.104742
293.899	0.105016
294.18	0.105073
294.46	0.105088
294.74	0.105079
295.021	0.105358
295.301	0.105408
295.581	0.105777
295.862	0.105489
296.142	0.10576
296.422	0.10611
296.703	0.1061
296.983	0.106418
297.263	0.105953
297.544	0.107045
297.824	0.106536
298.104	0.107093
298.385	0.106796
298.665	0.10708
298.945	0.107202
299.226	0.106908
299.506	0.107301
299.787	0.107492
300.067	0.107582

## Sheet: Fig.2b
2theta(degree)	intensity of diffraction	intensity of refinement	difference	2theta-model(degree)	intensity
8.00747	2.00468	0	-17.9953	9.89799	-5
8.01643	1.80265	0	-18.1974	14.0154	-5
8.02539	1.81589	0	-18.1841	17.1869	-5
8.03435	2.05693	0	-17.9431
8.04332	1.97871	0	-18.0213
8.05228	1.7953	0	-18.2047
8.06124	1.39802	0	-18.602
8.0702	2.01371	0	-17.9863
8.07916	1.97287	0	-18.0271
8.08813	1.53699	0	-18.463
8.09709	1.03236	0	-18.9676
8.10605	0.353551	0	-19.6464
8.11501	-0.0645428	0	-20.0645
8.12397	-0.0715063	0	-20.0715
8.13293	0.0179914	0	-19.982
8.1419	0.0656733	0	-19.9343
8.15086	0.0066238	0	-19.9934
8.15982	0.0450386	0	-19.955
8.16878	0.345075	0	-19.6549
8.17774	0.0583763	0	-19.9416
8.18671	-0.156876	0	-20.1569
8.21359	-0.0525075	0	-20.0525
8.22255	0.765212	0	-19.2348
8.23152	0.688623	0	-19.3114
8.24048	0.440668	0	-19.5593
8.24944	0.20547	0	-19.7945
8.2584	0.0207924	0	-19.9792
8.26736	-0.261456	0	-20.2615
8.27633	-0.173943	0	-20.1739
8.28529	-0.196491	0	-20.1965
8.29425	-0.17152	0	-20.1715
8.30321	-0.226551	0	-20.2266
8.31217	0.0753483	0	-19.9247
8.32113	0.747775	0	-19.2522
8.3301	0.833364	0	-19.1666
8.33906	0.685563	0	-19.3144
8.34802	-0.0162715	0	-20.0163
8.36594	-0.137901	0	-20.1379
8.37491	0.27344	0	-19.7266
8.38387	0.809677	0	-19.1903
8.39283	0.848606	0	-19.1514
8.40179	0.604791	0	-19.3952
8.41075	0.176356	0	-19.8236
8.42868	0.200146	0	-19.7999
8.43764	0.562957	0	-19.437
8.4466	1.40925	0	-18.5908
8.45556	1.36354	0	-18.6365
8.46453	0.979717	0	-19.0203
8.47349	0.711711	0	-19.2883
8.48245	0.77408	0	-19.2259
8.49141	1.0601	0	-18.9399
8.50037	1.57448	0	-18.4255
8.50934	1.56004	0	-18.44
8.5183	1.67109	0	-18.3289
8.52726	1.4765	0	-18.5235
8.53622	1.54437	0	-18.4556
8.54518	1.84635	0	-18.1536
8.55414	2.25426	0	-17.7457
8.56311	2.69779	0	-17.3022
8.57207	2.60597	0	-17.394
8.58103	1.93062	0	-18.0694
8.58999	1.43663	0	-18.5634
8.59895	1.1065	0	-18.8935
8.60792	1.34577	0	-18.6542
8.61688	1.06735	0	-18.9327
8.62584	1.02036	0	-18.9796
8.6348	0.868308	0	-19.1317
8.64376	1.0284	0	-18.9716
8.65273	1.25202	0	-18.748
8.66169	0.864478	0	-19.1355
8.67065	0.509767	0	-19.4902
8.67961	0.765327	0	-19.2347
8.68857	1.07363	0	-18.9264
8.69754	1.38807	0	-18.6119
8.7065	1.2503	0	-18.7497
8.71546	1.25099	0	-18.749
8.72442	0.984879	0	-19.0151
8.73338	0.834496	0	-19.1655
8.74234	1.07111	0	-18.9289
8.75131	1.91786	0	-18.0821
8.76027	2.20274	0	-17.7973
8.76923	1.99879	0	-18.0012
8.77819	2.16791	0	-17.8321
8.78715	2.19316	0	-17.8068
8.79612	2.55565	0	-17.4443
8.80508	2.63269	0	-17.3673
8.81404	3.75056	0	-16.2494
8.823	3.98922	0	-16.0108
8.83196	3.65998	0	-16.34
8.84093	3.03724	0	-16.9628
8.84989	2.87118	0	-17.1288
8.85885	3.41706	0	-16.5829
8.86781	3.67495	0	-16.325
8.87677	3.86153	0	-16.1385
8.88574	3.72523	0	-16.2748
8.8947	3.46634	0	-16.5337
8.90366	3.35972	0	-16.6403
8.91262	3.30571	0	-16.6943
8.92158	3.45068	0	-16.5493
8.93054	3.78882	0	-16.2112
8.93951	3.77774	0	-16.2223
8.94847	3.56196	0	-16.438
8.95743	2.95417	0	-17.0458
8.96639	2.37932	0	-17.6207
8.97535	2.00227	0	-17.9977
8.98432	1.90147	0	-18.0985
8.99328	1.73464	0	-18.2654
9.00224	1.44106	0	-18.5589
9.0112	1.08252	0	-18.9175
9.02016	0.683217	0	-19.3168
9.02913	0.140866	0	-19.8591
9.03809	-0.0858267	0	-20.0858
9.04705	0.693777	0	-19.3062
9.05601	1.19577	0	-18.8042
9.06497	1.40718	0	-18.5928
9.07394	1.20273	0	-18.7973
9.0829	0.995609	0	-19.0044
9.09186	0.545864	0	-19.4541
9.10082	0.351275	0	-19.6487
9.10978	0.368306	0	-19.6317
9.11875	0.424394	0	-19.5756
9.12771	0.647889	0	-19.3521
9.13667	0.569664	0	-19.4303
9.14563	0.260146	0	-19.7399
9.15459	-0.116662	0	-20.1167
9.16355	0.0160213	0	-19.984
9.18148	-0.0352734	0	-20.0353
9.19044	0.166023	0	-19.834
9.1994	0.724201	0	-19.2758
9.20836	0.930418	0	-19.0696
9.21733	1.30336	0	-18.6966
9.22629	1.35674	0	-18.6433
9.23525	1.35589	0	-18.6441
9.24421	1.65817	0	-18.3418
9.25317	2.00521	0	-17.9948
9.26214	2.27118	0	-17.7288
9.2711	1.94382	0	-18.0562
9.28006	1.6458	0	-18.3542
9.28902	1.68919	0	-18.3108
9.29798	1.63528	0	-18.3647
9.30695	1.51417	0	-18.4858
9.31591	0.741353	0	-19.2586
9.32487	0.783934	0	-19.2161
9.33383	1.05231	0	-18.9477
9.34279	1.03758	0	-18.9624
9.35175	1.04835	0	-18.9516
9.36072	0.970798	0	-19.0292
9.36968	1.24976	0	-18.7502
9.37864	1.05367	0	-18.9463
9.3876	0.318693	0	-19.6813
9.39656	0.664422	0	-19.3356
9.40553	0.71735	0	-19.2826
9.41449	1.28391	0	-18.7161
9.42345	0.862894	0	-19.1371
9.43241	0.5782	0	-19.4218
9.44137	0.286112	0	-19.7139
9.45034	0.651464	0	-19.3485
9.4593	0.276718	0	-19.7233
9.46826	-0.0833263	0	-20.0833
9.48618	-0.269999	0	-20.27
9.49515	0.0393234	0	-19.9607
9.50411	-0.0206224	0	-20.0206
9.51307	0.168309	0.164991	-19.9967
9.52203	0.354644	0.172797	-19.8182
9.53099	0.585366	0.181166	-19.5958
9.53995	0.715203	0.190154	-19.475
9.54892	0.261656	0.199833	-19.9382
9.55788	0.195673	0.210252	-20.0146
9.56684	0.252895	0.221502	-19.9686
9.5758	0.201564	0.23367	-20.0321
9.58476	0.0903147	0.246858	-20.1565
9.61165	-0.0179631	0.293824	-20.3118
9.62061	0.235443	0.312447	-20.077
9.62957	0.327316	0.332875	-20.0056
9.63854	0.972537	0.355376	-19.3828
9.6475	1.15756	0.380175	-19.2226
9.65646	0.541176	0.407646	-19.8665
9.66542	0.44105	0.438208	-19.9972
9.67438	-0.00788373	0.472426	-20.4803
9.68335	0.00318909	0.51116	-20.508
9.70127	-0.378899	0.608139	-20.987
9.71023	0.242413	0.672885	-20.4305
9.71919	0.933074	0.757681	-19.8246
9.72816	1.60417	0.877247	-19.2731
9.73712	1.98513	1.05766	-19.0725
9.74608	2.47634	1.34476	-18.8684
9.75504	3.34621	1.81438	-18.4682
9.764	4.79904	2.58575	-17.7867
9.77296	6.08375	3.83561	-17.7519
9.78193	7.22324	5.81213	-18.5889
9.79089	8.86737	8.82708	-19.9597
9.79985	12.2645	13.2542	-20.9897
9.80881	17.7	19.4827	-21.7826
9.81777	25.3142	27.8522	-22.538
9.82674	36.3762	38.5795	-22.2033
9.8357	51.5996	51.5968	-19.9971
9.84466	68.999	66.5524	-17.5534
9.85362	90.3779	82.6916	-12.3137
9.86258	111.654	98.8995	-7.24517
9.87155	124.499	113.793	-9.29493
9.88051	132.151	125.823	-13.6728
9.88947	128.814	133.605	-24.7909
9.89843	122.178	136.133	-33.9549
9.90739	114.208	133.062	-38.8543
9.91636	109.928	124.8	-34.872
9.92532	105.515	112.421	-26.9063
9.93428	96.674	97.3454	-20.6713
9.94324	82.3785	81.0859	-18.7074
9.9522	65.9932	65.0191	-19.0258
9.96116	49.9151	50.2291	-20.314
9.97013	36.4171	37.4108	-20.9938
9.97909	26.7921	26.9305	-20.1384
9.98805	19.6797	18.7822	-19.1025
9.99701	14.6682	12.7468	-18.0786
10.006	10.8652	8.46369	-17.5985
10.0149	8.43969	5.58617	-17.1465
10.0239	6.63324	3.68572	-17.0525
10.0329	5.37813	2.48823	-17.1101
10.0418	4.33681	1.75861	-17.4218
10.0508	3.36553	1.30931	-17.9438
10.0597	2.3397	1.03715	-18.6975
10.0687	1.85019	0.863398	-19.0132
10.0777	1.15044	0.747826	-19.5974
10.0866	0.934016	0.666056	-19.732
10.0956	0.291256	0.602481	-20.3112
10.1046	-0.187655	0.550701	-20.7384
10.1135	-0.208963	0.507188	-20.7162
10.1225	-0.244871	0.468812	-20.7137
10.1314	0.0979022	0.435204	-20.3373
10.1404	0.367289	0.404824	-20.0375
10.1494	-0.416227	0.377519	-20.7937
10.1583	-0.482407	0.353126	-20.8355
10.1763	-0.389937	0.310439	-20.7004
10.1852	-0.276577	0.292109	-20.5687
10.1942	-0.206974	0.275159	-20.4821
10.2031	-0.188258	0.259794	-20.4481
10.2121	0.105256	0.245519	-20.1403
10.2211	0.747986	0.232379	-19.4844
10.23	0.732029	0.220387	-19.4884
10.239	0.800834	0.209172	-19.4083
10.2479	0.328619	0.198898	-19.8703
10.2569	0.443125	0.189255	-19.7461
10.2659	0.174385	0.18029	-20.0059
10.2748	-0.0975121	0	-20.0975
10.2838	-0.449548	0	-20.4495
10.2928	-0.275693	0	-20.2757
10.3017	0.0553497	0	-19.9447
10.3107	0.407333	0	-19.5927
10.3196	0.953546	0	-19.0465
10.3286	1.67882	0	-18.3212
10.3376	1.29123	0	-18.7088
10.3465	0.83256	0	-19.1674
10.3555	0.426296	0	-19.5737
10.3645	0.27084	0	-19.7292
10.3734	0.229282	0	-19.7707
10.3824	0.0875019	0	-19.9125
10.3913	0.471167	0	-19.5288
10.4003	1.1122	0	-18.8878
10.4093	1.93279	0	-18.0672
10.4182	1.65073	0	-18.3493
10.4272	0.299694	0	-19.7003
10.4361	-0.294516	0	-20.2945
10.4451	-0.568724	0	-20.5687
10.4541	0.126557	0	-19.8734
10.463	0.433619	0	-19.5664
10.472	0.389746	0	-19.6103
10.481	0.536346	0	-19.4637
10.4899	0.571374	0	-19.4286
10.4989	1.0242	0	-18.9758
10.5078	1.60235	0	-18.3977
10.5168	1.42734	0	-18.5727
10.5258	1.17	0	-18.83
10.5347	0.468038	0	-19.532
10.5437	0.891298	0	-19.1087
10.5527	0.883293	0	-19.1167
10.5616	1.36204	0	-18.638
10.5706	1.15726	0	-18.8427
10.5795	0.99213	0	-19.0079
10.5885	0.808946	0	-19.1911
10.5975	0.989518	0	-19.0105
10.6064	1.05586	0	-18.9441
10.6154	0.716894	0	-19.2831
10.6243	0.291177	0	-19.7088
10.6333	-0.515483	0	-20.5155
10.6423	0.0813267	0	-19.9187
10.6512	0.666083	0	-19.3339
10.6602	1.21899	0	-18.781
10.6692	1.38386	0	-18.6161
10.6781	1.28436	0	-18.7156
10.6871	1.33851	0	-18.6615
10.696	1.04624	0	-18.9538
10.705	1.05754	0	-18.9425
10.714	1.57896	0	-18.421
10.7229	1.02712	0	-18.9729
10.7319	1.15641	0	-18.8436
10.7409	1.09445	0	-18.9055
10.7498	1.00278	0	-18.9972
10.7588	1.17584	0	-18.8242
10.7677	1.34969	0	-18.6503
10.7767	1.84301	0	-18.157
10.7857	1.22412	0	-18.7759
10.7946	1.20665	0	-18.7933
10.8036	0.650361	0	-19.3496
10.8125	0.662385	0	-19.3376
10.8215	0.507011	0	-19.493
10.8305	0.889594	0	-19.1104
10.8394	1.21471	0	-18.7853
10.8484	1.11464	0	-18.8854
10.8574	0.783259	0	-19.2167
10.8663	0.668267	0	-19.3317
10.8753	1.0738	0	-18.9262
10.8842	0.850838	0	-19.1492
10.8932	0.463133	0	-19.5369
10.9022	-0.465899	0	-20.4659
10.9111	-0.521838	0	-20.5218
10.9201	-0.425307	0	-20.4253
10.9291	-0.28855	0	-20.2885
10.938	-0.424313	0	-20.4243
10.947	-0.78191	0	-20.7819
10.9559	0.0750306	0	-19.925
10.9649	0.161067	0	-19.8389
10.9739	0.586608	0	-19.4134
10.9828	0.601484	0	-19.3985
10.9918	0.479284	0	-19.5207
11.0007	-0.0414287	0	-20.0414
11.0097	-0.255666	0	-20.2557
11.0187	-0.331937	0	-20.3319
11.0276	-0.0293897	0	-20.0294
11.0366	0.414526	0	-19.5855
11.0456	0.719301	0	-19.2807
11.0545	0.63391	0	-19.3661
11.0635	0.366638	0	-19.6334
11.0724	0.35008	0	-19.6499
11.0814	0.321654	0	-19.6783
11.0904	0.319205	0	-19.6808
11.0993	0.65248	0	-19.3475
11.1083	0.679337	0	-19.3207
11.1173	0.0851831	0	-19.9148
11.1262	-0.518691	0	-20.5187
11.1352	-0.501753	0	-20.5018
11.1441	-0.116232	0	-20.1162
11.1531	-0.159744	0	-20.1597
11.1621	-0.0525136	0	-20.0525
11.171	0.353709	0	-19.6463
11.18	0.699971	0	-19.3
11.1889	1.03792	0	-18.9621
11.1979	1.08083	0	-18.9192
11.2069	1.34124	0	-18.6588
11.2158	1.54425	0	-18.4557
11.2248	1.86632	0	-18.1337
11.2338	1.2877	0	-18.7123
11.2427	0.841119	0	-19.1589
11.2517	0.511608	0	-19.4884
11.2606	0.246366	0	-19.7536
11.2696	-0.0341275	0	-20.0341
11.2786	-0.313541	0	-20.3135
11.2875	-0.305634	0	-20.3056
11.2965	0.194725	0	-19.8053
11.3055	0.199716	0	-19.8003
11.3144	-0.0212112	0	-20.0212
11.3234	0.143752	0	-19.8562
11.3323	0.553424	0	-19.4466
11.3413	0.966507	0	-19.0335
11.3503	0.905023	0	-19.095
11.3592	0.435033	0	-19.565
11.3682	0.0269854	0	-19.973
11.3771	-0.373408	0	-20.3734
11.3861	-0.161965	0	-20.162
11.3951	0.0580629	0	-19.9419
11.404	-0.0498537	0	-20.0499
11.413	-0.427133	0	-20.4271
11.422	-0.537687	0	-20.5377
11.4309	-0.464997	0	-20.465
11.4399	0.0155283	0	-19.9845
11.4488	0.36449	0	-19.6355
11.4578	0.5016	0	-19.4984
11.4668	-0.00042725	0	-20.0004
11.4757	-0.592712	0	-20.5927
11.4847	-0.829034	0	-20.829
11.4937	-0.545509	0	-20.5455
11.5026	-0.171158	0	-20.1712
11.5116	0.249331	0	-19.7507
11.5205	0.0305322	0	-19.9695
11.5295	0.406125	0	-19.5939
11.5385	0.523272	0	-19.4767
11.5474	0.457834	0	-19.5422
11.5564	0.501289	0	-19.4987
11.5653	0.225479	0	-19.7745
11.5743	0.456112	0	-19.5439
11.5833	0.4844	0	-19.5156
11.5922	0.876111	0	-19.1239
11.6012	0.834837	0	-19.1652
11.6102	0.901777	0	-19.0982
11.6191	1.0069	0	-18.9931
11.6281	0.477027	0	-19.523
11.637	-0.0624364	0	-20.0624
11.646	-0.317243	0	-20.3172
11.655	0.257871	0	-19.7421
11.6639	0.0691295	0	-19.9309
11.6729	0.521977	0	-19.478
11.6819	0.398917	0	-19.6011
11.6908	0.681075	0	-19.3189
11.6998	0.421412	0	-19.5786
11.7087	0.293606	0	-19.7064
11.7177	0.33665	0	-19.6634
11.7267	0.256197	0	-19.7438
11.7356	0.304608	0	-19.6954
11.7446	0.608461	0	-19.3915
11.7535	0.677057	0	-19.3229
11.7625	-0.011705	0	-20.0117
11.7715	-0.936671	0	-20.9367
11.7894	-0.524669	0	-20.5247
11.7984	0.54786	0	-19.4521
11.8073	1.24952	0	-18.7505
11.8163	1.15524	0	-18.8448
11.8252	0.911357	0	-19.0886
11.8342	0.46063	0	-19.5394
11.8432	0.850316	0	-19.1497
11.8521	0.786197	0	-19.2138
11.8611	0.658434	0	-19.3416
11.8701	0.349302	0	-19.6507
11.879	0.302874	0	-19.6971
11.888	0.564393	0	-19.4356
11.8969	0.528394	0	-19.4716
11.9059	0.836743	0	-19.1633
11.9149	1.27775	0	-18.7222
11.9238	1.95471	0	-18.0453
11.9328	2.01139	0	-17.9886
11.9417	1.94076	0	-18.0592
11.9507	1.78464	0	-18.2154
11.9597	1.97173	0	-18.0283
11.9686	1.76045	0	-18.2395
11.9776	2.0733	0	-17.9267
11.9866	1.65179	0	-18.3482
11.9955	1.89614	0	-18.1039
12.0045	1.72962	0	-18.2704
12.0134	1.70392	0	-18.2961
12.0224	1.2417	0	-18.7583
12.0314	0.413384	0	-19.5866
12.0403	0.361799	0	-19.6382
12.0493	0.741374	0	-19.2586
12.0583	1.13812	0	-18.8619
12.0672	0.948276	0	-19.0517
12.0762	0.524978	0	-19.475
12.0851	0.419428	0	-19.5806
12.0941	-0.18923	0	-20.1892
12.1031	0.202704	0	-19.7973
12.112	0.255546	0	-19.7445
12.121	0.388668	0	-19.6113
12.1299	0.263396	0	-19.7366
12.1389	0.118984	0	-19.881
12.1479	0.372596	0	-19.6274
12.1568	0.588161	0	-19.4118
12.1658	1.13643	0	-18.8636
12.1748	1.13669	0	-18.8633
12.1837	0.164982	0	-19.835
12.1927	-0.126661	0	-20.1267
12.2016	-0.255305	0	-20.2553
12.2106	0.383612	0	-19.6164
12.2196	0.407373	0	-19.5926
12.2285	0.678701	0	-19.3213
12.2375	0.5151	0	-19.4849
12.2465	0.256109	0	-19.7439
12.2554	0.175623	0	-19.8244
12.2644	0.262177	0	-19.7378
12.2733	0.379447	0	-19.6206
12.2823	0.399986	0	-19.6
12.2913	0.339113	0	-19.6609
12.3002	0.556172	0	-19.4438
12.3092	0.321032	0	-19.679
12.3181	0.154562	0	-19.8454
12.3271	-0.094577	0	-20.0946
12.3361	-0.439896	0	-20.4399
12.345	-0.300484	0	-20.3005
12.354	-0.20598	0	-20.206
12.363	-0.121921	0	-20.1219
12.3719	-0.352407	0	-20.3524
12.3809	-0.626234	0	-20.6262
12.4167	-0.552894	0	-20.5529
12.4257	-0.127642	0	-20.1276
12.4347	0.470435	0	-19.5296
12.4436	0.62802	0	-19.372
12.4526	1.04248	0	-18.9575
12.4615	0.40269	0	-19.5973
12.4705	0.0700907	0	-19.9299
12.4795	-0.491372	0	-20.4914
12.4884	-0.407154	0	-20.4072
12.4974	-0.384811	0	-20.3848
12.5063	-0.435889	0	-20.4359
12.5153	-0.236754	0	-20.2368
12.5243	-0.351895	0	-20.3519
12.5332	-0.0115715	0	-20.0116
12.5422	-0.0571281	0	-20.0571
12.5512	-0.416703	0	-20.4167
12.5601	-0.625369	0	-20.6254
12.5691	-0.219359	0	-20.2194
12.578	-0.123313	0	-20.1233
12.587	0.0434671	0	-19.9565
12.596	0.421256	0	-19.5787
12.6049	0.287846	0	-19.7122
12.6139	0.450019	0	-19.55
12.6229	-0.138103	0	-20.1381
12.6318	-0.0380976	0	-20.0381
12.6408	0.311463	0	-19.6885
12.6497	0.727857	0	-19.2721
12.6587	0.849061	0	-19.1509
12.6677	1.06503	0	-18.935
12.6766	0.734476	0	-19.2655
12.6856	0.701036	0	-19.299
12.6945	0.412752	0	-19.5872
12.7035	0.559507	0	-19.4405
12.7125	0.735308	0	-19.2647
12.7214	0.545313	0	-19.4547
12.7304	0.498817	0	-19.5012
12.7394	0.162299	0	-19.8377
12.7483	-0.0103921	0	-20.0104
12.7573	0.052658	0	-19.9473
12.7662	0.440461	0	-19.5595
12.7752	1.06958	0	-18.9304
12.7842	1.50864	0	-18.4914
12.7931	0.993262	0	-19.0067
12.8021	0.764634	0	-19.2354
12.8111	0.807487	0	-19.1925
12.82	1.09953	0	-18.9005
12.829	0.611734	0	-19.3883
12.8379	0.336346	0	-19.6637
12.8469	0.174739	0	-19.8253
12.8559	0.358914	0	-19.6411
12.8648	0.0804396	0	-19.9196
12.8738	0.243934	0	-19.7561
12.8827	0.61796	0	-19.382
12.8917	0.831606	0	-19.1684
12.9007	0.993509	0	-19.0065
12.9096	0.728486	0	-19.2715
12.9186	0.73849	0	-19.2615
12.9276	0.874791	0	-19.1252
12.9365	0.620513	0	-19.3795
12.9455	0.526154	0	-19.4738
12.9544	0.235396	0	-19.7646
12.9634	0.259281	0	-19.7407
12.9724	0.711145	0	-19.2889
12.9813	0.593676	0	-19.4063
12.9903	0.451843	0	-19.5482
12.9993	-0.509392	0	-20.5094
13.0172	-0.220054	0	-20.2201
13.0261	0.193619	0	-19.8064
13.0351	-0.0477961	0	-20.0478
13.0441	-0.278291	0	-20.2783
13.053	-0.239812	0	-20.2398
13.062	0.139543	0	-19.8605
13.0709	0.0974604	0	-19.9025
13.0799	-0.101837	0	-20.1018
13.0889	-0.17008	0	-20.1701
13.0978	0.193268	0	-19.8067
13.1068	0.799186	0	-19.2008
13.1158	1.01907	0	-18.9809
13.1247	1.47274	0	-18.5273
13.1337	1.38974	0	-18.6103
13.1426	1.13205	0	-18.868
13.1516	0.921653	0	-19.0783
13.1606	0.638931	0	-19.3611
13.1695	0.612493	0	-19.3875
13.1785	0.684578	0	-19.3154
13.1875	0.989476	0	-19.0105
13.1964	1.06821	0	-18.9318
13.2054	1.21528	0	-18.7847
13.2143	1.39935	0	-18.6007
13.2233	1.32404	0	-18.676
13.2323	1.39459	0	-18.6054
13.2412	1.42722	0	-18.5728
13.2502	1.4194	0	-18.5806
13.2591	1.50477	0	-18.4952
13.2681	1.50694	0	-18.4931
13.2771	1.92699	0	-18.073
13.286	1.77714	0	-18.2229
13.295	1.34164	0	-18.6584
13.304	1.62792	0	-18.3721
13.3129	1.66791	0	-18.3321
13.3219	1.11776	0	-18.8822
13.3308	0.49297	0	-19.507
13.3398	0.606485	0	-19.3935
13.3488	0.876133	0	-19.1239
13.3577	1.19939	0	-18.8006
13.3667	1.32764	0	-18.6724
13.3757	1.22458	0	-18.7754
13.3846	0.426967	0	-19.573
13.3936	0.525371	0	-19.4746
13.4025	0.521394	0	-19.4786
13.4115	1.2004	0	-18.7996
13.4205	0.82104	0	-19.179
13.4294	0.755057	0	-19.2449
13.4384	0.416979	0	-19.583
13.4473	0.1021	0	-19.8979
13.4563	0.0154032	0	-19.9846
13.4653	0.112202	0	-19.8878
13.4742	0.565951	0	-19.434
13.4832	0.303982	0	-19.696
13.4922	-0.323918	0	-20.3239
13.5011	-0.403509	0	-20.4035
13.537	-0.339085	0	-20.3391
13.5459	8.1182e-05	0	-19.9999
13.5549	0.329071	0	-19.6709
13.5639	0.306399	0	-19.6936
13.5728	-0.0973543	0	-20.0974
13.6087	0.0183144	0	-19.9817
13.6176	0.0562282	0	-19.9438
13.6266	0.287106	0	-19.7129
13.6355	0.481866	0.063953	-19.5821
13.6445	0.527128	0.0670063	-19.5399
13.6535	0.332873	0.0702821	-19.7374
13.6624	0.0375409	0.07376	-20.0362
13.6714	-0.23757	0.0775432	-20.3151
13.7162	-0.293578	0.101451	-20.395
13.7252	-0.159802	0.107562	-20.2674
13.7341	-0.278135	0.114162	-20.3923
13.7431	-0.184024	0.121481	-20.3055
13.7521	-0.203995	0.129553	-20.3335
13.761	0.363805	0.138418	-19.7746
13.77	0.397747	0.148499	-19.7508
13.7789	0.51153	0.159904	-19.6484
13.7879	0.743738	0.173456	-19.4297
13.7969	0.57362	0.189979	-19.6164
13.8058	0.362526	0.210783	-19.8483
13.8148	0.552594	0.238918	-19.6863
13.8237	0.685986	0.277853	-19.5919
13.8327	0.670618	0.334997	-19.6644
13.8417	0.620429	0.419955	-19.7995
13.8506	0.787762	0.545594	-19.7578
13.8596	1.06078	0.735135	-19.6744
13.8686	1.51366	1.01505	-19.5014
13.8775	1.82318	1.41538	-19.5922
13.8865	2.1367	1.98791	-19.8512
13.8954	2.31616	2.76728	-20.4511
13.9044	2.56322	3.82188	-21.2587
13.9134	3.08112	5.19253	-22.1114
13.9223	4.32823	6.89417	-22.5659
13.9313	5.95492	8.98221	-23.0273
13.9403	8.81002	11.4281	-22.6181
13.9492	12.4242	14.1493	-21.7251
13.9582	16.5734	17.1187	-20.5453
13.9671	21.0497	20.14	-19.0903
13.9761	24.9131	23.1142	-18.2011
13.9851	28.5124	25.8163	-17.304
13.994	32.4286	28.0218	-15.5933
14.003	34.5728	29.5964	-15.0236
14.0119	35.3061	30.3626	-15.0565
14.0209	32.687	30.2628	-17.5758
14.0299	30.5905	29.2937	-18.7032
14.0388	26.6656	27.5725	-20.9068
14.0478	24.0453	25.2155	-21.1702
14.0568	20.3749	22.4309	-22.056
14.0657	17.0876	19.4548	-22.3672
14.0747	13.5414	16.4059	-22.8646
14.0836	10.3415	13.5102	-23.1687
14.0926	8.1352	10.8221	-22.6869
14.1016	6.49615	8.45736	-21.9612
14.1105	5.71283	6.47662	-20.7638
14.1195	4.68261	4.83922	-20.1566
14.1285	3.63847	3.54679	-19.9083
14.1374	2.41794	2.56926	-20.1513
14.1464	1.89127	1.83528	-19.944
14.1553	1.32851	1.31171	-19.9832
14.1643	1.63847	0.939263	-19.3008
14.1733	1.48016	0.683494	-19.2033
14.1822	1.40496	0.512504	-19.1075
14.1912	0.536195	0.396739	-19.8605
14.2001	0.349674	0.320178	-19.9705
14.2091	0.212737	0.267775	-20.055
14.2181	1.06981	0.231461	-19.1617
14.227	0.128581	0.205559	-20.077
14.236	-0.247838	0.185751	-20.4336
14.2539	0.469829	0.15717	-19.6873
14.2629	1.1056	0.14601	-19.0404
14.2718	1.33516	0.136322	-18.8012
14.2808	0.881021	0.127577	-19.2466
14.2898	0.301314	0.119694	-19.8184
14.2987	0.0659647	0.112614	-20.0466
14.3077	-0.203237	0.106075	-20.3093
14.3256	-0.261314	0.0946496	-20.356
14.3346	0.241904	0.0895827	-19.8477
14.3435	0.0936253	0.084959	-19.9913
14.3525	-0.0700289	0.0806341	-20.1507
14.3615	-0.0763078	0.0766268	-20.1529
14.3704	-0.229018	0.0729489	-20.302
14.3883	0.0323655	0.0663027	-20.0339
14.3973	0.147302	0	-19.8527
14.4063	-0.197051	0	-20.1971
14.4511	-0.0818634	0	-20.0819
14.46	0.174759	0	-19.8252
14.469	0.297956	0	-19.702
14.478	0.0896959	0	-19.9103
14.4869	0.389239	0	-19.6108
14.4959	0.503106	0	-19.4969
14.5049	0.700188	0	-19.2998
14.5138	0.679417	0	-19.3206
14.5228	0.530899	0	-19.4691
14.5317	0.289393	0	-19.7106
14.5407	-0.135061	0	-20.1351
14.5497	-0.0498655	0	-20.0499
14.5586	0.196198	0	-19.8038
14.5676	0.268779	0	-19.7312
14.5765	0.201497	0	-19.7985
14.5855	0.570037	0	-19.43
14.5945	0.784108	0	-19.2159
14.6034	0.51531	0	-19.4847
14.6124	-0.146071	0	-20.1461
14.6214	-0.284228	0	-20.2842
14.6393	-0.192206	0	-20.1922
14.6482	0.0695313	0	-19.9305
14.6572	0.366634	0	-19.6334
14.6662	0.767268	0	-19.2327
14.6751	0.892023	0	-19.108
14.6841	1.16925	0	-18.8307
14.6931	1.39296	0	-18.607
14.702	1.05636	0	-18.9436
14.711	0.426678	0	-19.5733
14.7199	0.0211979	0	-19.9788
14.7289	0.814672	0	-19.1853
14.7379	0.792258	0	-19.2077
14.7468	0.645059	0	-19.3549
14.7558	0.721485	0	-19.2785
14.7647	0.817337	0	-19.1827
14.7737	0.978526	0	-19.0215
14.7827	0.845077	0	-19.1549
14.7916	0.941414	0	-19.0586
14.8006	1.17228	0	-18.8277
14.8096	1.35221	0	-18.6478
14.8185	1.18133	0	-18.8187
14.8275	0.652071	0	-19.3479
14.8364	0.424238	0	-19.5758
14.8454	0.671083	0	-19.3289
14.8544	1.03031	0	-18.9697
14.8633	0.891479	0	-19.1085
14.8723	0.647444	0	-19.3526
14.8813	0.458991	0	-19.541
14.8902	0.694621	0	-19.3054
14.8992	0.60858	0	-19.3914
14.9081	0.749132	0	-19.2509
14.9171	0.659958	0	-19.34
14.9261	0.772245	0	-19.2278
14.935	0.32875	0	-19.6712
14.944	0.536441	0	-19.4636
14.9529	0.691438	0	-19.3086
14.9619	0.672228	0	-19.3278
14.9709	0.224366	0	-19.7756
14.9798	0.123477	0	-19.8765
14.9888	0.0687115	0	-19.9313
14.9978	0.40062	0	-19.5994
15.0067	0.861189	0	-19.1388
15.0157	1.09609	0	-18.9039
15.0246	0.773865	0	-19.2261
15.0336	0.258874	0	-19.7411
15.0426	-0.0674301	0	-20.0674
15.0515	0.400589	0	-19.5994
15.0605	0.997041	0	-19.003
15.0695	0.615335	0	-19.3847
15.0784	0.515724	0	-19.4843
15.0874	0.762105	0	-19.2379
15.0963	0.915021	0	-19.085
15.1053	0.893504	0	-19.1065
15.1143	0.801517	0	-19.1985
15.1232	0.885225	0	-19.1148
15.1322	0.898041	0	-19.102
15.1411	1.23419	0	-18.7658
15.1501	0.885445	0	-19.1146
15.1591	0.693109	0	-19.3069
15.168	-0.186711	0	-20.1867
15.177	0.273096	0	-19.7269
15.186	0.641242	0	-19.3588
15.1949	0.910277	0	-19.0897
15.2039	0.753166	0	-19.2468
15.2128	1.05665	0	-18.9433
15.2218	1.1978	0	-18.8022
15.2308	1.02298	0	-18.977
15.2397	0.812754	0	-19.1872
15.2487	0.378542	0	-19.6215
15.2577	0.271712	0	-19.7283
15.2666	0.281617	0	-19.7184
15.2756	0.134039	0	-19.866
15.2845	0.333976	0	-19.666
15.2935	0.351897	0	-19.6481
15.3025	0.650008	0	-19.35
15.3114	0.600045	0	-19.4
15.3204	0.422904	0	-19.5771
15.3293	0.404594	0	-19.5954
15.3383	0.285231	0	-19.7148
15.3473	0.520053	0	-19.4799
15.3562	0.65475	0	-19.3452
15.3652	0.616217	0	-19.3838
15.3742	0.287284	0	-19.7127
15.3831	0.0303017	0	-19.9697
15.3921	0.510008	0	-19.49
15.401	0.50714	0	-19.4929
15.41	0.770726	0	-19.2293
15.419	0.482682	0	-19.5173
15.4279	0.944842	0	-19.0552
15.4369	0.768069	0	-19.2319
15.4459	0.546729	0	-19.4533
15.4548	0.218957	0	-19.781
15.4638	-0.265901	0	-20.2659
15.4907	-0.014102	0	-20.0141
15.4996	0.280419	0	-19.7196
15.5086	0.43414	0	-19.5659
15.5175	-0.108716	0	-20.1087
15.5265	-0.422551	0	-20.4226
15.5355	-0.144748	0	-20.1447
15.5444	0.0038707	0	-19.9961
15.5534	0.142746	0	-19.8573
15.5892	-0.0842024	0	-20.0842
15.5982	0.270755	0	-19.7292
15.6072	-0.287804	0	-20.2878
15.6161	-0.268435	0	-20.2684
15.6251	0.00817427	0	-19.9918
15.6341	-0.0160323	0	-20.016
15.643	-0.220954	0	-20.221
15.652	0.424708	0	-19.5753
15.6609	0.711467	0	-19.2885
15.6699	0.612623	0	-19.3874
15.6789	0.513855	0	-19.4861
15.6878	0.665429	0	-19.3346
15.6968	0.877344	0	-19.1227
15.7058	1.02176	0	-18.9782
15.7147	1.24629	0	-18.7537
15.7237	1.5392	0	-18.4608
15.7326	1.7624	0	-18.2376
15.7416	1.52079	0	-18.4792
15.7506	1.33392	0	-18.6661
15.7595	1.11242	0	-18.8876
15.7685	0.885622	0	-19.1144
15.7774	0.210731	0	-19.7893
15.7864	-0.199559	0	-20.1996
15.7954	-0.412244	0	-20.4122
15.8043	-0.273617	0	-20.2736
15.8133	-0.385315	0	-20.3853
15.8223	0.237055	0	-19.7629
15.8312	0.242007	0	-19.758
15.8402	0.0262562	0	-19.9737
15.8491	-0.0727293	0	-20.0727
15.8581	0.138275	0	-19.8617
15.8671	0.279217	0	-19.7208
15.876	-0.0651751	0	-20.0652
15.885	0.494493	0	-19.5055
15.894	0.543865	0	-19.4561
15.9029	0.142702	0	-19.8573
15.9119	0.0498486	0	-19.9502
15.9208	0.0204864	0	-19.9795
15.9298	0.428753	0	-19.5712
15.9388	0.385681	0	-19.6143
15.9477	0.311871	0	-19.6881
15.9567	0.519759	0	-19.4802
15.9656	0.556818	0	-19.4432
15.9746	1.03719	0	-18.9628
15.9836	1.28142	0	-18.7186
15.9925	0.999504	0	-19.0005
16.0015	0.81428	0	-19.1857
16.0105	0.695325	0	-19.3047
16.0194	0.723066	0	-19.2769
16.0284	0.702513	0	-19.2975
16.0373	0.763296	0	-19.2367
16.0463	0.658155	0	-19.3418
16.0553	0.608123	0	-19.3919
16.0642	0.309796	0	-19.6902
16.0732	0.300663	0	-19.6993
16.0822	0.30864	0	-19.6914
16.0911	0.326774	0	-19.6732
16.1001	0.151352	0	-19.8486
16.109	0.440564	0	-19.5594
16.118	0.466403	0	-19.5336
16.127	0.344179	0	-19.6558
16.1359	0.102832	0	-19.8972
16.1449	0.582539	0	-19.4175
16.1538	0.606411	0	-19.3936
16.1628	0.832806	0	-19.1672
16.1718	0.560438	0	-19.4396
16.1807	0.436058	0	-19.5639
16.1897	0.283555	0	-19.7164
16.1987	0.608014	0	-19.392
16.2076	0.88791	0	-19.1121
16.2166	1.22539	0	-18.7746
16.2255	0.983672	0	-19.0163
16.2345	0.761445	0	-19.2386
16.2435	0.825927	0	-19.1741
16.2524	0.668306	0	-19.3317
16.2614	0.586244	0	-19.4138
16.2704	0.122605	0	-19.8774
16.2793	0.05928	0	-19.9407
16.2883	-0.218355	0	-20.2184
16.2972	0.0647833	0	-19.9352
16.3062	0.172918	0	-19.8271
16.3152	0.646673	0	-19.3533
16.3241	0.933772	0	-19.0662
16.3331	0.571518	0	-19.4285
16.342	0.266944	0	-19.7331
16.351	0.381145	0	-19.6189
16.36	0.721725	0	-19.2783
16.3689	0.934397	0	-19.0656
16.3779	1.17745	0	-18.8225
16.3869	1.35139	0	-18.6486
16.3958	1.43239	0	-18.5676
16.4048	1.39617	0	-18.6038
16.4137	1.23536	0	-18.7646
16.4227	0.933085	0	-19.0669
16.4317	0.500374	0	-19.4996
16.4406	0.324121	0	-19.6759
16.4496	0.26904	0	-19.731
16.4586	0.290812	0	-19.7092
16.4675	0.316852	0	-19.6831
16.4765	0.287813	0	-19.7122
16.4854	0.359412	0	-19.6406
16.4944	0.242198	0	-19.7578
16.5034	0.186715	0	-19.8133
16.5123	-0.0691862	0	-20.0692
16.5213	-0.230727	0	-20.2307
16.5571	0.496174	0	-19.5038
16.5661	0.705457	0	-19.2945
16.5751	0.43756	0	-19.5624
16.584	0.136151	0	-19.8638
16.593	0.055427	0	-19.9446
16.6019	-0.0363945	0	-20.0364
16.6109	-0.022197	0	-20.0222
16.6199	-0.089906	0	-20.0899
16.6288	-0.195142	0	-20.1951
16.6378	-0.158716	0	-20.1587
16.6468	-0.0997022	0	-20.0997
16.6557	-0.0251151	0	-20.0251
16.6647	0.346349	0	-19.6537
16.6736	0.686168	0	-19.3138
16.6826	0.951854	0	-19.0481
16.6916	1.00755	0	-18.9925
16.7005	0.709458	0	-19.2905
16.7095	0.703329	0	-19.2967
16.7184	0.77807	0	-19.2219
16.7274	0.575884	0	-19.4241
16.7364	0.120643	0	-19.8794
16.7633	-0.101774	0	-20.1018
16.7722	0.391595	0	-19.6084
16.7812	0.729986	0	-19.27
16.7901	0.567061	0	-19.4329
16.7991	-0.0469062	0	-20.0469
16.817	0.0733574	0.129332	-20.056
16.826	0.390091	0.135613	-19.7455
16.835	0.354109	0.14236	-19.7883
16.8439	0.0589235	0.149531	-20.0906
16.8529	-0.0799035	0.157345	-20.2372
16.8708	-0.0873177	0.174814	-20.2621
16.8798	0.276309	0.184733	-19.9084
16.8887	0.186017	0.195432	-20.0094
16.8977	0.7423	0.207316	-19.465
16.9066	0.616394	0.220335	-19.6039
16.9156	0.871497	0.235123	-19.3636
16.9246	0.947065	0.252056	-19.305
16.9335	0.589911	0.271689	-19.6818
16.9425	-0.0765176	0.295714	-20.3722
16.9873	0.118544	0.59155	-20.473
16.9963	0.624166	0.736479	-20.1123
17.0052	1.08349	0.939303	-19.8558
17.0142	1.86609	1.22778	-19.3617
17.0232	2.64223	1.62965	-18.9874
17.0321	2.93517	2.17351	-19.2383
17.0411	3.15873	2.91311	-19.7544
17.05	3.3711	3.87634	-20.5052
17.059	3.64831	5.13177	-21.4835
17.068	4.56843	6.71494	-22.1465
17.0769	6.05569	8.63767	-22.582
17.0859	7.71	10.9663	-23.2563
17.0948	9.8003	13.6494	-23.8491
17.1038	13.2135	16.7214	-23.5079
17.1128	16.7514	20.0995	-23.3481
17.1217	22.0622	23.6494	-21.5872
17.1307	27.3747	27.3296	-19.9549
17.1397	32.3437	30.9464	-18.6027
17.1486	36.6007	34.2876	-17.6869
17.1576	41.1692	37.2449	-16.0757
17.1665	43.0455	39.5745	-16.529
17.1755	46.9924	41.1703	-14.1779
17.1845	48.8275	41.8847	-13.0572
17.1934	48.9447	41.6703	-12.7256
17.2024	45.6393	40.5395	-14.9002
17.2114	41.5046	38.5742	-17.0695
17.2203	35.8829	35.9479	-20.065
17.2293	31.8063	32.7716	-20.9653
17.2382	27.5462	29.2994	-21.7532
17.2472	22.8603	25.6332	-22.7729
17.2562	19.1499	21.9776	-22.8277
17.2651	15.2615	18.5118	-23.2503
17.2741	12.2631	15.2648	-23.0017
17.283	9.26094	12.3842	-23.1232
17.292	7.62144	9.8456	-22.2242
17.301	6.13356	7.69677	-21.5632
17.3099	5.06323	5.94279	-20.8796
17.3189	3.91261	4.51604	-20.6034
17.3279	2.95812	3.39625	-20.4381
17.3368	2.26895	2.5462	-20.2772
17.3458	1.90347	1.89972	-19.9962
17.3547	1.64836	1.42841	-19.78
17.3637	0.942905	1.08291	-20.14
17.3727	0.318584	0.836195	-20.5176
17.3816	0.374688	0.663434	-20.2887
17.3906	0.887896	0.540084	-19.6522
17.3996	0.812663	0.452883	-19.6402
17.4085	0.567863	0.391071	-19.8232
17.4175	-0.0723944	0.345263	-20.4177
17.4444	0.375312	0.26212	-19.8868
17.4533	0.508373	0.243948	-19.7356
17.4623	0.584389	0.228085	-19.6437
17.4712	0.142196	0.214249	-20.0721
17.4981	0.268871	0.180061	-19.9112
17.5071	0.657788	0.17052	-19.5127
17.5161	0.719609	0.161721	-19.4421
17.525	0.905572	0.153675	-19.2481
17.534	0.560247	0.146127	-19.5859
17.5429	-0.0929968	0.139194	-20.2322
17.5698	0.559579	0	-19.4404
17.5788	0.669868	0	-19.3301
17.5878	0.501356	0	-19.4986
17.5967	0.427901	0	-19.5721
17.6057	0.728509	0	-19.2715
17.6146	0.546731	0	-19.4533
17.6236	0.603708	0	-19.3963
17.6326	0.548142	0	-19.4519
17.6415	0.649765	0	-19.3502
17.6505	0.234329	0	-19.7657
17.6594	0.443202	0	-19.5568
17.6684	0.438984	0	-19.561
17.6774	0.618188	0	-19.3818
17.6863	0.677557	0	-19.3224
17.6953	0.889798	0	-19.1102
17.7043	0.959036	0	-19.041
17.7132	0.781249	0	-19.2188
17.7222	0.763048	0	-19.237
17.7311	0.703166	0	-19.2968
17.7401	0.805401	0	-19.1946
17.7491	0.651504	0	-19.3485
17.758	0.253737	0	-19.7463
17.767	-0.106357	0	-20.1064
17.776	-0.17959	0	-20.1796
17.7849	-0.208469	0	-20.2085
17.7939	0.00523953	0	-19.9948
17.8028	0.125097	0	-19.8749
17.8118	-0.166045	0	-20.166
17.8208	-0.115026	0	-20.115
17.8297	-0.236986	0	-20.237
17.8387	-0.144978	0	-20.145
17.8476	0.162893	0	-19.8371
17.8566	0.213342	0	-19.7867
17.8656	0.14266	0	-19.8573
17.8745	-0.0277266	0	-20.0277
17.8835	0.189466	0	-19.8105
17.8925	0.297603	0	-19.7024
17.9014	0.495235	0	-19.5048
17.9104	0.409173	0	-19.5908
17.9193	0.137276	0	-19.8627
17.9283	-0.171002	0	-20.171
17.9373	-0.169764	0	-20.1698
17.9462	0.0411518	0	-19.9588
17.9552	0.113086	0	-19.8869
17.9642	-0.226525	0	-20.2265
17.9731	-0.114203	0	-20.1142
17.9821	0.259725	0	-19.7403
17.991	0.831197	0	-19.1688
18	0.646105	0	-19.3539
18.009	0.725018	0	-19.275
18.0179	0.744905	0	-19.2551
18.0269	0.75416	0	-19.2458
18.0358	0.481068	0	-19.5189
18.0448	0.350489	0	-19.6495
18.0538	0.306353	0	-19.6936
18.0627	0.460801	0	-19.5392
18.0717	0.406287	0	-19.5937
18.0807	0.331431	0	-19.6686
18.0896	0.0396053	0	-19.9604
18.0986	0.326324	0	-19.6737
18.1075	0.41178	0	-19.5882
18.1165	0.244752	0	-19.7552
18.1255	-0.126213	0	-20.1262
18.1344	-0.0283612	0	-20.0284
18.1434	0.120207	0	-19.8798
18.1524	0.587278	0	-19.4127
18.1613	0.745498	0	-19.2545
18.1703	0.465761	0	-19.5342
18.1792	0.195193	0	-19.8048
18.1882	1.0133e-05	0	-20
18.1972	0.0688342	0	-19.9312
18.2061	0.0871108	0	-19.9129
18.2151	0.319127	0	-19.6809
18.224	0.722121	0	-19.2779
18.233	0.83332	0	-19.1667
18.242	0.356621	0	-19.6434
18.2509	-0.15982	0	-20.1598
18.2599	-0.111306	0	-20.1113
18.2689	0.445167	0	-19.5548
18.2778	0.734044	0	-19.266
18.2868	0.298002	0	-19.702
18.2957	0.219384	0	-19.7806
18.3047	0.0414358	0	-19.9586
18.3137	0.179081	0	-19.8209
18.3226	0.127738	0	-19.8723
18.3316	0.523137	0	-19.4769
18.3406	0.0995268	0	-19.9005
18.3495	0.362637	0	-19.6374
18.3585	0.223233	0	-19.7768
18.3674	0.282595	0	-19.7174
18.3764	-0.105505	0	-20.1055
18.3854	-0.139752	0	-20.1398
18.3943	0.0889455	0	-19.9111
18.4033	0.144887	0	-19.8551
18.4122	0.193286	0	-19.8067
18.4212	0.476795	0	-19.5232
18.4302	0.614661	0	-19.3853
18.4391	0.649484	0	-19.3505
18.4481	0.369901	0	-19.6301
18.4571	-0.0223366	0	-20.0223
18.466	-0.0831366	0	-20.0831
18.475	-0.292885	0	-20.2929
18.4839	-0.460734	0	-20.4607
18.4929	-0.204991	0	-20.205

## Sheet: Fig.2c
V	dI/dV(Ohm-1)
-0.0999988	2.06887e-05
-0.0999354	2.08542e-05
-0.0998668	2.08903e-05
-0.0998264	2.02937e-05
-0.099748	1.9177e-05
-0.0996052	1.91993e-05
-0.099503	1.99216e-05
-0.0994186	2.04595e-05
-0.0992754	1.98168e-05
-0.0990483	2.09369e-05
-0.0987784	2.10584e-05
-0.0986541	1.81183e-05
-0.0986265	1.75219e-05
-0.098447	1.96181e-05
-0.0982352	2.10585e-05
-0.0980708	2.18147e-05
-0.0979004	2.23403e-05
-0.097818	2.06811e-05
-0.0977789	2.02694e-05
-0.0976858	2.10511e-05
-0.0976722	2.14721e-05
-0.0976194	1.87047e-05
-0.0975563	2.05887e-05
-0.0975359	2.05859e-05
-0.0974899	1.79752e-05
-0.0973989	2.05255e-05
-0.0972502	2.0658e-05
-0.09712	2.03869e-05
-0.0969636	1.96829e-05
-0.0967673	1.97044e-05
-0.0966921	2.20581e-05
-0.0966796	2.18345e-05
-0.0966454	2.09951e-05
-0.0965286	2.14999e-05
-0.0963528	2.07173e-05
-0.0961759	1.98583e-05
-0.0959905	1.90656e-05
-0.0958034	1.82109e-05
-0.095686	1.85973e-05
-0.0954938	2.073e-05
-0.09537	1.87305e-05
-0.0953422	2.04987e-05
-0.0953123	2.31361e-05
-0.0952551	1.95603e-05
-0.0951402	1.90051e-05
-0.095124	1.9982e-05
-0.0951052	2.16323e-05
-0.0950849	1.85854e-05
-0.0948667	1.99188e-05
-0.0946002	1.87021e-05
-0.0944576	1.97864e-05
-0.0943509	2.04282e-05
-0.0941986	2.01127e-05
-0.0940419	1.98358e-05
-0.0939729	1.80433e-05
-0.0939719	1.93796e-05
-0.0939493	2.07992e-05
-0.0937924	1.99715e-05
-0.0936256	2.21608e-05
-0.093569	2.21364e-05
-0.0934317	2.04636e-05
-0.0932908	1.98826e-05
-0.09329	1.8799e-05
-0.0932118	2.36454e-05
-0.0929634	2.3038e-05
-0.0928251	1.96645e-05
-0.0928163	1.9576e-05
-0.0927212	2.14651e-05
-0.0924787	2.01698e-05
-0.0922217	1.90723e-05
-0.0920633	1.98971e-05
-0.0919638	1.96638e-05
-0.091902	2.01294e-05
-0.0918443	2.06332e-05
-0.0917334	2.00504e-05
-0.0916959	1.71532e-05
-0.091694	1.80066e-05
-0.0915126	1.94202e-05
-0.0912461	2.01286e-05
-0.0910556	1.93757e-05
-0.0908888	1.91858e-05
-0.0907801	1.78701e-05
-0.0907736	1.83579e-05
-0.09069	2.06637e-05
-0.0905083	2.08946e-05
-0.0903932	1.9652e-05
-0.0902859	1.88817e-05
-0.090094	1.96753e-05
-0.0899064	2.04392e-05
-0.0898088	1.93912e-05
-0.0897134	1.8646e-05
-0.0895718	1.86413e-05
-0.0894379	1.87597e-05
-0.0893114	1.87801e-05
-0.0892975	2.04315e-05
-0.0892674	2.02157e-05
-0.0892666	1.95024e-05
-0.0891286	2.07473e-05
-0.0889731	2.15193e-05
-0.0889127	2.01558e-05
-0.0888114	1.85212e-05
-0.0885718	1.934e-05
-0.0883096	1.96459e-05
-0.0881451	1.80797e-05
-0.0880594	1.80646e-05
-0.087939	1.86744e-05
-0.0878006	1.89082e-05
-0.0875842	2.09568e-05
-0.0872993	2.14632e-05
-0.0871674	1.86283e-05
-0.0871013	1.7697e-05
-0.0870684	2.06607e-05
-0.0870282	1.87332e-05
-0.0870001	1.72387e-05
-0.0869639	1.96553e-05
-0.0867471	2.09686e-05
-0.0864616	2.07694e-05
-0.0862487	1.89662e-05
-0.0861404	1.93106e-05
-0.086043	1.95175e-05
-0.085922	1.92864e-05
-0.085866	1.77802e-05
-0.0857802	1.63432e-05
-0.0855446	1.69807e-05
-0.0854823	1.94285e-05
-0.0854682	1.8377e-05
-0.0854314	1.94301e-05
-0.0852711	2.08788e-05
-0.0849704	2.11647e-05
-0.0847809	1.90098e-05
-0.0846737	1.87919e-05
-0.0845581	1.86943e-05
-0.084448	1.86857e-05
-0.0843295	1.88383e-05
-0.0842904	1.94807e-05
-0.0842738	1.84968e-05
-0.0842676	1.99331e-05
-0.0842162	1.81544e-05
-0.0841129	1.72461e-05
-0.0839633	1.69599e-05
-0.083888	1.77302e-05
-0.0838249	1.85357e-05
-0.0837011	1.8283e-05
-0.0835648	1.82082e-05
-0.0834713	1.88086e-05
-0.0834285	1.85773e-05
-0.0833105	1.73238e-05
-0.0830508	1.82954e-05
-0.0827791	1.89603e-05
-0.0826367	1.73784e-05
-0.0825685	1.72047e-05
-0.0824797	1.73156e-05
-0.082451	1.82755e-05
-0.0824409	1.92381e-05
-0.0822835	1.77277e-05
-0.0820405	1.75174e-05
-0.0818602	1.82481e-05
-0.0817208	1.84273e-05
-0.0815763	1.84981e-05
-0.0814963	1.74307e-05
-0.0814402	1.69639e-05
-0.081325	1.73584e-05
-0.0812018	1.75669e-05
-0.0811545	1.68817e-05
-0.0811458	1.67213e-05
-0.0811118	1.79332e-05
-0.0809801	1.75608e-05
-0.0808214	1.75934e-05
-0.080703	1.82065e-05
-0.0806221	1.82951e-05
-0.0804899	1.76179e-05
-0.0803099	1.76433e-05
-0.0801675	1.82122e-05
-0.0800546	1.83908e-05
-0.0799064	1.80057e-05
-0.0797252	1.81369e-05
-0.0795577	1.84706e-05
-0.0794319	1.81062e-05
-0.079301	1.77313e-05
-0.0791657	1.73676e-05
-0.0790562	1.7428e-05
-0.0789438	1.7533e-05
-0.0788052	1.72589e-05
-0.078567	1.86964e-05
-0.0782843	1.92839e-05
-0.0781262	1.7619e-05
-0.0780521	1.75538e-05
-0.0779645	1.77057e-05
-0.0778586	1.75737e-05
-0.0777213	1.79596e-05
-0.0775556	1.78824e-05
-0.0773844	1.7882e-05
-0.0772224	1.80001e-05
-0.077083	1.77463e-05
-0.0769644	1.78389e-05
-0.0768424	1.79969e-05
-0.0766991	1.78179e-05
-0.0765592	1.7564e-05
-0.0764382	1.76228e-05
-0.0763215	1.76199e-05
-0.0762171	1.77904e-05
-0.0761666	1.70846e-05
-0.0761305	1.67274e-05
-0.0760429	1.71063e-05
-0.0758767	1.64262e-05
-0.0756075	1.71962e-05
-0.0752951	1.72647e-05
-0.0750151	1.68272e-05
-0.0748089	1.7444e-05
-0.0746839	1.68637e-05
-0.0745939	1.68558e-05
-0.0744869	1.71355e-05
-0.0743731	1.72787e-05
-0.0742645	1.73687e-05
-0.0741304	1.70984e-05
-0.0739902	1.68738e-05
-0.0738729	1.69871e-05
-0.0737608	1.70438e-05
-0.0736179	1.6694e-05
-0.0734355	1.68878e-05
-0.0732616	1.71775e-05
-0.0731223	1.69741e-05
-0.0729856	1.68302e-05
-0.0728532	1.65939e-05
-0.0727216	1.64171e-05
-0.0725828	1.62961e-05
-0.0724891	1.67522e-05
-0.0724409	1.66369e-05
-0.0723698	1.62647e-05
-0.0722168	1.70559e-05
-0.0720048	1.69587e-05
-0.0718142	1.65114e-05
-0.0716687	1.67138e-05
-0.0715843	1.60479e-05
-0.0715245	1.58269e-05
-0.0714222	1.61553e-05
-0.0713094	1.6293e-05
-0.0712047	1.63436e-05
-0.0711214	1.66482e-05
-0.0710749	1.64481e-05
-0.0709864	1.5799e-05
-0.0708349	1.59223e-05
-0.0706889	1.60885e-05
-0.070565	1.59784e-05
-0.0704231	1.56873e-05
-0.0702681	1.55194e-05
-0.0701426	1.57069e-05
-0.0700167	1.5948e-05
-0.0698702	1.59128e-05
-0.0697168	1.59686e-05
-0.0695495	1.5869e-05
-0.0693719	1.58912e-05
-0.0692094	1.60709e-05
-0.0690288	1.65647e-05
-0.068797	1.63483e-05
-0.0686037	1.55423e-05
-0.0684648	1.55079e-05
-0.0683026	1.57964e-05
-0.0681358	1.59865e-05
-0.0680035	1.57363e-05
-0.0678578	1.53917e-05
-0.0676847	1.53404e-05
-0.067536	1.55633e-05
-0.0674098	1.55386e-05
-0.0672672	1.53549e-05
-0.0671068	1.53654e-05
-0.0669782	1.57082e-05
-0.0668879	1.56148e-05
-0.0667893	1.54488e-05
-0.0666557	1.56982e-05
-0.0664792	1.54318e-05
-0.0662985	1.51855e-05
-0.0661493	1.53164e-05
-0.066011	1.53371e-05
-0.0658652	1.5276e-05
-0.0657116	1.53039e-05
-0.0655637	1.5388e-05
-0.0654206	1.54281e-05
-0.0652528	1.51976e-05
-0.0650885	1.48816e-05
-0.0649507	1.49065e-05
-0.0647983	1.51191e-05
-0.0646328	1.51475e-05
-0.0644691	1.51586e-05
-0.0643116	1.52314e-05
-0.0641676	1.51324e-05
-0.0640237	1.50538e-05
-0.0638796	1.49775e-05
-0.0637314	1.48741e-05
-0.0635647	1.49746e-05
-0.0633968	1.50462e-05
-0.063224	1.51989e-05
-0.0630566	1.53847e-05
-0.062938	1.49851e-05
-0.0628201	1.46912e-05
-0.0626655	1.47783e-05
-0.0624968	1.47005e-05
-0.0623175	1.47334e-05
-0.0621455	1.48325e-05
-0.0619759	1.49108e-05
-0.0618118	1.50315e-05
-0.0616924	1.4648e-05
-0.06157	1.43206e-05
-0.0614074	1.43868e-05
-0.0612462	1.4456e-05
-0.0610978	1.4394e-05
-0.060961	1.44526e-05
-0.0608115	1.46735e-05
-0.060639	1.46323e-05
-0.0604842	1.43775e-05
-0.0603511	1.43885e-05
-0.0601994	1.46192e-05
-0.0600123	1.44592e-05
-0.0598144	1.43911e-05
-0.0596415	1.45721e-05
-0.0594696	1.47732e-05
-0.0592505	1.44801e-05
-0.0590197	1.42826e-05
-0.0588765	1.49626e-05
-0.0588221	1.47364e-05
-0.0587296	1.41995e-05
-0.0585614	1.44145e-05
-0.0583836	1.45035e-05
-0.0582267	1.43715e-05
-0.0580731	1.43074e-05
-0.0579122	1.43112e-05
-0.0577478	1.42709e-05
-0.0575823	1.42354e-05
-0.0574405	1.44257e-05
-0.0573328	1.42556e-05
-0.0572557	1.44004e-05
-0.0571815	1.45621e-05
-0.0570564	1.42158e-05
-0.0568786	1.43935e-05
-0.0566873	1.44137e-05
-0.0565205	1.41608e-05
-0.0563811	1.42061e-05
-0.0562309	1.43851e-05
-0.0560488	1.42489e-05
-0.0558503	1.42667e-05
-0.0556719	1.44556e-05
-0.0555187	1.43981e-05
-0.0553591	1.42928e-05
-0.0551862	1.43162e-05
-0.054999	1.42045e-05
-0.0548256	1.39075e-05
-0.0546826	1.39349e-05
-0.0545251	1.4141e-05
-0.0543724	1.43589e-05
-0.0542291	1.45235e-05
-0.0540615	1.44288e-05
-0.0538782	1.44967e-05
-0.0537065	1.46657e-05
-0.0535589	1.45874e-05
-0.0534154	1.4574e-05
-0.0532801	1.44619e-05
-0.0531515	1.4423e-05
-0.0530019	1.46209e-05
-0.0528432	1.46985e-05
-0.0526914	1.46975e-05
-0.052523	1.45368e-05
-0.0523266	1.46869e-05
-0.0521352	1.48624e-05
-0.0519894	1.45315e-05
-0.05187	1.45206e-05
-0.0517298	1.47551e-05
-0.0515705	1.47634e-05
-0.051413	1.47528e-05
-0.0512096	1.43183e-05
-0.0509676	1.424e-05
-0.0508192	1.50681e-05
-0.0507531	1.51069e-05
-0.0506468	1.47332e-05
-0.0504906	1.48718e-05
-0.0503226	1.48672e-05
-0.0501601	1.4809e-05
-0.0500096	1.48805e-05
-0.0498542	1.50288e-05
-0.0496918	1.50794e-05
-0.0495378	1.50359e-05
-0.0493865	1.50277e-05
-0.049239	1.49704e-05
-0.049087	1.48783e-05
-0.0489215	1.49318e-05
-0.0487666	1.50976e-05
-0.0486242	1.51456e-05
-0.0484626	1.49751e-05
-0.0482563	1.53301e-05
-0.0480624	1.57716e-05
-0.0479277	1.55023e-05
-0.0477978	1.534e-05
-0.0476504	1.53882e-05
-0.0475093	1.54957e-05
-0.04737	1.56043e-05
-0.0472141	1.55111e-05
-0.0470553	1.54365e-05
-0.0468948	1.53581e-05
-0.0467241	1.53965e-05
-0.046559	1.55014e-05
-0.0464102	1.54137e-05
-0.0462653	1.53721e-05
-0.0461122	1.54289e-05
-0.0459711	1.56066e-05
-0.0458393	1.56852e-05
-0.0456915	1.55733e-05
-0.0455331	1.55972e-05
-0.0453851	1.57328e-05
-0.0452344	1.59392e-05
-0.0450716	1.59717e-05
-0.0449218	1.58305e-05
-0.0447744	1.57449e-05
-0.0446073	1.59139e-05
-0.0444427	1.60835e-05
-0.0443078	1.58691e-05
-0.0441832	1.58258e-05
-0.0440512	1.58747e-05
-0.0439058	1.57497e-05
-0.0437492	1.57508e-05
-0.0435902	1.57241e-05
-0.0434264	1.57416e-05
-0.0432763	1.59124e-05
-0.043143	1.59054e-05
-0.0430037	1.58302e-05
-0.042847	1.59793e-05
-0.0426799	1.59816e-05
-0.042526	1.58002e-05
-0.0423883	1.5837e-05
-0.042228	1.62035e-05
-0.0420564	1.63906e-05
-0.0419066	1.62965e-05
-0.0417671	1.6329e-05
-0.0416309	1.63196e-05
-0.0414811	1.61504e-05
-0.0413309	1.59379e-05
-0.0411961	1.59429e-05
-0.0410448	1.62014e-05
-0.0408878	1.63503e-05
-0.0407469	1.62963e-05
-0.0406105	1.63064e-05
-0.0404663	1.64347e-05
-0.0403117	1.64133e-05
-0.0401518	1.64653e-05
-0.0399981	1.65837e-05
-0.0398537	1.65866e-05
-0.0397086	1.65933e-05
-0.0395664	1.65558e-05
-0.0394282	1.65603e-05
-0.0392826	1.66787e-05
-0.0391357	1.67605e-05
-0.0389971	1.67153e-05
-0.0388572	1.66609e-05
-0.0387101	1.67206e-05
-0.0385666	1.68143e-05
-0.0384224	1.69407e-05
-0.0382766	1.7025e-05
-0.038138	1.70138e-05
-0.037999	1.69995e-05
-0.0378585	1.70062e-05
-0.0377146	1.6983e-05
-0.0375647	1.7052e-05
-0.0374148	1.70948e-05
-0.0372717	1.70388e-05
-0.0371312	1.70281e-05
-0.0369873	1.70524e-05
-0.0368467	1.7116e-05
-0.0366979	1.73477e-05
-0.0365427	1.74518e-05
-0.0364024	1.73271e-05
-0.0362617	1.72194e-05
-0.0361141	1.72006e-05
-0.0359719	1.72561e-05
-0.0358254	1.73946e-05
-0.0356853	1.76139e-05
-0.0355594	1.76413e-05
-0.0354236	1.75104e-05
-0.0352794	1.74934e-05
-0.035138	1.75173e-05
-0.0350002	1.74839e-05
-0.0348591	1.74105e-05
-0.0347091	1.74541e-05
-0.0345655	1.75796e-05
-0.0344337	1.75506e-05
-0.0343002	1.75019e-05
-0.0341533	1.76694e-05
-0.0339974	1.76796e-05
-0.0338439	1.76488e-05
-0.033702	1.7786e-05
-0.0335788	1.76276e-05
-0.0334541	1.74945e-05
-0.0333146	1.75839e-05
-0.0331702	1.75737e-05
-0.0330229	1.76108e-05
-0.0328747	1.7629e-05
-0.0327308	1.75616e-05
-0.0325977	1.76595e-05
-0.0324681	1.77401e-05
-0.0323193	1.75364e-05
-0.0321629	1.74205e-05
-0.0320081	1.73472e-05
-0.0318522	1.72739e-05
-0.0317039	1.73153e-05
-0.0315559	1.73604e-05
-0.0314018	1.73281e-05
-0.0312536	1.71903e-05
-0.0311115	1.71459e-05
-0.0309714	1.70589e-05
-0.0308193	1.6832e-05
-0.0306621	1.66225e-05
-0.0305105	1.6522e-05
-0.0303511	1.65333e-05
-0.0301904	1.65259e-05
-0.0300384	1.63865e-05
-0.0298864	1.62734e-05
-0.0297356	1.6119e-05
-0.0295946	1.61093e-05
-0.0294492	1.61611e-05
-0.0292795	1.59208e-05
-0.0291114	1.56157e-05
-0.0289482	1.54395e-05
-0.0287845	1.52348e-05
-0.028619	1.50406e-05
-0.0284482	1.48749e-05
-0.0282796	1.47636e-05
-0.0281095	1.46332e-05
-0.0279323	1.44601e-05
-0.0277538	1.42824e-05
-0.0275744	1.41312e-05
-0.0273984	1.39135e-05
-0.0272135	1.36639e-05
-0.0270201	1.34547e-05
-0.0268252	1.32758e-05
-0.0266353	1.30174e-05
-0.026443	1.28066e-05
-0.0262453	1.26048e-05
-0.0260368	1.23587e-05
-0.0258302	1.20551e-05
-0.0256202	1.17956e-05
-0.0253981	1.15708e-05
-0.0251657	1.13326e-05
-0.0249457	1.09825e-05
-0.0247071	1.06159e-05
-0.0244578	1.02621e-05
-0.0242174	1.00302e-05
-0.0239732	9.78114e-06
-0.0236786	9.38127e-06
-0.0233784	8.96034e-06
-0.0230714	8.62017e-06
-0.0227523	8.28377e-06
-0.0223816	7.88621e-06
-0.0220168	7.43139e-06
-0.021614	7.00591e-06
-0.0211918	6.59436e-06
-0.0206549	6.0929e-06
-0.0201229	5.56085e-06
-0.0194016	4.96819e-06
-0.0186603	4.4209e-06
-0.0175171	3.77656e-06
-0.0163649	3.21103e-06
-0.0143895	2.58464e-06
-0.0123834	2.09498e-06
-0.010602	1.84756e-06
-0.00876916	1.62232e-06
-0.00740659	1.52406e-06
-0.00610596	1.41252e-06
-0.00505371	1.35176e-06
-0.00378846	1.30417e-06
-0.00289655	1.29518e-06
-0.00221659	1.2642e-06
-0.00162548	1.24602e-06
-0.000592607	1.2637e-06
0.000513139	1.27302e-06
0.00131788	1.25788e-06
0.00181482	1.26761e-06
0.00295629	1.34106e-06
0.0042601	1.39326e-06
0.00574474	1.48474e-06
0.00713185	1.58112e-06
0.00926199	1.84748e-06
0.0113524	2.14858e-06
0.0131141	2.55821e-06
0.0148867	3.02695e-06
0.0160667	3.45836e-06
0.0171945	3.9518e-06
0.0179166	4.3184e-06
0.0186369	4.67542e-06
0.0192659	5.07413e-06
0.0198728	5.48498e-06
0.0203344	5.80314e-06
0.0207904	6.10198e-06
0.0212283	6.46934e-06
0.0216637	6.80987e-06
0.0220446	7.12158e-06
0.0224155	7.43e-06
0.0227717	7.79468e-06
0.0231313	8.10355e-06
0.0234609	8.39708e-06
0.0237806	8.68742e-06
0.0240605	8.88445e-06
0.0243351	9.072e-06
0.0246016	9.28314e-06
0.0248783	9.42213e-06
0.0251468	9.55583e-06
0.025388	9.7849e-06
0.0256239	1.00501e-05
0.0258738	1.02116e-05
0.0261153	1.03654e-05
0.0263649	1.04631e-05
0.0266105	1.05594e-05
0.0268468	1.06782e-05
0.027068	1.07298e-05
0.0272898	1.0769e-05
0.0275298	1.09252e-05
0.0277704	1.10536e-05
0.0279903	1.10853e-05
0.0281931	1.12087e-05
0.0283937	1.13483e-05
0.0286062	1.1395e-05
0.0288156	1.14301e-05
0.0290227	1.14726e-05
0.0292298	1.15247e-05
0.029449	1.15051e-05
0.0296792	1.15624e-05
0.029895	1.16887e-05
0.0300947	1.17235e-05
0.0303041	1.16922e-05
0.0305206	1.16962e-05
0.0307327	1.17261e-05
0.0309351	1.1701e-05
0.0311445	1.16377e-05
0.0313546	1.15658e-05
0.0315409	1.16515e-05
0.0317272	1.17581e-05
0.0319419	1.16693e-05
0.0321599	1.15866e-05
0.0323751	1.15465e-05
0.0325877	1.14788e-05
0.0328033	1.13967e-05
0.0330204	1.1308e-05
0.0332177	1.13502e-05
0.0334066	1.13424e-05
0.0336132	1.12339e-05
0.0338245	1.11246e-05
0.0340268	1.10859e-05
0.0342331	1.10768e-05
0.0344578	1.09674e-05
0.0346794	1.08159e-05
0.0348818	1.07949e-05
0.0350922	1.08207e-05
0.0353092	1.08066e-05
0.0355217	1.07604e-05
0.0357369	1.0718e-05
0.0359667	1.07595e-05
0.0361963	1.0786e-05
0.0364093	1.07122e-05
0.0366231	1.06482e-05
0.0368406	1.05833e-05
0.0370637	1.05022e-05
0.0372983	1.04844e-05
0.0375275	1.04966e-05
0.0377463	1.04481e-05
0.0379697	1.03858e-05
0.0382092	1.04061e-05
0.0384533	1.04e-05
0.0387024	1.04222e-05
0.0389337	1.05377e-05
0.0391363	1.05042e-05
0.0393457	1.04349e-05
0.0395695	1.04374e-05
0.0397971	1.04212e-05
0.0400387	1.04757e-05
0.0402581	1.06331e-05
0.0404174	1.04664e-05
0.0405928	1.02565e-05
0.0408178	1.02938e-05
0.0410266	1.0403e-05
0.0412424	1.05827e-05
0.041474	1.06529e-05
0.0416811	1.05858e-05
0.0418832	1.05652e-05
0.042079	1.0501e-05
0.0422589	1.05188e-05
0.0424589	1.0665e-05
0.0426612	1.07756e-05
0.0428592	1.08747e-05
0.0430937	1.07626e-05
0.0433424	1.07296e-05
0.0435757	1.07835e-05
0.0438012	1.07992e-05
0.0439917	1.10001e-05
0.0441612	1.111e-05
0.0443522	1.10803e-05
0.0445548	1.11225e-05
0.0447571	1.11678e-05
0.0449687	1.12877e-05
0.0451854	1.13482e-05
0.0453892	1.13308e-05
0.0455792	1.13971e-05
0.0457781	1.15449e-05
0.0459933	1.15701e-05
0.0462172	1.1655e-05
0.0464532	1.16508e-05
0.0466591	1.14361e-05
0.0468225	1.15161e-05
0.0470223	1.18935e-05
0.0472425	1.20851e-05
0.0474343	1.20938e-05
0.0476326	1.20576e-05
0.0478357	1.20508e-05
0.0480298	1.21144e-05
0.0481664	1.17385e-05
0.0482869	1.15347e-05
0.0484943	1.19425e-05
0.048726	1.21346e-05
0.0489434	1.22454e-05
0.0491514	1.24023e-05
0.0493206	1.22806e-05
0.0494957	1.21429e-05
0.0497146	1.2336e-05
0.0499323	1.25064e-05
0.0501028	1.23112e-05
0.0502282	1.24644e-05
0.0503787	1.28818e-05
0.0505888	1.27982e-05
0.0508038	1.27415e-05
0.0510093	1.27549e-05
0.0512037	1.26717e-05
0.0513826	1.2716e-05
0.0515545	1.26946e-05
0.0517342	1.26202e-05
0.0519344	1.27237e-05
0.0521199	1.29193e-05
0.0522854	1.29769e-05
0.0524532	1.30067e-05
0.0526285	1.31137e-05
0.0528041	1.31992e-05
0.0529768	1.32759e-05
0.0531714	1.31762e-05
0.0533795	1.31846e-05
0.0535865	1.31895e-05
0.0537606	1.28874e-05
0.0539003	1.29046e-05
0.0540846	1.33376e-05
0.0543051	1.34132e-05
0.0544832	1.31058e-05
0.0546093	1.32661e-05
0.0547598	1.37166e-05
0.0549717	1.35762e-05
0.0551608	1.31851e-05
0.0552996	1.32698e-05
0.055442	1.34099e-05
0.055599	1.34189e-05
0.0557516	1.33874e-05
0.0559119	1.32895e-05
0.0561015	1.34595e-05
0.0562865	1.36411e-05
0.056442	1.35629e-05
0.0566081	1.34121e-05
0.0567924	1.33959e-05
0.0569472	1.36245e-05
0.0570881	1.3781e-05
0.0572543	1.36942e-05
0.0574342	1.37322e-05
0.0576012	1.38758e-05
0.0577535	1.38965e-05
0.0579061	1.39223e-05
0.0580394	1.37496e-05
0.0581723	1.36036e-05
0.0583365	1.37475e-05
0.0585112	1.37766e-05
0.0587079	1.40474e-05
0.0589181	1.41534e-05
0.0591091	1.40569e-05
0.059272	1.42305e-05
0.0594264	1.43644e-05
0.059603	1.42672e-05
0.0597554	1.38865e-05
0.0598776	1.38468e-05
0.0600395	1.42299e-05
0.0602127	1.44523e-05
0.0603198	1.39812e-05
0.0603943	1.3909e-05
0.0605164	1.43434e-05
0.0606807	1.43055e-05
0.0608661	1.45015e-05
0.0610655	1.45323e-05
0.0612351	1.42147e-05
0.0613664	1.4311e-05
0.0614927	1.43893e-05
0.0616471	1.41946e-05
0.0618191	1.41574e-05
0.0619654	1.43634e-05
0.0621188	1.47077e-05
0.0623224	1.4507e-05
0.0625332	1.43501e-05
0.0627027	1.46246e-05
0.0628372	1.45523e-05
0.0629652	1.45433e-05
0.0631101	1.47319e-05
0.0632432	1.50098e-05
0.0633506	1.50203e-05
0.0635063	1.45499e-05
0.0637035	1.44926e-05
0.0638761	1.46816e-05
0.0640211	1.45856e-05
0.0641604	1.45613e-05
0.0643181	1.47491e-05
0.06449	1.47648e-05
0.064655	1.47014e-05
0.0648512	1.43654e-05
0.065128	1.49015e-05
0.0653954	1.54584e-05
0.0655883	1.51845e-05
0.0657209	1.56025e-05
0.065771	1.50232e-05
0.0658035	1.4752e-05
0.0658997	1.52222e-05
0.0660315	1.52459e-05
0.0661528	1.51415e-05
0.0662839	1.4958e-05
0.0664563	1.52539e-05
0.0666324	1.54654e-05
0.0668607	1.64798e-05
0.0671763	1.6308e-05
0.0674072	1.49741e-05
0.0675213	1.51462e-05
0.0676423	1.54518e-05
0.0677869	1.5453e-05
0.0679066	1.51344e-05
0.068021	1.49376e-05
0.068187	1.53329e-05
0.0683708	1.54776e-05
0.0685365	1.54328e-05
0.0686983	1.54381e-05
0.0688534	1.53573e-05
0.06901	1.5276e-05
0.0691847	1.54116e-05
0.0693376	1.57668e-05
0.0694579	1.57639e-05
0.0696078	1.54493e-05
0.0697761	1.53165e-05
0.0699246	1.54061e-05
0.0700877	1.57124e-05
0.0702446	1.60434e-05
0.0703618	1.58772e-05
0.0704766	1.57712e-05
0.0706227	1.60963e-05
0.0707819	1.62161e-05
0.0709299	1.62017e-05
0.0710749	1.62252e-05
0.0712061	1.60535e-05
0.0713306	1.59922e-05
0.0714795	1.62661e-05
0.0716385	1.63876e-05
0.0717848	1.63492e-05
0.0719264	1.63615e-05
0.0720593	1.62486e-05
0.0721922	1.61571e-05
0.0723478	1.63605e-05
0.0725067	1.64911e-05
0.0726589	1.65709e-05
0.0728003	1.67743e-05
0.0729111	1.65529e-05
0.0730364	1.62025e-05
0.0731853	1.6127e-05
0.0733115	1.63354e-05
0.0734379	1.66008e-05
0.073572	1.67405e-05
0.0737148	1.70518e-05
0.0738825	1.69702e-05
0.074042	1.67438e-05
0.0741864	1.67527e-05
0.0743277	1.66994e-05
0.074439	1.70421e-05
0.0745164	1.69446e-05
0.0746294	1.64193e-05
0.0747937	1.65641e-05
0.0749717	1.65148e-05
0.0751558	1.65486e-05
0.075305	1.70243e-05
0.0754122	1.69504e-05
0.0755157	1.69513e-05
0.0756393	1.72748e-05
0.0757755	1.7359e-05
0.0759071	1.73847e-05
0.0760527	1.72153e-05
0.0761999	1.70387e-05
0.0763262	1.71719e-05
0.0764437	1.71761e-05
0.0765789	1.69474e-05
0.0767388	1.70848e-05
0.0768917	1.72945e-05
0.0770773	1.81339e-05
0.077312	1.81234e-05
0.0774734	1.68714e-05
0.0775452	1.70735e-05
0.0776132	1.72632e-05
0.077692	1.72885e-05
0.0777825	1.75168e-05
0.077901	1.73059e-05
0.0779768	1.82518e-05
0.0779861	1.73534e-05
0.0779924	1.66315e-05
0.0780937	1.7191e-05
0.0783718	1.87526e-05
0.0786976	1.94124e-05
0.0788656	1.72358e-05
0.0788965	1.75028e-05
0.0789406	1.80762e-05
0.0790461	1.76618e-05
0.0791994	1.79954e-05
0.0794056	1.75248e-05
0.0796091	1.69372e-05
0.0797594	1.7151e-05
0.0799029	1.73062e-05
0.0800393	1.75342e-05
0.0801805	1.78884e-05
0.0803207	1.82046e-05
0.0804376	1.81901e-05
0.0805624	1.80602e-05
0.0806686	1.75802e-05
0.08073	1.78282e-05
0.0808551	1.93779e-05
0.0810701	1.9229e-05
0.0812232	1.7883e-05
0.0813038	1.79212e-05
0.0814059	1.83584e-05
0.0814418	1.98247e-05
0.0814687	2.17288e-05
0.0816802	1.97059e-05
0.0817235	1.89347e-05
0.0818259	1.56323e-05
0.0818682	1.82253e-05
0.0819428	1.86057e-05
0.0820056	1.73064e-05
0.0821038	1.53453e-05
0.0821384	1.88037e-05
0.0821918	1.60318e-05
0.0825778	1.75631e-05
0.0829279	1.96792e-05
0.0831039	1.88801e-05
0.0832354	1.89568e-05
0.0833499	1.8719e-05
0.0834639	1.85382e-05
0.083602	1.87809e-05
0.083734	1.90848e-05
0.0838934	2.00419e-05
0.0840973	2.00551e-05
0.0842527	1.90644e-05
0.0843724	1.88834e-05
0.084469	1.94145e-05
0.0844716	1.82826e-05
0.0844872	2.15231e-05
0.0846661	2.01581e-05
0.0848583	1.89688e-05
0.0849744	1.93129e-05
0.0850804	1.95344e-05
0.0851968	1.95228e-05
0.0853559	2.04487e-05
0.0855328	2.09169e-05
0.0856638	2.03865e-05
0.0857959	1.99519e-05
0.085895	1.9884e-05
0.0859031	2.09896e-05
0.0859318	1.95455e-05
0.0859634	2.11453e-05
0.085976	2.05761e-05
0.0861365	1.968e-05
0.0863122	1.89849e-05
0.086438	1.92687e-05
0.0865327	1.8985e-05
0.0866254	1.87753e-05
0.0867445	1.90395e-05
0.0868987	1.86915e-05
0.0871227	1.96525e-05
0.0872469	1.65248e-05
0.0873161	2.11154e-05
0.0873551	2.05728e-05
0.0873899	2.0157e-05
0.0874406	1.98386e-05
0.0875606	2.1032e-05
0.0875936	2.42326e-05
0.0876369	2.10481e-05
0.0881281	1.68387e-05
0.0881482	2.36331e-05
0.0882154	2.28653e-05
0.0883494	1.71865e-05
0.088387	1.95949e-05
0.0884077	2.07751e-05
0.0884168	2.05083e-05
0.0884409	2.0189e-05
0.0886431	2.15863e-05
0.0890091	1.8904e-05
0.0892169	1.95619e-05
0.08938	1.94481e-05
0.0893991	1.87257e-05
0.0894585	2.70697e-05
0.0895282	1.96129e-05
0.0895577	1.75378e-05
0.0897983	2.76348e-05
0.0899654	1.48563e-05
0.0900543	2.50685e-05
0.0901632	1.72927e-05
0.0902579	2.46572e-05
0.090262	1.93605e-05
0.0903309	2.12951e-05
0.0903855	1.71307e-05
0.0904548	2.18857e-05
0.0905192	2.10836e-05
0.090653	1.72182e-05
0.0906713	2.27634e-05
0.0907534	1.76878e-05
0.0912075	1.80193e-05
0.0913932	2.91818e-05
0.091518	2.33673e-05
0.0915192	2.07646e-05
0.0916261	1.97908e-05
0.0916367	2.27654e-05
0.091866	2.36617e-05
0.0918807	1.73108e-05
0.092026	2.09571e-05
0.092187	1.74638e-05
0.0922662	2.26829e-05
0.09229	2.02295e-05
0.0924472	2.14336e-05
0.0925677	2.4695e-05
0.0925965	2.54632e-05
0.0927699	1.8148e-05
0.0928275	2.46152e-05
0.0929306	2.40267e-05
0.0931832	2.04137e-05
0.0932819	2.08073e-05
0.0934089	2.20238e-05
0.0936079	2.15117e-05
0.0937788	2.05219e-05
0.0938313	2.15505e-05
0.0938786	2.16348e-05
0.0939157	2.58373e-05
0.09395	2.40442e-05
0.0942664	2.48878e-05
0.0945049	2.07503e-05
0.094511	2.45826e-05
0.0945159	2.25144e-05
0.0946995	2.15514e-05
0.0949678	2.04151e-05
0.0951278	2.16437e-05
0.0952602	2.25362e-05
0.095405	2.13638e-05
0.0954383	2.22502e-05
0.095499	1.77526e-05
0.0955135	2.15635e-05
0.0955486	2.0265e-05
0.0956632	2.59089e-05
0.0957402	1.86921e-05
0.0958506	1.8618e-05
0.09592	2.57806e-05
0.0961333	1.65681e-05
0.0961494	1.87468e-05
0.096193	1.97931e-05
0.0963433	2.2978e-05
0.0964738	1.98875e-05
0.0964963	1.72427e-05
0.0965202	2.2436e-05
0.0967077	2.68704e-05
0.0968367	1.84473e-05
0.0969803	2.36996e-05
0.0969812	2.82377e-05
0.0971249	2.7529e-05
0.0972953	2.78085e-05
0.0975172	2.63181e-05
0.0976756	2.27265e-05
0.0977266	2.73535e-05
0.0977544	2.20859e-05
0.0978687	2.45609e-05
0.0978847	2.13991e-05
0.0979002	2.31817e-05
0.0980145	2.27356e-05
0.0980216	2.47998e-05
0.098266	2.13775e-05
0.0984812	1.75349e-05
0.0985654	1.96599e-05
0.0985798	2.28498e-05
0.0987115	2.13855e-05
0.0987255	2.02492e-05
0.0987514	2.22416e-05
0.0988802	2.70567e-05
0.0989802	3.01388e-05
0.099002	1.99565e-05
0.0992744	1.72851e-05
0.0994166	1.71508e-05
0.0996872	1.92981e-05
0.099775	2.76871e-05
0.0998208	2.48084e-05
0.0998622	2.46899e-05
0.099889	1.9992e-05
0.0998965	2.48345e-05
0.100011	2.18822e-05

## Sheet: Fig.2d
V	dI/dV-20K		30K		40K		50K		60K		70K		80K		90K		100K		110K		120K		130K		220K
-0.0999988	2.06887e-05	-0.100106	2.59339e-05	-0.0999611	2.45042e-05	-0.100003	1.87387e-05	-0.0999204	2.26398e-05	-0.0999643	1.94683e-05	-0.0999495	2.00544e-05	-0.0998604	2.43738e-05	-0.0999524	2.33044e-05	-0.0999221	2.41072e-05	-0.0999656	2.54693e-05	-0.099998	2.64787e-05	-0.0995936	1.85462e-05
-0.0999354	2.08542e-05	-0.0999634	1.61947e-05	-0.0997185	2.51489e-05	-0.0998117	1.96387e-05	-0.099838	2.23604e-05	-0.0997719	2.0063e-05	-0.0998314	2.07999e-05	-0.0997282	2.3885e-05	-0.099912	2.03166e-05	-0.0998668	2.37377e-05	-0.0998808	2.50758e-05	-0.0999768	2.41019e-05	-0.0992652	9.48127e-06
-0.0998668	2.08903e-05	-0.0996622	1.85681e-05	-0.099626	2.13758e-05	-0.0996777	1.95725e-05	-0.0997095	2.1162e-05	-0.0996348	2.17142e-05	-0.0997603	2.06236e-05	-0.0996298	2.43735e-05	-0.0999035	2.09248e-05	-0.0998554	1.97683e-05	-0.0998004	2.4466e-05	-0.0999596	2.78094e-05	-0.0986613	2.02281e-05
-0.0998264	2.02937e-05	-0.0995538	1.8224e-05	-0.0994983	1.84655e-05	-0.0995623	1.9846e-05	-0.0995434	2.0697e-05	-0.0996001	2.12392e-05	-0.0996883	2.04482e-05	-0.0995409	2.46736e-05	-0.0998678	2.08092e-05	-0.0998379	2.11385e-05	-0.0995997	2.12159e-05	-0.0999121	2.50715e-05	-0.0985686	2.60677e-05
-0.099748	1.9177e-05	-0.0994236	1.76405e-05	-0.0993079	1.67495e-05	-0.0994749	1.95792e-05	-0.0994745	2.23287e-05	-0.0995421	2.04004e-05	-0.0995559	2.17024e-05	-0.0993756	2.29671e-05	-0.0998425	2.16234e-05	-0.0998143	1.9922e-05	-0.0992936	2.04262e-05	-0.0998894	2.27271e-05	-0.0984942	3.45432e-05
-0.0996052	1.91993e-05	-0.0992	1.86092e-05	-0.0993006	1.78664e-05	-0.0993779	1.92055e-05	-0.0994682	2.27901e-05	-0.0994276	2.07213e-05	-0.0993809	2.18875e-05	-0.0991838	2.18526e-05	-0.0997967	2.32869e-05	-0.0998102	2.16036e-05	-0.0990874	2.17928e-05	-0.0998795	2.33709e-05	-0.0984802	3.21023e-05
-0.099503	1.99216e-05	-0.0989602	1.92278e-05	-0.0992846	1.96143e-05	-0.0992578	1.92311e-05	-0.0993335	2.04296e-05	-0.0992746	2.02542e-05	-0.0992917	1.99999e-05	-0.0990441	2.20946e-05	-0.0996594	2.25369e-05	-0.0997862	2.39176e-05	-0.0990591	2.36155e-05	-0.0997703	2.73242e-05	-0.0984529	1.87902e-05
-0.0994186	2.04595e-05	-0.0989301	1.89298e-05	-0.0991248	1.87249e-05	-0.0991278	1.91044e-05	-0.0991895	1.83055e-05	-0.0991677	1.87504e-05	-0.0992586	1.96105e-05	-0.0989748	2.06047e-05	-0.0995042	2.21812e-05	-0.0995861	2.41992e-05	-0.0990093	2.25895e-05	-0.0996696	2.46093e-05	-0.0984311	2.08492e-05
-0.0992754	1.98168e-05	-0.098892	1.7624e-05	-0.099018	1.79026e-05	-0.0990065	1.87807e-05	-0.0991635	1.85402e-05	-0.0991621	1.74723e-05	-0.0991986	1.97369e-05	-0.0989473	2.02726e-05	-0.0993606	2.2153e-05	-0.0993032	2.79207e-05	-0.0989174	2.68634e-05	-0.0996475	2.52609e-05	-0.0982685	3.00799e-05
-0.0990483	2.09369e-05	-0.0988639	1.85869e-05	-0.0990005	1.71586e-05	-0.0989311	1.92491e-05	-0.0990793	2.00498e-05	-0.0991222	1.85865e-05	-0.0991488	2.00266e-05	-0.0988396	2.17758e-05	-0.0991933	2.278e-05	-0.0992935	2.61047e-05	-0.0988894	2.34218e-05	-0.0996424	2.59968e-05	-0.098223	3.13864e-05
-0.0987784	2.10584e-05	-0.0988405	1.76899e-05	-0.0989316	2.12056e-05	-0.098845	2.00909e-05	-0.0990041	1.94316e-05	-0.0991206	1.76183e-05	-0.0990355	2.19667e-05	-0.0987286	2.3104e-05	-0.099036	2.35707e-05	-0.0992821	2.68978e-05	-0.0988755	2.39058e-05	-0.0995825	2.8002e-05	-0.0980668	2.68232e-05
-0.0986541	1.81183e-05	-0.0987364	1.81526e-05	-0.0987112	2.16931e-05	-0.0987164	2.00352e-05	-0.0989857	1.75851e-05	-0.0990277	2.07965e-05	-0.0988501	2.21354e-05	-0.0986542	2.37888e-05	-0.0989701	2.18911e-05	-0.0992508	2.61428e-05	-0.0988606	1.86229e-05	-0.0994813	3.19206e-05	-0.0978558	3.59806e-05
-0.0986265	1.75219e-05	-0.0985774	1.8557e-05	-0.0985886	1.99186e-05	-0.0987115	1.83018e-05	-0.098977	2.11098e-05	-0.0988163	2.26868e-05	-0.0987274	2.07372e-05	-0.0983844	2.00535e-05	-0.0989639	2.19084e-05	-0.0992246	2.52168e-05	-0.0988519	2.65453e-05	-0.0990891	3.0981e-05	-0.0975256	4.07219e-05
-0.098447	1.96181e-05	-0.098419	1.90846e-05	-0.0985096	1.93839e-05	-0.0986702	1.82854e-05	-0.0988195	1.80864e-05	-0.0987565	2.10221e-05	-0.0986246	2.00744e-05	-0.0982507	2.1599e-05	-0.098933	2.26087e-05	-0.0991994	2.49711e-05	-0.0987206	2.05191e-05	-0.0987493	2.82427e-05	-0.0974939	5.24391e-05
-0.0982352	2.10585e-05	-0.0982518	1.93885e-05	-0.0984426	1.85376e-05	-0.0986077	2.15023e-05	-0.0986196	1.80249e-05	-0.0986468	1.89812e-05	-0.0984773	2.02872e-05	-0.098217	2.13274e-05	-0.0988532	2.20839e-05	-0.0991654	2.28811e-05	-0.0985777	2.35697e-05	-0.0985721	3.00815e-05	-0.0974093	4.42994e-05
-0.0980708	2.18147e-05	-0.0981841	1.78348e-05	-0.0984062	1.83677e-05	-0.0983334	2.10233e-05	-0.0983925	1.84442e-05	-0.0983815	1.98726e-05	-0.0983884	2.1656e-05	-0.0982011	1.99435e-05	-0.0987481	2.21416e-05	-0.0991133	2.47991e-05	-0.0985401	1.73858e-05	-0.0985569	2.71835e-05	-0.0968651	1.87848e-05
-0.0979004	2.23403e-05	-0.098097	1.64944e-05	-0.0982853	1.98484e-05	-0.0981097	1.93586e-05	-0.0981953	1.92765e-05	-0.0982046	2.03302e-05	-0.0983218	2.29369e-05	-0.0981644	2.14757e-05	-0.0986609	2.26139e-05	-0.0989944	2.37862e-05	-0.0982386	2.12641e-05	-0.0984816	2.40865e-05	-0.0968247	1.66918e-05
-0.097818	2.06811e-05	-0.0980957	1.87008e-05	-0.0981169	2.03048e-05	-0.0980064	1.83185e-05	-0.0980554	1.91664e-05	-0.0981941	2.23111e-05	-0.0981942	2.25844e-05	-0.0981082	1.94836e-05	-0.0985296	2.46096e-05	-0.0988966	2.20699e-05	-0.0978529	2.42311e-05	-0.0980675	2.89733e-05	-0.0967734	2.19665e-05
-0.0977789	2.02694e-05	-0.0980929	1.60136e-05	-0.0980471	1.87566e-05	-0.0979975	2.00152e-05	-0.0980021	2.12854e-05	-0.0981846	2.08617e-05	-0.0980915	2.15135e-05	-0.0980782	1.74169e-05	-0.098332	2.45528e-05	-0.098856	2.20278e-05	-0.0978511	2.10884e-05	-0.0979719	2.32989e-05	-0.0967215	1.98418e-05
-0.0976858	2.10511e-05	-0.0980067	1.51471e-05	-0.0979676	1.75178e-05	-0.0979844	1.87341e-05	-0.0979612	1.86773e-05	-0.0981144	2.24048e-05	-0.0980124	2.11782e-05	-0.0980624	2.0588e-05	-0.0982178	2.20057e-05	-0.0987748	2.31189e-05	-0.0978507	2.34939e-05	-0.0979101	2.96758e-05	-0.0967164	1.80254e-05
-0.0976722	2.14721e-05	-0.0979319	1.86336e-05	-0.0977926	1.77082e-05	-0.0979385	1.95682e-05	-0.097922	1.91862e-05	-0.098014	1.84325e-05	-0.0979084	2.13737e-05	-0.098034	1.93312e-05	-0.0981386	2.09561e-05	-0.0987066	2.44626e-05	-0.0978267	2.49278e-05	-0.0979093	3.98119e-05	-0.0966839	3.24176e-05
-0.0976194	1.87047e-05	-0.0977994	1.79769e-05	-0.0976491	1.83347e-05	-0.0977696	1.89296e-05	-0.0978687	1.76891e-05	-0.098006	2.05288e-05	-0.0977633	2.07054e-05	-0.0978889	2.12389e-05	-0.0979549	2.23366e-05	-0.098602	2.77983e-05	-0.0978169	2.08269e-05	-0.0977976	3.28438e-05	-0.0966381	3.09751e-05
-0.0975563	2.05887e-05	-0.0977656	1.89684e-05	-0.0975431	1.845e-05	-0.0976401	1.75085e-05	-0.0978305	1.95186e-05	-0.0979847	2.34248e-05	-0.0975725	2.10211e-05	-0.0977006	2.14868e-05	-0.0977675	2.3519e-05	-0.0983801	2.68122e-05	-0.0977693	2.36668e-05	-0.0977744	3.58903e-05	-0.0964215	3.63663e-05
-0.0975359	2.05859e-05	-0.09774	2.01533e-05	-0.0975035	1.96401e-05	-0.0976057	1.77696e-05	-0.0976391	1.8071e-05	-0.0978959	1.85147e-05	-0.0974382	1.89583e-05	-0.0975454	2.09405e-05	-0.0976803	2.20972e-05	-0.098109	2.76267e-05	-0.0977348	2.17038e-05	-0.0977464	2.29642e-05	-0.0963999	2.73807e-05
-0.0974899	1.79752e-05	-0.0976029	1.91691e-05	-0.0974996	2.04595e-05	-0.0975583	1.8338e-05	-0.0975927	1.91807e-05	-0.0978872	2.04649e-05	-0.0974047	2.17685e-05	-0.0974896	2.2588e-05	-0.0976221	2.16533e-05	-0.097724	2.4729e-05	-0.0977111	2.54365e-05	-0.0977446	3.84645e-05	-0.0963699	2.89086e-05
-0.0973989	2.05255e-05	-0.0974716	1.79857e-05	-0.0974101	1.95762e-05	-0.0974746	1.82489e-05	-0.0975828	1.9901e-05	-0.0978692	2.37741e-05	-0.0973905	2.08389e-05	-0.0974836	2.2461e-05	-0.0975525	2.14178e-05	-0.097475	2.49322e-05	-0.0975833	2.46002e-05	-0.0976932	2.55666e-05	-0.096251	2.27456e-05
-0.0972502	2.0658e-05	-0.0973471	1.72109e-05	-0.0972876	1.92489e-05	-0.0973435	1.90432e-05	-0.0974629	1.86265e-05	-0.0976501	2.19302e-05	-0.0973789	1.93052e-05	-0.0974201	2.10583e-05	-0.0974858	2.12882e-05	-0.097454	3.09291e-05	-0.0975801	2.26101e-05	-0.0976758	2.73463e-05	-0.0961101	1.94891e-05
-0.09712	2.03869e-05	-0.0971849	1.69117e-05	-0.0971955	1.94993e-05	-0.0971792	1.91788e-05	-0.0972734	1.8506e-05	-0.0975185	1.82628e-05	-0.0972784	2.12733e-05	-0.0972346	2.22187e-05	-0.0974085	2.13981e-05	-0.0973914	2.28183e-05	-0.0974604	3.41317e-05	-0.0976564	2.91396e-05	-0.0960359	2.37487e-05
-0.0969636	1.96829e-05	-0.0971236	1.80502e-05	-0.0970921	2.00628e-05	-0.0970401	1.88206e-05	-0.0971228	1.9042e-05	-0.0975156	1.77223e-05	-0.097139	2.25694e-05	-0.0969968	2.2052e-05	-0.0973288	2.14384e-05	-0.0973299	2.18031e-05	-0.0974314	2.87473e-05	-0.097561	2.41622e-05	-0.0960132	4.2089e-05
-0.0967673	1.97044e-05	-0.0970862	1.91917e-05	-0.0968949	1.89003e-05	-0.0969298	1.89948e-05	-0.0969513	2.01991e-05	-0.0973588	2.00155e-05	-0.0969821	2.33125e-05	-0.096872	1.93746e-05	-0.0972535	2.13756e-05	-0.0973199	2.24228e-05	-0.0969158	3.4054e-05	-0.0975507	3.65034e-05	-0.0959627	3.8666e-05
-0.0966921	2.20581e-05	-0.09694	1.84039e-05	-0.096713	1.73915e-05	-0.0967976	1.96885e-05	-0.0967992	2.16402e-05	-0.0971511	2.13051e-05	-0.096927	2.1365e-05	-0.0968709	1.92482e-05	-0.0971832	2.14444e-05	-0.0972564	3.06751e-05	-0.0965611	2.50336e-05	-0.0974466	2.81118e-05	-0.0959398	2.21395e-05
-0.0966796	2.18345e-05	-0.0968195	1.70991e-05	-0.096581	1.69628e-05	-0.0966512	2.00322e-05	-0.0967604	2.06449e-05	-0.0971498	2.11157e-05	-0.0967855	1.8562e-05	-0.0967947	2.13381e-05	-0.0971046	2.17429e-05	-0.0972221	2.14409e-05	-0.0965582	2.70969e-05	-0.0972701	3.47506e-05	-0.0955502	1.47196e-05
-0.0966454	2.09951e-05	-0.0967986	1.74312e-05	-0.0964097	1.70751e-05	-0.0965631	1.92015e-05	-0.0966508	1.87057e-05	-0.0971277	2.00306e-05	-0.0965075	1.8192e-05	-0.0967035	2.29344e-05	-0.0970621	2.27927e-05	-0.0972033	2.23408e-05	-0.0965113	2.32646e-05	-0.0972159	2.73411e-05	-0.0954402	1.14299e-05
-0.0965286	2.14999e-05	-0.0967518	1.83233e-05	-0.0963006	1.80216e-05	-0.0964783	1.86222e-05	-0.0965061	1.73272e-05	-0.0970868	1.95423e-05	-0.0963871	2.0497e-05	-0.0966844	2.29331e-05	-0.0969682	2.60108e-05	-0.0971843	2.27755e-05	-0.0964969	2.82037e-05	-0.0971273	2.79421e-05	-0.0936314	2.0361e-05
-0.0963528	2.07173e-05	-0.0966155	1.77507e-05	-0.0962779	1.76992e-05	-0.0963692	1.84041e-05	-0.0963967	1.67769e-05	-0.0970621	1.99141e-05	-0.0963492	2.18352e-05	-0.0965874	2.12334e-05	-0.0966889	2.35979e-05	-0.0971621	2.24377e-05	-0.0962797	2.48753e-05	-0.0966481	3.06676e-05	-0.0935691	1.85806e-05
-0.0961759	1.98583e-05	-0.0964533	1.75294e-05	-0.0961453	1.6054e-05	-0.0963095	1.90045e-05	-0.0961797	1.7883e-05	-0.096891	2.03453e-05	-0.0962103	2.087e-05	-0.0964253	2.09346e-05	-0.0965455	2.24692e-05	-0.0971326	2.4195e-05	-0.0961958	2.20051e-05	-0.0964268	2.63271e-05	-0.0934932	1.78321e-05
-0.0959905	1.90656e-05	-0.0962853	1.7289e-05	-0.0959679	1.82583e-05	-0.0962297	2.02376e-05	-0.0959833	1.92402e-05	-0.0966678	1.97474e-05	-0.0961576	2.04815e-05	-0.0962967	2.13467e-05	-0.0964816	2.14827e-05	-0.0970304	2.17028e-05	-0.0961365	2.43247e-05	-0.0963286	2.60098e-05	-0.0933732	1.60295e-05
-0.0958034	1.82109e-05	-0.0961194	1.69689e-05	-0.0959396	1.52931e-05	-0.0960803	2.00396e-05	-0.0959391	2.02341e-05	-0.0964342	1.9296e-05	-0.0961473	1.93497e-05	-0.0962289	2.03763e-05	-0.0964809	2.05557e-05	-0.0968357	2.25019e-05	-0.0960557	2.44451e-05	-0.0960988	2.92418e-05	-0.0933087	2.61444e-05
-0.095686	1.85973e-05	-0.0960533	1.8062e-05	-0.0959318	1.82988e-05	-0.0959823	1.87471e-05	-0.0959319	1.84467e-05	-0.0964094	2.01449e-05	-0.0961169	1.88443e-05	-0.0961989	2.03265e-05	-0.0964685	1.98107e-05	-0.0967294	2.34895e-05	-0.0960516	2.32117e-05	-0.0960691	2.56465e-05	-0.0928154	2.67694e-05
-0.0954938	2.073e-05	-0.0959619	2.01543e-05	-0.0959257	1.68791e-05	-0.0958444	1.72409e-05	-0.0958776	1.91643e-05	-0.0964071	2.14335e-05	-0.0960898	1.99909e-05	-0.0961549	2.05662e-05	-0.0963709	1.9532e-05	-0.0967162	2.16779e-05	-0.0960505	2.57943e-05	-0.0960486	3.03783e-05	-0.0928009	3.89767e-05
-0.09537	1.87305e-05	-0.0958187	2.11617e-05	-0.0958791	1.86624e-05	-0.0955714	1.77838e-05	-0.0958583	2.06424e-05	-0.0963505	2.17362e-05	-0.095976	2.04338e-05	-0.096069	1.99821e-05	-0.0962688	1.88937e-05	-0.0967102	2.49956e-05	-0.095992	2.47333e-05	-0.0959332	3.44939e-05	-0.0923259	3.36525e-05
-0.0953422	2.04987e-05	-0.0957997	1.94997e-05	-0.0957639	1.80049e-05	-0.0953322	1.87804e-05	-0.095825	1.83315e-05	-0.096343	2.02111e-05	-0.0958676	2.09208e-05	-0.0959223	2.06756e-05	-0.0961475	2.44595e-05	-0.0965752	2.30127e-05	-0.0959254	2.5649e-05	-0.095796	2.78807e-05	-0.092293	2.55477e-05
-0.0953123	2.31361e-05	-0.0955967	1.58962e-05	-0.0955709	1.86481e-05	-0.0951686	1.85801e-05	-0.0957625	1.89327e-05	-0.0963103	2.09139e-05	-0.0957778	2.10849e-05	-0.095808	2.19663e-05	-0.0961105	1.92536e-05	-0.0964273	2.40545e-05	-0.0958645	3.18714e-05	-0.0955798	2.41359e-05	-0.0920243	1.59282e-05
-0.0952551	1.95603e-05	-0.0952	1.5073e-05	-0.0953762	1.91831e-05	-0.0951462	1.81281e-05	-0.0956626	2.05635e-05	-0.0962964	2.13566e-05	-0.0956595	2.06583e-05	-0.0957167	2.30823e-05	-0.096092	2.34043e-05	-0.0963908	2.20339e-05	-0.0957399	2.60941e-05	-0.0955517	2.45836e-05	-0.0919204	2.52432e-05
-0.0951402	1.90051e-05	-0.0949597	2.19598e-05	-0.0952868	1.78197e-05	-0.0951204	1.89003e-05	-0.0954527	1.99471e-05	-0.0962109	2.03032e-05	-0.0955578	1.97963e-05	-0.0955662	2.26225e-05	-0.0960887	2.22446e-05	-0.0963864	2.12541e-05	-0.095596	2.87727e-05	-0.0954894	2.42094e-05	-0.0917439	2.3152e-05
-0.095124	1.9982e-05	-0.0949545	1.6049e-05	-0.0952456	1.74975e-05	-0.095087	1.97724e-05	-0.0953478	1.73117e-05	-0.0960177	2.1615e-05	-0.0955349	2.05626e-05	-0.0954252	2.18281e-05	-0.0960075	2.30525e-05	-0.0961864	2.61331e-05	-0.0955596	2.64565e-05	-0.0954844	2.89988e-05	-0.0916098	1.31672e-05
-0.0951052	2.16323e-05	-0.094904	1.96611e-05	-0.0951514	1.80227e-05	-0.0950849	1.88335e-05	-0.0953212	1.65259e-05	-0.0958009	2.22985e-05	-0.0954235	2.4127e-05	-0.095321	2.1993e-05	-0.0959054	2.23848e-05	-0.0958741	2.32937e-05	-0.0954451	5.24578e-05	-0.0954044	2.43313e-05	-0.0915212	1.58131e-05
-0.0950849	1.85854e-05	-0.0948077	1.81443e-05	-0.0950156	1.78398e-05	-0.0949734	1.86311e-05	-0.0950994	1.88354e-05	-0.0956712	2.08638e-05	-0.0952924	2.28143e-05	-0.0952393	2.1602e-05	-0.0957753	2.23691e-05	-0.0958737	2.76427e-05	-0.0952475	2.30763e-05	-0.0953986	2.88128e-05	-0.0912569	2.12574e-05
-0.0948667	1.99188e-05	-0.0948022	1.96774e-05	-0.0947781	1.95543e-05	-0.0948527	1.85645e-05	-0.0948287	2.03143e-05	-0.0955528	2.0007e-05	-0.0952748	1.96568e-05	-0.0951686	2.15407e-05	-0.0956829	2.32235e-05	-0.0958268	2.58154e-05	-0.0952184	2.26862e-05	-0.095358	2.31652e-05	-0.0906071	2.0357e-05
-0.0946002	1.87021e-05	-0.0947831	1.80689e-05	-0.0945481	2.13775e-05	-0.0947199	1.83243e-05	-0.0947802	2.39414e-05	-0.0953868	2.00543e-05	-0.0952633	2.64441e-05	-0.0950975	2.14795e-05	-0.0956161	2.35483e-05	-0.0957387	2.63411e-05	-0.0951985	2.13749e-05	-0.0952657	2.66978e-05	-0.0903874	1.93218e-05
-0.0944576	1.97864e-05	-0.094776	1.63701e-05	-0.0945187	1.84016e-05	-0.094598	1.78436e-05	-0.0947419	2.09466e-05	-0.0952803	2.12395e-05	-0.0951026	1.96102e-05	-0.0950294	2.14738e-05	-0.0954973	2.25558e-05	-0.0957303	2.3264e-05	-0.09511	2.08926e-05	-0.0951765	2.51314e-05	-0.0903757	2.21136e-05
-0.0943509	2.04282e-05	-0.0947102	1.88865e-05	-0.09451	1.91932e-05	-0.0945266	1.81935e-05	-0.0947025	1.90358e-05	-0.0952066	2.19563e-05	-0.0949465	1.98532e-05	-0.0949695	2.12595e-05	-0.0953464	2.22755e-05	-0.0957155	2.33982e-05	-0.095072	2.2646e-05	-0.0951722	3.27419e-05	-0.0902773	2.65238e-05
-0.0941986	2.01127e-05	-0.0944389	1.66931e-05	-0.0944861	1.82655e-05	-0.0944668	1.84187e-05	-0.0945901	2.11776e-05	-0.0950494	2.08057e-05	-0.0948129	1.96853e-05	-0.0949354	2.16202e-05	-0.0952624	2.36291e-05	-0.0957052	2.64831e-05	-0.095069	3.10445e-05	-0.0949517	2.62325e-05	-0.0901403	2.86017e-05
-0.0940419	1.98358e-05	-0.0940566	1.60589e-05	-0.0943955	1.73296e-05	-0.0943699	1.80587e-05	-0.0944026	1.851e-05	-0.0949151	1.91004e-05	-0.0947342	2.05486e-05	-0.0948654	2.30656e-05	-0.0952317	2.37692e-05	-0.0956822	2.41448e-05	-0.0950205	2.49363e-05	-0.0945535	3.35706e-05	-0.0901386	3.05409e-05
-0.0939729	1.80433e-05	-0.0938998	1.84984e-05	-0.0942253	1.7571e-05	-0.0942506	1.80311e-05	-0.0943305	1.83918e-05	-0.0949064	1.99279e-05	-0.0947002	2.06052e-05	-0.0947597	2.3475e-05	-0.0951784	2.33188e-05	-0.0953872	2.29062e-05	-0.094965	2.02631e-05	-0.0940103	3.63695e-05	-0.090096	2.3811e-05
-0.0939719	1.93796e-05	-0.0938866	1.92477e-05	-0.0940564	1.77924e-05	-0.0941286	1.79541e-05	-0.0942115	1.91567e-05	-0.0949027	2.09194e-05	-0.0946513	2.03665e-05	-0.0947036	2.25332e-05	-0.0951056	2.33657e-05	-0.0951446	2.60042e-05	-0.0949562	2.40804e-05	-0.0940031	2.53679e-05	-0.0898849	3.03114e-05
-0.0939493	2.07992e-05	-0.0937719	1.82415e-05	-0.0939045	1.7768e-05	-0.0940127	1.77547e-05	-0.0940946	1.98688e-05	-0.094778	1.94808e-05	-0.0945836	2.05093e-05	-0.094663	2.21539e-05	-0.0949997	2.26098e-05	-0.0951306	2.17137e-05	-0.0948921	2.09612e-05	-0.0939047	3.20089e-05	-0.0898132	2.60068e-05
-0.0937924	1.99715e-05	-0.093694	1.65516e-05	-0.0936643	1.65715e-05	-0.0939603	1.8531e-05	-0.0939718	2.09544e-05	-0.0945821	1.93389e-05	-0.0945184	2.06767e-05	-0.0946555	2.08768e-05	-0.094909	2.1359e-05	-0.095089	2.68062e-05	-0.09488	2.79891e-05	-0.0938574	2.56653e-05	-0.0897959	2.4453e-05
-0.0936256	2.21608e-05	-0.0936836	1.61431e-05	-0.0936123	1.83712e-05	-0.0939147	1.94136e-05	-0.0937393	1.97996e-05	-0.0944334	2.00466e-05	-0.0944113	2.19474e-05	-0.0946379	1.9754e-05	-0.0948738	2.15381e-05	-0.0950589	1.92535e-05	-0.0948044	2.75307e-05	-0.0935894	3.21823e-05	-0.0897656	1.97454e-05
-0.093569	2.21364e-05	-0.0936171	1.64864e-05	-0.0935834	1.56177e-05	-0.0938073	1.91222e-05	-0.0935233	1.68721e-05	-0.0943136	2.03021e-05	-0.094272	2.23759e-05	-0.0944886	2.14263e-05	-0.0948349	2.18569e-05	-0.0950565	2.87187e-05	-0.0945539	2.73763e-05	-0.0932731	3.17375e-05	-0.0896226	2.3807e-05
-0.0934317	2.04636e-05	-0.0935612	1.69129e-05	-0.0934907	1.44933e-05	-0.0936808	1.91761e-05	-0.0935156	1.8386e-05	-0.0942074	2.07947e-05	-0.094209	2.09041e-05	-0.0942638	2.13421e-05	-0.0946926	2.00679e-05	-0.095051	2.26071e-05	-0.0944625	2.30287e-05	-0.0932269	3.46209e-05	-0.0894824	2.01859e-05
-0.0932908	1.98826e-05	-0.0935317	1.70283e-05	-0.093414	1.76024e-05	-0.0934847	1.81227e-05	-0.0934631	1.77504e-05	-0.0941112	2.11782e-05	-0.0941253	1.94598e-05	-0.094073	2.04261e-05	-0.0945181	1.88583e-05	-0.0949661	2.79901e-05	-0.0944487	2.74872e-05	-0.0931795	3.26949e-05	-0.0894497	1.86624e-05
-0.09329	1.8799e-05	-0.0934995	1.70879e-05	-0.09325	1.62303e-05	-0.093283	1.7074e-05	-0.0934244	1.8474e-05	-0.0939841	2.0859e-05	-0.0939756	1.91994e-05	-0.0939832	2.16907e-05	-0.0944797	2.01884e-05	-0.0949466	2.17677e-05	-0.0943893	2.40809e-05	-0.0931548	3.10528e-05	-0.0894409	2.8949e-05
-0.0932118	2.36454e-05	-0.0933783	1.87453e-05	-0.0932119	1.66929e-05	-0.0931514	1.7192e-05	-0.09342	1.92982e-05	-0.0938077	2.16917e-05	-0.093874	1.98083e-05	-0.093884	2.37527e-05	-0.0944624	2.15369e-05	-0.0949192	2.2754e-05	-0.0943716	2.56636e-05	-0.092969	2.12026e-05	-0.0894252	2.91728e-05
-0.0929634	2.3038e-05	-0.093207	1.94638e-05	-0.0930802	1.89901e-05	-0.0930169	1.73867e-05	-0.0932262	1.83773e-05	-0.0936885	1.93158e-05	-0.0937596	2.08917e-05	-0.0936806	2.29846e-05	-0.0943448	2.06509e-05	-0.0948279	2.11584e-05	-0.0943533	2.79313e-05	-0.0929266	2.51879e-05	-0.0894013	2.16847e-05
-0.0928251	1.96645e-05	-0.0931504	1.80777e-05	-0.0928438	1.9433e-05	-0.0929009	1.78115e-05	-0.0930282	1.82763e-05	-0.0936848	2.10641e-05	-0.0935456	1.99091e-05	-0.0935007	2.14915e-05	-0.0941232	2.21451e-05	-0.0948262	2.3272e-05	-0.0943396	3.02989e-05	-0.0926427	2.97837e-05	-0.0888749	2.70723e-05
-0.0928163	1.9576e-05	-0.0930603	1.66639e-05	-0.0927448	1.73501e-05	-0.0928453	1.73004e-05	-0.092872	1.8844e-05	-0.0936693	2.33246e-05	-0.0933351	1.87751e-05	-0.0934	2.19973e-05	-0.0937748	2.07379e-05	-0.0948205	2.18911e-05	-0.0943161	2.36935e-05	-0.0924755	2.47631e-05	-0.0884768	3.39815e-05
-0.0927212	2.14651e-05	-0.0929023	1.61316e-05	-0.0927434	1.71597e-05	-0.092793	1.69624e-05	-0.0928662	1.70456e-05	-0.0936011	1.92552e-05	-0.0932128	1.93205e-05	-0.0933317	2.17654e-05	-0.0932743	2.29913e-05	-0.0948175	2.07458e-05	-0.0942786	2.433e-05	-0.092436	1.88127e-05	-0.0883696	2.68187e-05
-0.0924787	2.01698e-05	-0.0927893	1.62263e-05	-0.0926894	1.78286e-05	-0.0926517	1.80387e-05	-0.0928369	1.73162e-05	-0.0934458	1.81357e-05	-0.0931429	1.89308e-05	-0.0932834	2.20078e-05	-0.0927953	2.58756e-05	-0.0947957	2.57658e-05	-0.0942708	2.23809e-05	-0.0923824	2.06396e-05	-0.0883534	3.04373e-05
-0.0922217	1.90723e-05	-0.0926458	1.6805e-05	-0.0925503	1.71968e-05	-0.0924653	1.83018e-05	-0.0928007	1.8335e-05	-0.0932228	1.80796e-05	-0.0931105	1.92302e-05	-0.0932459	2.19964e-05	-0.0925747	2.12715e-05	-0.0946502	2.27299e-05	-0.0942433	2.19643e-05	-0.0923806	2.18792e-05	-0.0883251	2.79174e-05
-0.0920633	1.98971e-05	-0.0924576	1.67247e-05	-0.0924293	1.62151e-05	-0.0923388	1.60079e-05	-0.0926712	1.84986e-05	-0.0930598	1.89628e-05	-0.0929981	2.14712e-05	-0.0931234	2.02739e-05	-0.0924713	2.05958e-05	-0.0946145	2.31103e-05	-0.0941783	2.24367e-05	-0.0923181	2.24379e-05	-0.0880508	2.29036e-05
-0.0919638	1.96638e-05	-0.0922904	1.62956e-05	-0.0923621	1.60971e-05	-0.0923221	1.7841e-05	-0.0925435	1.86685e-05	-0.0928921	2.02703e-05	-0.0928698	2.33355e-05	-0.092932	1.99246e-05	-0.0924109	3.2296e-05	-0.0944807	2.70913e-05	-0.0940994	2.19005e-05	-0.0922444	2.93461e-05	-0.0878238	3.07335e-05
-0.091902	2.01294e-05	-0.0921476	1.62457e-05	-0.0922047	1.7333e-05	-0.0922962	1.70767e-05	-0.092452	1.94086e-05	-0.0926882	2.07495e-05	-0.0928694	2.20318e-05	-0.0928247	2.12345e-05	-0.0923854	1.94543e-05	-0.094384	2.40044e-05	-0.0940453	2.14262e-05	-0.0921829	3.06136e-05	-0.087777	3.28667e-05
-0.0918443	2.06332e-05	-0.0920318	1.58198e-05	-0.0920299	1.82282e-05	-0.0922477	1.84847e-05	-0.0924004	1.95171e-05	-0.0926327	1.80472e-05	-0.0928373	2.04478e-05	-0.092705	2.34591e-05	-0.0923347	2.14361e-05	-0.0943764	2.1535e-05	-0.0940245	2.35813e-05	-0.0921806	2.27394e-05	-0.0877295	2.99092e-05
-0.0917334	2.00504e-05	-0.0920055	1.65251e-05	-0.0919156	1.82655e-05	-0.0921925	1.7624e-05	-0.0923103	1.89741e-05	-0.0926187	1.84371e-05	-0.0927266	2.04684e-05	-0.0925306	2.41256e-05	-0.0922907	1.84725e-05	-0.0942828	2.02444e-05	-0.0938674	2.00957e-05	-0.092153	2.44975e-05	-0.0876183	3.25216e-05
-0.0916959	1.71532e-05	-0.0919265	1.84146e-05	-0.0917785	1.79723e-05	-0.0920078	1.85918e-05	-0.0922057	1.86228e-05	-0.0925771	1.8868e-05	-0.0926317	2.08068e-05	-0.0924929	2.10193e-05	-0.0922727	2.1787e-05	-0.0942507	2.20951e-05	-0.0938464	2.20363e-05	-0.092072	3.01364e-05	-0.0874523	3.2506e-05
-0.091694	1.80066e-05	-0.0917066	1.79858e-05	-0.0916873	1.68728e-05	-0.0918604	1.91419e-05	-0.0921136	1.85195e-05	-0.0924648	1.86731e-05	-0.0925574	2.07333e-05	-0.0924795	1.94211e-05	-0.0922541	2.22781e-05	-0.0942466	2.28331e-05	-0.0937899	2.21813e-05	-0.092034	2.0846e-05	-0.086565	2.77709e-05
-0.0915126	1.94202e-05	-0.0914869	1.74852e-05	-0.091621	1.63513e-05	-0.0916722	1.89314e-05	-0.092034	1.81625e-05	-0.0923365	1.87456e-05	-0.092444	1.99266e-05	-0.0923843	1.93259e-05	-0.0922187	2.22589e-05	-0.0942377	2.72865e-05	-0.093715	2.49596e-05	-0.0919799	2.21651e-05	-0.0865563	2.49999e-05
-0.0912461	2.01286e-05	-0.0912649	1.70641e-05	-0.091503	1.64983e-05	-0.091504	1.83026e-05	-0.0919595	1.79542e-05	-0.0922348	1.92239e-05	-0.0923057	1.95313e-05	-0.0922878	1.92439e-05	-0.0921974	2.19542e-05	-0.0941903	2.12132e-05	-0.0935576	1.98143e-05	-0.0919622	2.46415e-05	-0.0864624	2.27228e-05
-0.0910556	1.93757e-05	-0.0910107	1.70794e-05	-0.0913193	1.58382e-05	-0.0913524	1.80599e-05	-0.0917968	1.93583e-05	-0.0921127	2.02942e-05	-0.092221	2.01568e-05	-0.0921729	1.9524e-05	-0.0921472	2.69138e-05	-0.094163	2.25285e-05	-0.0934095	2.2888e-05	-0.0917704	2.51008e-05	-0.0863903	1.87081e-05
-0.0908888	1.91858e-05	-0.0908098	1.78423e-05	-0.0910998	1.55485e-05	-0.0912246	1.73648e-05	-0.0914849	1.81489e-05	-0.0919893	2.12361e-05	-0.0921472	2.06956e-05	-0.0920722	1.99955e-05	-0.0921435	2.1036e-05	-0.094161	2.4514e-05	-0.0933846	2.36812e-05	-0.0914065	2.76473e-05	-0.086373	1.61387e-05
-0.0907801	1.78701e-05	-0.0906913	1.73791e-05	-0.0908983	1.55116e-05	-0.0911307	1.72794e-05	-0.0912266	1.60749e-05	-0.0919421	2.05419e-05	-0.0920998	2.17086e-05	-0.0920189	1.95497e-05	-0.0921089	2.92203e-05	-0.0941436	2.12285e-05	-0.0932897	2.26068e-05	-0.0913291	2.35423e-05	-0.0862763	2.2623e-05
-0.0907736	1.83579e-05	-0.0906292	1.77739e-05	-0.0907328	1.50204e-05	-0.0910405	1.71143e-05	-0.0911879	1.72157e-05	-0.091942	2.0897e-05	-0.0920904	2.20444e-05	-0.0919793	1.94299e-05	-0.0920863	1.94534e-05	-0.0939913	2.19309e-05	-0.0932523	2.46604e-05	-0.0912695	2.12143e-05	-0.0860941	2.71951e-05
-0.09069	2.06637e-05	-0.0905976	1.82875e-05	-0.0907126	1.62011e-05	-0.0909594	1.71144e-05	-0.0911845	1.81807e-05	-0.0919378	2.14744e-05	-0.0920115	2.08625e-05	-0.0918812	2.05444e-05	-0.0920742	2.036e-05	-0.0939647	2.40383e-05	-0.0931662	2.21684e-05	-0.0908774	2.48402e-05	-0.086081	1.89118e-05
-0.0905083	2.08946e-05	-0.0905596	1.84192e-05	-0.0906904	1.79577e-05	-0.0908628	1.73695e-05	-0.0910961	1.77519e-05	-0.0918708	2.06819e-05	-0.0918874	2.05898e-05	-0.0917611	2.11027e-05	-0.092011	1.99462e-05	-0.0939549	2.79397e-05	-0.0931257	2.19211e-05	-0.0906204	2.38721e-05	-0.0859438	1.46504e-05
-0.0903932	1.9652e-05	-0.0905489	1.77012e-05	-0.0905444	1.77483e-05	-0.0907656	1.75602e-05	-0.0909365	1.85105e-05	-0.0917725	2.04949e-05	-0.0917455	2.00442e-05	-0.0916537	2.15179e-05	-0.0918846	1.99418e-05	-0.0939013	2.26835e-05	-0.0930492	1.90127e-05	-0.0905939	2.62956e-05	-0.0857983	1.87643e-05
-0.0902859	1.88817e-05	-0.0905021	1.6548e-05	-0.0904267	1.70352e-05	-0.0906679	1.78063e-05	-0.0907264	1.83763e-05	-0.0916454	1.98203e-05	-0.0915939	1.96197e-05	-0.0915349	2.16248e-05	-0.0918817	2.09523e-05	-0.0936603	2.01299e-05	-0.0930338	2.16303e-05	-0.0905161	2.98591e-05	-0.0857812	1.40948e-05
-0.090094	1.96753e-05	-0.0904531	1.78433e-05	-0.0902824	1.61738e-05	-0.090589	1.82922e-05	-0.0905851	1.70356e-05	-0.0915169	1.90834e-05	-0.0914894	2.01117e-05	-0.0914081	2.1969e-05	-0.0917596	2.20311e-05	-0.0933631	2.6396e-05	-0.0930027	2.26147e-05	-0.0904928	2.77325e-05	-0.0857596	2.10745e-05
-0.0899064	2.04392e-05	-0.0904156	1.78445e-05	-0.0900948	1.5812e-05	-0.0905028	1.90498e-05	-0.0905818	1.7884e-05	-0.0913819	1.84197e-05	-0.0913796	2.08765e-05	-0.0912861	2.23681e-05	-0.0916875	2.20776e-05	-0.0933346	2.28343e-05	-0.0929993	2.8571e-05	-0.0904565	2.74851e-05	-0.0857484	2.70448e-05
-0.0898088	1.93912e-05	-0.090363	1.58185e-05	-0.090032	1.72909e-05	-0.0903073	1.79679e-05	-0.0905702	1.92128e-05	-0.0912272	1.80159e-05	-0.091266	2.14875e-05	-0.0911987	2.19173e-05	-0.0916566	2.07944e-05	-0.0933142	1.97425e-05	-0.0929637	2.006e-05	-0.0903075	2.90877e-05	-0.0856236	3.78245e-05
-0.0897134	1.8646e-05	-0.0903359	1.76553e-05	-0.0900262	1.69603e-05	-0.0901283	1.65654e-05	-0.090472	1.89257e-05	-0.0911537	1.89456e-05	-0.0911948	2.11761e-05	-0.091061	2.05535e-05	-0.0916224	2.99116e-05	-0.0932311	2.52859e-05	-0.0928357	2.27158e-05	-0.0898293	3.0089e-05	-0.0855161	3.83588e-05
-0.0895718	1.86413e-05	-0.090203	1.76984e-05	-0.0899624	1.65661e-05	-0.0900431	1.66745e-05	-0.0903201	1.96713e-05	-0.0911197	1.93672e-05	-0.0910933	2.03255e-05	-0.0908593	2.04861e-05	-0.0915067	1.99341e-05	-0.0931179	2.46255e-05	-0.0927074	2.47056e-05	-0.0896657	2.25552e-05	-0.0849439	2.82245e-05
-0.0894379	1.87597e-05	-0.0900708	1.77434e-05	-0.0897876	1.7348e-05	-0.0898969	1.78222e-05	-0.0900891	1.895e-05	-0.0910094	1.84548e-05	-0.0909668	1.99056e-05	-0.090711	2.15086e-05	-0.0914756	2.07577e-05	-0.0928732	2.75565e-05	-0.0926913	1.80314e-05	-0.0896106	2.70364e-05	-0.0848048	1.1532e-05
-0.0893114	1.87801e-05	-0.0900073	1.66716e-05	-0.0895902	1.77183e-05	-0.0897001	1.81038e-05	-0.0899316	1.68773e-05	-0.0908633	1.80732e-05	-0.0908094	1.90534e-05	-0.0907044	1.93984e-05	-0.0909786	2.7067e-05	-0.0927895	2.32246e-05	-0.0926302	2.34997e-05	-0.0895812	2.4952e-05	-0.0847974	1.04798e-05
-0.0892975	2.04315e-05	-0.0899499	1.59567e-05	-0.0893901	1.824e-05	-0.089523	2.06697e-05	-0.0898922	1.81958e-05	-0.0907949	1.89545e-05	-0.0906301	1.84917e-05	-0.0906956	1.94647e-05	-0.0903452	3.23869e-05	-0.0927705	2.10049e-05	-0.0923872	2.19236e-05	-0.0895226	2.25092e-05	-0.0846894	2.10755e-05
-0.0892674	2.02157e-05	-0.0897884	1.66124e-05	-0.089233	1.93943e-05	-0.0895039	1.85686e-05	-0.0898846	1.67892e-05	-0.0907237	2.01965e-05	-0.0905264	1.92421e-05	-0.0906846	1.98417e-05	-0.0902669	1.94056e-05	-0.092707	2.54954e-05	-0.0923329	2.45523e-05	-0.0895011	2.47713e-05	-0.0846494	2.56721e-05
-0.0892666	1.95024e-05	-0.089672	1.78294e-05	-0.0891354	1.96432e-05	-0.0895037	1.84508e-05	-0.0898569	1.74612e-05	-0.0905613	1.96151e-05	-0.0904158	2.04276e-05	-0.090663	2.01207e-05	-0.0902567	1.84435e-05	-0.0926077	1.84654e-05	-0.0923164	2.26181e-05	-0.0893856	2.77387e-05	-0.0844757	2.29218e-05
-0.0891286	2.07473e-05	-0.0895958	1.87633e-05	-0.0890146	1.94478e-05	-0.0894339	2.09989e-05	-0.0898383	1.66892e-05	-0.0904246	1.84712e-05	-0.0902669	2.07406e-05	-0.0906559	1.90028e-05	-0.0902113	1.92722e-05	-0.0926076	2.37747e-05	-0.0922883	2.50954e-05	-0.08904	3.26128e-05	-0.0836502	1.92066e-05
-0.0889731	2.15193e-05	-0.0894412	1.83144e-05	-0.0889881	1.74795e-05	-0.0893968	1.79636e-05	-0.0898096	1.71235e-05	-0.0903174	1.80558e-05	-0.0901932	1.94288e-05	-0.0906495	1.89734e-05	-0.0901415	1.93429e-05	-0.0925839	2.31854e-05	-0.0921097	2.63144e-05	-0.0886009	3.43702e-05	-0.083431	2.18916e-05
-0.0889127	2.01558e-05	-0.0892982	1.75954e-05	-0.0889698	1.62384e-05	-0.0892959	1.75703e-05	-0.089697	1.64104e-05	-0.0901469	1.87259e-05	-0.0901409	1.88072e-05	-0.0906189	1.83986e-05	-0.0900949	2.23964e-05	-0.0925767	2.23273e-05	-0.0918048	2.67643e-05	-0.0885101	2.51122e-05	-0.0833186	1.86017e-05
-0.0888114	1.85212e-05	-0.089115	1.65359e-05	-0.0887654	1.76579e-05	-0.0891846	1.72828e-05	-0.0895391	1.53705e-05	-0.0900114	1.99244e-05	-0.0900348	1.91271e-05	-0.0905725	1.92493e-05	-0.0900538	2.06814e-05	-0.0925611	2.25418e-05	-0.0917767	1.95037e-05	-0.0884792	2.13656e-05	-0.0832921	1.78427e-05
-0.0885718	1.934e-05	-0.0889027	1.57782e-05	-0.08854	1.8682e-05	-0.0890578	1.68536e-05	-0.089286	1.54263e-05	-0.0900056	1.87159e-05	-0.0899682	2.00928e-05	-0.090441	1.90709e-05	-0.0900481	2.14e-05	-0.0923806	2.51712e-05	-0.0917184	2.05699e-05	-0.08829	2.02199e-05	-0.0830905	2.84458e-05
-0.0883096	1.96459e-05	-0.0887779	1.61821e-05	-0.0884737	1.70844e-05	-0.088887	1.70174e-05	-0.0891386	1.67106e-05	-0.0899763	1.74995e-05	-0.0898576	2.25887e-05	-0.0903496	1.95981e-05	-0.0900453	2.0558e-05	-0.09206	2.36541e-05	-0.091675	2.18949e-05	-0.0882445	2.1265e-05	-0.0826782	4.4144e-05
-0.0881451	1.80797e-05	-0.0886516	1.67478e-05	-0.0884156	1.60611e-05	-0.0887703	1.79052e-05	-0.0890777	1.70833e-05	-0.0898509	1.7742e-05	-0.0895948	2.14313e-05	-0.0902259	2.10417e-05	-0.0900058	1.98715e-05	-0.0915837	2.7192e-05	-0.0915276	2.31702e-05	-0.0880876	2.50069e-05	-0.0826773	4.93091e-05
-0.0880594	1.80646e-05	-0.0885416	1.74629e-05	-0.0882935	1.58021e-05	-0.0887096	1.80762e-05	-0.0889637	1.67174e-05	-0.0897223	1.79e-05	-0.0893824	1.90954e-05	-0.0901277	2.19454e-05	-0.0899503	2.332e-05	-0.0915815	2.34881e-05	-0.0914231	2.35513e-05	-0.0878962	2.49575e-05	-0.0825788	3.73488e-05
-0.087939	1.86744e-05	-0.0884718	1.7698e-05	-0.0882047	1.5985e-05	-0.0886219	1.78228e-05	-0.0888147	1.68221e-05	-0.089624	1.75664e-05	-0.0893068	1.83155e-05	-0.0901204	2.28119e-05	-0.089923	2.22744e-05	-0.0914817	3.12512e-05	-0.0913063	2.35582e-05	-0.0878768	2.77019e-05	-0.0825658	2.51248e-05
-0.0878006	1.89082e-05	-0.0883393	1.70305e-05	-0.0881465	1.57836e-05	-0.0885557	1.71646e-05	-0.0887973	1.97963e-05	-0.0895511	1.76698e-05	-0.0893058	1.96647e-05	-0.0901031	2.06478e-05	-0.0897663	2.41915e-05	-0.0913533	2.67706e-05	-0.0912022	2.31796e-05	-0.0878656	2.23015e-05	-0.0825572	1.86026e-05
-0.0875842	2.09568e-05	-0.0881777	1.67196e-05	-0.0880959	1.56936e-05	-0.0885233	1.70962e-05	-0.0887788	1.84928e-05	-0.0894434	1.84302e-05	-0.0893028	1.88454e-05	-0.0900107	2.0753e-05	-0.0897428	2.17941e-05	-0.0913054	4.29014e-05	-0.0911141	2.32626e-05	-0.0877551	2.10715e-05	-0.0825404	2.01241e-05
-0.0872993	2.14632e-05	-0.088102	1.7602e-05	-0.0879626	1.67781e-05	-0.0884359	1.79419e-05	-0.0886667	1.84039e-05	-0.089302	1.85476e-05	-0.0892392	1.90426e-05	-0.0898688	1.99263e-05	-0.089696	1.91481e-05	-0.0911148	2.98089e-05	-0.0910446	2.28175e-05	-0.087684	2.06575e-05	-0.0825148	2.49291e-05
-0.0871674	1.86283e-05	-0.0880922	1.76089e-05	-0.0877179	1.63236e-05	-0.0882916	1.78409e-05	-0.0884182	1.90318e-05	-0.0891656	1.85971e-05	-0.0891688	1.96352e-05	-0.0896679	2.02537e-05	-0.0896484	2.36827e-05	-0.0910209	2.71066e-05	-0.0909699	2.23693e-05	-0.0874843	2.23169e-05	-0.082289	2.85616e-05
-0.0871013	1.7697e-05	-0.0880026	1.65757e-05	-0.0874894	1.5567e-05	-0.0881552	1.7584e-05	-0.088194	2.00097e-05	-0.0890572	1.90892e-05	-0.089122	1.98614e-05	-0.0894728	2.0623e-05	-0.0895948	2.69486e-05	-0.0908208	2.25256e-05	-0.0908286	2.37583e-05	-0.0874027	2.57347e-05	-0.082257	2.29053e-05
-0.0870684	2.06607e-05	-0.0878491	1.63609e-05	-0.0874045	1.66177e-05	-0.0880257	1.74892e-05	-0.0880818	1.88779e-05	-0.0889684	1.92964e-05	-0.0890096	1.8926e-05	-0.0893144	2.02282e-05	-0.0895555	2.14143e-05	-0.0905076	2.11357e-05	-0.0906819	2.48578e-05	-0.0873567	2.55778e-05	-0.0822376	2.37019e-05
-0.0870282	1.87332e-05	-0.0877433	1.67604e-05	-0.0873376	1.78131e-05	-0.0879162	1.70481e-05	-0.088045	1.92257e-05	-0.0888635	1.9197e-05	-0.0888494	1.88056e-05	-0.0891629	2.00413e-05	-0.0895398	2.99511e-05	-0.0903113	2.2496e-05	-0.0905535	2.56621e-05	-0.0873464	2.5142e-05	-0.0821725	2.94558e-05
-0.0870001	1.72387e-05	-0.0875764	1.83447e-05	-0.0871909	1.77187e-05	-0.0878269	1.69476e-05	-0.0879265	2.15861e-05	-0.0887287	1.97176e-05	-0.0887415	1.95773e-05	-0.0890078	1.98779e-05	-0.0894908	1.98296e-05	-0.0901933	2.20833e-05	-0.0904213	2.62403e-05	-0.0872233	2.17812e-05	-0.0820975	3.06643e-05
-0.0869639	1.96553e-05	-0.087301	1.81177e-05	-0.086984	1.87019e-05	-0.0877138	1.72062e-05	-0.0876627	2.07287e-05	-0.0885648	1.96449e-05	-0.088684	1.94928e-05	-0.088922	2.10484e-05	-0.0893325	2.13493e-05	-0.0901077	2.24689e-05	-0.090345	2.4883e-05	-0.0872007	2.23946e-05	-0.082046	1.77832e-05
-0.0867471	2.09686e-05	-0.0870895	1.67733e-05	-0.0867384	1.89407e-05	-0.0875625	1.69155e-05	-0.0876178	1.71656e-05	-0.0885076	1.75364e-05	-0.0886528	1.98858e-05	-0.0889044	2.0913e-05	-0.0892917	2.04263e-05	-0.0900553	2.20057e-05	-0.0902198	2.26724e-05	-0.0871881	2.26554e-05	-0.0820305	1.17519e-05
-0.0864616	2.07694e-05	-0.0870769	1.72501e-05	-0.0866147	1.70302e-05	-0.087364	1.73212e-05	-0.0875979	1.68651e-05	-0.0884987	1.67099e-05	-0.0886105	2.06484e-05	-0.0888395	1.9915e-05	-0.0892728	2.0122e-05	-0.0900178	2.19593e-05	-0.0900829	2.63627e-05	-0.087029	1.96134e-05	-0.0814108	8.47393e-06
-0.0862487	1.89662e-05	-0.0870312	1.77576e-05	-0.0866073	1.66998e-05	-0.0871824	1.79086e-05	-0.0875654	1.64948e-05	-0.088334	1.82897e-05	-0.0885031	2.00584e-05	-0.0886981	2.04445e-05	-0.0892484	1.9884e-05	-0.0900094	2.11762e-05	-0.0900594	2.13185e-05	-0.0867547	2.34276e-05	-0.0811582	2.63823e-05
-0.0861404	1.93106e-05	-0.0870254	1.56912e-05	-0.0865994	1.70461e-05	-0.0870796	1.72586e-05	-0.0875442	1.70624e-05	-0.0881353	1.92367e-05	-0.0883587	2.01818e-05	-0.088613	2.20738e-05	-0.0892193	1.9612e-05	-0.0900017	2.05895e-05	-0.0900558	2.37514e-05	-0.0865209	2.88621e-05	-0.0809715	3.4634e-05
-0.086043	1.95175e-05	-0.086858	1.55392e-05	-0.0865684	1.58878e-05	-0.0870027	1.70951e-05	-0.0874243	1.70599e-05	-0.0879862	1.94415e-05	-0.0882167	2.03465e-05	-0.0885715	2.30901e-05	-0.0891165	2.0936e-05	-0.089898	2.22711e-05	-0.0899159	2.30903e-05	-0.0865028	2.66827e-05	-0.0808434	2.63457e-05
-0.085922	1.92864e-05	-0.0866808	1.53128e-05	-0.0864356	1.62628e-05	-0.086899	1.73515e-05	-0.0872787	1.74733e-05	-0.0878294	1.94964e-05	-0.0880882	2.02419e-05	-0.0884035	2.1095e-05	-0.0889772	2.13966e-05	-0.0898353	2.49749e-05	-0.0896778	2.17642e-05	-0.0864957	2.84069e-05	-0.0807917	1.77211e-05
-0.085866	1.77802e-05	-0.0864857	1.52729e-05	-0.0863247	1.68438e-05	-0.0867928	1.75334e-05	-0.087181	1.71879e-05	-0.0877127	1.87494e-05	-0.0879445	1.98656e-05	-0.0881622	2.06817e-05	-0.0888719	2.11145e-05	-0.0898252	2.70202e-05	-0.0895234	2.25631e-05	-0.08647	2.88152e-05	-0.0806708	2.84198e-05
-0.0857802	1.63432e-05	-0.0863968	1.64456e-05	-0.0862361	1.7237e-05	-0.0867062	1.74249e-05	-0.0870864	1.70027e-05	-0.0876758	1.94365e-05	-0.0878294	1.88456e-05	-0.0879958	2.18836e-05	-0.0887716	2.09704e-05	-0.0897196	2.57395e-05	-0.0894262	2.19772e-05	-0.08647	2.96509e-05	-0.0805152	2.94203e-05
-0.0855446	1.69807e-05	-0.0863885	1.67892e-05	-0.0860355	1.61367e-05	-0.086594	1.6994e-05	-0.0869386	1.76358e-05	-0.0876358	2.04165e-05	-0.0877353	1.84003e-05	-0.0879531	2.02907e-05	-0.0886542	2.12142e-05	-0.0896532	2.40753e-05	-0.0893556	2.21081e-05	-0.0863891	2.68956e-05	-0.0802998	2.81256e-05
-0.0854823	1.94285e-05	-0.0862984	1.60644e-05	-0.0857698	1.5804e-05	-0.0863804	1.81758e-05	-0.086784	1.80891e-05	-0.0875692	2.07642e-05	-0.0876216	1.8217e-05	-0.0879083	1.91018e-05	-0.0885456	2.16031e-05	-0.0896296	2.53302e-05	-0.0893122	2.15494e-05	-0.0861847	2.51919e-05	-0.080244	2.96116e-05
-0.0854682	1.8377e-05	-0.086161	1.58939e-05	-0.0855929	1.65754e-05	-0.0861289	1.86561e-05	-0.0866907	1.75814e-05	-0.0875316	2.04876e-05	-0.0875272	1.83591e-05	-0.0878029	1.8956e-05	-0.0884734	2.11345e-05	-0.0896132	2.43576e-05	-0.0892995	2.17314e-05	-0.0859745	2.35019e-05	-0.0801402	2.76997e-05
-0.0854314	1.94301e-05	-0.0860629	1.62253e-05	-0.0855333	1.58356e-05	-0.0859966	1.71041e-05	-0.0865941	1.71432e-05	-0.0874812	2.00322e-05	-0.0874166	1.88702e-05	-0.0877694	2.00656e-05	-0.0883754	2.02711e-05	-0.089576	2.59555e-05	-0.0892829	2.20607e-05	-0.0858066	2.30601e-05	-0.0800973	2.91438e-05
-0.0852711	2.08788e-05	-0.0859423	1.70009e-05	-0.0855203	1.57863e-05	-0.0859407	1.69661e-05	-0.0864577	1.72713e-05	-0.0874237	1.96711e-05	-0.0872914	1.90688e-05	-0.0877505	2.12195e-05	-0.08826	1.96897e-05	-0.0895287	2.42553e-05	-0.0892493	2.19607e-05	-0.0856274	2.27542e-05	-0.0800776	3.12172e-05
-0.0849704	2.11647e-05	-0.0857132	1.62662e-05	-0.0854381	1.67323e-05	-0.085861	1.71824e-05	-0.0863659	1.80101e-05	-0.0872902	1.81715e-05	-0.087193	1.87803e-05	-0.0876619	2.08078e-05	-0.0882392	2.19386e-05	-0.0895269	2.38582e-05	-0.0892163	2.18028e-05	-0.0854715	2.27482e-05	-0.0800269	2.3943e-05
-0.0847809	1.90098e-05	-0.085468	1.56651e-05	-0.0852582	1.63246e-05	-0.0857643	1.71211e-05	-0.0863103	1.83057e-05	-0.0870277	1.88585e-05	-0.0871162	1.88921e-05	-0.0874716	2.29731e-05	-0.0882367	2.09177e-05	-0.0894682	2.24808e-05	-0.0891567	2.11258e-05	-0.0852146	2.46736e-05	-0.0800116	2.37033e-05
-0.0846737	1.87919e-05	-0.0853223	1.632e-05	-0.0850372	1.6446e-05	-0.0856524	1.72929e-05	-0.0861945	1.76623e-05	-0.0868414	2.08618e-05	-0.0870048	1.97488e-05	-0.0872384	2.39464e-05	-0.0881109	2.01292e-05	-0.0893169	2.25731e-05	-0.0890529	2.14411e-05	-0.084877	2.48937e-05	-0.0799361	2.4942e-05
-0.0845581	1.86943e-05	-0.0852129	1.66072e-05	-0.0848564	1.70619e-05	-0.0855548	1.76327e-05	-0.0860693	1.70872e-05	-0.0868004	2.01e-05	-0.0868705	2.00835e-05	-0.0871711	2.05051e-05	-0.0879008	1.99338e-05	-0.0890556	1.95344e-05	-0.0889906	2.26296e-05	-0.0845604	2.48677e-05	-0.0799334	2.28158e-05
-0.084448	1.86857e-05	-0.085069	1.64181e-05	-0.084811	1.56912e-05	-0.0854876	1.75139e-05	-0.0859889	1.72386e-05	-0.0867539	1.94202e-05	-0.0867599	1.997e-05	-0.0871543	1.91506e-05	-0.0878103	2.21447e-05	-0.0889657	2.03761e-05	-0.0888927	2.54904e-05	-0.0844279	2.88533e-05	-0.0799266	2.68402e-05
-0.0843295	1.88383e-05	-0.0849169	1.63291e-05	-0.0848029	1.5883e-05	-0.0853471	1.6465e-05	-0.0858371	1.87109e-05	-0.0866598	1.96111e-05	-0.0866785	2.0413e-05	-0.0871155	1.91122e-05	-0.0878088	2.27445e-05	-0.0888403	2.24565e-05	-0.088721	2.59671e-05	-0.0844268	3.05279e-05	-0.0799089	4.49223e-05
-0.0842904	1.94807e-05	-0.0847776	1.64111e-05	-0.0847302	1.67352e-05	-0.085122	1.65435e-05	-0.0855838	1.84018e-05	-0.0865595	1.96627e-05	-0.0866278	2.02588e-05	-0.0870968	1.84591e-05	-0.0877322	2.15745e-05	-0.0885956	2.1643e-05	-0.088594	2.49347e-05	-0.084288	2.84283e-05	-0.0798879	4.07324e-05
-0.0842738	1.84968e-05	-0.0846552	1.62626e-05	-0.0845741	1.6706e-05	-0.085049	1.85655e-05	-0.0853552	1.76063e-05	-0.0864841	1.92061e-05	-0.0865023	1.88666e-05	-0.0870524	2.19591e-05	-0.0876547	2.03235e-05	-0.0884286	1.9032e-05	-0.0884705	2.424e-05	-0.0841819	2.54414e-05	-0.0798776	1.68691e-05
-0.0842676	1.99331e-05	-0.0845428	1.62622e-05	-0.0844249	1.65653e-05	-0.0850243	1.83687e-05	-0.0852249	1.83936e-05	-0.0863845	1.8481e-05	-0.0862714	1.93691e-05	-0.0868085	2.07599e-05	-0.0876103	1.99675e-05	-0.0883819	1.91242e-05	-0.0883913	2.24599e-05	-0.0840747	2.33025e-05	-0.0797483	2.1378e-05
-0.0842162	1.81544e-05	-0.0844317	1.62416e-05	-0.0842504	1.6136e-05	-0.0849614	1.71027e-05	-0.0851789	1.78404e-05	-0.0861937	1.93892e-05	-0.0860728	2.03728e-05	-0.0865731	1.92864e-05	-0.0875098	2.08065e-05	-0.0881539	2.38314e-05	-0.0883905	2.2191e-05	-0.083738	2.55444e-05	-0.0796733	3.12456e-05
-0.0841129	1.72461e-05	-0.0843129	1.61332e-05	-0.0840361	1.61982e-05	-0.0848506	1.59198e-05	-0.0851035	1.70191e-05	-0.0860205	2.0512e-05	-0.0859399	2.01586e-05	-0.0864753	2.058e-05	-0.0873872	2.10917e-05	-0.0877653	2.45234e-05	-0.0883567	2.38636e-05	-0.0834515	2.89402e-05	-0.0796723	4.00564e-05
-0.0839633	1.69599e-05	-0.0842476	1.52799e-05	-0.0838494	1.65863e-05	-0.0848351	1.61147e-05	-0.0850006	1.65025e-05	-0.0860136	1.74251e-05	-0.0859064	2.06166e-05	-0.0864282	2.10946e-05	-0.0873061	2.04226e-05	-0.0877555	1.93622e-05	-0.0882186	2.2519e-05	-0.0833875	2.7104e-05	-0.0796437	3.63196e-05
-0.083888	1.77302e-05	-0.084205	1.48815e-05	-0.0837648	1.55694e-05	-0.0846746	1.88312e-05	-0.0849617	1.68914e-05	-0.0860058	1.84991e-05	-0.0858779	2.13519e-05	-0.0862644	1.93248e-05	-0.087233	2.00478e-05	-0.0877091	2.49422e-05	-0.0880727	2.12606e-05	-0.0832925	2.51506e-05	-0.0794888	3.92487e-05
-0.0838249	1.85357e-05	-0.0840463	1.5891e-05	-0.0837243	1.52768e-05	-0.084368	1.91059e-05	-0.0848752	1.82457e-05	-0.0859287	1.77288e-05	-0.0858581	1.87442e-05	-0.0860605	1.82368e-05	-0.0871286	2.03145e-05	-0.0876294	1.8762e-05	-0.0880511	2.02436e-05	-0.0830809	2.56827e-05	-0.0792604	2.48408e-05
-0.0837011	1.8283e-05	-0.0838424	1.62505e-05	-0.0836576	1.52787e-05	-0.0841579	1.7623e-05	-0.0847299	1.85611e-05	-0.0858137	1.75549e-05	-0.085771	1.75192e-05	-0.0860065	1.97677e-05	-0.0870235	2.05244e-05	-0.0874306	2.42936e-05	-0.0880108	2.05868e-05	-0.082899	2.69178e-05	-0.0792208	2.77313e-05
-0.0835648	1.82082e-05	-0.0837903	1.52202e-05	-0.0836038	1.54177e-05	-0.0840259	1.75874e-05	-0.0846259	1.81725e-05	-0.0856522	1.81774e-05	-0.0857669	1.77371e-05	-0.0860029	2.07334e-05	-0.0868843	2.16361e-05	-0.0872642	2.05532e-05	-0.0880027	2.18387e-05	-0.0827732	2.69912e-05	-0.0789556	2.00693e-05
-0.0834713	1.88086e-05	-0.0837608	1.50178e-05	-0.0834401	1.72212e-05	-0.0840113	1.59551e-05	-0.08448	1.72801e-05	-0.0855165	1.91423e-05	-0.0856909	1.94e-05	-0.0859284	2.02014e-05	-0.0867146	2.19536e-05	-0.0872542	2.09551e-05	-0.0879764	2.2673e-05	-0.0826836	2.77168e-05	-0.0789096	2.3116e-05
-0.0834285	1.85773e-05	-0.0837261	1.68057e-05	-0.0832166	1.81101e-05	-0.0839821	1.61634e-05	-0.084313	1.66196e-05	-0.0854176	1.9655e-05	-0.0854774	1.85839e-05	-0.0858343	2.00338e-05	-0.0865833	2.1339e-05	-0.0871917	2.28686e-05	-0.0878333	2.33281e-05	-0.0826419	2.70978e-05	-0.0787195	2.93101e-05
-0.0833105	1.73238e-05	-0.0835111	1.63285e-05	-0.0831805	1.5467e-05	-0.0839616	1.68431e-05	-0.084176	1.64771e-05	-0.085148	1.7396e-05	-0.0852533	1.78634e-05	-0.0856909	1.9053e-05	-0.0864773	2.13701e-05	-0.0870898	2.36764e-05	-0.0877553	2.22691e-05	-0.0826085	2.44199e-05	-0.0785746	3.5365e-05
-0.0830508	1.82954e-05	-0.0833003	1.57392e-05	-0.0831729	1.62121e-05	-0.0838317	1.65861e-05	-0.083967	1.74398e-05	-0.0848168	1.60898e-05	-0.0850947	1.82529e-05	-0.0854791	1.92885e-05	-0.086373	2.13652e-05	-0.0869196	2.7333e-05	-0.0876904	2.17489e-05	-0.0825906	2.64106e-05	-0.0783617	2.79647e-05
-0.0827791	1.89603e-05	-0.0831505	1.59602e-05	-0.0830375	1.66785e-05	-0.083655	1.70152e-05	-0.0839158	1.72363e-05	-0.0846389	2.07286e-05	-0.0849513	1.84636e-05	-0.0853522	2.10608e-05	-0.0862758	2.1508e-05	-0.0866272	2.66761e-05	-0.0875321	2.37385e-05	-0.0825787	2.48414e-05	-0.07803	2.49521e-05
-0.0826367	1.73784e-05	-0.083007	1.6145e-05	-0.0828663	1.74391e-05	-0.0834413	1.68903e-05	-0.0839027	1.86825e-05	-0.0846341	1.68768e-05	-0.0848347	1.90877e-05	-0.085311	2.13218e-05	-0.0861795	2.16615e-05	-0.086395	2.38603e-05	-0.0873323	2.44802e-05	-0.0825171	2.6803e-05	-0.0780264	2.24739e-05
-0.0825685	1.72047e-05	-0.0828391	1.60097e-05	-0.0827826	1.69547e-05	-0.0832554	1.63199e-05	-0.0838393	1.96569e-05	-0.0846124	1.95894e-05	-0.0846512	2.14885e-05	-0.085227	2.06744e-05	-0.0860526	2.11695e-05	-0.0862843	2.6547e-05	-0.0871959	2.33661e-05	-0.0822903	2.61722e-05	-0.0779012	2.53405e-05
-0.0824797	1.73156e-05	-0.0826835	1.56772e-05	-0.0826521	1.6005e-05	-0.0831712	1.71347e-05	-0.0837712	1.82486e-05	-0.084534	1.91845e-05	-0.0843798	2.1854e-05	-0.0851639	1.9485e-05	-0.0859507	2.00286e-05	-0.0862811	2.42648e-05	-0.0870713	2.28011e-05	-0.0820191	2.65246e-05	-0.0778604	2.81057e-05
-0.082451	1.82755e-05	-0.0825588	1.5754e-05	-0.0824774	1.55494e-05	-0.0831525	1.71172e-05	-0.0835296	1.7685e-05	-0.0845306	1.94491e-05	-0.084326	2.04765e-05	-0.085094	1.8519e-05	-0.0858781	1.96674e-05	-0.0862784	2.48152e-05	-0.0869458	2.21692e-05	-0.0817047	2.57883e-05	-0.0777312	3.18025e-05
-0.0824409	1.92381e-05	-0.082439	1.57809e-05	-0.082383	1.60819e-05	-0.0830232	1.57528e-05	-0.0832807	1.71422e-05	-0.0845108	1.69493e-05	-0.0843195	1.9027e-05	-0.0849828	1.81875e-05	-0.0857614	2.01899e-05	-0.0862598	2.24722e-05	-0.0868302	2.19065e-05	-0.0814242	2.40434e-05	-0.0776757	3.16621e-05
-0.0822835	1.77277e-05	-0.0823338	1.59708e-05	-0.0822823	1.68667e-05	-0.0828314	1.51036e-05	-0.0831081	1.77427e-05	-0.0844037	1.86049e-05	-0.0842674	1.86627e-05	-0.0849265	1.87429e-05	-0.0855993	1.97998e-05	-0.0862271	2.38437e-05	-0.0866773	2.25973e-05	-0.0812433	2.44387e-05	-0.0776609	2.57715e-05
-0.0820405	1.75174e-05	-0.0822118	1.64591e-05	-0.0821238	1.67991e-05	-0.0827534	1.58004e-05	-0.0830027	1.73586e-05	-0.0842584	1.79743e-05	-0.0842249	1.97423e-05	-0.0848876	1.91124e-05	-0.0853189	2.21187e-05	-0.0861875	2.02019e-05	-0.0865846	2.39347e-05	-0.0810635	2.50921e-05	-0.0776331	2.27362e-05
-0.0818602	1.82481e-05	-0.0820323	1.61869e-05	-0.081943	1.70879e-05	-0.0826878	1.6555e-05	-0.0829608	1.79351e-05	-0.0841713	1.83317e-05	-0.0841223	1.89631e-05	-0.0848275	1.90711e-05	-0.0851278	2.0609e-05	-0.0861752	2.15748e-05	-0.0865591	2.26826e-05	-0.0809471	2.39544e-05	-0.0774491	2.12923e-05
-0.0817208	1.84273e-05	-0.0818514	1.58875e-05	-0.0817544	1.72256e-05	-0.0824816	1.55404e-05	-0.0829151	1.87665e-05	-0.0840849	1.87909e-05	-0.084033	1.85771e-05	-0.0847473	1.94109e-05	-0.0851201	1.90334e-05	-0.0861672	2.28987e-05	-0.086546	2.37104e-05	-0.0809004	2.31772e-05	-0.0773716	2.35929e-05
-0.0815763	1.84981e-05	-0.0817015	1.59898e-05	-0.0816792	1.56841e-05	-0.0822192	1.51369e-05	-0.0827878	1.81949e-05	-0.0839157	1.78962e-05	-0.08389	1.91604e-05	-0.0846574	1.9531e-05	-0.08503	2.42365e-05	-0.0861317	2.12181e-05	-0.0865247	2.22818e-05	-0.0808855	2.27344e-05	-0.0773522	2.34456e-05
-0.0814963	1.74307e-05	-0.0816144	1.52649e-05	-0.0816315	1.48832e-05	-0.0820798	1.61391e-05	-0.0827027	1.68523e-05	-0.0837542	1.67928e-05	-0.0837534	1.97802e-05	-0.0845839	1.93545e-05	-0.0850048	1.96241e-05	-0.0861155	2.33493e-05	-0.0865142	2.21565e-05	-0.0808531	2.50557e-05	-0.077251	2.92157e-05
-0.0814402	1.69639e-05	-0.0815687	1.51356e-05	-0.0814679	1.53905e-05	-0.0820151	1.63735e-05	-0.0826802	1.6643e-05	-0.0836688	1.69185e-05	-0.0836891	1.90259e-05	-0.0845336	1.96069e-05	-0.0849979	1.94315e-05	-0.0861144	2.52268e-05	-0.0864876	2.20099e-05	-0.0807653	2.25704e-05	-0.0772378	2.54803e-05
-0.081325	1.73584e-05	-0.0814675	1.56857e-05	-0.081343	1.62849e-05	-0.0819281	1.62974e-05	-0.0825993	1.73122e-05	-0.0836019	1.67812e-05	-0.0836358	1.8619e-05	-0.0844762	2.00803e-05	-0.0848134	1.92185e-05	-0.0859694	2.10321e-05	-0.0864835	2.03753e-05	-0.0807303	2.31347e-05	-0.0771923	2.28903e-05
-0.0812018	1.75669e-05	-0.081342	1.58857e-05	-0.0812643	1.67788e-05	-0.0818313	1.63315e-05	-0.0824558	1.70512e-05	-0.0835659	1.70676e-05	-0.0835194	1.937e-05	-0.0843712	1.96189e-05	-0.0846875	2.00614e-05	-0.0859479	2.56627e-05	-0.0864398	2.14012e-05	-0.0807121	2.35043e-05	-0.0771252	2.92482e-05
-0.0811545	1.68817e-05	-0.0812207	1.60937e-05	-0.0811189	1.63563e-05	-0.081682	1.57481e-05	-0.0822914	1.70702e-05	-0.0835036	1.7884e-05	-0.0834016	2.0005e-05	-0.0842241	1.99684e-05	-0.0846156	1.99347e-05	-0.085928	2.16261e-05	-0.0863899	2.00723e-05	-0.0806986	2.57459e-05	-0.0771104	3.31122e-05
-0.0811458	1.67213e-05	-0.08106	1.58095e-05	-0.0810117	1.53548e-05	-0.0814643	1.60203e-05	-0.0821403	1.72471e-05	-0.083371	1.7587e-05	-0.0833444	1.94776e-05	-0.0840968	2.06366e-05	-0.0845718	2.03619e-05	-0.0858212	2.33758e-05	-0.0863732	2.62588e-05	-0.0803821	2.57797e-05	-0.0769722	2.27316e-05
-0.0811118	1.79332e-05	-0.0809418	1.49326e-05	-0.0810017	1.56411e-05	-0.0813348	1.73783e-05	-0.0819985	1.73129e-05	-0.0831957	1.79654e-05	-0.083271	1.88183e-05	-0.0840193	2.03112e-05	-0.084451	2.29486e-05	-0.0857519	2.4204e-05	-0.0862989	2.16064e-05	-0.0801515	2.38624e-05	-0.0765345	1.41016e-05
-0.0809801	1.75608e-05	-0.0808783	1.48071e-05	-0.0809452	1.66933e-05	-0.0813032	1.75437e-05	-0.081813	1.67919e-05	-0.0830222	1.82975e-05	-0.0831683	1.86161e-05	-0.0839344	1.99173e-05	-0.084247	2.33407e-05	-0.0856149	2.31587e-05	-0.0862882	2.09457e-05	-0.0801032	2.44948e-05	-0.0763442	2.60223e-05
-0.0808214	1.75934e-05	-0.0807345	1.56765e-05	-0.0807487	1.58754e-05	-0.0811835	1.65161e-05	-0.0815866	1.6794e-05	-0.0829282	1.72989e-05	-0.0830671	1.84607e-05	-0.0837676	2.13363e-05	-0.0841248	2.15254e-05	-0.0854533	2.26784e-05	-0.0862452	2.62697e-05	-0.080083	2.7886e-05	-0.0763225	3.25381e-05
-0.080703	1.82065e-05	-0.0805834	1.63789e-05	-0.0805294	1.52653e-05	-0.0809628	1.68653e-05	-0.0813598	1.67885e-05	-0.0828903	1.7284e-05	-0.0829674	1.82467e-05	-0.083507	2.0689e-05	-0.0840606	2.13717e-05	-0.0852099	2.06003e-05	-0.0859327	2.24289e-05	-0.0800433	2.46739e-05	-0.0762945	3.64588e-05
-0.0806221	1.82951e-05	-0.080483	1.65242e-05	-0.0803967	1.57083e-05	-0.0807361	1.70836e-05	-0.0812449	1.52178e-05	-0.0828188	1.78353e-05	-0.0828982	1.85383e-05	-0.0833021	1.87946e-05	-0.0839643	2.19896e-05	-0.0849953	1.96341e-05	-0.0856049	2.45642e-05	-0.0800252	2.37252e-05	-0.0762877	3.53186e-05
-0.0804899	1.76179e-05	-0.0803143	1.58445e-05	-0.0802687	1.61992e-05	-0.0805397	1.68687e-05	-0.081225	1.50504e-05	-0.0826785	1.73255e-05	-0.0827654	2.02346e-05	-0.0831874	1.88118e-05	-0.0838782	2.27574e-05	-0.084992	1.80562e-05	-0.0853773	2.40808e-05	-0.0799847	2.93118e-05	-0.0761265	3.27801e-05
-0.0803099	1.76433e-05	-0.0800864	1.58689e-05	-0.0801485	1.67217e-05	-0.0803735	1.71018e-05	-0.0810725	1.66661e-05	-0.0825128	1.7124e-05	-0.082557	2.03517e-05	-0.083083	1.86324e-05	-0.0838625	2.17773e-05	-0.0849531	2.32628e-05	-0.0852072	2.52323e-05	-0.0799296	2.99884e-05	-0.0749099	2.22642e-05
-0.0801675	1.82122e-05	-0.0799113	1.65004e-05	-0.080067	1.6799e-05	-0.0802268	1.70736e-05	-0.0808647	1.74719e-05	-0.0824048	1.77463e-05	-0.0824457	1.84813e-05	-0.08299	1.86651e-05	-0.0838177	2.0466e-05	-0.084805	2.42064e-05	-0.0850603	2.59076e-05	-0.0796325	2.49592e-05	-0.0748958	3.46339e-05
-0.0800546	1.83908e-05	-0.0797881	1.65207e-05	-0.0799519	1.64398e-05	-0.0801249	1.76433e-05	-0.0808049	1.75588e-05	-0.0823084	1.83706e-05	-0.0823345	1.71877e-05	-0.0828819	1.89808e-05	-0.0837439	1.96638e-05	-0.0847862	2.15524e-05	-0.0848832	2.55642e-05	-0.0793726	2.44221e-05	-0.0748696	3.81821e-05
-0.0799064	1.80057e-05	-0.0796413	1.62499e-05	-0.0797999	1.65615e-05	-0.0801161	1.68042e-05	-0.0807924	1.69527e-05	-0.0821752	1.83375e-05	-0.0821312	1.72227e-05	-0.0827667	1.9127e-05	-0.0836764	1.91566e-05	-0.0847631	1.97013e-05	-0.0847875	2.25771e-05	-0.0793294	2.26785e-05	-0.0747764	3.1923e-05
-0.0797252	1.81369e-05	-0.0796093	1.54613e-05	-0.0795973	1.60502e-05	-0.0800515	1.55408e-05	-0.0807795	1.6491e-05	-0.0819933	1.9248e-05	-0.0820163	1.85314e-05	-0.0826579	1.91945e-05	-0.0835084	2.07078e-05	-0.084721	2.62488e-05	-0.0846375	1.96092e-05	-0.0793212	2.09523e-05	-0.0747354	2.71591e-05
-0.0795577	1.84706e-05	-0.0795852	1.7129e-05	-0.079405	1.53331e-05	-0.0797997	1.6672e-05	-0.0807331	1.69196e-05	-0.0818069	1.99842e-05	-0.0819898	1.85731e-05	-0.0825453	1.91842e-05	-0.0832771	2.08504e-05	-0.0846592	2.27579e-05	-0.0844059	1.83047e-05	-0.0792813	2.34396e-05	-0.074617	4.34445e-05
-0.0794319	1.81062e-05	-0.0795606	1.50407e-05	-0.0793228	1.59698e-05	-0.0795414	1.76352e-05	-0.0806005	1.71306e-05	-0.0817991	1.74353e-05	-0.0819875	1.84178e-05	-0.0824159	1.95178e-05	-0.0831413	1.89246e-05	-0.0846394	1.97701e-05	-0.0843539	2.02124e-05	-0.0791496	2.29536e-05	-0.0746126	3.62131e-05
-0.079301	1.77313e-05	-0.0793973	1.64899e-05	-0.0792384	1.68567e-05	-0.0794561	1.60764e-05	-0.0804819	1.75126e-05	-0.0817675	1.7912e-05	-0.0819734	1.87665e-05	-0.0822647	1.94202e-05	-0.0831074	1.91489e-05	-0.0844621	2.09069e-05	-0.0842007	2.661e-05	-0.0790128	2.24893e-05	-0.0745983	3.00986e-05
-0.0791657	1.73676e-05	-0.0792507	1.52226e-05	-0.0790742	1.66138e-05	-0.0794063	1.53625e-05	-0.0803126	1.89593e-05	-0.0817593	1.80925e-05	-0.0819698	1.76952e-05	-0.0821129	1.93142e-05	-0.0830311	2.03582e-05	-0.0842663	1.86058e-05	-0.0838641	2.76665e-05	-0.0788058	2.34315e-05	-0.0745946	2.31751e-05
-0.0790562	1.7428e-05	-0.0791906	1.51723e-05	-0.0789484	1.57794e-05	-0.0792529	1.59008e-05	-0.0801087	1.96928e-05	-0.081613	1.71425e-05	-0.081862	1.84383e-05	-0.0820208	2.02816e-05	-0.0828874	2.01643e-05	-0.0841476	2.384e-05	-0.0837055	2.26065e-05	-0.0785083	2.27463e-05	-0.0745804	2.32643e-05
-0.0789438	1.7533e-05	-0.0790844	1.5717e-05	-0.0788586	1.55265e-05	-0.0791433	1.692e-05	-0.0800505	1.77264e-05	-0.0814041	1.7059e-05	-0.0817076	1.83413e-05	-0.0819744	2.0486e-05	-0.0827698	1.93746e-05	-0.0840686	1.97373e-05	-0.0836899	2.25295e-05	-0.0782158	2.18727e-05	-0.0745594	1.90981e-05
-0.0788052	1.72589e-05	-0.0789004	1.53189e-05	-0.0787671	1.52496e-05	-0.0790725	1.7661e-05	-0.0800321	1.68857e-05	-0.0812998	1.84587e-05	-0.0815012	1.92303e-05	-0.0818784	1.97583e-05	-0.0826797	1.92068e-05	-0.0840118	2.03509e-05	-0.0836104	2.43675e-05	-0.0781173	2.24268e-05	-0.0745399	2.16181e-05
-0.078567	1.86964e-05	-0.0786912	1.51721e-05	-0.0787199	1.54962e-05	-0.0789563	1.76527e-05	-0.0799222	1.73439e-05	-0.0812901	1.85319e-05	-0.0812754	1.96812e-05	-0.0817113	2.04558e-05	-0.0825537	1.97507e-05	-0.0839272	2.19485e-05	-0.083448	2.38049e-05	-0.0780843	2.37797e-05	-0.0745356	3.35901e-05
-0.0782843	1.92839e-05	-0.0785233	1.54896e-05	-0.0786189	1.657e-05	-0.0788487	1.74954e-05	-0.0797779	1.72614e-05	-0.0812339	1.78953e-05	-0.0811284	1.86031e-05	-0.08152	2.05709e-05	-0.0824486	2.06129e-05	-0.0838782	2.78792e-05	-0.0832374	2.46744e-05	-0.0780451	2.43951e-05	-0.074463	4.1342e-05
-0.0781262	1.7619e-05	-0.0784079	1.5195e-05	-0.0784198	1.62966e-05	-0.0787123	1.69835e-05	-0.0796288	1.72584e-05	-0.0811342	1.78957e-05	-0.0810219	1.84037e-05	-0.0814462	2.02079e-05	-0.0823934	2.0518e-05	-0.0838025	2.48376e-05	-0.0830978	2.14436e-05	-0.0780307	2.62745e-05	-0.0744187	4.30837e-05
-0.0780521	1.75538e-05	-0.0782919	1.49676e-05	-0.0782254	1.5925e-05	-0.0786067	1.5952e-05	-0.07948	1.72611e-05	-0.0810393	1.79651e-05	-0.0809062	1.83542e-05	-0.0814308	1.94422e-05	-0.0822806	1.94057e-05	-0.0837694	2.49211e-05	-0.0830726	2.2473e-05	-0.0780181	2.2681e-05	-0.0744175	3.42997e-05
-0.0779645	1.77057e-05	-0.0781485	1.50322e-05	-0.0780408	1.57422e-05	-0.0785689	1.59531e-05	-0.0793619	1.6774e-05	-0.0809414	1.81232e-05	-0.0807778	1.81239e-05	-0.0814162	1.88298e-05	-0.0820644	2.03337e-05	-0.0837336	2.28465e-05	-0.0830504	2.61242e-05	-0.0779895	2.44761e-05	-0.0743797	3.0156e-05
-0.0778586	1.75737e-05	-0.0780208	1.52362e-05	-0.0778439	1.569e-05	-0.0784261	1.75812e-05	-0.0793104	1.7248e-05	-0.0807804	1.73499e-05	-0.0806159	1.84597e-05	-0.0813553	1.89774e-05	-0.081926	2.14029e-05	-0.0836625	2.29362e-05	-0.0830251	2.31917e-05	-0.0776263	2.36105e-05	-0.0743548	2.29087e-05
-0.0777213	1.79596e-05	-0.0778977	1.54333e-05	-0.0776374	1.55414e-05	-0.0782059	1.79607e-05	-0.0792357	1.82828e-05	-0.0805491	1.76191e-05	-0.0805005	1.95137e-05	-0.0812311	1.82752e-05	-0.0819166	2.26454e-05	-0.0836377	2.27125e-05	-0.0829976	2.32908e-05	-0.0774417	2.19011e-05	-0.074212	2.60396e-05
-0.0775556	1.78824e-05	-0.0777702	1.55502e-05	-0.0774801	1.47474e-05	-0.0781147	1.63052e-05	-0.0790331	1.73017e-05	-0.0803768	1.87379e-05	-0.080441	1.97014e-05	-0.0811307	1.80842e-05	-0.0819121	2.00473e-05	-0.0835503	2.10316e-05	-0.0829236	2.61924e-05	-0.0772597	2.30702e-05	-0.0739556	2.37558e-05
-0.0773844	1.7882e-05	-0.0776647	1.53851e-05	-0.077392	1.48118e-05	-0.0780857	1.58354e-05	-0.0787978	1.67299e-05	-0.0803123	1.81186e-05	-0.0803591	1.94674e-05	-0.0809973	1.84571e-05	-0.081842	1.97462e-05	-0.083549	2.39338e-05	-0.082565	2.52469e-05	-0.0772545	2.84186e-05	-0.073519	1.97052e-05
-0.0772224	1.80001e-05	-0.0775608	1.52692e-05	-0.0772721	1.52907e-05	-0.0779819	1.63114e-05	-0.0786004	1.67729e-05	-0.0802346	1.74586e-05	-0.080272	1.92962e-05	-0.0808961	1.93008e-05	-0.0817788	1.96242e-05	-0.0834986	2.13994e-05	-0.082307	2.22197e-05	-0.0771984	2.1405e-05	-0.0732112	2.49276e-05
-0.077083	1.77463e-05	-0.077447	1.52726e-05	-0.0771267	1.54264e-05	-0.0778731	1.66595e-05	-0.0784575	1.60148e-05	-0.0801249	1.72258e-05	-0.080191	1.92769e-05	-0.0808266	1.97324e-05	-0.0816762	2.03405e-05	-0.0834964	2.0788e-05	-0.0822736	2.47763e-05	-0.0770869	2.46966e-05	-0.0731385	2.08034e-05
-0.0769644	1.78389e-05	-0.077341	1.53588e-05	-0.0770165	1.51346e-05	-0.0778014	1.65413e-05	-0.0783159	1.54451e-05	-0.0800495	1.75166e-05	-0.0801369	1.87197e-05	-0.0807113	1.92943e-05	-0.0815469	2.04672e-05	-0.0834937	1.82595e-05	-0.0822602	2.25557e-05	-0.0767395	2.73888e-05	-0.0724403	2.41284e-05
-0.0768424	1.79969e-05	-0.07722	1.56652e-05	-0.0769603	1.54787e-05	-0.0776924	1.60007e-05	-0.0780778	1.60684e-05	-0.0799058	1.91767e-05	-0.0800459	1.77313e-05	-0.0805639	1.94305e-05	-0.081454	1.98028e-05	-0.0834768	1.87389e-05	-0.0822601	2.16263e-05	-0.0763102	2.43797e-05	-0.0721071	3.16993e-05
-0.0766991	1.78179e-05	-0.0770118	1.4982e-05	-0.0769451	1.53678e-05	-0.0775146	1.63422e-05	-0.0778854	1.72092e-05	-0.0796849	1.9365e-05	-0.0798756	1.79655e-05	-0.0804117	1.94595e-05	-0.0813662	1.93588e-05	-0.0834529	1.92157e-05	-0.082239	2.16982e-05	-0.0761995	2.56061e-05	-0.0720635	5.01447e-05
-0.0765592	1.7564e-05	-0.0767927	1.43468e-05	-0.076882	1.47777e-05	-0.0773214	1.64416e-05	-0.0778227	1.65869e-05	-0.0795019	1.88284e-05	-0.0797795	1.93395e-05	-0.080243	1.98473e-05	-0.0812988	1.84485e-05	-0.0834459	1.89211e-05	-0.0822191	2.17539e-05	-0.0761486	2.73326e-05	-0.0716902	4.17518e-05
-0.0764382	1.76228e-05	-0.0766776	1.48344e-05	-0.0767557	1.48471e-05	-0.077164	1.60369e-05	-0.0778075	1.66888e-05	-0.0793289	1.85662e-05	-0.0797305	2.02107e-05	-0.080115	2.09708e-05	-0.0812911	1.8657e-05	-0.0834289	1.96071e-05	-0.0821781	2.62299e-05	-0.0761049	2.21074e-05	-0.0715283	2.66826e-05
-0.0763215	1.76199e-05	-0.0765617	1.54884e-05	-0.0766341	1.49507e-05	-0.0770018	1.56647e-05	-0.0777732	1.71361e-05	-0.0791863	1.76966e-05	-0.0796044	1.95532e-05	-0.0801116	1.89213e-05	-0.0812705	1.91553e-05	-0.0833866	2.18804e-05	-0.08217	2.12075e-05	-0.0758912	2.06801e-05	-0.0714786	2.8112e-05
-0.0762171	1.77904e-05	-0.0764209	1.57954e-05	-0.0764605	1.57436e-05	-0.0768187	1.55049e-05	-0.0776871	1.68298e-05	-0.0790939	1.77298e-05	-0.0794756	1.88382e-05	-0.080105	1.96413e-05	-0.08125	1.95882e-05	-0.0832613	2.24828e-05	-0.0820764	2.16751e-05	-0.0756885	1.96753e-05	-0.0712641	4.11118e-05
-0.0761666	1.70846e-05	-0.0762965	1.59527e-05	-0.0762905	1.65016e-05	-0.07673	1.64714e-05	-0.0775996	1.64921e-05	-0.0789732	1.82978e-05	-0.079312	1.77787e-05	-0.0800239	1.99952e-05	-0.081186	2.11959e-05	-0.0831758	2.21365e-05	-0.0819828	2.2054e-05	-0.0753574	2.02248e-05	-0.0711357	3.08175e-05
-0.0761305	1.67274e-05	-0.0761129	1.54086e-05	-0.0761887	1.64635e-05	-0.0766631	1.7454e-05	-0.0775207	1.6328e-05	-0.0788297	1.84333e-05	-0.0791528	1.65845e-05	-0.0798986	2.02497e-05	-0.0809835	1.98903e-05	-0.0831034	2.21492e-05	-0.0818764	2.28963e-05	-0.0753061	2.39837e-05	-0.0690916	6.08333e-06
-0.0760429	1.71063e-05	-0.0758888	1.52993e-05	-0.0759926	1.53552e-05	-0.0765172	1.72066e-05	-0.0774012	1.67371e-05	-0.0787501	1.74553e-05	-0.0791079	1.71115e-05	-0.079821	1.94945e-05	-0.0807505	1.9094e-05	-0.0830096	2.27382e-05	-0.0816944	2.18675e-05	-0.0752945	2.676e-05	-0.0690205	1.72823e-05
-0.0758767	1.64262e-05	-0.0757474	1.61274e-05	-0.0758042	1.41036e-05	-0.0764201	1.61764e-05	-0.0772159	1.62595e-05	-0.0786503	1.64772e-05	-0.0790436	1.81489e-05	-0.0797272	1.86593e-05	-0.0805986	1.98321e-05	-0.0828255	2.12266e-05	-0.0815156	2.06342e-05	-0.0751448	2.44445e-05	-0.068808	3.47713e-05
-0.0756075	1.71962e-05	-0.0756998	1.58339e-05	-0.0757983	1.48421e-05	-0.0763478	1.56906e-05	-0.0770427	1.55485e-05	-0.0784861	1.63183e-05	-0.0789744	1.90148e-05	-0.0795795	1.87392e-05	-0.0804858	1.99154e-05	-0.0825332	2.22654e-05	-0.0814601	2.2163e-05	-0.075118	2.1954e-05	-0.0687934	3.13948e-05
-0.0752951	1.72647e-05	-0.0756163	1.52157e-05	-0.0757385	1.66413e-05	-0.076225	1.57854e-05	-0.076955	1.59375e-05	-0.0783957	1.71166e-05	-0.0789479	1.92698e-05	-0.0794753	1.95288e-05	-0.0803642	1.98239e-05	-0.0822714	2.3962e-05	-0.0814519	2.29349e-05	-0.0750283	2.39596e-05	-0.0687543	2.19855e-05
-0.0750151	1.68272e-05	-0.0755206	1.46798e-05	-0.0755313	1.64472e-05	-0.0761076	1.59261e-05	-0.0768701	1.63992e-05	-0.0783194	1.795e-05	-0.0788845	1.88693e-05	-0.0794257	1.93861e-05	-0.080282	1.88998e-05	-0.0821681	2.14561e-05	-0.081419	2.2999e-05	-0.0750239	2.18236e-05	-0.0687319	2.34121e-05
-0.0748089	1.7444e-05	-0.0754559	1.45598e-05	-0.0753689	1.55898e-05	-0.0759646	1.64944e-05	-0.0767526	1.64051e-05	-0.0782025	1.8075e-05	-0.0787967	1.88734e-05	-0.0793346	1.8599e-05	-0.0802728	1.93702e-05	-0.082146	2.13146e-05	-0.081366	2.36832e-05	-0.0749221	2.16086e-05	-0.0685907	1.50609e-05
-0.0746839	1.68637e-05	-0.0753595	1.47899e-05	-0.0752836	1.57875e-05	-0.0757966	1.66696e-05	-0.0766049	1.68743e-05	-0.0780512	1.88853e-05	-0.078694	1.86578e-05	-0.0792219	1.8103e-05	-0.0802302	2.07427e-05	-0.0820991	2.17777e-05	-0.0812814	2.34597e-05	-0.0748518	2.08339e-05	-0.0685453	1.74147e-05
-0.0745939	1.68558e-05	-0.075267	1.50238e-05	-0.0751598	1.66019e-05	-0.0756752	1.61842e-05	-0.0764687	1.74193e-05	-0.0778608	1.89652e-05	-0.07857	1.88112e-05	-0.0790901	1.74477e-05	-0.0800998	2.02648e-05	-0.0819723	2.05273e-05	-0.0811524	2.45931e-05	-0.0747891	2.16579e-05	-0.0685408	2.97148e-05
-0.0744869	1.71355e-05	-0.0751395	1.57871e-05	-0.0749205	1.58834e-05	-0.0756112	1.64851e-05	-0.0763518	1.77887e-05	-0.0777636	1.73615e-05	-0.0784257	1.86017e-05	-0.0788794	1.80216e-05	-0.0799525	2.00777e-05	-0.0818255	1.9599e-05	-0.0809276	2.30458e-05	-0.0743536	2.02615e-05	-0.0681327	2.55302e-05
-0.0743731	1.72787e-05	-0.0749571	1.5824e-05	-0.0747305	1.44924e-05	-0.0755405	1.69755e-05	-0.0761758	1.72673e-05	-0.0777601	1.74229e-05	-0.0782633	1.86952e-05	-0.0787187	1.93468e-05	-0.0798258	2.0287e-05	-0.081738	1.99088e-05	-0.08061	2.40402e-05	-0.0739843	2.00167e-05	-0.0678762	6.72042e-06
-0.0742645	1.73687e-05	-0.0748467	1.49258e-05	-0.0747223	1.52129e-05	-0.0754463	1.70839e-05	-0.0760475	1.59532e-05	-0.0777234	1.80777e-05	-0.078085	1.85224e-05	-0.0786055	2.01314e-05	-0.0797578	1.92681e-05	-0.0815981	2.15688e-05	-0.0805776	2.40601e-05	-0.0736505	1.92267e-05	-0.067858	2.19037e-05
-0.0741304	1.70984e-05	-0.0747791	1.46803e-05	-0.0747137	1.6186e-05	-0.0754023	1.64342e-05	-0.0760289	1.62267e-05	-0.0776158	1.76006e-05	-0.0779445	1.76245e-05	-0.0784736	2.04448e-05	-0.0796957	1.85992e-05	-0.0814077	2.20061e-05	-0.0805487	2.06346e-05	-0.0735827	2.31831e-05	-0.0678509	3.59966e-05
-0.0739902	1.68738e-05	-0.074665	1.49456e-05	-0.0745504	1.52582e-05	-0.0753504	1.58493e-05	-0.0759859	1.69709e-05	-0.0774811	1.7479e-05	-0.0778803	1.80065e-05	-0.0784255	1.90088e-05	-0.0796149	1.81582e-05	-0.081347	1.9426e-05	-0.0803927	2.19319e-05	-0.0735527	2.26988e-05	-0.0676294	2.44275e-05
-0.0738729	1.69871e-05	-0.0745269	1.49127e-05	-0.0743256	1.49999e-05	-0.0751958	1.66242e-05	-0.0758869	1.68788e-05	-0.0773417	1.73154e-05	-0.0778059	1.87134e-05	-0.0784147	1.85359e-05	-0.0795509	1.80574e-05	-0.0813262	1.82967e-05	-0.0803412	2.63963e-05	-0.073515	2.24126e-05	-0.0675807	2.19245e-05
-0.0737608	1.70438e-05	-0.0743728	1.50709e-05	-0.0741806	1.56293e-05	-0.0750313	1.7199e-05	-0.0757826	1.68498e-05	-0.0772271	1.6744e-05	-0.0777091	1.89641e-05	-0.0783493	1.90003e-05	-0.0794389	1.88524e-05	-0.0811871	1.9227e-05	-0.0802911	2.28634e-05	-0.0735136	2.19204e-05	-0.0673696	4.12273e-05
-0.0736179	1.6694e-05	-0.0742102	1.51149e-05	-0.0741025	1.55278e-05	-0.075002	1.58347e-05	-0.0756679	1.66924e-05	-0.0770994	1.61485e-05	-0.0776466	1.85993e-05	-0.0782575	1.89592e-05	-0.0792929	1.89874e-05	-0.0810661	2.03968e-05	-0.0802837	2.2211e-05	-0.0734893	2.07464e-05	-0.0672656	3.78716e-05
-0.0734355	1.68878e-05	-0.0740591	1.501e-05	-0.0739721	1.49017e-05	-0.0749798	1.49285e-05	-0.0755216	1.69935e-05	-0.0769451	1.58377e-05	-0.0775532	1.78528e-05	-0.0780976	2.03808e-05	-0.0791733	1.86357e-05	-0.0810181	2.02172e-05	-0.080271	2.04618e-05	-0.0734541	2.07487e-05	-0.0672423	1.92446e-05
-0.0732616	1.71775e-05	-0.0739273	1.51223e-05	-0.0737771	1.49623e-05	-0.0748571	1.51223e-05	-0.0753537	1.69624e-05	-0.0768493	1.62627e-05	-0.077391	1.81961e-05	-0.0779025	2.09883e-05	-0.079142	1.98109e-05	-0.080974	2.01458e-05	-0.0801326	2.15692e-05	-0.0734384	2.16159e-05	-0.0671966	1.30304e-05
-0.0731223	1.69741e-05	-0.0738043	1.51642e-05	-0.0736193	1.54017e-05	-0.0747238	1.51734e-05	-0.0752386	1.61275e-05	-0.0767448	1.69496e-05	-0.0772591	1.89684e-05	-0.0778119	1.9348e-05	-0.0791151	2.13512e-05	-0.0809012	2.0742e-05	-0.0801187	2.0796e-05	-0.073238	2.28903e-05	-0.0671548	2.35773e-05
-0.0729856	1.68302e-05	-0.0736485	1.48621e-05	-0.0734917	1.55597e-05	-0.0745948	1.51663e-05	-0.0751551	1.58674e-05	-0.0766355	1.74903e-05	-0.0771853	1.87966e-05	-0.0777616	1.88096e-05	-0.0789715	2.03513e-05	-0.0807423	1.96322e-05	-0.0801139	2.25037e-05	-0.0729481	2.27107e-05	-0.0669864	2.97512e-05
-0.0728532	1.65939e-05	-0.0734784	1.46764e-05	-0.0733479	1.55268e-05	-0.074415	1.46505e-05	-0.0749951	1.66561e-05	-0.0765398	1.79546e-05	-0.0771006	1.85027e-05	-0.0776694	1.89911e-05	-0.0788438	1.89299e-05	-0.0805297	1.94944e-05	-0.0801052	2.21615e-05	-0.0728442	2.06069e-05	-0.0668767	2.68799e-05
-0.0727216	1.64171e-05	-0.0733414	1.48518e-05	-0.0732046	1.548e-05	-0.0742222	1.42236e-05	-0.0747785	1.66093e-05	-0.0763855	1.75173e-05	-0.0769819	1.87977e-05	-0.077561	1.88756e-05	-0.0787023	1.77236e-05	-0.0804127	2.11579e-05	-0.0800494	2.69662e-05	-0.072806	2.2654e-05	-0.0668407	2.41159e-05
-0.0725828	1.62961e-05	-0.0732488	1.45345e-05	-0.0730697	1.55197e-05	-0.0741445	1.49761e-05	-0.074614	1.57989e-05	-0.0762249	1.71131e-05	-0.0768558	1.89113e-05	-0.0774677	1.84467e-05	-0.0785021	1.73705e-05	-0.0802991	2.35152e-05	-0.0800252	2.14457e-05	-0.0727983	2.01602e-05	-0.0667543	3.23419e-05
-0.0724891	1.67522e-05	-0.0731508	1.42353e-05	-0.0729463	1.54158e-05	-0.0740846	1.5762e-05	-0.0745178	1.59385e-05	-0.0761057	1.73277e-05	-0.0767901	1.79159e-05	-0.07738	1.82093e-05	-0.0783856	1.82581e-05	-0.0799951	2.11569e-05	-0.0800087	2.17581e-05	-0.0726887	2.33018e-05	-0.0665897	2.5176e-05
-0.0724409	1.66369e-05	-0.0729491	1.50888e-05	-0.0728413	1.55287e-05	-0.073962	1.57345e-05	-0.074484	1.57919e-05	-0.076009	1.72226e-05	-0.0767092	1.69751e-05	-0.077237	1.8968e-05	-0.0782767	1.93159e-05	-0.0796626	1.94262e-05	-0.0799859	2.38925e-05	-0.0725389	2.46941e-05	-0.0652738	2.31686e-05
-0.0723698	1.62647e-05	-0.0726902	1.52421e-05	-0.0727881	1.49797e-05	-0.0738464	1.56061e-05	-0.0744681	1.54568e-05	-0.0758766	1.66766e-05	-0.0765434	1.72233e-05	-0.0770421	1.87569e-05	-0.0781421	1.98121e-05	-0.0794995	2.11793e-05	-0.0798983	2.10394e-05	-0.0722547	2.34843e-05	-0.0650419	2.5533e-05
-0.0722168	1.70559e-05	-0.0725127	1.44302e-05	-0.072765	1.48522e-05	-0.0737199	1.53838e-05	-0.0743879	1.80515e-05	-0.0757258	1.63042e-05	-0.0764287	1.8164e-05	-0.076825	1.89332e-05	-0.0780308	1.9911e-05	-0.0794894	1.98141e-05	-0.0797659	2.00624e-05	-0.0719015	2.36495e-05	-0.0650195	1.98491e-05
-0.0720048	1.69587e-05	-0.0724365	1.47745e-05	-0.0726662	1.56784e-05	-0.0735894	1.51703e-05	-0.0741184	1.76173e-05	-0.0756602	1.70647e-05	-0.0763699	1.83782e-05	-0.0766251	1.9367e-05	-0.0779262	2.01156e-05	-0.0794813	1.88367e-05	-0.0795959	2.39707e-05	-0.0716167	2.51668e-05	-0.0649284	1.71714e-05
-0.0718142	1.65114e-05	-0.072398	1.47515e-05	-0.0725271	1.59485e-05	-0.0734258	1.46829e-05	-0.0739365	1.58044e-05	-0.0756376	1.73671e-05	-0.0762438	1.75633e-05	-0.0764493	1.94102e-05	-0.0778561	1.96299e-05	-0.0794125	1.88895e-05	-0.0795897	2.07729e-05	-0.0714817	2.37198e-05	-0.0649061	2.28391e-05
-0.0716687	1.67138e-05	-0.0723025	1.41825e-05	-0.0724052	1.60429e-05	-0.0731914	1.49559e-05	-0.0738858	1.59586e-05	-0.0755292	1.64925e-05	-0.0760508	1.77534e-05	-0.0762966	1.98493e-05	-0.077798	1.94537e-05	-0.0793889	1.96945e-05	-0.0795532	2.07313e-05	-0.071329	2.22751e-05	-0.0647688	3.50896e-05
-0.0715843	1.60479e-05	-0.0721328	1.43392e-05	-0.0722156	1.53632e-05	-0.0729984	1.56185e-05	-0.0737961	1.67356e-05	-0.0753717	1.62199e-05	-0.0759861	1.85675e-05	-0.0761713	1.97828e-05	-0.0776997	2.01019e-05	-0.0793089	2.2191e-05	-0.0794803	2.46315e-05	-0.0710188	2.35459e-05	-0.0647609	3.45412e-05
-0.0715245	1.58269e-05	-0.0719938	1.47659e-05	-0.0719998	1.4925e-05	-0.07291	1.50753e-05	-0.0736366	1.65216e-05	-0.0752777	1.6774e-05	-0.0759504	1.69709e-05	-0.0760477	1.97573e-05	-0.0775099	1.90349e-05	-0.0790703	2.1025e-05	-0.079441	2.08017e-05	-0.0707345	2.51851e-05	-0.0647554	2.27748e-05
-0.0714222	1.61553e-05	-0.0718896	1.48695e-05	-0.0718617	1.53749e-05	-0.072863	1.50717e-05	-0.0735164	1.57126e-05	-0.0752387	1.66176e-05	-0.0759484	1.93316e-05	-0.0759455	1.92936e-05	-0.0773212	1.78554e-05	-0.0788319	1.97697e-05	-0.0793017	2.101e-05	-0.0706817	2.21588e-05	-0.064564	1.14789e-05
-0.0713094	1.6293e-05	-0.0717542	1.46471e-05	-0.0717941	1.50296e-05	-0.0727926	1.53513e-05	-0.0734522	1.57076e-05	-0.0751525	1.59283e-05	-0.0757727	1.74616e-05	-0.0758677	1.93324e-05	-0.0772597	1.88362e-05	-0.0788139	1.92163e-05	-0.079114	2.25545e-05	-0.0705643	1.93957e-05	-0.0645454	2.4371e-05
-0.0712047	1.63436e-05	-0.07161	1.45003e-05	-0.0716745	1.42635e-05	-0.0727079	1.54338e-05	-0.0733527	1.61969e-05	-0.0749806	1.6332e-05	-0.0755977	1.79229e-05	-0.075797	1.9233e-05	-0.0771763	2.06961e-05	-0.0787692	2.11612e-05	-0.0788324	2.17766e-05	-0.0703063	1.85468e-05	-0.0643617	3.12515e-05
-0.0711214	1.66482e-05	-0.0714835	1.45499e-05	-0.0714672	1.43624e-05	-0.0725881	1.60353e-05	-0.0732308	1.63594e-05	-0.0747809	1.63349e-05	-0.0754564	1.79032e-05	-0.0756549	1.80368e-05	-0.0770144	2.08473e-05	-0.0787471	1.9643e-05	-0.078558	2.07229e-05	-0.0702085	1.97134e-05	-0.064273	2.5017e-05
-0.0710749	1.64481e-05	-0.0713114	1.51697e-05	-0.0713261	1.51101e-05	-0.0724089	1.58568e-05	-0.0731169	1.64425e-05	-0.0745898	1.62116e-05	-0.0753269	1.80746e-05	-0.0754599	1.76285e-05	-0.0769063	1.97971e-05	-0.0787207	2.1141e-05	-0.0784232	2.28067e-05	-0.0700194	2.29782e-05	-0.0638608	1.94602e-05
-0.0709864	1.5799e-05	-0.0710801	1.50825e-05	-0.0712475	1.52855e-05	-0.0722344	1.55807e-05	-0.0729851	1.62788e-05	-0.074449	1.67383e-05	-0.0752182	1.79101e-05	-0.0753649	1.87792e-05	-0.0767812	1.87572e-05	-0.0786896	2.22636e-05	-0.0784188	2.18983e-05	-0.0696859	2.36811e-05	-0.0632068	1.77629e-05
-0.0708349	1.59223e-05	-0.0708792	1.46101e-05	-0.0711177	1.48887e-05	-0.072025	1.4997e-05	-0.0728241	1.65094e-05	-0.0743798	1.63045e-05	-0.0751426	1.8247e-05	-0.0753463	1.8787e-05	-0.0766234	1.82077e-05	-0.0786777	2.18341e-05	-0.0783578	2.01155e-05	-0.069597	2.90148e-05	-0.0630817	1.8358e-05
-0.0706889	1.60885e-05	-0.0707405	1.48401e-05	-0.0709997	1.42972e-05	-0.0717825	1.47257e-05	-0.0726691	1.67784e-05	-0.0743521	1.6444e-05	-0.0750886	1.8269e-05	-0.0752699	1.79276e-05	-0.0765464	1.89992e-05	-0.0786556	2.12829e-05	-0.0782574	1.90558e-05	-0.0695228	2.42009e-05	-0.0629685	1.64181e-05
-0.070565	1.59784e-05	-0.0706319	1.47596e-05	-0.0708348	1.34516e-05	-0.0716527	1.56695e-05	-0.0725783	1.61241e-05	-0.0742813	1.73016e-05	-0.0749972	1.77385e-05	-0.0751151	1.83255e-05	-0.0765119	1.91601e-05	-0.0786085	2.12545e-05	-0.0782286	1.94323e-05	-0.069456	2.24998e-05	-0.0629472	1.5011e-05
-0.0704231	1.56873e-05	-0.070502	1.45013e-05	-0.0705201	1.39833e-05	-0.0715826	1.6096e-05	-0.0725085	1.58624e-05	-0.0741314	1.6978e-05	-0.0748928	1.73261e-05	-0.0749728	1.88454e-05	-0.0764278	1.84935e-05	-0.078558	2.11804e-05	-0.0781152	2.19525e-05	-0.0693666	2.26089e-05	-0.0629151	1.31884e-05
-0.0702681	1.55194e-05	-0.0703553	1.43867e-05	-0.0702763	1.5152e-05	-0.0714593	1.58481e-05	-0.072382	1.63693e-05	-0.0739726	1.672e-05	-0.0748263	1.7513e-05	-0.0748179	1.97881e-05	-0.0762612	1.92819e-05	-0.0783142	2.72105e-05	-0.0779598	2.34386e-05	-0.0693558	2.35985e-05	-0.062899	1.65708e-05
-0.0701426	1.57069e-05	-0.0702331	1.45109e-05	-0.07019	1.47294e-05	-0.0713629	1.52051e-05	-0.0722408	1.66228e-05	-0.0738168	1.65519e-05	-0.0747113	1.86529e-05	-0.0746293	2.00035e-05	-0.0761168	2.03918e-05	-0.0779212	2.85953e-05	-0.0778797	2.30947e-05	-0.0692924	2.4948e-05	-0.0628609	1.72821e-05
-0.0700167	1.5948e-05	-0.0701204	1.45523e-05	-0.0701379	1.47295e-05	-0.0713077	1.51191e-05	-0.0721171	1.66683e-05	-0.0736609	1.63695e-05	-0.0745396	1.87533e-05	-0.0745286	1.84382e-05	-0.0760829	1.93647e-05	-0.0778129	2.09459e-05	-0.0777757	2.22701e-05	-0.0689276	2.23618e-05	-0.0627932	2.13493e-05
-0.0698702	1.59128e-05	-0.0699887	1.44052e-05	-0.0700481	1.51966e-05	-0.0711915	1.58149e-05	-0.0719312	1.5954e-05	-0.0735357	1.65974e-05	-0.0743972	1.83166e-05	-0.0744756	1.80014e-05	-0.0760702	1.8935e-05	-0.0777764	2.15072e-05	-0.0776006	2.32659e-05	-0.0686632	2.1883e-05	-0.0625986	2.37647e-05
-0.0697168	1.59686e-05	-0.0698063	1.48041e-05	-0.0698664	1.4651e-05	-0.0710438	1.6058e-05	-0.071709	1.5636e-05	-0.0734256	1.66502e-05	-0.0742419	1.77861e-05	-0.074393	1.80276e-05	-0.076005	1.94752e-05	-0.077775	2.21203e-05	-0.0773495	2.22961e-05	-0.0684796	3.2131e-05	-0.062539	2.31264e-05
-0.0695495	1.5869e-05	-0.0696156	1.50618e-05	-0.069708	1.37864e-05	-0.0709374	1.5761e-05	-0.0715721	1.63569e-05	-0.0733082	1.6602e-05	-0.0740851	1.72016e-05	-0.074323	1.8236e-05	-0.0758669	1.87078e-05	-0.0776414	2.1069e-05	-0.0770885	2.14881e-05	-0.0683696	2.18249e-05	-0.0624943	2.03889e-05
-0.0693719	1.58912e-05	-0.0694725	1.48064e-05	-0.0696534	1.40175e-05	-0.0707768	1.49572e-05	-0.0714799	1.662e-05	-0.0731535	1.71276e-05	-0.0739596	1.71587e-05	-0.0742486	1.858e-05	-0.0756819	1.87143e-05	-0.0775541	2.71977e-05	-0.0769262	2.30154e-05	-0.0682782	2.50104e-05	-0.062489	2.48234e-05
-0.0692094	1.60709e-05	-0.0693277	1.45881e-05	-0.0695902	1.44083e-05	-0.0705768	1.45401e-05	-0.071376	1.67062e-05	-0.0729856	1.73995e-05	-0.073812	1.74725e-05	-0.0741067	1.78419e-05	-0.0756709	1.86027e-05	-0.0775085	2.32961e-05	-0.0768624	2.21601e-05	-0.0682146	2.65362e-05	-0.0624889	2.32689e-05
-0.0690288	1.65647e-05	-0.0691924	1.42242e-05	-0.0694763	1.42738e-05	-0.0703883	1.43213e-05	-0.0712815	1.66665e-05	-0.0728968	1.64641e-05	-0.073644	1.74667e-05	-0.073875	1.85872e-05	-0.0756489	1.96687e-05	-0.07749	2.03275e-05	-0.0768269	2.21146e-05	-0.0681331	2.26233e-05	-0.062272	3.12959e-05
-0.068797	1.63483e-05	-0.0690906	1.42418e-05	-0.069311	1.47015e-05	-0.0702136	1.39133e-05	-0.0711307	1.59444e-05	-0.0728125	1.58333e-05	-0.0734656	1.76353e-05	-0.0737141	2.05112e-05	-0.0756069	1.90248e-05	-0.0774075	2.25714e-05	-0.0767125	2.44088e-05	-0.0680563	2.1012e-05	-0.0622012	4.252e-05
-0.0686037	1.55423e-05	-0.0689488	1.47286e-05	-0.0690975	1.45796e-05	-0.0701333	1.44346e-05	-0.0709294	1.58097e-05	-0.0726287	1.64967e-05	-0.0732878	1.77697e-05	-0.073691	1.9917e-05	-0.0755972	2.04605e-05	-0.0773831	2.04892e-05	-0.0764508	2.26458e-05	-0.0680411	2.09001e-05	-0.0621395	4.05291e-05
-0.0684648	1.55079e-05	-0.0687448	1.45319e-05	-0.0689115	1.4124e-05	-0.0700275	1.54555e-05	-0.0707712	1.61965e-05	-0.0724763	1.74917e-05	-0.0732697	1.68421e-05	-0.073687	1.98045e-05	-0.0755278	1.91142e-05	-0.0772958	2.1987e-05	-0.0763464	2.16518e-05	-0.0680344	2.19267e-05	-0.062095	2.74288e-05
-0.0683026	1.57964e-05	-0.0685681	1.39955e-05	-0.0688074	1.45109e-05	-0.0698213	1.52661e-05	-0.0706826	1.56726e-05	-0.0723833	1.77827e-05	-0.0732417	1.91373e-05	-0.0736832	1.96673e-05	-0.0754256	1.97079e-05	-0.0772662	2.03256e-05	-0.0762977	2.05622e-05	-0.067833	2.38906e-05	-0.0615884	2.08158e-05
-0.0681358	1.59865e-05	-0.0684667	1.42439e-05	-0.0687043	1.49857e-05	-0.0696833	1.42324e-05	-0.0705897	1.52236e-05	-0.0722401	1.732e-05	-0.0732112	1.63035e-05	-0.073615	1.84892e-05	-0.0752727	1.93267e-05	-0.0772579	2.06338e-05	-0.0762905	2.19884e-05	-0.0675422	2.57993e-05	-0.0615691	2.04973e-05
-0.0680035	1.57363e-05	-0.0683611	1.46087e-05	-0.0685626	1.49965e-05	-0.0696319	1.42371e-05	-0.0704569	1.52178e-05	-0.0720577	1.74026e-05	-0.0730585	1.87146e-05	-0.073479	1.84171e-05	-0.0751225	1.88078e-05	-0.0771814	2.08023e-05	-0.0762886	2.04124e-05	-0.0674089	2.43754e-05	-0.0615635	1.87131e-05
-0.0678578	1.53917e-05	-0.0681941	1.43397e-05	-0.0684492	1.4681e-05	-0.0695245	1.49002e-05	-0.0703535	1.55268e-05	-0.0719145	1.80303e-05	-0.0729186	1.74801e-05	-0.0733793	1.89285e-05	-0.0750349	1.94142e-05	-0.0771122	2.10057e-05	-0.0762204	2.12028e-05	-0.067152	2.14357e-05	-0.0615493	2.29028e-05
-0.0676847	1.53404e-05	-0.0680042	1.4277e-05	-0.068342	1.44919e-05	-0.0693773	1.50827e-05	-0.070261	1.57694e-05	-0.0718309	1.7778e-05	-0.0728179	1.70888e-05	-0.0733103	1.89444e-05	-0.0749451	2.02831e-05	-0.0770224	2.08434e-05	-0.076213	1.96918e-05	-0.0668201	1.98173e-05	-0.0614381	1.99662e-05
-0.067536	1.55633e-05	-0.0678359	1.44142e-05	-0.0682064	1.45952e-05	-0.0692642	1.48825e-05	-0.0701592	1.58663e-05	-0.0716905	1.68164e-05	-0.072679	1.72413e-05	-0.0731858	1.80964e-05	-0.0748086	2.01586e-05	-0.0769744	1.98682e-05	-0.0761994	1.97129e-05	-0.066656	2.07341e-05	-0.06136	2.32871e-05
-0.0674098	1.55386e-05	-0.0676915	1.43106e-05	-0.0680829	1.48006e-05	-0.0691738	1.49364e-05	-0.0700559	1.60074e-05	-0.0715436	1.58636e-05	-0.0725281	1.7207e-05	-0.0730696	1.7039e-05	-0.0746868	1.96885e-05	-0.076944	1.96248e-05	-0.0761731	2.12e-05	-0.0665862	2.04173e-05	-0.0610042	2.12226e-05
-0.0672672	1.53549e-05	-0.0675528	1.428e-05	-0.06798	1.48062e-05	-0.0690763	1.50918e-05	-0.0699255	1.58121e-05	-0.0714886	1.61805e-05	-0.072386	1.70244e-05	-0.0729972	1.68023e-05	-0.0745578	1.91974e-05	-0.0768583	2.30437e-05	-0.0761604	2.14437e-05	-0.0665353	2.02862e-05	-0.0608781	2.23275e-05
-0.0671068	1.53654e-05	-0.0674112	1.42613e-05	-0.0678431	1.44803e-05	-0.0689459	1.48842e-05	-0.0697925	1.56149e-05	-0.0714208	1.67811e-05	-0.0722669	1.71804e-05	-0.0728972	1.69501e-05	-0.0744845	1.80793e-05	-0.0767975	1.94341e-05	-0.0760656	2.38677e-05	-0.0663773	2.18496e-05	-0.0608706	2.16194e-05
-0.0669782	1.57082e-05	-0.0672613	1.41709e-05	-0.0676784	1.4413e-05	-0.068785	1.49921e-05	-0.0696916	1.58247e-05	-0.0712711	1.62622e-05	-0.0721656	1.70825e-05	-0.0728288	1.75015e-05	-0.0744742	1.77949e-05	-0.0766193	1.90692e-05	-0.0760202	1.96514e-05	-0.0662921	2.06311e-05	-0.0608592	2.25439e-05
-0.0668879	1.56148e-05	-0.0671151	1.40367e-05	-0.0674882	1.41243e-05	-0.0686291	1.51327e-05	-0.0696143	1.57576e-05	-0.0710326	1.69754e-05	-0.0720331	1.66032e-05	-0.0727078	1.92469e-05	-0.0744106	2.01686e-05	-0.0764641	1.82088e-05	-0.0758638	2.02725e-05	-0.0662453	2.15045e-05	-0.0608553	1.77665e-05
-0.0667893	1.54488e-05	-0.0669964	1.41745e-05	-0.0673095	1.36667e-05	-0.0684806	1.52284e-05	-0.0695097	1.5391e-05	-0.0707727	1.7312e-05	-0.071886	1.62628e-05	-0.0724808	1.90439e-05	-0.0742753	2.09935e-05	-0.0764341	1.9501e-05	-0.0757795	1.94488e-05	-0.0662391	2.11765e-05	-0.0607677	1.64786e-05
-0.0666557	1.56982e-05	-0.0668979	1.41205e-05	-0.0672091	1.39833e-05	-0.0683143	1.51201e-05	-0.0693412	1.57996e-05	-0.0706303	1.59081e-05	-0.0717779	1.6473e-05	-0.0723506	1.70838e-05	-0.0742377	1.97437e-05	-0.076373	2.21655e-05	-0.0757361	1.94997e-05	-0.0662254	2.22137e-05	-0.0606949	1.6803e-05
-0.0664792	1.54318e-05	-0.0667718	1.38338e-05	-0.067108	1.43967e-05	-0.0681545	1.49087e-05	-0.0691823	1.62652e-05	-0.070626	1.64645e-05	-0.0716389	1.72287e-05	-0.0723142	1.68863e-05	-0.0741549	1.81164e-05	-0.0762653	1.85219e-05	-0.0755802	2.22682e-05	-0.0662232	2.0455e-05	-0.060669	2.38481e-05
-0.0662985	1.51855e-05	-0.0666002	1.39731e-05	-0.0669413	1.41217e-05	-0.068028	1.50746e-05	-0.0690594	1.63097e-05	-0.0705932	1.76783e-05	-0.0715108	1.8042e-05	-0.0722327	1.73738e-05	-0.0739619	1.82899e-05	-0.0762034	2.17159e-05	-0.075358	2.34243e-05	-0.0661947	2.11917e-05	-0.0605991	2.86246e-05
-0.0661493	1.53164e-05	-0.066386	1.37165e-05	-0.066749	1.40727e-05	-0.0678337	1.62101e-05	-0.068909	1.60214e-05	-0.0704755	1.75313e-05	-0.0714631	1.76452e-05	-0.0721384	1.76288e-05	-0.0737502	1.81508e-05	-0.0761984	2.21213e-05	-0.0752221	2.23453e-05	-0.0661915	2.28809e-05	-0.0605974	2.60016e-05
-0.066011	1.53371e-05	-0.0661325	1.38193e-05	-0.0665585	1.40476e-05	-0.0675853	1.65738e-05	-0.0687533	1.57718e-05	-0.0703986	1.67032e-05	-0.0714122	1.72907e-05	-0.0720723	1.7464e-05	-0.0735434	1.78966e-05	-0.0761673	1.87797e-05	-0.0751126	2.21213e-05	-0.0661737	2.09756e-05	-0.0605456	2.25033e-05
-0.0658652	1.5276e-05	-0.0659216	1.43001e-05	-0.0663266	1.44653e-05	-0.0674478	1.54287e-05	-0.0686283	1.59187e-05	-0.0703118	1.5967e-05	-0.0713197	1.75417e-05	-0.0719924	1.71328e-05	-0.0733918	1.85113e-05	-0.0759727	2.12128e-05	-0.0750558	2.0546e-05	-0.0661733	2.20526e-05	-0.0605049	2.24565e-05
-0.0657116	1.53039e-05	-0.0657691	1.42472e-05	-0.066136	1.52474e-05	-0.0673489	1.4998e-05	-0.0685369	1.56356e-05	-0.0701556	1.6069e-05	-0.0712005	1.73826e-05	-0.0718553	1.768e-05	-0.0732667	1.87727e-05	-0.0758303	1.99092e-05	-0.0750467	2.0245e-05	-0.0661663	2.44259e-05	-0.0604369	2.01222e-05
-0.0655637	1.5388e-05	-0.0656293	1.43094e-05	-0.0660802	1.45698e-05	-0.0671969	1.51494e-05	-0.0684557	1.55227e-05	-0.0700009	1.61708e-05	-0.0710773	1.72766e-05	-0.071705	1.79604e-05	-0.0731385	1.8942e-05	-0.0758208	1.89297e-05	-0.0748265	2.5888e-05	-0.0660231	2.49298e-05	-0.0603403	1.72791e-05
-0.0654206	1.54281e-05	-0.0654974	1.42977e-05	-0.0660164	1.39875e-05	-0.0670373	1.51841e-05	-0.0683383	1.58767e-05	-0.0698595	1.61215e-05	-0.0709776	1.75101e-05	-0.0716048	1.74143e-05	-0.0730497	1.84035e-05	-0.0758101	2.20177e-05	-0.0743921	2.5324e-05	-0.0658937	2.54218e-05	-0.0603375	2.5173e-05
-0.0652528	1.51976e-05	-0.0653408	1.40638e-05	-0.0658328	1.46301e-05	-0.0669089	1.48385e-05	-0.0681631	1.55222e-05	-0.0697341	1.62714e-05	-0.0708696	1.79494e-05	-0.0715658	1.7829e-05	-0.0729901	1.84219e-05	-0.0756199	2.03409e-05	-0.0741438	1.96619e-05	-0.06555	2.22601e-05	-0.0603096	3.02941e-05
-0.0650885	1.48816e-05	-0.0651631	1.39985e-05	-0.0656098	1.4802e-05	-0.0667957	1.47144e-05	-0.0679573	1.55068e-05	-0.0696171	1.63319e-05	-0.0707119	1.76001e-05	-0.0714982	1.89296e-05	-0.0729157	1.87277e-05	-0.0753632	1.99553e-05	-0.0741155	1.99104e-05	-0.0651487	2.01505e-05	-0.0602899	3.79119e-05
-0.0649507	1.49065e-05	-0.0650169	1.4228e-05	-0.0654515	1.42532e-05	-0.0666517	1.49199e-05	-0.0677751	1.57548e-05	-0.0694838	1.61856e-05	-0.070575	1.68588e-05	-0.0713276	1.82403e-05	-0.0728391	1.89498e-05	-0.0751182	1.98543e-05	-0.0740542	2.10185e-05	-0.0650056	2.1763e-05	-0.060288	4.30762e-05
-0.0647983	1.51191e-05	-0.0649216	1.39634e-05	-0.0653367	1.42216e-05	-0.0665152	1.51692e-05	-0.0675853	1.61773e-05	-0.0693475	1.60533e-05	-0.0704453	1.63843e-05	-0.0711147	1.82087e-05	-0.0727469	1.95514e-05	-0.0748142	2.11155e-05	-0.0739928	1.94261e-05	-0.0649751	2.19356e-05	-0.0602453	4.33432e-05
-0.0646328	1.51475e-05	-0.0648187	1.36898e-05	-0.0652365	1.4023e-05	-0.0664023	1.51937e-05	-0.0674197	1.68602e-05	-0.0692186	1.60313e-05	-0.070301	1.6045e-05	-0.0709973	1.97367e-05	-0.0726252	1.95488e-05	-0.0745333	2.28067e-05	-0.0739715	2.21855e-05	-0.0649101	2.15861e-05	-0.0602345	2.73737e-05
-0.0644691	1.51586e-05	-0.0646664	1.38767e-05	-0.0651277	1.3801e-05	-0.0662735	1.50491e-05	-0.0673509	1.62332e-05	-0.0690953	1.59238e-05	-0.0702206	1.65445e-05	-0.0709751	1.97122e-05	-0.0724931	1.97663e-05	-0.0744268	2.03248e-05	-0.0739225	2.05767e-05	-0.0647558	2.26006e-05	-0.0602196	2.33131e-05
-0.0643116	1.52314e-05	-0.064511	1.4006e-05	-0.064976	1.3987e-05	-0.0661504	1.48069e-05	-0.0672972	1.59114e-05	-0.0689695	1.5821e-05	-0.0701392	1.72132e-05	-0.0709009	1.88219e-05	-0.072356	1.98733e-05	-0.0744115	2.02178e-05	-0.0738465	2.03518e-05	-0.0645955	2.34126e-05	-0.0601777	1.71051e-05
-0.0641676	1.51324e-05	-0.0643624	1.40926e-05	-0.0648437	1.43075e-05	-0.0660115	1.4463e-05	-0.0672021	1.61071e-05	-0.0688317	1.58635e-05	-0.0700169	1.72195e-05	-0.0707973	1.83729e-05	-0.0722701	1.89335e-05	-0.0743644	2.08216e-05	-0.0738207	1.9418e-05	-0.0645543	2.22524e-05	-0.060064	2.31587e-05
-0.0640237	1.50538e-05	-0.0642056	1.40908e-05	-0.0647528	1.42414e-05	-0.0658137	1.47377e-05	-0.0670616	1.57454e-05	-0.0687121	1.60966e-05	-0.0699005	1.71331e-05	-0.0706945	1.80498e-05	-0.0721832	1.81987e-05	-0.0742973	2.09379e-05	-0.0738185	2.18194e-05	-0.0644528	2.06945e-05	-0.0600535	2.81678e-05
-0.0638796	1.49775e-05	-0.0640636	1.39281e-05	-0.0646584	1.41566e-05	-0.0656048	1.48576e-05	-0.0669046	1.55266e-05	-0.0686156	1.60545e-05	-0.0697871	1.71042e-05	-0.0705803	1.78711e-05	-0.0720473	1.82313e-05	-0.074243	2.07709e-05	-0.0738159	2.02094e-05	-0.0642072	2.12123e-05	-0.0600415	3.06468e-05
-0.0637314	1.48741e-05	-0.0639205	1.37875e-05	-0.0645337	1.43783e-05	-0.065439	1.44883e-05	-0.0667457	1.53317e-05	-0.0685044	1.58509e-05	-0.0696775	1.69914e-05	-0.0705044	1.8273e-05	-0.0718738	1.77083e-05	-0.0741577	2.00705e-05	-0.07379	2.18084e-05	-0.0640268	2.2484e-05	-0.0600346	3.10552e-05
-0.0635647	1.49746e-05	-0.063761	1.37893e-05	-0.0643573	1.40854e-05	-0.0653538	1.49756e-05	-0.0665997	1.49551e-05	-0.0684243	1.51861e-05	-0.0695662	1.68785e-05	-0.070436	1.86438e-05	-0.0716598	1.77714e-05	-0.0740133	2.05685e-05	-0.0737457	2.2874e-05	-0.0639012	2.31318e-05	-0.0600146	3.93423e-05
-0.0633968	1.50462e-05	-0.0636036	1.38212e-05	-0.0641442	1.41514e-05	-0.0652828	1.54296e-05	-0.066456	1.46838e-05	-0.0683884	1.51265e-05	-0.0694361	1.70574e-05	-0.0703128	1.81094e-05	-0.0714941	1.85447e-05	-0.0738483	1.96583e-05	-0.0736925	2.0727e-05	-0.0637523	2.33083e-05	-0.0600061	3.45509e-05
-0.063224	1.51989e-05	-0.0634719	1.35945e-05	-0.0639315	1.42092e-05	-0.0651483	1.51479e-05	-0.0662664	1.49104e-05	-0.0682624	1.62916e-05	-0.069299	1.71138e-05	-0.070179	1.76611e-05	-0.0714159	1.791e-05	-0.0738375	2.03703e-05	-0.0735546	1.97009e-05	-0.063574	2.39832e-05	-0.0599787	1.92219e-05
-0.0630566	1.53847e-05	-0.0633604	1.35704e-05	-0.0637713	1.37122e-05	-0.065003	1.49493e-05	-0.0661052	1.54007e-05	-0.068084	1.66991e-05	-0.0692013	1.65636e-05	-0.0701223	1.84236e-05	-0.0713833	1.80709e-05	-0.0738366	2.38165e-05	-0.0733707	1.94806e-05	-0.0635177	2.65144e-05	-0.0596313	1.674e-05
-0.062938	1.49851e-05	-0.0632096	1.39514e-05	-0.0636701	1.38226e-05	-0.0648873	1.50754e-05	-0.0659829	1.5509e-05	-0.0679584	1.64003e-05	-0.0691331	1.64943e-05	-0.0700631	1.95238e-05	-0.0712905	1.94533e-05	-0.0736784	1.93516e-05	-0.0732465	2.03661e-05	-0.0634849	2.63171e-05	-0.0594857	2.17605e-05
-0.0628201	1.46912e-05	-0.0630327	1.40432e-05	-0.0635787	1.38556e-05	-0.0647868	1.50388e-05	-0.0658506	1.54885e-05	-0.0678875	1.68366e-05	-0.0690155	1.71792e-05	-0.0699512	1.95679e-05	-0.0711145	1.92496e-05	-0.0736369	2.07045e-05	-0.0731518	2.08568e-05	-0.0632918	2.21918e-05	-0.0592139	2.5893e-05
-0.0626655	1.47783e-05	-0.0628872	1.38039e-05	-0.063453	1.35908e-05	-0.0646793	1.4938e-05	-0.0657603	1.49276e-05	-0.0678145	1.74365e-05	-0.0688799	1.75294e-05	-0.0698698	1.89919e-05	-0.0709646	1.85009e-05	-0.0735776	2.03207e-05	-0.0730468	2.10689e-05	-0.0628651	2.14414e-05	-0.0591952	1.71714e-05
-0.0624968	1.47005e-05	-0.0627602	1.37707e-05	-0.0632783	1.37776e-05	-0.0645742	1.47734e-05	-0.0657033	1.48346e-05	-0.0676707	1.69828e-05	-0.0688099	1.68779e-05	-0.0697817	1.84415e-05	-0.0708683	1.87459e-05	-0.0735554	2.17199e-05	-0.0729858	1.78553e-05	-0.0626089	2.32367e-05	-0.0587793	1.6074e-05
-0.0623175	1.47334e-05	-0.062638	1.36942e-05	-0.0631342	1.42087e-05	-0.064434	1.43091e-05	-0.0656113	1.51554e-05	-0.0675355	1.6333e-05	-0.0687427	1.64149e-05	-0.069681	1.80359e-05	-0.0707999	1.85103e-05	-0.0735175	2.06365e-05	-0.0729647	2.07708e-05	-0.0625541	2.1733e-05	-0.058452	1.54267e-05
-0.0621455	1.48325e-05	-0.0625093	1.3578e-05	-0.0630685	1.38845e-05	-0.0642255	1.45514e-05	-0.0655099	1.53145e-05	-0.06738	1.56245e-05	-0.0686021	1.69785e-05	-0.0695449	1.72273e-05	-0.0706909	1.77396e-05	-0.0734477	2.07107e-05	-0.0729064	2.04433e-05	-0.0625473	2.1267e-05	-0.0574571	1.85368e-05
-0.0619759	1.49108e-05	-0.0623734	1.35111e-05	-0.0629717	1.33843e-05	-0.0640583	1.51744e-05	-0.0653922	1.57314e-05	-0.0672132	1.49785e-05	-0.0684393	1.71845e-05	-0.0693955	1.65305e-05	-0.0705278	1.77778e-05	-0.0734392	2.10442e-05	-0.0728247	1.9483e-05	-0.0623772	2.35016e-05	-0.0560652	2.48443e-05
-0.0618118	1.50315e-05	-0.0622346	1.3433e-05	-0.0628047	1.34905e-05	-0.0639824	1.4814e-05	-0.065236	1.56501e-05	-0.0671297	1.53121e-05	-0.0683113	1.68795e-05	-0.0692797	1.63993e-05	-0.070389	1.81495e-05	-0.0733636	1.87399e-05	-0.0728108	1.98839e-05	-0.0620397	2.27534e-05	-0.0559989	3.03908e-05
-0.0616924	1.4648e-05	-0.0620768	1.35287e-05	-0.0626448	1.36258e-05	-0.0639236	1.4697e-05	-0.0650944	1.53429e-05	-0.0670257	1.60254e-05	-0.0681843	1.66381e-05	-0.0691036	1.71712e-05	-0.0702651	1.83438e-05	-0.0733415	2.17082e-05	-0.0726865	2.02329e-05	-0.061824	2.00581e-05	-0.0559626	2.90052e-05
-0.06157	1.43206e-05	-0.0619127	1.35561e-05	-0.0624867	1.37751e-05	-0.0638375	1.48838e-05	-0.0649338	1.49064e-05	-0.0668569	1.58851e-05	-0.0680354	1.66813e-05	-0.068917	1.77244e-05	-0.0701877	1.92541e-05	-0.0732291	2.24561e-05	-0.0726293	1.91761e-05	-0.0617045	1.93131e-05	-0.0559388	2.45555e-05
-0.0614074	1.43868e-05	-0.0617646	1.34292e-05	-0.0623096	1.3736e-05	-0.063714	1.46672e-05	-0.064769	1.44678e-05	-0.0666997	1.55437e-05	-0.0679085	1.69976e-05	-0.0687567	1.79667e-05	-0.0699682	2.43986e-05	-0.0731199	2.33472e-05	-0.0725996	2.20671e-05	-0.0614299	2.06683e-05	-0.0558635	2.24375e-05
-0.0612462	1.4456e-05	-0.0616308	1.34544e-05	-0.0621606	1.33914e-05	-0.0636028	1.42715e-05	-0.0646695	1.47423e-05	-0.066576	1.56365e-05	-0.0678112	1.69003e-05	-0.0685638	1.768e-05	-0.0699259	1.72942e-05	-0.0728841	2.12199e-05	-0.0724667	1.99782e-05	-0.0611638	2.2178e-05	-0.055656	3.32172e-05
-0.0610978	1.4394e-05	-0.0614959	1.34955e-05	-0.0620501	1.34293e-05	-0.0635058	1.41013e-05	-0.0645696	1.50974e-05	-0.0664743	1.54714e-05	-0.0676863	1.6475e-05	-0.0683536	1.76312e-05	-0.0698683	1.92778e-05	-0.0726577	1.89056e-05	-0.07233	2.13436e-05	-0.0610546	2.13376e-05	-0.0552603	4.08943e-05
-0.060961	1.44526e-05	-0.0613636	1.35394e-05	-0.0618942	1.3962e-05	-0.0633961	1.40366e-05	-0.0644434	1.51243e-05	-0.0663946	1.55773e-05	-0.0675453	1.62309e-05	-0.0682303	1.88956e-05	-0.0697292	1.95388e-05	-0.0726559	2.26223e-05	-0.0723171	1.89774e-05	-0.0610123	2.14761e-05	-0.0549743	3.33053e-05
-0.0608115	1.46735e-05	-0.061225	1.36587e-05	-0.0616776	1.388e-05	-0.063289	1.39963e-05	-0.0643021	1.53516e-05	-0.0662838	1.61451e-05	-0.0673983	1.59677e-05	-0.0682185	1.83499e-05	-0.0697079	1.93606e-05	-0.0726409	2.07521e-05	-0.0722781	2.02823e-05	-0.0609509	2.18295e-05	-0.0548506	2.83424e-05
-0.060639	1.46323e-05	-0.0610558	1.35017e-05	-0.061454	1.3855e-05	-0.0631427	1.43824e-05	-0.0641375	1.52918e-05	-0.0661195	1.59972e-05	-0.0671904	1.65294e-05	-0.068168	1.73819e-05	-0.0696583	2.76889e-05	-0.0725212	2.09586e-05	-0.0722576	2.15115e-05	-0.0608634	2.17558e-05	-0.0547701	4.05684e-05
-0.0604842	1.43775e-05	-0.0608424	1.37478e-05	-0.0612888	1.43595e-05	-0.062978	1.4537e-05	-0.0640003	1.4877e-05	-0.0659909	1.53403e-05	-0.0670592	1.77978e-05	-0.0680487	1.74271e-05	-0.069583	1.87479e-05	-0.0722747	2.17993e-05	-0.072242	1.98904e-05	-0.0607766	2.17966e-05	-0.0544555	3.64597e-05
-0.0603511	1.43885e-05	-0.0606536	1.41754e-05	-0.0612263	1.38462e-05	-0.0628444	1.43518e-05	-0.0639045	1.49624e-05	-0.0659068	1.52978e-05	-0.0670591	1.8087e-05	-0.0679166	1.72896e-05	-0.0694557	1.82397e-05	-0.0720074	2.2069e-05	-0.0721981	2.19304e-05	-0.0605282	1.9717e-05	-0.0543705	2.62748e-05
-0.0601994	1.46192e-05	-0.0605525	1.37661e-05	-0.0611712	1.35135e-05	-0.0627377	1.44532e-05	-0.0638098	1.50539e-05	-0.0657987	1.5561e-05	-0.0670039	1.68273e-05	-0.0677878	1.70708e-05	-0.0693357	1.75327e-05	-0.0718809	1.90981e-05	-0.07202	1.77134e-05	-0.0602782	2.322e-05	-0.0539764	1.55543e-05
-0.0600123	1.44592e-05	-0.0604326	1.32957e-05	-0.0610408	1.38873e-05	-0.0626654	1.41992e-05	-0.0636605	1.45971e-05	-0.0656583	1.54277e-05	-0.0668854	1.66964e-05	-0.0676397	1.66487e-05	-0.0692801	1.78807e-05	-0.0718437	1.84879e-05	-0.0716348	1.71932e-05	-0.060217	1.84187e-05	-0.0539426	1.36644e-05
-0.0598144	1.43911e-05	-0.0602752	1.31103e-05	-0.0608667	1.38322e-05	-0.0625656	1.37571e-05	-0.0634074	1.53126e-05	-0.0654869	1.56786e-05	-0.0667217	1.60586e-05	-0.0674372	1.69861e-05	-0.0692264	1.82899e-05	-0.0717325	1.91899e-05	-0.0714135	1.91799e-05	-0.0602064	2.08914e-05	-0.0535834	2.15001e-05
-0.0596415	1.45721e-05	-0.0601484	1.32e-05	-0.0606849	1.38461e-05	-0.0623696	1.42571e-05	-0.0631367	1.57411e-05	-0.065309	1.58296e-05	-0.0665064	1.60423e-05	-0.0672529	1.75232e-05	-0.0691239	1.79166e-05	-0.0716299	1.98493e-05	-0.0712502	2.08404e-05	-0.0602006	2.27808e-05	-0.0533184	3.02753e-05
-0.0594696	1.47732e-05	-0.0600093	1.34329e-05	-0.0605256	1.40432e-05	-0.0621443	1.44123e-05	-0.0629932	1.46261e-05	-0.0651641	1.55622e-05	-0.0663408	1.66131e-05	-0.0671292	1.7179e-05	-0.0689636	1.85143e-05	-0.0716297	1.82469e-05	-0.0710621	2.18787e-05	-0.0600904	2.27226e-05	-0.0532433	1.96971e-05
-0.0592505	1.44801e-05	-0.0598621	1.35611e-05	-0.0603995	1.3926e-05	-0.0619433	1.43248e-05	-0.0629065	1.43332e-05	-0.0650329	1.54839e-05	-0.0662177	1.66873e-05	-0.0670558	1.75986e-05	-0.0687979	1.89296e-05	-0.0716027	1.948e-05	-0.0709018	2.24919e-05	-0.0598756	2.11532e-05	-0.0531714	9.53038e-06
-0.0590197	1.42826e-05	-0.0597185	1.36819e-05	-0.060269	1.37929e-05	-0.0617934	1.47402e-05	-0.0627952	1.42475e-05	-0.0648419	1.62132e-05	-0.0661105	1.69527e-05	-0.0670058	1.77264e-05	-0.068682	1.84734e-05	-0.071568	1.79718e-05	-0.0706129	2.032e-05	-0.0596531	1.97332e-05	-0.053012	1.72859e-05
-0.0588765	1.49626e-05	-0.0595369	1.34621e-05	-0.0600963	1.4067e-05	-0.061711	1.44569e-05	-0.0626975	1.4304e-05	-0.0646851	1.73165e-05	-0.0660274	1.68835e-05	-0.0668892	1.69121e-05	-0.0685854	1.84063e-05	-0.0714834	1.87425e-05	-0.0703123	2.31663e-05	-0.0595965	2.08997e-05	-0.0529055	2.62295e-05
-0.0588221	1.47364e-05	-0.0593436	1.33162e-05	-0.0599174	1.42437e-05	-0.0616041	1.40115e-05	-0.0625983	1.44059e-05	-0.0646538	1.66857e-05	-0.0659207	1.65312e-05	-0.0667169	1.68448e-05	-0.0685056	1.80016e-05	-0.0712808	1.85557e-05	-0.070286	2.04457e-05	-0.0595961	2.0643e-05	-0.052833	3.2e-05
-0.0587296	1.41995e-05	-0.0592036	1.36441e-05	-0.0597995	1.38076e-05	-0.0614506	1.39893e-05	-0.0625102	1.45958e-05	-0.0645985	1.59236e-05	-0.0658111	1.61789e-05	-0.0665956	1.74674e-05	-0.0684257	1.7684e-05	-0.071266	2.09177e-05	-0.070225	2.01779e-05	-0.0595604	2.07419e-05	-0.0528253	2.17877e-05
-0.0585614	1.44145e-05	-0.0591076	1.36019e-05	-0.0596525	1.32348e-05	-0.0613013	1.40198e-05	-0.0624332	1.47e-05	-0.0644496	1.63744e-05	-0.0657307	1.6244e-05	-0.0664883	1.80211e-05	-0.0683325	1.7552e-05	-0.0712194	1.92637e-05	-0.0701349	2.04164e-05	-0.059473	2.13887e-05	-0.0528045	2.22112e-05
-0.0583836	1.45035e-05	-0.0589872	1.33564e-05	-0.0594767	1.28539e-05	-0.0611437	1.41481e-05	-0.0623147	1.43871e-05	-0.064262	1.62839e-05	-0.0656185	1.68074e-05	-0.0663249	1.76715e-05	-0.0682532	1.76375e-05	-0.0712143	2.0739e-05	-0.0700746	1.97159e-05	-0.0593651	2.15298e-05	-0.0521589	2.67127e-05
-0.0582267	1.43715e-05	-0.058845	1.32769e-05	-0.059399	1.32998e-05	-0.0610003	1.43747e-05	-0.0621686	1.43297e-05	-0.0641003	1.58077e-05	-0.0655041	1.72697e-05	-0.0661902	1.68187e-05	-0.0681548	1.80797e-05	-0.0711253	1.83953e-05	-0.070032	2.13433e-05	-0.0592134	2.23359e-05	-0.052085	2.55187e-05
-0.0580731	1.43074e-05	-0.0587082	1.32554e-05	-0.0593216	1.38844e-05	-0.0608881	1.43011e-05	-0.0620191	1.4252e-05	-0.0640043	1.6181e-05	-0.0654337	1.71267e-05	-0.0661145	1.69109e-05	-0.0680363	1.81532e-05	-0.0710332	1.7769e-05	-0.0699256	2.26946e-05	-0.0590141	2.23028e-05	-0.052047	1.66812e-05
-0.0579122	1.43112e-05	-0.0585695	1.32342e-05	-0.0591669	1.3711e-05	-0.0607452	1.3966e-05	-0.0618579	1.429e-05	-0.063926	1.6395e-05	-0.065342	1.67375e-05	-0.0660478	1.68832e-05	-0.0679378	1.78829e-05	-0.0708449	1.87824e-05	-0.0699068	2.13984e-05	-0.0588526	2.17332e-05	-0.0520138	2.23021e-05
-0.0577478	1.42709e-05	-0.0584293	1.32052e-05	-0.059008	1.35471e-05	-0.0605167	1.44953e-05	-0.0617337	1.46865e-05	-0.0637953	1.59476e-05	-0.0652538	1.62354e-05	-0.0659554	1.6538e-05	-0.0678756	1.81962e-05	-0.0707044	2.05799e-05	-0.0698329	1.76162e-05	-0.0586745	2.10601e-05	-0.0519171	1.56712e-05
-0.0575823	1.42354e-05	-0.0582778	1.32927e-05	-0.0588938	1.37907e-05	-0.0602956	1.50354e-05	-0.0616221	1.50434e-05	-0.0636428	1.57263e-05	-0.0651594	1.57903e-05	-0.0658076	1.69755e-05	-0.0678049	1.87595e-05	-0.0706673	2.05631e-05	-0.0696873	2.09404e-05	-0.0584173	2.15748e-05	-0.0518756	2.78548e-05
-0.0574405	1.44257e-05	-0.0581098	1.32327e-05	-0.058778	1.41194e-05	-0.0602055	1.41535e-05	-0.0614605	1.48215e-05	-0.0635288	1.59971e-05	-0.065007	1.60669e-05	-0.0656583	1.73314e-05	-0.0676644	1.816e-05	-0.0706583	2.10999e-05	-0.069408	2.00001e-05	-0.0581686	2.22671e-05	-0.0518421	3.43777e-05
-0.0573328	1.42556e-05	-0.0579376	1.32001e-05	-0.0586031	1.38785e-05	-0.0601503	1.37993e-05	-0.0613206	1.43089e-05	-0.0634288	1.61376e-05	-0.0648741	1.65245e-05	-0.0655543	1.70268e-05	-0.0675173	1.759e-05	-0.0706426	2.19737e-05	-0.0692068	2.07034e-05	-0.0580274	2.12248e-05	-0.0518022	2.97783e-05
-0.0572557	1.44004e-05	-0.0577752	1.32515e-05	-0.0584281	1.35954e-05	-0.0600329	1.40365e-05	-0.0612172	1.42415e-05	-0.0632999	1.59033e-05	-0.0647494	1.69881e-05	-0.0655022	1.7473e-05	-0.06743	1.79691e-05	-0.0704942	2.00135e-05	-0.0691514	1.97791e-05	-0.0578623	2.00475e-05	-0.0516573	1.43344e-05
-0.0571815	1.45621e-05	-0.057625	1.31969e-05	-0.0582746	1.35367e-05	-0.0598904	1.40105e-05	-0.0610871	1.44469e-05	-0.0631413	1.60366e-05	-0.06463	1.74592e-05	-0.0654538	1.79838e-05	-0.0673805	1.77716e-05	-0.0703029	1.88566e-05	-0.0690935	2.08174e-05	-0.0576252	1.96269e-05	-0.0515417	2.63576e-05
-0.0570564	1.42158e-05	-0.0574834	1.32196e-05	-0.0581389	1.32898e-05	-0.059737	1.40988e-05	-0.0609483	1.45354e-05	-0.062996	1.63051e-05	-0.064555	1.72853e-05	-0.0653257	1.72926e-05	-0.0672802	1.69289e-05	-0.0701814	1.91066e-05	-0.0690793	2.15259e-05	-0.0574222	1.96812e-05	-0.0515082	2.71268e-05
-0.0568786	1.43935e-05	-0.057348	1.31865e-05	-0.0580178	1.32081e-05	-0.0595697	1.40473e-05	-0.0608096	1.46577e-05	-0.0628937	1.59965e-05	-0.0644531	1.67937e-05	-0.0651475	1.73105e-05	-0.0671081	1.70703e-05	-0.0700458	1.97179e-05	-0.0690633	2.02381e-05	-0.057132	2.12502e-05	-0.0512842	2.11742e-05
-0.0566873	1.44137e-05	-0.0572076	1.31312e-05	-0.0578395	1.36618e-05	-0.0593992	1.4019e-05	-0.0606425	1.44839e-05	-0.0627717	1.55347e-05	-0.064295	1.71079e-05	-0.0649994	1.7729e-05	-0.0669866	1.78923e-05	-0.0697945	1.82962e-05	-0.0690189	2.1819e-05	-0.0568997	2.36862e-05	-0.0512522	1.94581e-05
-0.0565205	1.41608e-05	-0.0570561	1.31706e-05	-0.0576081	1.3598e-05	-0.0592302	1.40203e-05	-0.0604626	1.44227e-05	-0.0626465	1.50597e-05	-0.0641231	1.71873e-05	-0.0648854	1.76595e-05	-0.0669197	1.79977e-05	-0.0694916	1.76631e-05	-0.0689145	2.11277e-05	-0.0568993	2.22725e-05	-0.0511829	2.50892e-05
-0.0563811	1.42061e-05	-0.0568941	1.31104e-05	-0.0573996	1.33072e-05	-0.0590767	1.38556e-05	-0.0603272	1.48022e-05	-0.0625637	1.51183e-05	-0.0639723	1.69429e-05	-0.0647804	1.77282e-05	-0.0667898	1.71978e-05	-0.069338	1.94285e-05	-0.0687729	2.01258e-05	-0.0568336	2.049e-05	-0.0511175	2.27228e-05
-0.0562309	1.43851e-05	-0.056728	1.30753e-05	-0.0572402	1.34706e-05	-0.0589398	1.38553e-05	-0.0602437	1.46518e-05	-0.0624224	1.59768e-05	-0.0638354	1.69259e-05	-0.0647255	1.69574e-05	-0.0666277	1.68004e-05	-0.0692819	1.97726e-05	-0.0687063	2.0733e-05	-0.0565973	2.11507e-05	-0.0510989	1.42916e-05
-0.0560488	1.42489e-05	-0.0565763	1.31578e-05	-0.0570606	1.38886e-05	-0.0587969	1.39191e-05	-0.0601374	1.43163e-05	-0.0622363	1.62059e-05	-0.0637076	1.67635e-05	-0.0646391	1.60015e-05	-0.0664952	1.68614e-05	-0.069154	1.88351e-05	-0.0686693	2.07749e-05	-0.0563374	2.1278e-05	-0.0510666	1.49016e-05
-0.0558503	1.42667e-05	-0.0564278	1.32163e-05	-0.0568841	1.42792e-05	-0.0586537	1.39694e-05	-0.0600095	1.41624e-05	-0.0620705	1.61942e-05	-0.063594	1.68142e-05	-0.0644997	1.5673e-05	-0.0663148	1.77328e-05	-0.0689614	1.89929e-05	-0.0685736	1.97211e-05	-0.0560896	2.10986e-05	-0.0510222	1.89547e-05
-0.0556719	1.44556e-05	-0.0562597	1.31116e-05	-0.0567753	1.40106e-05	-0.0585047	1.40811e-05	-0.0599107	1.43042e-05	-0.0619257	1.64363e-05	-0.0635162	1.63329e-05	-0.0644235	1.61256e-05	-0.0661434	1.8658e-05	-0.0688134	1.98899e-05	-0.0684409	1.93209e-05	-0.05588	2.14672e-05	-0.0509504	2.06447e-05
-0.0555187	1.43981e-05	-0.0560891	1.30233e-05	-0.056619	1.33993e-05	-0.0583383	1.40176e-05	-0.0598039	1.45762e-05	-0.0618063	1.63571e-05	-0.0634025	1.55565e-05	-0.0643049	1.7398e-05	-0.0660956	1.75394e-05	-0.0688017	1.82297e-05	-0.0683467	1.96542e-05	-0.055709	2.1419e-05	-0.0508712	2.65216e-05
-0.0553591	1.42928e-05	-0.0559341	1.30715e-05	-0.0564183	1.31306e-05	-0.058173	1.39429e-05	-0.0596593	1.44536e-05	-0.0616609	1.59873e-05	-0.0632426	1.52781e-05	-0.064116	1.75604e-05	-0.066053	1.6784e-05	-0.0687826	1.69679e-05	-0.0682491	2.01504e-05	-0.0555727	2.18732e-05	-0.050713	2.53837e-05
-0.0551862	1.43162e-05	-0.0557709	1.32098e-05	-0.0562654	1.33007e-05	-0.0580338	1.41141e-05	-0.0594878	1.46171e-05	-0.061526	1.54196e-05	-0.0631683	1.60039e-05	-0.0639604	1.71995e-05	-0.0659445	1.69274e-05	-0.068607	1.80963e-05	-0.0681505	2.05543e-05	-0.055431	2.25539e-05	-0.0506988	2.10587e-05
-0.054999	1.42045e-05	-0.0555983	1.32503e-05	-0.0561256	1.33833e-05	-0.0578962	1.43109e-05	-0.0593133	1.47119e-05	-0.0614134	1.52268e-05	-0.0631436	1.62341e-05	-0.0638444	1.74428e-05	-0.0658978	1.79128e-05	-0.0684609	2.18025e-05	-0.0680339	2.15184e-05	-0.0552516	2.26717e-05	-0.0504034	1.46783e-05
-0.0548256	1.39075e-05	-0.0554497	1.30702e-05	-0.0559853	1.3436e-05	-0.0577423	1.43233e-05	-0.059165	1.45191e-05	-0.0613032	1.49675e-05	-0.0630696	1.58346e-05	-0.0637897	1.67418e-05	-0.0658912	1.84931e-05	-0.0684344	1.859e-05	-0.0679758	1.76712e-05	-0.0551082	2.21436e-05	-0.0500442	2.2157e-05
-0.0546826	1.39349e-05	-0.0553206	1.30765e-05	-0.0558575	1.33758e-05	-0.0575993	1.42157e-05	-0.0590091	1.42954e-05	-0.0611849	1.46696e-05	-0.0629468	1.60387e-05	-0.063706	1.58837e-05	-0.0657705	1.72864e-05	-0.0684128	1.88351e-05	-0.0679059	2.07428e-05	-0.0549892	2.13754e-05	-0.0500273	2.09016e-05
-0.0545251	1.4141e-05	-0.0551965	1.30376e-05	-0.0557168	1.32231e-05	-0.0574642	1.41999e-05	-0.0588194	1.43938e-05	-0.0610221	1.48422e-05	-0.0628221	1.61892e-05	-0.0635597	1.57617e-05	-0.0655918	1.68748e-05	-0.0683446	1.74183e-05	-0.0678736	2.14273e-05	-0.0549613	1.99474e-05	-0.0500174	2.95265e-05
-0.0543724	1.43589e-05	-0.0550662	1.29697e-05	-0.05556	1.31796e-05	-0.0573366	1.40965e-05	-0.0586545	1.47126e-05	-0.060899	1.53999e-05	-0.0627114	1.6157e-05	-0.0634471	1.60312e-05	-0.0654868	1.75193e-05	-0.0682915	2.07484e-05	-0.0678633	1.81148e-05	-0.0549586	2.15278e-05	-0.0499983	3.05023e-05
-0.0542291	1.45235e-05	-0.0549121	1.31109e-05	-0.0554247	1.33145e-05	-0.0572073	1.39978e-05	-0.0585579	1.43182e-05	-0.0607782	1.60911e-05	-0.0625728	1.58086e-05	-0.0633169	1.66375e-05	-0.06541	1.78494e-05	-0.0681332	1.93596e-05	-0.0676914	2.08606e-05	-0.0548822	1.95841e-05	-0.0499933	2.69082e-05
-0.0540615	1.44288e-05	-0.0547378	1.30611e-05	-0.0553047	1.33453e-05	-0.0570889	1.37651e-05	-0.0584779	1.41585e-05	-0.060601	1.60222e-05	-0.0624218	1.55822e-05	-0.0631634	1.68652e-05	-0.0653056	1.77287e-05	-0.067997	1.86833e-05	-0.0675567	1.92286e-05	-0.0548655	2.05592e-05	-0.0497658	2.57134e-05
-0.0538782	1.44967e-05	-0.0545613	1.30222e-05	-0.0551666	1.32265e-05	-0.0569863	1.37256e-05	-0.058354	1.44573e-05	-0.0604543	1.55368e-05	-0.0623133	1.5873e-05	-0.0630208	1.69601e-05	-0.0651565	1.84006e-05	-0.0678247	1.8583e-05	-0.0674562	1.8591e-05	-0.0547297	1.98188e-05	-0.0495388	3.64228e-05
-0.0537065	1.46657e-05	-0.0543885	1.3019e-05	-0.0550057	1.33045e-05	-0.0568489	1.40475e-05	-0.0581888	1.43182e-05	-0.0603205	1.52964e-05	-0.0622027	1.62759e-05	-0.0629035	1.73761e-05	-0.0649578	1.82128e-05	-0.0678107	2.03248e-05	-0.0672976	1.72925e-05	-0.0546298	1.97693e-05	-0.0494474	3.32598e-05
-0.0535589	1.45874e-05	-0.0542265	1.29148e-05	-0.0548362	1.32998e-05	-0.0566577	1.3829e-05	-0.0580186	1.4209e-05	-0.0601679	1.52506e-05	-0.062044	1.60418e-05	-0.0627725	1.81769e-05	-0.0647903	1.74469e-05	-0.0677856	1.9007e-05	-0.0672552	1.90961e-05	-0.0544986	2.01685e-05	-0.0491571	2.02823e-05
-0.0534154	1.4574e-05	-0.0540893	1.30184e-05	-0.0546877	1.30916e-05	-0.0564661	1.35759e-05	-0.0578921	1.45267e-05	-0.0600067	1.51235e-05	-0.0618466	1.63162e-05	-0.062582	1.79745e-05	-0.0646721	1.75258e-05	-0.0677636	2.03988e-05	-0.0672479	1.99732e-05	-0.0542502	1.90252e-05	-0.0490966	2.05219e-05
-0.0532801	1.44619e-05	-0.0539574	1.30837e-05	-0.0545635	1.31121e-05	-0.0563131	1.36946e-05	-0.0577824	1.47297e-05	-0.0598307	1.51568e-05	-0.0616407	1.64433e-05	-0.0624405	1.6922e-05	-0.0645135	1.83462e-05	-0.0676839	1.90485e-05	-0.0671536	1.85655e-05	-0.053885	1.91391e-05	-0.049063	2.41075e-05
-0.0531515	1.4423e-05	-0.0538175	1.30753e-05	-0.0544163	1.33607e-05	-0.0561533	1.39e-05	-0.0576599	1.47849e-05	-0.0596731	1.53796e-05	-0.0615095	1.5536e-05	-0.0623757	1.71081e-05	-0.0643025	1.82516e-05	-0.0675243	1.81726e-05	-0.0671269	1.93115e-05	-0.0536125	2.27319e-05	-0.0490072	1.83277e-05
-0.0530019	1.46209e-05	-0.0536454	1.33895e-05	-0.0542623	1.35265e-05	-0.0559959	1.40945e-05	-0.0575202	1.50653e-05	-0.0595497	1.5212e-05	-0.0614312	1.54269e-05	-0.0623218	1.71606e-05	-0.0641234	1.75749e-05	-0.0672528	1.92548e-05	-0.0670737	2.19889e-05	-0.0536122	2.03164e-05	-0.0489905	1.5104e-05
-0.0528432	1.46985e-05	-0.0534623	1.35657e-05	-0.0541274	1.35377e-05	-0.0558834	1.38616e-05	-0.057356	1.50358e-05	-0.0594469	1.53064e-05	-0.0613272	1.56374e-05	-0.0622372	1.68011e-05	-0.0640369	1.83852e-05	-0.0670695	2.20204e-05	-0.0669978	1.95985e-05	-0.0534955	1.98585e-05	-0.0488614	2.24473e-05
-0.0526914	1.46975e-05	-0.0533369	1.32063e-05	-0.0539708	1.33577e-05	-0.0557787	1.37438e-05	-0.0572257	1.45917e-05	-0.0593668	1.51321e-05	-0.0611969	1.55091e-05	-0.0621577	1.63071e-05	-0.0639957	1.85765e-05	-0.0670517	2.14598e-05	-0.0667745	1.82917e-05	-0.0534384	2.11678e-05	-0.0488604	2.1922e-05
-0.052523	1.45368e-05	-0.0532208	1.29966e-05	-0.0537913	1.33663e-05	-0.0556535	1.38169e-05	-0.0570919	1.42154e-05	-0.059274	1.4853e-05	-0.0610545	1.5514e-05	-0.0620789	1.59458e-05	-0.0638923	1.77851e-05	-0.0669471	1.94175e-05	-0.0664902	1.7936e-05	-0.0534349	2.05402e-05	-0.0487917	1.60518e-05
-0.0523266	1.46869e-05	-0.0530616	1.31489e-05	-0.0536418	1.36207e-05	-0.0555144	1.3758e-05	-0.0569185	1.4195e-05	-0.0591335	1.51042e-05	-0.0609335	1.57555e-05	-0.0619304	1.6513e-05	-0.0637236	1.80038e-05	-0.0667874	1.83699e-05	-0.0663635	2.02138e-05	-0.053291	2.11742e-05	-0.0483621	2.28163e-05
-0.0521352	1.48624e-05	-0.0528843	1.31331e-05	-0.0535327	1.3525e-05	-0.0553727	1.37146e-05	-0.0567698	1.44074e-05	-0.0590124	1.55245e-05	-0.060803	1.61826e-05	-0.0617657	1.67837e-05	-0.0635622	1.82968e-05	-0.0667694	1.98463e-05	-0.0663536	2.07249e-05	-0.0532774	1.98928e-05	-0.0480026	2.20725e-05
-0.0519894	1.45315e-05	-0.0527063	1.31205e-05	-0.053402	1.32736e-05	-0.055238	1.37386e-05	-0.056652	1.43328e-05	-0.0589295	1.55265e-05	-0.0606491	1.62662e-05	-0.061634	1.6608e-05	-0.0633434	1.9823e-05	-0.0667331	2.25042e-05	-0.0662806	1.99421e-05	-0.0531964	1.93098e-05	-0.0478512	1.88698e-05
-0.05187	1.45206e-05	-0.0525536	1.33208e-05	-0.0532228	1.3433e-05	-0.0551299	1.34942e-05	-0.0565136	1.40842e-05	-0.0587963	1.49975e-05	-0.0605246	1.59616e-05	-0.0615424	1.69742e-05	-0.0629181	1.77469e-05	-0.0665225	2.10574e-05	-0.0661642	1.99756e-05	-0.0529947	1.99852e-05	-0.0477959	1.72955e-05
-0.0517298	1.47551e-05	-0.0524235	1.33474e-05	-0.0530328	1.34773e-05	-0.0550254	1.334e-05	-0.0563077	1.45386e-05	-0.0586163	1.49694e-05	-0.0604014	1.57348e-05	-0.0614598	1.72779e-05	-0.06291	1.80105e-05	-0.0662996	1.97858e-05	-0.0660494	2.00314e-05	-0.0528972	1.94564e-05	-0.0477767	2.80812e-05
-0.0515705	1.47634e-05	-0.0522762	1.32214e-05	-0.0528591	1.3383e-05	-0.0548985	1.33739e-05	-0.0561139	1.50556e-05	-0.0584909	1.55193e-05	-0.0602728	1.5539e-05	-0.0613446	1.70941e-05	-0.06284	1.84144e-05	-0.0661457	1.71463e-05	-0.0659508	1.97438e-05	-0.0527753	1.87792e-05	-0.0476903	2.80348e-05
-0.051413	1.47528e-05	-0.0520955	1.33946e-05	-0.052709	1.34991e-05	-0.0547632	1.33218e-05	-0.0560026	1.46859e-05	-0.0584121	1.55952e-05	-0.0601555	1.55046e-05	-0.0612283	1.69099e-05	-0.0628257	1.7891e-05	-0.0661436	1.9992e-05	-0.0658408	1.932e-05	-0.0526092	1.85627e-05	-0.0475523	2.2351e-05
-0.0512096	1.43183e-05	-0.0519031	1.34443e-05	-0.0525756	1.3475e-05	-0.0546044	1.34898e-05	-0.0558936	1.44192e-05	-0.0583225	1.55394e-05	-0.060002	1.5956e-05	-0.0611258	1.69399e-05	-0.062812	1.50835e-05	-0.066111	1.77753e-05	-0.0657273	1.88754e-05	-0.0524805	1.88839e-05	-0.0474908	1.40153e-05
-0.0509676	1.424e-05	-0.0517408	1.3196e-05	-0.0524321	1.33739e-05	-0.0544339	1.35326e-05	-0.0557313	1.4718e-05	-0.0582182	1.56683e-05	-0.0598297	1.61199e-05	-0.0610192	1.70412e-05	-0.0627946	1.72553e-05	-0.066009	1.94869e-05	-0.0656598	1.9268e-05	-0.0523329	1.95537e-05	-0.0474138	2.56434e-05
-0.0508192	1.50681e-05	-0.051571	1.2942e-05	-0.0522893	1.32469e-05	-0.0542706	1.34985e-05	-0.0555598	1.48788e-05	-0.0580819	1.54226e-05	-0.0597463	1.51109e-05	-0.0609021	1.69855e-05	-0.0626532	1.38188e-05	-0.0658208	2.08714e-05	-0.0655019	2.19617e-05	-0.0521607	1.97318e-05	-0.0470028	3.83069e-05
-0.0507531	1.51069e-05	-0.0513584	1.3048e-05	-0.0521441	1.31266e-05	-0.0540937	1.33596e-05	-0.0554437	1.44137e-05	-0.0579526	1.50454e-05	-0.0597023	1.47525e-05	-0.0607737	1.71e-05	-0.062609	1.92588e-05	-0.0657084	2.08576e-05	-0.0652666	2.28161e-05	-0.0520297	1.92407e-05	-0.0456235	3.95053e-05
-0.0506468	1.47332e-05	-0.0511705	1.33322e-05	-0.0519754	1.32055e-05	-0.0539194	1.31809e-05	-0.0553535	1.43006e-05	-0.0578516	1.50345e-05	-0.0595765	1.53311e-05	-0.0606441	1.71802e-05	-0.0623121	1.92211e-05	-0.0655447	1.98829e-05	-0.0651597	2.04718e-05	-0.0518646	1.84943e-05	-0.0452786	2.15924e-05
-0.0504906	1.48718e-05	-0.0510237	1.32832e-05	-0.0518157	1.33543e-05	-0.0537784	1.32984e-05	-0.0552355	1.44794e-05	-0.057722	1.53858e-05	-0.0594021	1.53197e-05	-0.0605424	1.68295e-05	-0.0621439	1.68723e-05	-0.0654419	1.83777e-05	-0.0650723	1.92038e-05	-0.051857	2.02579e-05	-0.0452248	2.38235e-05
-0.0503226	1.48672e-05	-0.0508768	1.32426e-05	-0.0516788	1.33146e-05	-0.0536458	1.33608e-05	-0.0550919	1.43723e-05	-0.0575473	1.52116e-05	-0.059234	1.52257e-05	-0.0604577	1.67645e-05	-0.0621068	1.6887e-05	-0.0654284	1.79245e-05	-0.06495	1.84911e-05	-0.0518533	1.94849e-05	-0.0450145	3.39255e-05
-0.0501601	1.4809e-05	-0.0507084	1.34035e-05	-0.0515376	1.32378e-05	-0.0535141	1.34199e-05	-0.0549427	1.43051e-05	-0.0573742	1.49831e-05	-0.0591031	1.55337e-05	-0.060328	1.74069e-05	-0.0620629	1.70147e-05	-0.0653838	2.05015e-05	-0.0648829	1.87874e-05	-0.0518462	1.89366e-05	-0.0449553	3.18052e-05
-0.0500096	1.48805e-05	-0.0505074	1.32728e-05	-0.0513944	1.31649e-05	-0.053368	1.36397e-05	-0.0547892	1.42101e-05	-0.0572663	1.54622e-05	-0.0590092	1.5426e-05	-0.0601234	1.69533e-05	-0.0620371	1.73491e-05	-0.0652571	2.11562e-05	-0.0647644	2.02635e-05	-0.0517995	1.79315e-05	-0.0448679	2.70731e-05
-0.0498542	1.50288e-05	-0.0503223	1.2967e-05	-0.051231	1.29508e-05	-0.0532036	1.36685e-05	-0.0546317	1.41246e-05	-0.0572136	1.53386e-05	-0.0589268	1.54618e-05	-0.0599397	1.6124e-05	-0.061998	1.80122e-05	-0.0652204	1.98416e-05	-0.0645993	2.07253e-05	-0.0517442	1.72606e-05	-0.044492	2.89557e-05
-0.0496918	1.50794e-05	-0.0501867	1.31114e-05	-0.0510594	1.27583e-05	-0.0530666	1.34242e-05	-0.0544901	1.41998e-05	-0.0571019	1.46441e-05	-0.0587623	1.666e-05	-0.0598125	1.61297e-05	-0.0618727	1.73403e-05	-0.0651195	1.79156e-05	-0.0645451	1.92138e-05	-0.0517417	1.93701e-05	-0.0441122	2.13153e-05
-0.0495378	1.50359e-05	-0.0500541	1.32622e-05	-0.0509355	1.29567e-05	-0.0529266	1.3217e-05	-0.0543655	1.41187e-05	-0.0568861	1.5065e-05	-0.0585566	1.72178e-05	-0.0597105	1.57823e-05	-0.0617062	1.72191e-05	-0.0649746	1.66685e-05	-0.064532	1.91156e-05	-0.0515934	1.86774e-05	-0.0439343	1.62432e-05
-0.0493865	1.50277e-05	-0.0499085	1.3272e-05	-0.0508019	1.3315e-05	-0.0527448	1.33723e-05	-0.0542401	1.40457e-05	-0.056657	1.52867e-05	-0.0584482	1.63884e-05	-0.059621	1.56462e-05	-0.0615604	1.73991e-05	-0.0649361	1.70507e-05	-0.0645093	2.04004e-05	-0.0514708	1.84019e-05	-0.043932	3.33947e-05
-0.049239	1.49704e-05	-0.0497681	1.32337e-05	-0.0506174	1.32086e-05	-0.0525719	1.35645e-05	-0.0540831	1.4307e-05	-0.0564723	1.50091e-05	-0.0583479	1.5858e-05	-0.0594715	1.63048e-05	-0.0614738	1.66792e-05	-0.0648745	1.79435e-05	-0.0643698	1.95229e-05	-0.0511271	2.13739e-05	-0.0439043	3.59586e-05
-0.049087	1.48783e-05	-0.0496281	1.32051e-05	-0.0504432	1.29845e-05	-0.0524231	1.35588e-05	-0.0539058	1.43375e-05	-0.0563048	1.49601e-05	-0.0582269	1.55253e-05	-0.0592921	1.65099e-05	-0.0614082	1.63845e-05	-0.0647979	1.85129e-05	-0.0643041	1.73516e-05	-0.0505941	2.15808e-05	-0.0439019	2.81916e-05
-0.0489215	1.49318e-05	-0.0494929	1.31098e-05	-0.050319	1.31888e-05	-0.0522537	1.33861e-05	-0.0537604	1.40189e-05	-0.0561751	1.4449e-05	-0.058159	1.58439e-05	-0.0591544	1.61602e-05	-0.0612471	1.75233e-05	-0.0647752	1.81957e-05	-0.0642883	1.74918e-05	-0.0501614	2.01993e-05	-0.0438845	1.40193e-05
-0.0487666	1.50976e-05	-0.0493661	1.30974e-05	-0.0501892	1.35032e-05	-0.0520842	1.31831e-05	-0.0536036	1.36707e-05	-0.0560787	1.43592e-05	-0.0580712	1.65465e-05	-0.05904	1.61556e-05	-0.0611259	1.88844e-05	-0.0647094	1.73368e-05	-0.0642285	1.88397e-05	-0.049876	2.11125e-05	-0.0438282	2.88916e-05
-0.0486242	1.51456e-05	-0.0492223	1.32587e-05	-0.0500397	1.36054e-05	-0.0519597	1.33759e-05	-0.0534047	1.36904e-05	-0.0559428	1.47084e-05	-0.0579276	1.64562e-05	-0.0588851	1.67567e-05	-0.0611239	1.91938e-05	-0.0645902	1.72422e-05	-0.0640979	1.9291e-05	-0.0497127	2.02993e-05	-0.0430005	3.48032e-05
-0.0484626	1.49751e-05	-0.049072	1.33406e-05	-0.0499127	1.35024e-05	-0.0518166	1.37982e-05	-0.0532422	1.40348e-05	-0.0557864	1.48015e-05	-0.0577899	1.62598e-05	-0.058718	1.71201e-05	-0.0610314	1.72338e-05	-0.0644777	1.72561e-05	-0.0639784	1.96363e-05	-0.0495754	1.98827e-05	-0.0429844	2.89306e-05
-0.0482563	1.53301e-05	-0.0489238	1.34197e-05	-0.0497705	1.33081e-05	-0.051646	1.39198e-05	-0.0531027	1.42176e-05	-0.0556421	1.47698e-05	-0.0576499	1.60885e-05	-0.0585954	1.68565e-05	-0.0608585	1.6697e-05	-0.0643	1.84203e-05	-0.0638035	1.89826e-05	-0.0493795	2.01065e-05	-0.0428312	2.59616e-05
-0.0480624	1.57716e-05	-0.0487663	1.34086e-05	-0.0496129	1.32261e-05	-0.0515029	1.37914e-05	-0.0529494	1.4232e-05	-0.0555071	1.48488e-05	-0.0575119	1.5856e-05	-0.0584476	1.63362e-05	-0.0607191	1.67084e-05	-0.0641598	2.01646e-05	-0.0635542	1.97234e-05	-0.049204	1.85988e-05	-0.0425904	3.85144e-05
-0.0479277	1.55023e-05	-0.0486072	1.34113e-05	-0.0494477	1.30899e-05	-0.0513588	1.36792e-05	-0.0527943	1.42715e-05	-0.0553747	1.49154e-05	-0.0573663	1.55731e-05	-0.0583316	1.53184e-05	-0.0605677	1.69108e-05	-0.0641238	2.01533e-05	-0.0633286	2.08295e-05	-0.0492011	1.83921e-05	-0.0424694	2.86071e-05
-0.0477978	1.534e-05	-0.0484484	1.3416e-05	-0.0492458	1.32757e-05	-0.051207	1.36219e-05	-0.0526473	1.43801e-05	-0.0552244	1.47792e-05	-0.0572135	1.53318e-05	-0.0583116	1.55729e-05	-0.060459	1.76485e-05	-0.0640173	1.89271e-05	-0.0632239	1.94513e-05	-0.0491906	2.03809e-05	-0.0423077	2.15489e-05
-0.0476504	1.53882e-05	-0.0482958	1.336e-05	-0.0490366	1.33734e-05	-0.0510617	1.36287e-05	-0.0525078	1.44127e-05	-0.0550707	1.46565e-05	-0.0570923	1.5473e-05	-0.0582735	1.61522e-05	-0.0603889	1.79311e-05	-0.0638032	1.96812e-05	-0.0631649	1.91992e-05	-0.0491675	1.84572e-05	-0.0422562	2.73686e-05
-0.0475093	1.54957e-05	-0.0481455	1.3333e-05	-0.0488419	1.33375e-05	-0.0509094	1.37094e-05	-0.0523818	1.45667e-05	-0.0549524	1.49039e-05	-0.0569706	1.56384e-05	-0.0581942	1.61424e-05	-0.0603083	1.80141e-05	-0.0636286	2.11303e-05	-0.0630786	1.94549e-05	-0.0491516	1.87075e-05	-0.042169	3.99406e-05
-0.04737	1.56043e-05	-0.0479748	1.3503e-05	-0.048684	1.36097e-05	-0.0507501	1.37167e-05	-0.0522946	1.43201e-05	-0.0548478	1.5028e-05	-0.0568192	1.54485e-05	-0.0580882	1.65212e-05	-0.0602531	1.76487e-05	-0.0635375	2.09695e-05	-0.0629486	1.89171e-05	-0.0489907	2.01936e-05	-0.0421154	4.36032e-05
-0.0472141	1.55111e-05	-0.0477955	1.35856e-05	-0.0485879	1.33362e-05	-0.0506115	1.35142e-05	-0.052198	1.40403e-05	-0.0547056	1.47513e-05	-0.0566535	1.54238e-05	-0.0579359	1.62699e-05	-0.060135	1.65438e-05	-0.0633312	1.87857e-05	-0.062828	1.81258e-05	-0.0486998	2.0234e-05	-0.0419575	3.48352e-05
-0.0470553	1.54365e-05	-0.0476559	1.32896e-05	-0.0484848	1.30653e-05	-0.0504728	1.33641e-05	-0.0520738	1.40065e-05	-0.0545285	1.48549e-05	-0.0564934	1.54638e-05	-0.0577712	1.61329e-05	-0.059957	1.62078e-05	-0.0630411	1.80578e-05	-0.0627574	1.82488e-05	-0.0486159	2.11305e-05	-0.0419036	2.47047e-05
-0.0468948	1.53581e-05	-0.0475503	1.33128e-05	-0.0483084	1.34431e-05	-0.050313	1.33921e-05	-0.051956	1.40354e-05	-0.0543885	1.53253e-05	-0.0563654	1.50968e-05	-0.0576286	1.62838e-05	-0.0598429	1.67126e-05	-0.0628156	1.84453e-05	-0.062591	2.0368e-05	-0.0484582	1.89968e-05	-0.04186	2.38491e-05
-0.0467241	1.53965e-05	-0.0474292	1.34942e-05	-0.0481095	1.35791e-05	-0.0501516	1.33906e-05	-0.0517998	1.45044e-05	-0.0543111	1.51077e-05	-0.0562787	1.52301e-05	-0.0575151	1.60643e-05	-0.0597088	1.77137e-05	-0.0627308	1.63042e-05	-0.0623909	1.75797e-05	-0.0484299	1.98448e-05	-0.041827	2.16841e-05
-0.046559	1.55014e-05	-0.0472734	1.33596e-05	-0.0479858	1.30063e-05	-0.0499829	1.34603e-05	-0.0516143	1.46242e-05	-0.0542477	1.50766e-05	-0.0561889	1.5436e-05	-0.0573984	1.58528e-05	-0.0595021	1.75533e-05	-0.0627271	1.65507e-05	-0.0623892	2.17267e-05	-0.0484205	1.86781e-05	-0.0418252	1.42088e-05
-0.0464102	1.54137e-05	-0.0471003	1.33529e-05	-0.0478956	1.28175e-05	-0.0498195	1.35618e-05	-0.0514965	1.40001e-05	-0.054157	1.5389e-05	-0.0560653	1.52443e-05	-0.0572496	1.60476e-05	-0.0593795	1.60634e-05	-0.0626684	1.70252e-05	-0.0623765	1.8985e-05	-0.0481969	1.99639e-05	-0.0418224	1.97096e-05
-0.0462653	1.53721e-05	-0.0469497	1.35302e-05	-0.0477397	1.31991e-05	-0.0496811	1.34212e-05	-0.0513943	1.36699e-05	-0.0539801	1.47543e-05	-0.0559226	1.5259e-05	-0.0570858	1.60362e-05	-0.0592973	1.54426e-05	-0.0626003	1.75851e-05	-0.0622817	1.81197e-05	-0.0481645	1.76068e-05	-0.0417534	3.50129e-05
-0.0461122	1.54289e-05	-0.04682	1.35516e-05	-0.0475745	1.34521e-05	-0.0495646	1.34863e-05	-0.0512226	1.40027e-05	-0.0537363	1.48172e-05	-0.0557969	1.54533e-05	-0.0569263	1.59638e-05	-0.0591007	1.62626e-05	-0.0625335	1.82972e-05	-0.0621711	1.85654e-05	-0.0480624	1.98522e-05	-0.0416926	3.89885e-05
-0.0459711	1.56066e-05	-0.0466654	1.33651e-05	-0.0474222	1.364e-05	-0.0494586	1.34742e-05	-0.0510669	1.44243e-05	-0.0535497	1.54635e-05	-0.0556483	1.60174e-05	-0.0567853	1.61212e-05	-0.0588838	1.67536e-05	-0.0624963	1.89587e-05	-0.0621078	1.82276e-05	-0.047631	2.00599e-05	-0.0416362	2.65269e-05
-0.0458393	1.56852e-05	-0.0464933	1.33134e-05	-0.047234	1.35071e-05	-0.0493523	1.34615e-05	-0.0509866	1.40963e-05	-0.053456	1.50684e-05	-0.0554484	1.59167e-05	-0.0566709	1.59366e-05	-0.0587101	1.66989e-05	-0.0624819	1.91748e-05	-0.0619874	1.71639e-05	-0.0472233	1.98437e-05	-0.0416325	2.1121e-05
-0.0456915	1.55733e-05	-0.0463327	1.3363e-05	-0.0470752	1.30659e-05	-0.0492352	1.35545e-05	-0.0508736	1.3561e-05	-0.0533441	1.45949e-05	-0.055278	1.54003e-05	-0.0566264	1.66201e-05	-0.0585773	1.71684e-05	-0.0624275	1.75442e-05	-0.0617356	1.81342e-05	-0.0469188	2.09404e-05	-0.0415692	1.84953e-05
-0.0455331	1.55972e-05	-0.0461777	1.33679e-05	-0.0469603	1.3045e-05	-0.0491177	1.36285e-05	-0.0507112	1.34345e-05	-0.0531853	1.45877e-05	-0.0551856	1.58283e-05	-0.0566089	1.70934e-05	-0.0584787	1.72023e-05	-0.0622833	1.72346e-05	-0.0617223	1.83847e-05	-0.0467886	1.97548e-05	-0.0414753	2.53648e-05
-0.0453851	1.57328e-05	-0.0460288	1.34209e-05	-0.0468044	1.34153e-05	-0.0489964	1.37586e-05	-0.0505994	1.37521e-05	-0.0530403	1.47039e-05	-0.055119	1.60123e-05	-0.056471	1.59928e-05	-0.0584121	1.76722e-05	-0.0621405	1.70068e-05	-0.0616297	1.8571e-05	-0.0466267	1.85403e-05	-0.041397	3.99751e-05
-0.0452344	1.59392e-05	-0.0458844	1.34399e-05	-0.046623	1.35216e-05	-0.048854	1.36845e-05	-0.0505101	1.39021e-05	-0.0529148	1.46147e-05	-0.0549857	1.54145e-05	-0.056269	1.56493e-05	-0.0583428	1.83157e-05	-0.0619074	1.82602e-05	-0.0615494	1.85367e-05	-0.0464444	1.74746e-05	-0.0413444	3.63347e-05
-0.0450716	1.59717e-05	-0.0457482	1.35337e-05	-0.0464661	1.3394e-05	-0.0486748	1.39805e-05	-0.0504003	1.3847e-05	-0.0528	1.46445e-05	-0.0548183	1.51469e-05	-0.0561351	1.61297e-05	-0.0581956	1.77024e-05	-0.0617185	2.02333e-05	-0.0615457	2.0086e-05	-0.046315	1.72402e-05	-0.0411184	3.13011e-05
-0.0449218	1.58305e-05	-0.0456151	1.36187e-05	-0.0463243	1.3414e-05	-0.048485	1.41472e-05	-0.0502675	1.40401e-05	-0.0527088	1.43887e-05	-0.0546854	1.52908e-05	-0.0560386	1.61988e-05	-0.0580534	1.6944e-05	-0.0617027	1.90592e-05	-0.0615344	1.48011e-05	-0.0462044	1.67714e-05	-0.0410289	3.58221e-05
-0.0447744	1.57449e-05	-0.0454627	1.35167e-05	-0.0461781	1.34962e-05	-0.0483613	1.36408e-05	-0.0501164	1.40372e-05	-0.0526164	1.41743e-05	-0.054565	1.53215e-05	-0.0559618	1.6496e-05	-0.0579577	1.69533e-05	-0.0616104	1.71063e-05	-0.0609922	1.56031e-05	-0.046171	1.69606e-05	-0.0410068	3.84349e-05
-0.0446073	1.59139e-05	-0.0453062	1.34351e-05	-0.0460328	1.35713e-05	-0.0482556	1.33856e-05	-0.0499496	1.42058e-05	-0.0524768	1.44599e-05	-0.0544088	1.49735e-05	-0.0558784	1.69625e-05	-0.0578435	1.72629e-05	-0.0613948	1.69587e-05	-0.0609236	1.9101e-05	-0.0460304	1.83196e-05	-0.0409867	2.7094e-05
-0.0444427	1.60835e-05	-0.0451626	1.34735e-05	-0.0459067	1.34687e-05	-0.0480994	1.35815e-05	-0.0497751	1.4274e-05	-0.0523428	1.47567e-05	-0.054264	1.4437e-05	-0.0557142	1.633e-05	-0.0577244	1.74573e-05	-0.0612872	1.83466e-05	-0.06092	1.94828e-05	-0.0458912	1.96357e-05	-0.0409318	3.52924e-05
-0.0443078	1.58691e-05	-0.0450074	1.36238e-05	-0.0457666	1.32733e-05	-0.0479062	1.34375e-05	-0.0496227	1.4109e-05	-0.0522591	1.45241e-05	-0.054198	1.47652e-05	-0.0555384	1.57936e-05	-0.0576564	1.68587e-05	-0.0612608	1.86553e-05	-0.0608054	2.0973e-05	-0.045876	1.97295e-05	-0.0408905	3.2396e-05
-0.0441832	1.58258e-05	-0.0448418	1.36603e-05	-0.0456044	1.32535e-05	-0.047739	1.30041e-05	-0.0494956	1.42033e-05	-0.0521683	1.42731e-05	-0.0541135	1.54268e-05	-0.0553676	1.54344e-05	-0.0575696	1.61728e-05	-0.0611751	1.80005e-05	-0.0607351	1.7038e-05	-0.0457763	1.8848e-05	-0.0406823	2.54502e-05
-0.0440512	1.58747e-05	-0.0446905	1.35728e-05	-0.0454519	1.33145e-05	-0.0476299	1.31056e-05	-0.0493707	1.42951e-05	-0.0520276	1.45376e-05	-0.0539517	1.51639e-05	-0.0551853	1.51631e-05	-0.0574304	1.61264e-05	-0.0610052	1.8786e-05	-0.0606506	1.91633e-05	-0.0456308	1.84324e-05	-0.0406749	2.37843e-05
-0.0439058	1.57497e-05	-0.0445444	1.35456e-05	-0.0453192	1.31961e-05	-0.0474768	1.36871e-05	-0.0492167	1.41167e-05	-0.0518764	1.46579e-05	-0.0537982	1.47531e-05	-0.055068	1.56363e-05	-0.0573191	1.64225e-05	-0.0608988	1.69929e-05	-0.060606	1.8487e-05	-0.0454673	1.8027e-05	-0.0406647	3.0685e-05
-0.0437492	1.57508e-05	-0.0443895	1.36024e-05	-0.0451958	1.31844e-05	-0.0472818	1.38305e-05	-0.0490629	1.39036e-05	-0.0517481	1.45353e-05	-0.0536609	1.45997e-05	-0.0549566	1.61696e-05	-0.0571645	1.75045e-05	-0.0608518	1.82479e-05	-0.0605109	1.93343e-05	-0.0452276	1.84616e-05	-0.0405071	2.07729e-05
-0.0435902	1.57241e-05	-0.0442241	1.35616e-05	-0.0450466	1.3422e-05	-0.0471326	1.35293e-05	-0.0489311	1.39132e-05	-0.0516079	1.43377e-05	-0.0535103	1.4571e-05	-0.0547822	1.58809e-05	-0.0569862	1.81591e-05	-0.0608411	1.95828e-05	-0.0605015	1.71338e-05	-0.0450861	1.98222e-05	-0.0404794	1.81798e-05
-0.0434264	1.57416e-05	-0.0440577	1.35222e-05	-0.0448714	1.33964e-05	-0.0469854	1.33088e-05	-0.0487975	1.39438e-05	-0.0514402	1.44125e-05	-0.0533857	1.47875e-05	-0.0546308	1.52413e-05	-0.0569148	1.71078e-05	-0.0608343	1.75078e-05	-0.0603648	1.61943e-05	-0.0450218	2.03764e-05	-0.0404631	2.89985e-05
-0.0432763	1.59124e-05	-0.0438984	1.35492e-05	-0.0446998	1.333e-05	-0.0468053	1.33671e-05	-0.0486532	1.38748e-05	-0.0512842	1.45736e-05	-0.0532579	1.5101e-05	-0.0545606	1.56135e-05	-0.0568676	1.66192e-05	-0.0606561	1.71765e-05	-0.0603624	1.74531e-05	-0.044823	1.92267e-05	-0.0403511	3.93047e-05
-0.043143	1.59054e-05	-0.0437487	1.34856e-05	-0.0445451	1.34128e-05	-0.0466354	1.34986e-05	-0.0484921	1.3956e-05	-0.0511487	1.4533e-05	-0.0531064	1.51198e-05	-0.0545231	1.56405e-05	-0.0567726	1.6771e-05	-0.0603733	1.73674e-05	-0.0601246	1.97998e-05	-0.044592	1.84941e-05	-0.0403162	3.74342e-05
-0.0430037	1.58302e-05	-0.0436074	1.35033e-05	-0.0444101	1.33072e-05	-0.0464773	1.35426e-05	-0.0483417	1.41189e-05	-0.0510078	1.44496e-05	-0.0529523	1.51606e-05	-0.0544778	1.55646e-05	-0.0566303	1.63097e-05	-0.0601718	1.87496e-05	-0.0601077	1.96998e-05	-0.0443426	1.77557e-05	-0.0402826	3.1091e-05
-0.042847	1.59793e-05	-0.0434584	1.3604e-05	-0.0442931	1.33668e-05	-0.0463254	1.36315e-05	-0.0482258	1.39564e-05	-0.050868	1.43228e-05	-0.0527776	1.49815e-05	-0.0543199	1.71208e-05	-0.0564706	1.60079e-05	-0.0600945	1.81761e-05	-0.0600988	1.89186e-05	-0.043984	1.81767e-05	-0.0401312	1.83159e-05
-0.0426799	1.59816e-05	-0.0432903	1.3539e-05	-0.0441678	1.3538e-05	-0.0461826	1.3648e-05	-0.0480915	1.36682e-05	-0.0507346	1.42805e-05	-0.0526229	1.45455e-05	-0.054069	1.72938e-05	-0.056373	1.6501e-05	-0.060087	1.88232e-05	-0.0600584	1.84766e-05	-0.0437128	1.96055e-05	-0.040096	2.78577e-05
-0.042526	1.58002e-05	-0.0431228	1.34542e-05	-0.0440036	1.33591e-05	-0.0460234	1.35361e-05	-0.0479287	1.36181e-05	-0.0506084	1.41644e-05	-0.0525194	1.4691e-05	-0.0539199	1.59263e-05	-0.0562714	1.72306e-05	-0.0600796	1.86513e-05	-0.0599163	1.69047e-05	-0.043612	1.9084e-05	-0.0400269	3.03804e-05
-0.0423883	1.5837e-05	-0.0429826	1.35989e-05	-0.0438312	1.32249e-05	-0.0458494	1.35502e-05	-0.0477817	1.37111e-05	-0.0505061	1.4289e-05	-0.0524325	1.46733e-05	-0.0538023	1.52835e-05	-0.0561376	1.74235e-05	-0.0599648	1.7071e-05	-0.0595323	1.66466e-05	-0.0435769	1.92859e-05	-0.0400116	2.53736e-05
-0.042228	1.62035e-05	-0.042851	1.36906e-05	-0.0436995	1.34414e-05	-0.0456879	1.36555e-05	-0.0476334	1.38408e-05	-0.050395	1.45467e-05	-0.0523441	1.46445e-05	-0.0535992	1.56586e-05	-0.056044	1.69976e-05	-0.0597187	1.71059e-05	-0.059482	1.77033e-05	-0.0434531	2.08569e-05	-0.0397753	1.59554e-05
-0.0420564	1.63906e-05	-0.0427194	1.37665e-05	-0.0435773	1.36163e-05	-0.0455375	1.36715e-05	-0.0474798	1.3902e-05	-0.0502522	1.44586e-05	-0.0522644	1.45068e-05	-0.0534166	1.62204e-05	-0.0559434	1.65777e-05	-0.0595295	1.79236e-05	-0.0594413	1.68021e-05	-0.04317	2.01935e-05	-0.039768	1.96503e-05
-0.0419066	1.62965e-05	-0.0425877	1.38475e-05	-0.0434367	1.3606e-05	-0.0453812	1.36346e-05	-0.0473323	1.39113e-05	-0.0501098	1.43486e-05	-0.0521634	1.41982e-05	-0.0532801	1.62597e-05	-0.0558037	1.66738e-05	-0.0594041	1.78585e-05	-0.0594238	1.7165e-05	-0.0429239	1.8817e-05	-0.0396695	1.31639e-05
-0.0417671	1.6329e-05	-0.0424356	1.37383e-05	-0.0433048	1.35058e-05	-0.0452149	1.36783e-05	-0.0471945	1.40166e-05	-0.0499692	1.42764e-05	-0.0520074	1.44468e-05	-0.053142	1.62714e-05	-0.0556694	1.68234e-05	-0.0593625	1.81379e-05	-0.0593287	1.72293e-05	-0.0427816	1.88686e-05	-0.0395534	1.85263e-05
-0.0416309	1.63196e-05	-0.0422677	1.37852e-05	-0.0431511	1.32503e-05	-0.0450595	1.38073e-05	-0.0470796	1.38987e-05	-0.0498223	1.42595e-05	-0.0518631	1.47725e-05	-0.0530219	1.60236e-05	-0.0555758	1.63843e-05	-0.0593393	1.87208e-05	-0.0593134	1.87407e-05	-0.0426325	1.91525e-05	-0.0394315	2.6867e-05
-0.0414811	1.61504e-05	-0.0421208	1.40081e-05	-0.0429591	1.33172e-05	-0.0449271	1.37383e-05	-0.0469462	1.36351e-05	-0.0496644	1.41576e-05	-0.0517273	1.50838e-05	-0.0529101	1.59188e-05	-0.0555097	1.63828e-05	-0.0592611	1.60823e-05	-0.059181	1.95798e-05	-0.042445	1.90696e-05	-0.039255	3.33073e-05
-0.0413309	1.59379e-05	-0.0420003	1.39975e-05	-0.0427735	1.34363e-05	-0.0447825	1.35793e-05	-0.0467689	1.37726e-05	-0.0495046	1.40569e-05	-0.0515745	1.51818e-05	-0.0528231	1.54565e-05	-0.0554155	1.68092e-05	-0.0590141	2.10627e-05	-0.0588042	1.61177e-05	-0.0422522	1.9038e-05	-0.039118	3.25556e-05
-0.0411961	1.59429e-05	-0.0418617	1.38297e-05	-0.0425994	1.34675e-05	-0.0446398	1.33707e-05	-0.0465933	1.39035e-05	-0.0493562	1.40664e-05	-0.0513962	1.56398e-05	-0.0527518	1.52619e-05	-0.0552646	1.64364e-05	-0.0589842	1.63723e-05	-0.0587699	1.96126e-05	-0.0420815	1.91496e-05	-0.0390291	3.33681e-05
-0.0410448	1.62014e-05	-0.0417137	1.3728e-05	-0.0424435	1.3633e-05	-0.0445539	1.36686e-05	-0.046447	1.37413e-05	-0.0492058	1.41008e-05	-0.0511663	1.54448e-05	-0.0526321	1.56615e-05	-0.0551127	1.60162e-05	-0.058915	1.96974e-05	-0.0587588	1.92911e-05	-0.0419802	1.83866e-05	-0.0389443	2.9048e-05
-0.0408878	1.63503e-05	-0.0415792	1.37613e-05	-0.042325	1.34572e-05	-0.0444479	1.42733e-05	-0.0463219	1.37921e-05	-0.0490684	1.42483e-05	-0.0509642	1.48655e-05	-0.0524712	1.55531e-05	-0.0550062	1.62101e-05	-0.0588336	1.74092e-05	-0.0585713	2.00409e-05	-0.0418726	1.77437e-05	-0.0387575	2.29265e-05
-0.0407469	1.62963e-05	-0.0414336	1.39205e-05	-0.0422029	1.32889e-05	-0.0442555	1.39989e-05	-0.0462073	1.37578e-05	-0.0489369	1.43662e-05	-0.0508149	1.49362e-05	-0.0523366	1.50833e-05	-0.0548806	1.67281e-05	-0.0585076	1.6243e-05	-0.0585371	1.71804e-05	-0.0416096	1.8722e-05	-0.038723	2.26199e-05
-0.0406105	1.63064e-05	-0.0412587	1.38088e-05	-0.042076	1.3122e-05	-0.0440634	1.36757e-05	-0.046078	1.36054e-05	-0.0488182	1.45869e-05	-0.0506909	1.46993e-05	-0.0522349	1.50357e-05	-0.0547217	1.67444e-05	-0.058404	1.8238e-05	-0.0585341	1.80033e-05	-0.0413907	2.01376e-05	-0.0386189	2.66737e-05
-0.0404663	1.64347e-05	-0.0410812	1.37024e-05	-0.0419682	1.31359e-05	-0.0438989	1.36628e-05	-0.0459248	1.36669e-05	-0.0487212	1.45917e-05	-0.0505801	1.4638e-05	-0.052102	1.53734e-05	-0.0546321	1.57684e-05	-0.0583707	1.98037e-05	-0.0585103	1.83601e-05	-0.0412975	2.02609e-05	-0.038569	2.29489e-05
-0.0403117	1.64133e-05	-0.0409449	1.39595e-05	-0.04181	1.36666e-05	-0.0437587	1.34009e-05	-0.0457571	1.35959e-05	-0.0486018	1.43833e-05	-0.0504684	1.45899e-05	-0.0519524	1.54775e-05	-0.054583	1.54785e-05	-0.0581779	1.84485e-05	-0.0585074	1.69197e-05	-0.0411259	1.9531e-05	-0.0384698	3.0592e-05
-0.0401518	1.64653e-05	-0.0408234	1.41222e-05	-0.0416096	1.37614e-05	-0.0436853	1.37285e-05	-0.0455889	1.35158e-05	-0.0484498	1.45198e-05	-0.0503322	1.43203e-05	-0.0517672	1.60835e-05	-0.0544031	1.70016e-05	-0.0579779	1.71409e-05	-0.0585011	1.82856e-05	-0.0409419	1.89491e-05	-0.0383693	3.45751e-05
-0.0399981	1.65837e-05	-0.0406806	1.4065e-05	-0.0414434	1.35234e-05	-0.0435894	1.44033e-05	-0.0454399	1.36105e-05	-0.0482707	1.4374e-05	-0.0501554	1.446e-05	-0.051516	1.58302e-05	-0.0541517	1.74472e-05	-0.0578861	1.75937e-05	-0.0584947	1.78097e-05	-0.0409363	1.89463e-05	-0.0382127	2.9182e-05
-0.0398537	1.65866e-05	-0.0405389	1.39692e-05	-0.0413085	1.35915e-05	-0.0433874	1.40001e-05	-0.0452958	1.36783e-05	-0.0481271	1.38131e-05	-0.050019	1.49763e-05	-0.0513459	1.45338e-05	-0.0539882	1.65716e-05	-0.0578116	1.78513e-05	-0.0584761	1.80897e-05	-0.0408992	1.72589e-05	-0.0376071	1.37868e-05
-0.0397086	1.65933e-05	-0.0404016	1.39304e-05	-0.0411649	1.37664e-05	-0.043189	1.3487e-05	-0.0451374	1.36144e-05	-0.0480167	1.36598e-05	-0.0499844	1.439e-05	-0.0513109	1.48574e-05	-0.05386	1.63335e-05	-0.0577332	1.80113e-05	-0.0583723	1.91205e-05	-0.0408724	1.97708e-05	-0.0372678	2.15413e-05
-0.0395664	1.65558e-05	-0.0402422	1.4137e-05	-0.040986	1.36105e-05	-0.0430521	1.3588e-05	-0.0449807	1.35209e-05	-0.0478624	1.39328e-05	-0.0499711	1.41318e-05	-0.0512308	1.58775e-05	-0.0537753	1.5457e-05	-0.057702	1.7403e-05	-0.0583595	1.9425e-05	-0.0405842	1.83093e-05	-0.0372449	3.10482e-05
-0.0394282	1.65603e-05	-0.0400754	1.42419e-05	-0.0408066	1.34304e-05	-0.0429005	1.38816e-05	-0.0448405	1.35934e-05	-0.04769	1.40013e-05	-0.0498901	1.45825e-05	-0.0511065	1.62768e-05	-0.0536868	1.47701e-05	-0.0576197	1.62967e-05	-0.0582392	2.30259e-05	-0.0402511	1.90684e-05	-0.0371283	3.60343e-05
-0.0392826	1.66787e-05	-0.0399258	1.41785e-05	-0.040663	1.35904e-05	-0.0427267	1.39333e-05	-0.0446894	1.37963e-05	-0.0475271	1.39819e-05	-0.0497573	1.44767e-05	-0.051057	1.57038e-05	-0.0534967	1.52071e-05	-0.0574848	1.58182e-05	-0.0580823	1.7624e-05	-0.0400798	1.80571e-05	-0.0368865	2.26339e-05
-0.0391357	1.67605e-05	-0.0397857	1.42135e-05	-0.0405377	1.36018e-05	-0.0425773	1.37383e-05	-0.044534	1.39171e-05	-0.047401	1.43112e-05	-0.0496055	1.45684e-05	-0.0509814	1.49941e-05	-0.0533824	1.64789e-05	-0.0574794	1.83927e-05	-0.0577239	1.71271e-05	-0.0399763	1.80409e-05	-0.0368769	1.56336e-05
-0.0389971	1.67153e-05	-0.0396561	1.41397e-05	-0.0403919	1.34302e-05	-0.0424337	1.36315e-05	-0.0444069	1.37654e-05	-0.0473076	1.43541e-05	-0.0494572	1.46655e-05	-0.0508314	1.50915e-05	-0.0533404	1.71015e-05	-0.057477	1.69545e-05	-0.0575027	1.86835e-05	-0.0398356	1.84784e-05	-0.0368368	2.71763e-05
-0.0388572	1.66609e-05	-0.039516	1.39866e-05	-0.0402472	1.32155e-05	-0.0422735	1.36719e-05	-0.0442723	1.3581e-05	-0.0471762	1.40311e-05	-0.0493221	1.46281e-05	-0.0506869	1.52415e-05	-0.0532245	1.66516e-05	-0.0573696	1.79619e-05	-0.057388	1.87014e-05	-0.0395892	1.76929e-05	-0.0367968	3.81019e-05
-0.0387101	1.67206e-05	-0.0393567	1.40097e-05	-0.0401306	1.32646e-05	-0.0421142	1.37122e-05	-0.0441051	1.36774e-05	-0.0470274	1.3838e-05	-0.0491773	1.45051e-05	-0.0505533	1.5285e-05	-0.053139	1.57074e-05	-0.057276	1.71935e-05	-0.0571363	1.67853e-05	-0.0392263	1.81218e-05	-0.0365071	3.51706e-05
-0.0385666	1.68143e-05	-0.0392087	1.413e-05	-0.0399932	1.3518e-05	-0.0419764	1.35396e-05	-0.0439284	1.36758e-05	-0.0468998	1.3866e-05	-0.0489933	1.48032e-05	-0.0504079	1.51827e-05	-0.0531295	1.58257e-05	-0.0571521	1.62554e-05	-0.0565765	1.999e-05	-0.0389557	1.949e-05	-0.0364412	3.5323e-05
-0.0384224	1.69407e-05	-0.0390852	1.4009e-05	-0.0398442	1.36345e-05	-0.0418531	1.35202e-05	-0.0437725	1.34755e-05	-0.0467545	1.40773e-05	-0.0488008	1.497e-05	-0.0502793	1.48509e-05	-0.0531117	1.60726e-05	-0.056907	1.69713e-05	-0.0559874	2.29511e-05	-0.0388388	1.90243e-05	-0.0362922	3.20983e-05
-0.0382766	1.7025e-05	-0.0389693	1.39903e-05	-0.0397073	1.3668e-05	-0.0417165	1.36319e-05	-0.0436434	1.3534e-05	-0.0465968	1.41424e-05	-0.0486665	1.44881e-05	-0.0502148	1.52331e-05	-0.0529665	1.48834e-05	-0.0567501	1.89173e-05	-0.0559719	1.84779e-05	-0.0387033	1.84643e-05	-0.0362898	2.83684e-05
-0.038138	1.70138e-05	-0.0388226	1.43078e-05	-0.0395557	1.35721e-05	-0.0415639	1.36005e-05	-0.0435207	1.35404e-05	-0.0464431	1.41932e-05	-0.0485681	1.44485e-05	-0.0501261	1.60482e-05	-0.0526719	1.53983e-05	-0.0566717	2.00823e-05	-0.055971	1.90528e-05	-0.0384705	1.9172e-05	-0.0359554	2.55598e-05
-0.037999	1.69995e-05	-0.0386575	1.43914e-05	-0.0393882	1.36178e-05	-0.0414294	1.33804e-05	-0.0433825	1.34183e-05	-0.046291	1.42494e-05	-0.048422	1.49695e-05	-0.0499443	1.56754e-05	-0.0524101	1.62279e-05	-0.0564456	1.85325e-05	-0.0559546	1.77091e-05	-0.0381476	1.8886e-05	-0.0355132	2.42528e-05
-0.0378585	1.70062e-05	-0.0385229	1.41491e-05	-0.0392124	1.35855e-05	-0.0413332	1.35028e-05	-0.04325	1.32172e-05	-0.046168	1.39955e-05	-0.0482407	1.50544e-05	-0.0497596	1.52947e-05	-0.052248	1.58514e-05	-0.0562695	1.61621e-05	-0.0559342	1.8527e-05	-0.0379311	1.72914e-05	-0.0353983	1.79694e-05
-0.0377146	1.6983e-05	-0.0384024	1.40822e-05	-0.0390541	1.33713e-05	-0.0412441	1.35837e-05	-0.0431195	1.3073e-05	-0.0460618	1.39406e-05	-0.0481091	1.45531e-05	-0.0496034	1.52919e-05	-0.0521391	1.61604e-05	-0.0562295	1.60752e-05	-0.0559323	1.84483e-05	-0.0378721	1.74247e-05	-0.0353299	2.28167e-05
-0.0375647	1.7052e-05	-0.0382586	1.42437e-05	-0.0389263	1.34459e-05	-0.0410834	1.3074e-05	-0.0429599	1.31757e-05	-0.0459368	1.40779e-05	-0.0480091	1.4461e-05	-0.0494853	1.48106e-05	-0.052053	1.62154e-05	-0.0561042	1.72877e-05	-0.0559185	1.79617e-05	-0.0377374	1.8489e-05	-0.0352587	2.50726e-05
-0.0374148	1.70948e-05	-0.0381006	1.4247e-05	-0.0387878	1.36468e-05	-0.0408523	1.31267e-05	-0.0428056	1.33147e-05	-0.0457845	1.39483e-05	-0.0478852	1.46291e-05	-0.0494002	1.47567e-05	-0.0518967	1.54613e-05	-0.0560082	1.56391e-05	-0.0559029	1.86669e-05	-0.0375207	1.85754e-05	-0.0352567	3.78341e-05
-0.0372717	1.70388e-05	-0.0379491	1.41926e-05	-0.0386237	1.35974e-05	-0.0406558	1.34477e-05	-0.042653	1.34709e-05	-0.0456118	1.40124e-05	-0.0477365	1.45411e-05	-0.0492808	1.51115e-05	-0.0516915	1.52323e-05	-0.0559568	1.63133e-05	-0.055884	2.00639e-05	-0.0373237	1.8311e-05	-0.0352204	4.09444e-05
-0.0371312	1.70281e-05	-0.0378006	1.41751e-05	-0.0384605	1.35282e-05	-0.0405061	1.3397e-05	-0.0424974	1.35649e-05	-0.0454214	1.39216e-05	-0.0475993	1.43029e-05	-0.049162	1.54207e-05	-0.0515522	1.5771e-05	-0.055952	1.80206e-05	-0.0558653	1.77679e-05	-0.0371573	1.84063e-05	-0.0349562	3.12044e-05
-0.0369873	1.70524e-05	-0.0376527	1.41461e-05	-0.0383037	1.35354e-05	-0.0403684	1.34539e-05	-0.0423587	1.35085e-05	-0.0452575	1.35391e-05	-0.0474538	1.40275e-05	-0.0490275	1.60366e-05	-0.0514414	1.60669e-05	-0.0559423	1.64806e-05	-0.0558409	1.80405e-05	-0.0370904	1.74532e-05	-0.0346794	2.03454e-05
-0.0368467	1.7116e-05	-0.0375119	1.41864e-05	-0.0381536	1.34755e-05	-0.0402283	1.3548e-05	-0.0422081	1.33656e-05	-0.0451373	1.35865e-05	-0.0472917	1.38796e-05	-0.0488158	1.56709e-05	-0.0513425	1.64476e-05	-0.0557996	1.62667e-05	-0.0558269	1.87667e-05	-0.0370631	1.71767e-05	-0.0345485	2.30839e-05
-0.0366979	1.73477e-05	-0.0373671	1.428e-05	-0.0380034	1.34153e-05	-0.0400784	1.35434e-05	-0.0420389	1.33635e-05	-0.045017	1.36463e-05	-0.0471523	1.39586e-05	-0.0486814	1.43139e-05	-0.0512877	1.62665e-05	-0.0556052	1.67825e-05	-0.055803	1.87754e-05	-0.0369342	1.79899e-05	-0.0345247	1.94398e-05
-0.0365427	1.74518e-05	-0.037217	1.43076e-05	-0.0378401	1.34737e-05	-0.0399266	1.35566e-05	-0.0418938	1.35601e-05	-0.0449002	1.37259e-05	-0.0469933	1.42734e-05	-0.0486334	1.41153e-05	-0.0512031	1.57787e-05	-0.055377	1.68023e-05	-0.0557654	1.78722e-05	-0.0367708	1.82534e-05	-0.0344525	2.42073e-05
-0.0364024	1.73271e-05	-0.0370788	1.42071e-05	-0.0376804	1.35526e-05	-0.0397792	1.36035e-05	-0.0417492	1.38185e-05	-0.0447643	1.40155e-05	-0.0467561	1.38307e-05	-0.0485301	1.4495e-05	-0.0510645	1.59297e-05	-0.0551694	1.65098e-05	-0.0557591	1.74056e-05	-0.0366123	1.85244e-05	-0.0341253	2.12212e-05
-0.0362617	1.72194e-05	-0.0369379	1.41138e-05	-0.0375422	1.34197e-05	-0.0396374	1.36025e-05	-0.041577	1.37967e-05	-0.0445836	1.38613e-05	-0.0464861	1.36416e-05	-0.0484229	1.47691e-05	-0.050937	1.61876e-05	-0.0550398	1.72549e-05	-0.0557516	1.69408e-05	-0.0364587	1.88059e-05	-0.0339168	2.95299e-05
-0.0361141	1.72006e-05	-0.0367747	1.42475e-05	-0.0374087	1.33509e-05	-0.0394823	1.35021e-05	-0.0414234	1.35792e-05	-0.044388	1.38472e-05	-0.046285	1.40826e-05	-0.0483191	1.50743e-05	-0.0508161	1.64341e-05	-0.0549884	1.6926e-05	-0.0556854	1.70102e-05	-0.0363101	1.8967e-05	-0.0336964	2.55799e-05
-0.0359719	1.72561e-05	-0.0366148	1.43769e-05	-0.037271	1.33225e-05	-0.0393265	1.33886e-05	-0.0412767	1.34629e-05	-0.0442043	1.39393e-05	-0.0461467	1.39672e-05	-0.0481891	1.50599e-05	-0.0506981	1.66794e-05	-0.0549554	1.68988e-05	-0.0555508	1.75262e-05	-0.0360904	1.83465e-05	-0.0336839	3.74826e-05
-0.0358254	1.73946e-05	-0.0364806	1.42439e-05	-0.0371429	1.33766e-05	-0.0391867	1.34157e-05	-0.0411259	1.33635e-05	-0.044044	1.38022e-05	-0.0460363	1.41212e-05	-0.0480377	1.52999e-05	-0.0506233	1.63276e-05	-0.0548436	1.81833e-05	-0.0553742	1.73802e-05	-0.0358727	1.77315e-05	-0.0336214	3.0087e-05
-0.0356853	1.76139e-05	-0.0363506	1.4174e-05	-0.037	1.35926e-05	-0.0390342	1.3578e-05	-0.0409944	1.34388e-05	-0.0439106	1.39239e-05	-0.045944	1.41108e-05	-0.0478814	1.545e-05	-0.0505159	1.56796e-05	-0.0546422	1.79782e-05	-0.0550401	2.02141e-05	-0.035732	1.80801e-05	-0.0332087	2.94286e-05
-0.0355594	1.76413e-05	-0.0362021	1.42799e-05	-0.0368186	1.34516e-05	-0.038862	1.35492e-05	-0.0408823	1.3338e-05	-0.0437903	1.39332e-05	-0.0458893	1.44493e-05	-0.0477847	1.48857e-05	-0.0503752	1.53785e-05	-0.0545024	1.67416e-05	-0.0546168	2.13206e-05	-0.03559	1.85394e-05	-0.0330773	1.87079e-05
-0.0354236	1.75104e-05	-0.0360475	1.43117e-05	-0.0366408	1.32486e-05	-0.0387077	1.33225e-05	-0.0407519	1.31117e-05	-0.0436577	1.38337e-05	-0.0458435	1.47769e-05	-0.0477003	1.45703e-05	-0.0502813	1.56413e-05	-0.0543393	1.55891e-05	-0.0543761	1.85887e-05	-0.0353972	1.82997e-05	-0.0330625	2.28747e-05
-0.0352794	1.74934e-05	-0.0359086	1.41892e-05	-0.036501	1.33882e-05	-0.0385587	1.31836e-05	-0.0405896	1.31423e-05	-0.0435171	1.37987e-05	-0.0457302	1.43934e-05	-0.0475485	1.49965e-05	-0.0501854	1.60016e-05	-0.0540883	1.54603e-05	-0.0542083	1.78137e-05	-0.0352181	1.78554e-05	-0.0330237	1.64446e-05
-0.035138	1.75173e-05	-0.035774	1.4129e-05	-0.0363703	1.34698e-05	-0.0383855	1.32625e-05	-0.0404525	1.33796e-05	-0.043374	1.37498e-05	-0.0456042	1.40887e-05	-0.0473577	1.49588e-05	-0.0500578	1.48567e-05	-0.0539534	1.67058e-05	-0.0540542	1.6736e-05	-0.0350261	1.7389e-05	-0.0330194	2.48304e-05
-0.0350002	1.74839e-05	-0.0356332	1.41239e-05	-0.0362353	1.35125e-05	-0.0382289	1.34632e-05	-0.0403181	1.36543e-05	-0.0432236	1.37673e-05	-0.0454716	1.38039e-05	-0.047201	1.4505e-05	-0.0500496	1.58424e-05	-0.0538627	1.77291e-05	-0.0540069	1.72783e-05	-0.0348231	1.68552e-05	-0.0329509	2.58502e-05
-0.0348591	1.74105e-05	-0.0355047	1.42316e-05	-0.0361075	1.34925e-05	-0.0380968	1.34669e-05	-0.0401408	1.3513e-05	-0.0430731	1.37925e-05	-0.0452725	1.41736e-05	-0.0470949	1.46281e-05	-0.050007	1.67426e-05	-0.053726	1.79685e-05	-0.0538247	2.07781e-05	-0.0347043	1.71586e-05	-0.0328381	2.5732e-05
-0.0347091	1.74541e-05	-0.0353779	1.4346e-05	-0.0359607	1.33104e-05	-0.0379479	1.33338e-05	-0.0399677	1.33045e-05	-0.0429262	1.37855e-05	-0.045068	1.4429e-05	-0.0469483	1.52879e-05	-0.049995	1.4625e-05	-0.0536321	1.75133e-05	-0.0536286	1.84933e-05	-0.0346197	1.72793e-05	-0.0327621	2.59228e-05
-0.0345655	1.75796e-05	-0.0352248	1.41973e-05	-0.0358034	1.31943e-05	-0.0377959	1.32051e-05	-0.0397702	1.29514e-05	-0.0427926	1.38831e-05	-0.0449468	1.38182e-05	-0.0467442	1.5257e-05	-0.049747	1.58645e-05	-0.0535533	1.73617e-05	-0.0536175	1.7433e-05	-0.0345452	1.75652e-05	-0.0326474	2.51999e-05
-0.0344337	1.75506e-05	-0.0350587	1.41616e-05	-0.0356622	1.32271e-05	-0.0376599	1.3227e-05	-0.039559	1.26523e-05	-0.042667	1.39173e-05	-0.0448769	1.37829e-05	-0.0466227	1.4231e-05	-0.0494851	1.49335e-05	-0.053495	1.68532e-05	-0.0535977	2.02145e-05	-0.0344217	1.85264e-05	-0.0326106	1.79017e-05
-0.0343002	1.75019e-05	-0.0349022	1.42309e-05	-0.035501	1.34523e-05	-0.0375235	1.32573e-05	-0.039432	1.30343e-05	-0.0425102	1.36756e-05	-0.0447806	1.40069e-05	-0.0465549	1.39347e-05	-0.0493365	1.53707e-05	-0.0534591	1.67514e-05	-0.0535881	2.34705e-05	-0.0342319	1.85662e-05	-0.0325407	1.96253e-05
-0.0341533	1.76694e-05	-0.0347539	1.42246e-05	-0.0353133	1.34242e-05	-0.0373779	1.32093e-05	-0.0393284	1.33153e-05	-0.0423184	1.37329e-05	-0.0446323	1.37371e-05	-0.0464626	1.38436e-05	-0.0492286	1.5373e-05	-0.0533479	1.78634e-05	-0.0535461	1.59168e-05	-0.0340895	1.80335e-05	-0.032455	1.96572e-05
-0.0339974	1.76796e-05	-0.0346107	1.42546e-05	-0.0351488	1.31786e-05	-0.0372258	1.3214e-05	-0.0392094	1.34276e-05	-0.0421489	1.39734e-05	-0.0444402	1.3885e-05	-0.0463851	1.38977e-05	-0.0491077	1.52364e-05	-0.0531918	1.81746e-05	-0.0532108	1.82035e-05	-0.0339206	1.73739e-05	-0.0323964	1.69295e-05
-0.0338439	1.76488e-05	-0.0344742	1.42154e-05	-0.0350027	1.31268e-05	-0.0370696	1.31972e-05	-0.0390902	1.35694e-05	-0.0420502	1.35359e-05	-0.0442364	1.39048e-05	-0.0462266	1.48794e-05	-0.0489577	1.54627e-05	-0.0530917	1.75594e-05	-0.0527872	1.90623e-05	-0.0337149	1.68994e-05	-0.0322366	1.61859e-05
-0.033702	1.7786e-05	-0.0343328	1.41376e-05	-0.0348592	1.30397e-05	-0.0369161	1.31512e-05	-0.0389207	1.32742e-05	-0.041939	1.31e-05	-0.0440436	1.38121e-05	-0.0459938	1.49971e-05	-0.0488171	1.57583e-05	-0.0530212	1.74836e-05	-0.0524878	1.7748e-05	-0.0335893	1.72176e-05	-0.031932	1.88537e-05
-0.0335788	1.76276e-05	-0.0341925	1.40308e-05	-0.0347254	1.3043e-05	-0.0367695	1.31563e-05	-0.0387404	1.30307e-05	-0.0417481	1.33466e-05	-0.0438901	1.40812e-05	-0.0458076	1.45907e-05	-0.0486907	1.59339e-05	-0.0529591	1.72339e-05	-0.0522596	1.77581e-05	-0.0334752	1.76131e-05	-0.0318971	2.90538e-05
-0.0334541	1.74945e-05	-0.0340446	1.38781e-05	-0.0345844	1.3114e-05	-0.0366171	1.32179e-05	-0.0385894	1.30599e-05	-0.0415581	1.35639e-05	-0.0437753	1.39926e-05	-0.0457202	1.52484e-05	-0.0485149	1.55225e-05	-0.0529099	1.72074e-05	-0.0520289	1.7835e-05	-0.03324	1.69366e-05	-0.0317902	3.59065e-05
-0.0333146	1.75839e-05	-0.0338838	1.38172e-05	-0.0344264	1.30396e-05	-0.0364551	1.31934e-05	-0.0384372	1.31067e-05	-0.0414011	1.3499e-05	-0.0436584	1.39026e-05	-0.0457	1.52243e-05	-0.0483447	1.49775e-05	-0.0528142	1.79902e-05	-0.051873	1.90546e-05	-0.0329931	1.62933e-05	-0.0316489	2.93783e-05
-0.0331702	1.75737e-05	-0.0337534	1.40328e-05	-0.0342577	1.30487e-05	-0.0362936	1.31466e-05	-0.0382793	1.31118e-05	-0.0412518	1.35097e-05	-0.0435126	1.41054e-05	-0.0456566	1.49651e-05	-0.0482561	1.53855e-05	-0.0526405	1.75316e-05	-0.051861	1.63896e-05	-0.0328446	1.64876e-05	-0.0315148	2.4236e-05
-0.0330229	1.76108e-05	-0.0336376	1.41556e-05	-0.034097	1.31289e-05	-0.0361337	1.31215e-05	-0.0381378	1.29647e-05	-0.041135	1.32019e-05	-0.0433077	1.37629e-05	-0.0455601	1.53194e-05	-0.0481734	1.58323e-05	-0.0525151	1.62651e-05	-0.0517958	1.68532e-05	-0.0326946	1.67451e-05	-0.0314125	2.72618e-05
-0.0328747	1.7629e-05	-0.0334962	1.40251e-05	-0.0339551	1.30492e-05	-0.0359726	1.31157e-05	-0.0379818	1.27296e-05	-0.04103	1.30619e-05	-0.0430901	1.34933e-05	-0.0453841	1.47909e-05	-0.0480371	1.56175e-05	-0.0524589	1.61339e-05	-0.0517792	1.94065e-05	-0.0325887	1.7353e-05	-0.031364	2.57508e-05
-0.0327308	1.75616e-05	-0.0333341	1.40914e-05	-0.0338282	1.30889e-05	-0.0358199	1.31762e-05	-0.0377968	1.27073e-05	-0.0408789	1.33343e-05	-0.0429565	1.39744e-05	-0.0452105	1.41659e-05	-0.0478921	1.54777e-05	-0.0523784	1.63279e-05	-0.051778	1.7782e-05	-0.0324727	1.81584e-05	-0.0313427	2.04373e-05
-0.0325977	1.76595e-05	-0.0331611	1.40467e-05	-0.0336935	1.32124e-05	-0.0356815	1.3113e-05	-0.0376311	1.28309e-05	-0.0407145	1.34453e-05	-0.0428732	1.40416e-05	-0.0450675	1.39682e-05	-0.0477339	1.52129e-05	-0.0522097	1.54709e-05	-0.0517711	1.74546e-05	-0.0321977	1.73084e-05	-0.0313238	2.70398e-05
-0.0324681	1.77401e-05	-0.0330121	1.3736e-05	-0.0335219	1.30266e-05	-0.0355375	1.30184e-05	-0.0374713	1.29173e-05	-0.0405844	1.32435e-05	-0.0427876	1.40763e-05	-0.0448829	1.41816e-05	-0.0475628	1.50611e-05	-0.0519303	1.59585e-05	-0.0517261	1.73549e-05	-0.0318598	1.71316e-05	-0.0311147	2.928e-05
-0.0323193	1.75364e-05	-0.0328811	1.36415e-05	-0.033341	1.28921e-05	-0.0353877	1.29578e-05	-0.0373192	1.30477e-05	-0.0404699	1.32052e-05	-0.0426949	1.41823e-05	-0.044726	1.46119e-05	-0.0474278	1.53119e-05	-0.0516936	1.69317e-05	-0.0517052	1.90159e-05	-0.0315971	1.77728e-05	-0.0310616	2.21904e-05
-0.0321629	1.74205e-05	-0.0327359	1.36736e-05	-0.0331781	1.29189e-05	-0.0352396	1.29209e-05	-0.0371863	1.30412e-05	-0.0403346	1.33478e-05	-0.0425588	1.3882e-05	-0.0446376	1.43512e-05	-0.0473421	1.49752e-05	-0.0515893	1.61338e-05	-0.0517037	2.00321e-05	-0.0314125	1.76716e-05	-0.0310279	1.40686e-05
-0.0320081	1.73472e-05	-0.0325972	1.37669e-05	-0.0330236	1.28614e-05	-0.0350859	1.29269e-05	-0.0370401	1.2935e-05	-0.0401739	1.32618e-05	-0.0423835	1.3955e-05	-0.0445248	1.39279e-05	-0.0472822	1.49662e-05	-0.0515436	1.61872e-05	-0.0516824	1.84679e-05	-0.0312603	1.77983e-05	-0.0307573	1.47661e-05
-0.0318522	1.72739e-05	-0.0324549	1.39211e-05	-0.0328697	1.28196e-05	-0.0349333	1.29511e-05	-0.0369003	1.27505e-05	-0.0400099	1.32031e-05	-0.0422035	1.39739e-05	-0.0443258	1.43636e-05	-0.047169	1.566e-05	-0.0514896	1.6375e-05	-0.0514216	1.79254e-05	-0.0311257	1.77493e-05	-0.0304956	1.58086e-05
-0.0317039	1.73153e-05	-0.0322862	1.38073e-05	-0.0327183	1.27598e-05	-0.034792	1.28766e-05	-0.036756	1.25707e-05	-0.0398577	1.32483e-05	-0.0420639	1.35735e-05	-0.0441018	1.45011e-05	-0.0470137	1.57883e-05	-0.0514306	1.64715e-05	-0.0511281	1.68919e-05	-0.0309567	1.73902e-05	-0.0301903	2.08719e-05
-0.0315559	1.73604e-05	-0.0321231	1.36145e-05	-0.0325638	1.26881e-05	-0.0346428	1.27473e-05	-0.0365639	1.27747e-05	-0.0397038	1.33202e-05	-0.0419497	1.3468e-05	-0.043945	1.39016e-05	-0.0468736	1.5737e-05	-0.0513725	1.6561e-05	-0.0509948	1.82648e-05	-0.0307909	1.68229e-05	-0.0299586	2.68196e-05
-0.0314018	1.73281e-05	-0.0319855	1.36732e-05	-0.0323958	1.27208e-05	-0.0344758	1.27513e-05	-0.0363703	1.29354e-05	-0.0395558	1.34268e-05	-0.0418047	1.3651e-05	-0.04385	1.3971e-05	-0.0467438	1.58113e-05	-0.0513145	1.66366e-05	-0.0509541	1.83909e-05	-0.0306848	1.68836e-05	-0.0299009	2.20787e-05
-0.0312536	1.71903e-05	-0.0318622	1.35845e-05	-0.0322193	1.26854e-05	-0.034307	1.27422e-05	-0.0362218	1.27205e-05	-0.0394126	1.35093e-05	-0.0416406	1.36416e-05	-0.0437445	1.41857e-05	-0.0466698	1.51603e-05	-0.0512028	1.76218e-05	-0.0508505	1.75695e-05	-0.0305307	1.76063e-05	-0.0298992	2.16243e-05
-0.0311115	1.71459e-05	-0.0317253	1.3402e-05	-0.0320606	1.24866e-05	-0.0341373	1.27275e-05	-0.0361028	1.2764e-05	-0.0392563	1.34681e-05	-0.0414876	1.35173e-05	-0.0436461	1.44328e-05	-0.0465977	1.46849e-05	-0.0510282	1.75921e-05	-0.050729	1.69396e-05	-0.0303413	1.78977e-05	-0.0298605	3.32237e-05
-0.0309714	1.70589e-05	-0.0315638	1.34409e-05	-0.0319085	1.23734e-05	-0.0340071	1.30122e-05	-0.0359717	1.2929e-05	-0.0391018	1.33994e-05	-0.0413587	1.3616e-05	-0.0435396	1.4845e-05	-0.0464006	1.56751e-05	-0.0508984	1.68259e-05	-0.0506865	1.74858e-05	-0.0302175	1.74911e-05	-0.0297846	3.52126e-05
-0.0308193	1.6832e-05	-0.0314005	1.34588e-05	-0.0317341	1.24253e-05	-0.0339283	1.29017e-05	-0.0358044	1.28044e-05	-0.0389524	1.33855e-05	-0.0412278	1.37586e-05	-0.0433829	1.46932e-05	-0.0461309	1.57331e-05	-0.0507034	1.55039e-05	-0.0506323	1.84187e-05	-0.0300404	1.68009e-05	-0.0295166	2.60703e-05
-0.0306621	1.66225e-05	-0.0312444	1.34093e-05	-0.0315554	1.24486e-05	-0.0338216	1.26088e-05	-0.0356293	1.27255e-05	-0.038817	1.32326e-05	-0.0410792	1.37359e-05	-0.043238	1.43759e-05	-0.0459722	1.44077e-05	-0.0503752	1.57919e-05	-0.0505043	1.80939e-05	-0.0297809	1.68488e-05	-0.0291354	2.35286e-05
-0.0305105	1.6522e-05	-0.031088	1.33669e-05	-0.0313872	1.23878e-05	-0.033677	1.25922e-05	-0.0354513	1.2631e-05	-0.0386688	1.30226e-05	-0.0409542	1.3468e-05	-0.0430546	1.37862e-05	-0.045897	1.42143e-05	-0.0501775	1.77139e-05	-0.0503975	1.7351e-05	-0.0295382	1.69415e-05	-0.0289557	2.38681e-05
-0.0303511	1.65333e-05	-0.0309374	1.32594e-05	-0.0312331	1.24264e-05	-0.0334939	1.23083e-05	-0.0352706	1.25412e-05	-0.0385024	1.29418e-05	-0.0408364	1.33036e-05	-0.0428191	1.36435e-05	-0.0457434	1.48879e-05	-0.0501306	1.77323e-05	-0.0503108	1.70468e-05	-0.0292961	1.69369e-05	-0.0287949	2.37223e-05
-0.0301904	1.65259e-05	-0.0307873	1.31767e-05	-0.0310887	1.2392e-05	-0.0332626	1.23732e-05	-0.0351118	1.26243e-05	-0.0383453	1.29357e-05	-0.0406834	1.34516e-05	-0.0426634	1.42356e-05	-0.0455844	1.54167e-05	-0.0500678	1.75245e-05	-0.0502384	1.72673e-05	-0.0290533	1.69232e-05	-0.0286406	2.97608e-05
-0.0300384	1.63865e-05	-0.0306413	1.30377e-05	-0.0309254	1.2235e-05	-0.0330771	1.27559e-05	-0.0349713	1.25527e-05	-0.0381824	1.29816e-05	-0.0405221	1.3507e-05	-0.0425883	1.40894e-05	-0.0455218	1.48428e-05	-0.0500057	1.72658e-05	-0.0502368	1.83557e-05	-0.0288777	1.63313e-05	-0.0285999	2.97622e-05
-0.0298864	1.62734e-05	-0.0304883	1.2884e-05	-0.0307587	1.20633e-05	-0.032977	1.24761e-05	-0.0348299	1.24878e-05	-0.0380134	1.29731e-05	-0.0403284	1.3899e-05	-0.0425165	1.39891e-05	-0.0454934	1.47315e-05	-0.0499028	1.6553e-05	-0.0502323	1.65627e-05	-0.0287885	1.65649e-05	-0.0285907	2.09981e-05
-0.0297356	1.6119e-05	-0.0303172	1.28651e-05	-0.0305562	1.17e-05	-0.0328679	1.22054e-05	-0.0346684	1.25952e-05	-0.0378474	1.29225e-05	-0.0400894	1.38338e-05	-0.0423968	1.43957e-05	-0.0453845	1.55932e-05	-0.0497425	1.65883e-05	-0.050115	1.7498e-05	-0.0286817	1.70451e-05	-0.0285748	2.43709e-05
-0.0295946	1.61093e-05	-0.0301444	1.28266e-05	-0.0303358	1.14234e-05	-0.03271	1.2285e-05	-0.0344905	1.25665e-05	-0.0376959	1.29913e-05	-0.039894	1.33273e-05	-0.0422051	1.40713e-05	-0.045205	1.55627e-05	-0.0495612	1.63471e-05	-0.0499117	1.7885e-05	-0.0284458	1.64353e-05	-0.0285507	4.48489e-05
-0.0294492	1.61611e-05	-0.0299769	1.27321e-05	-0.0301681	1.15139e-05	-0.0325296	1.21881e-05	-0.0343289	1.23922e-05	-0.0375555	1.29847e-05	-0.0397712	1.35137e-05	-0.0420229	1.35835e-05	-0.0450663	1.5014e-05	-0.049377	1.61044e-05	-0.0497168	1.8341e-05	-0.0281408	1.64024e-05	-0.0285073	4.62617e-05
-0.0292795	1.59208e-05	-0.0298152	1.26978e-05	-0.0300156	1.15139e-05	-0.0323471	1.20894e-05	-0.0341698	1.227e-05	-0.037417	1.29933e-05	-0.0396764	1.34615e-05	-0.0418846	1.35645e-05	-0.0449488	1.47989e-05	-0.0493088	1.74933e-05	-0.0495916	1.76259e-05	-0.0279052	1.68617e-05	-0.0284195	2.81563e-05
-0.0291114	1.56157e-05	-0.0296457	1.27124e-05	-0.02988	1.1616e-05	-0.0321739	1.20709e-05	-0.0340062	1.21601e-05	-0.0372693	1.30907e-05	-0.039549	1.31586e-05	-0.0417288	1.37352e-05	-0.0447758	1.52218e-05	-0.0493031	1.72808e-05	-0.0494667	1.70822e-05	-0.0277333	1.66633e-05	-0.0282355	1.60955e-05
-0.0289482	1.54395e-05	-0.0294658	1.26483e-05	-0.0297327	1.18329e-05	-0.0319973	1.20753e-05	-0.0338424	1.20695e-05	-0.0370959	1.29736e-05	-0.0393919	1.30815e-05	-0.0415841	1.39746e-05	-0.0445964	1.55148e-05	-0.0492185	1.64119e-05	-0.0493299	1.66571e-05	-0.0276108	1.69236e-05	-0.0280549	1.89125e-05
-0.0287845	1.52348e-05	-0.0292867	1.25761e-05	-0.0295446	1.1756e-05	-0.0318201	1.20744e-05	-0.0336723	1.20104e-05	-0.0369257	1.2805e-05	-0.03924	1.30587e-05	-0.0414468	1.41938e-05	-0.0444537	1.53903e-05	-0.0490059	1.70315e-05	-0.0492491	1.70296e-05	-0.0275301	1.6918e-05	-0.0279358	1.90526e-05
-0.028619	1.50406e-05	-0.029111	1.25413e-05	-0.0293599	1.16387e-05	-0.0316541	1.19718e-05	-0.0335003	1.19601e-05	-0.0367831	1.28744e-05	-0.039094	1.29758e-05	-0.0412863	1.41638e-05	-0.0443166	1.53486e-05	-0.048732	1.6758e-05	-0.0491807	1.72986e-05	-0.0273802	1.6333e-05	-0.0277345	2.37647e-05
-0.0284482	1.48749e-05	-0.0289546	1.23338e-05	-0.0291761	1.15599e-05	-0.0314769	1.18182e-05	-0.0333217	1.19509e-05	-0.036651	1.28636e-05	-0.0389645	1.30447e-05	-0.0411207	1.41844e-05	-0.0442351	1.46107e-05	-0.0485461	1.5203e-05	-0.0490827	1.7121e-05	-0.0272432	1.55565e-05	-0.0275598	3.86291e-05
-0.0282796	1.47636e-05	-0.0288069	1.22271e-05	-0.0289984	1.14211e-05	-0.0312636	1.19246e-05	-0.0331554	1.20126e-05	-0.0365056	1.27667e-05	-0.038825	1.32246e-05	-0.0409369	1.40369e-05	-0.0441862	1.43673e-05	-0.0485292	1.54392e-05	-0.0489685	1.71673e-05	-0.0271825	1.55933e-05	-0.0275038	3.7277e-05
-0.0281095	1.46332e-05	-0.0286461	1.22067e-05	-0.0288256	1.13285e-05	-0.0310521	1.20247e-05	-0.0329752	1.22016e-05	-0.0363444	1.27916e-05	-0.0386808	1.33254e-05	-0.0407553	1.3837e-05	-0.0440921	1.45951e-05	-0.0484711	1.51408e-05	-0.0488009	1.65177e-05	-0.0270393	1.64201e-05	-0.0274243	2.13194e-05
-0.0279323	1.44601e-05	-0.0284668	1.2067e-05	-0.0286404	1.13035e-05	-0.0308754	1.18716e-05	-0.0327571	1.21042e-05	-0.0361716	1.2716e-05	-0.0385484	1.33337e-05	-0.0405915	1.3842e-05	-0.0439798	1.45968e-05	-0.0484614	1.76624e-05	-0.0485744	1.66425e-05	-0.0268997	1.70922e-05	-0.0273928	1.77613e-05
-0.0277538	1.42824e-05	-0.0283016	1.17907e-05	-0.0284537	1.12741e-05	-0.0307106	1.18236e-05	-0.0325635	1.17835e-05	-0.0359873	1.2727e-05	-0.0384006	1.32184e-05	-0.0403864	1.43002e-05	-0.04384	1.49301e-05	-0.0484552	1.58456e-05	-0.0483397	1.66559e-05	-0.0267954	1.74615e-05	-0.0273873	2.81584e-05
-0.0275744	1.41312e-05	-0.0281562	1.16946e-05	-0.0282809	1.11305e-05	-0.0305394	1.18146e-05	-0.0324181	1.18302e-05	-0.035797	1.26918e-05	-0.0382442	1.31489e-05	-0.0401819	1.46918e-05	-0.043664	1.48456e-05	-0.0482504	1.82531e-05	-0.0481361	1.62063e-05	-0.0265686	1.668e-05	-0.0271302	2.12205e-05
-0.0273984	1.39135e-05	-0.0279905	1.17311e-05	-0.0281097	1.10244e-05	-0.0303578	1.17419e-05	-0.0322708	1.19141e-05	-0.0356241	1.24837e-05	-0.0380959	1.31551e-05	-0.0401024	1.37576e-05	-0.0434617	1.50517e-05	-0.0481435	1.71545e-05	-0.0480087	1.67585e-05	-0.0263365	1.5964e-05	-0.0269027	1.79019e-05
-0.0272135	1.36639e-05	-0.027789	1.15503e-05	-0.0279344	1.09358e-05	-0.0301792	1.16309e-05	-0.0320981	1.18201e-05	-0.0354809	1.25252e-05	-0.0379549	1.31057e-05	-0.0400681	1.3436e-05	-0.0432716	1.53541e-05	-0.048039	1.63668e-05	-0.0478825	1.74659e-05	-0.0262005	1.6148e-05	-0.0268579	2.59913e-05
-0.0270201	1.34547e-05	-0.0275787	1.1399e-05	-0.0277503	1.08173e-05	-0.0300051	1.15773e-05	-0.0319161	1.17776e-05	-0.0353303	1.26543e-05	-0.0378108	1.30414e-05	-0.0399457	1.39358e-05	-0.0431232	1.5206e-05	-0.0478326	1.69791e-05	-0.0476874	1.71268e-05	-0.0261147	1.58943e-05	-0.0267657	2.44626e-05
-0.0268252	1.32758e-05	-0.0273785	1.13267e-05	-0.027554	1.0753e-05	-0.0298423	1.14297e-05	-0.0317458	1.1816e-05	-0.0351642	1.26489e-05	-0.0376386	1.32309e-05	-0.0397503	1.37231e-05	-0.0430227	1.55977e-05	-0.0476439	1.77662e-05	-0.0474831	1.68579e-05	-0.0260191	1.5703e-05	-0.0267207	1.53994e-05
-0.0266353	1.30174e-05	-0.0271889	1.11656e-05	-0.0273589	1.07073e-05	-0.0296916	1.13727e-05	-0.0315751	1.18656e-05	-0.0350048	1.25827e-05	-0.0374297	1.30994e-05	-0.0395765	1.32728e-05	-0.0429793	1.53246e-05	-0.0475551	1.70437e-05	-0.0473316	1.73321e-05	-0.0257953	1.66931e-05	-0.0267071	1.29623e-05
-0.026443	1.28066e-05	-0.0270008	1.10454e-05	-0.0271776	1.05668e-05	-0.0295228	1.14333e-05	-0.0313981	1.18655e-05	-0.0348456	1.25297e-05	-0.0372428	1.27425e-05	-0.0394364	1.31863e-05	-0.0429037	1.47809e-05	-0.0474482	1.62736e-05	-0.0472354	1.70319e-05	-0.0254753	1.66543e-05	-0.0266868	1.96161e-05
-0.0262453	1.26048e-05	-0.0268156	1.08716e-05	-0.0269802	1.03755e-05	-0.02934	1.14002e-05	-0.0312216	1.18606e-05	-0.0346902	1.24325e-05	-0.0371073	1.28371e-05	-0.0392902	1.31402e-05	-0.0427988	1.44984e-05	-0.0473345	1.55251e-05	-0.0471398	1.68002e-05	-0.0252481	1.5615e-05	-0.0265544	3.6716e-05
-0.0260368	1.23587e-05	-0.0266244	1.07017e-05	-0.0267705	1.02212e-05	-0.0291859	1.11469e-05	-0.0310285	1.17611e-05	-0.0345435	1.24143e-05	-0.0369685	1.29853e-05	-0.0391803	1.33911e-05	-0.0427079	1.44054e-05	-0.0472648	1.54206e-05	-0.0470486	1.64586e-05	-0.0251396	1.5687e-05	-0.0262186	4.25258e-05
-0.0258302	1.20551e-05	-0.0264226	1.05767e-05	-0.0265683	1.01326e-05	-0.0290399	1.09917e-05	-0.0308734	1.13639e-05	-0.0344073	1.23034e-05	-0.036813	1.29806e-05	-0.0390723	1.36909e-05	-0.0425803	1.47205e-05	-0.0471299	1.61864e-05	-0.0470083	1.68169e-05	-0.0249892	1.62815e-05	-0.0260773	2.94265e-05
-0.0256202	1.17956e-05	-0.0262224	1.04843e-05	-0.0263727	9.98984e-06	-0.0288683	1.09873e-05	-0.0307427	1.11858e-05	-0.0342599	1.21385e-05	-0.0366627	1.2926e-05	-0.0389274	1.36285e-05	-0.0424338	1.48122e-05	-0.0469312	1.60875e-05	-0.0469638	1.73471e-05	-0.0247827	1.6337e-05	-0.0260217	1.63266e-05
-0.0253981	1.15708e-05	-0.0260265	1.03478e-05	-0.026172	9.86167e-06	-0.0286793	1.08898e-05	-0.0305833	1.11696e-05	-0.0340777	1.22232e-05	-0.0364942	1.27566e-05	-0.0387811	1.35664e-05	-0.0422652	1.52032e-05	-0.046721	1.61318e-05	-0.0468524	1.68962e-05	-0.0245651	1.65178e-05	-0.0259806	2.58712e-05
-0.0251657	1.13326e-05	-0.0258143	1.01624e-05	-0.0259594	9.77175e-06	-0.0284878	1.0789e-05	-0.0304262	1.11693e-05	-0.0339042	1.23633e-05	-0.036335	1.24749e-05	-0.0386168	1.33681e-05	-0.0420686	1.52275e-05	-0.0465192	1.62681e-05	-0.0467258	1.66064e-05	-0.0242878	1.62733e-05	-0.0259779	2.84597e-05
-0.0249457	1.09825e-05	-0.0256066	9.92091e-06	-0.0257447	9.68231e-06	-0.0282922	1.06867e-05	-0.030258	1.12457e-05	-0.0337488	1.23838e-05	-0.0362152	1.25158e-05	-0.0384208	1.34422e-05	-0.0419147	1.47288e-05	-0.0463737	1.5637e-05	-0.0466694	1.72773e-05	-0.0240204	1.58899e-05	-0.0258747	2.41383e-05
-0.0247071	1.06159e-05	-0.0253949	9.71461e-06	-0.025535	9.54982e-06	-0.0281001	1.05431e-05	-0.0300743	1.122e-05	-0.0335501	1.20971e-05	-0.036073	1.27637e-05	-0.0382467	1.36974e-05	-0.0417878	1.45992e-05	-0.0463568	1.63058e-05	-0.0464711	2.12005e-05	-0.0238103	1.59337e-05	-0.0258504	1.82998e-05
-0.0244578	1.02621e-05	-0.0251689	9.54567e-06	-0.0253227	9.43328e-06	-0.0279102	1.04392e-05	-0.0299086	1.1054e-05	-0.0333176	1.20284e-05	-0.0358982	1.2731e-05	-0.0380974	1.3757e-05	-0.0416527	1.45384e-05	-0.0463338	1.63389e-05	-0.0462021	1.81941e-05	-0.0235797	1.60741e-05	-0.0256975	2.01056e-05
-0.0242174	1.00302e-05	-0.0249383	9.40134e-06	-0.025109	9.2917e-06	-0.02769	1.04961e-05	-0.0297427	1.09209e-05	-0.0331383	1.23271e-05	-0.0357295	1.26247e-05	-0.0379607	1.39029e-05	-0.0415091	1.44087e-05	-0.0462769	1.51432e-05	-0.0461864	1.64804e-05	-0.0233801	1.64403e-05	-0.0256933	2.0838e-05
-0.0239732	9.78114e-06	-0.0247138	9.20241e-06	-0.0248802	9.12147e-06	-0.027468	1.05426e-05	-0.0295398	1.10162e-05	-0.0330133	1.22333e-05	-0.0355722	1.26207e-05	-0.0378415	1.38956e-05	-0.041341	1.45197e-05	-0.0460879	1.52056e-05	-0.0461095	1.85266e-05	-0.0232065	1.67574e-05	-0.0256397	2.60429e-05
-0.0236786	9.38127e-06	-0.0244874	9.0314e-06	-0.0246431	8.9675e-06	-0.0272667	1.04725e-05	-0.029331	1.10623e-05	-0.0328703	1.20389e-05	-0.0354208	1.25766e-05	-0.0376613	1.33771e-05	-0.041182	1.47012e-05	-0.045929	1.55667e-05	-0.0460486	1.83259e-05	-0.022986	1.66242e-05	-0.025559	2.5059e-05
-0.0233784	8.96034e-06	-0.0242549	8.85722e-06	-0.0244077	8.85165e-06	-0.0270595	1.03783e-05	-0.029156	1.08919e-05	-0.0327163	1.19065e-05	-0.0352691	1.25384e-05	-0.0374421	1.31423e-05	-0.0410657	1.44371e-05	-0.0457411	1.64545e-05	-0.0460436	2.0525e-05	-0.0228174	1.59602e-05	-0.0255327	2.09198e-05
-0.0230714	8.62017e-06	-0.0239831	8.58671e-06	-0.0241749	8.70341e-06	-0.0268587	1.02286e-05	-0.0289878	1.07912e-05	-0.0325646	1.18147e-05	-0.035111	1.25468e-05	-0.0372869	1.34594e-05	-0.0409544	1.42747e-05	-0.0455235	1.68714e-05	-0.046017	1.69033e-05	-0.0226406	1.5481e-05	-0.0255182	2.30682e-05
-0.0227523	8.28377e-06	-0.0237091	8.2779e-06	-0.0239296	8.54418e-06	-0.0266641	1.01383e-05	-0.0288111	1.07242e-05	-0.0323954	1.18387e-05	-0.0349563	1.25772e-05	-0.0371933	1.32555e-05	-0.0407767	1.48493e-05	-0.0454136	1.57628e-05	-0.0459191	1.69289e-05	-0.0223826	1.56327e-05	-0.0252944	2.41274e-05
-0.0223816	7.88621e-06	-0.0234694	8.1424e-06	-0.0236756	8.39118e-06	-0.026493	9.8912e-06	-0.028629	1.06421e-05	-0.0322235	1.18412e-05	-0.0347957	1.26656e-05	-0.0370782	1.29286e-05	-0.0405632	1.49817e-05	-0.0453498	1.54406e-05	-0.045919	1.82883e-05	-0.0221871	1.61476e-05	-0.0252072	2.36613e-05
-0.0220168	7.43139e-06	-0.0232351	7.97167e-06	-0.0234193	8.26283e-06	-0.0263262	9.71581e-06	-0.028434	1.06232e-05	-0.0320591	1.17857e-05	-0.0346167	1.2604e-05	-0.0368762	1.33569e-05	-0.0404256	1.42399e-05	-0.0452642	1.53581e-05	-0.0459088	1.84984e-05	-0.0220498	1.61303e-05	-0.0251672	2.26824e-05
-0.021614	7.00591e-06	-0.0229731	7.76087e-06	-0.02317	8.08596e-06	-0.0261236	9.7015e-06	-0.0282423	1.06329e-05	-0.0318938	1.17345e-05	-0.0344605	1.23335e-05	-0.0366909	1.38733e-05	-0.040329	1.40412e-05	-0.0452175	1.5714e-05	-0.0457653	1.67816e-05	-0.0218769	1.5842e-05	-0.0251513	1.89784e-05
-0.0211918	6.59436e-06	-0.022704	7.5402e-06	-0.022915	7.93695e-06	-0.0259103	9.64411e-06	-0.0280662	1.05478e-05	-0.0317243	1.1704e-05	-0.0343182	1.22232e-05	-0.0365861	1.36733e-05	-0.0401517	1.47124e-05	-0.0451368	1.66787e-05	-0.0457507	1.72242e-05	-0.0217619	1.50983e-05	-0.0249418	1.77993e-05
-0.0206549	6.0929e-06	-0.0223992	7.28196e-06	-0.0226527	7.78659e-06	-0.0256795	9.66431e-06	-0.0278873	1.0457e-05	-0.0315335	1.15585e-05	-0.0341497	1.23068e-05	-0.036437	1.31566e-05	-0.0399298	1.4865e-05	-0.04495	1.61961e-05	-0.0457393	1.65193e-05	-0.0217076	1.49383e-05	-0.0249277	2.16831e-05
-0.0201229	5.56085e-06	-0.0220857	7.01322e-06	-0.0223706	7.60965e-06	-0.0254385	9.63785e-06	-0.0276969	1.0417e-05	-0.0313277	1.14941e-05	-0.0339721	1.23039e-05	-0.0362424	1.29871e-05	-0.0397763	1.42442e-05	-0.0447231	1.62056e-05	-0.0456774	1.79164e-05	-0.0215334	1.57809e-05	-0.0249259	2.03706e-05
-0.0194016	4.96819e-06	-0.0217517	6.7647e-06	-0.0220887	7.40395e-06	-0.0252395	9.39604e-06	-0.0274965	1.03361e-05	-0.0311466	1.15803e-05	-0.0337999	1.22563e-05	-0.0360705	1.30351e-05	-0.0396431	1.39385e-05	-0.0445278	1.65983e-05	-0.0455295	1.63281e-05	-0.0212848	1.60394e-05	-0.024846	1.60842e-05
-0.0186603	4.4209e-06	-0.0214107	6.50031e-06	-0.0218001	7.22792e-06	-0.0250423	9.21373e-06	-0.0272995	1.02091e-05	-0.0309949	1.14699e-05	-0.0336343	1.22628e-05	-0.0359121	1.29676e-05	-0.0394842	1.38494e-05	-0.0444063	1.59888e-05	-0.0453529	1.67037e-05	-0.0211184	1.55942e-05	-0.0247782	1.69077e-05
-0.0175171	3.77656e-06	-0.0210358	6.23844e-06	-0.0214847	7.09054e-06	-0.024809	9.16494e-06	-0.0271041	1.0115e-05	-0.0308494	1.14175e-05	-0.0334751	1.22061e-05	-0.0357896	1.31774e-05	-0.0393608	1.40889e-05	-0.0443108	1.58245e-05	-0.0452226	1.64624e-05	-0.0209553	1.51911e-05	-0.0246	1.69153e-05
-0.0163649	3.21103e-06	-0.0206669	5.93418e-06	-0.0211656	6.97356e-06	-0.0245675	9.09478e-06	-0.0269026	1.00465e-05	-0.0306822	1.1499e-05	-0.033316	1.21609e-05	-0.03571	1.30275e-05	-0.0392513	1.42203e-05	-0.044226	1.54866e-05	-0.0450834	1.61513e-05	-0.0207197	1.52252e-05	-0.024386	1.55547e-05
-0.0143895	2.58464e-06	-0.0202513	5.64327e-06	-0.0208869	6.73953e-06	-0.0243395	8.95101e-06	-0.0267038	1.00035e-05	-0.0304904	1.14194e-05	-0.0331493	1.21796e-05	-0.0356716	1.32248e-05	-0.0390944	1.39016e-05	-0.0441725	1.55431e-05	-0.0450532	1.49938e-05	-0.0205421	1.56732e-05	-0.0241401	1.46901e-05
-0.0123834	2.09498e-06	-0.0198088	5.36733e-06	-0.0205706	6.48685e-06	-0.0241072	8.82921e-06	-0.0265118	9.91462e-06	-0.0302938	1.13688e-05	-0.0329795	1.21738e-05	-0.0355678	1.41481e-05	-0.0389101	1.38267e-05	-0.0440554	1.65179e-05	-0.0450145	1.48769e-05	-0.0203587	1.64322e-05	-0.0240368	1.69923e-05
-0.010602	1.84756e-06	-0.0192752	5.04986e-06	-0.0202225	6.27125e-06	-0.0238729	8.69303e-06	-0.0263109	9.80384e-06	-0.0301054	1.13746e-05	-0.0328144	1.21283e-05	-0.0353238	1.37015e-05	-0.0387432	1.39158e-05	-0.0438775	1.66171e-05	-0.0449671	1.68863e-05	-0.0200912	1.63953e-05	-0.0239677	1.99515e-05
-0.00876916	1.62232e-06	-0.0187423	4.70898e-06	-0.0198593	6.07988e-06	-0.0236402	8.58256e-06	-0.0260975	9.73654e-06	-0.0299381	1.12322e-05	-0.0326442	1.20573e-05	-0.0350957	1.30537e-05	-0.0385977	1.37962e-05	-0.0437599	1.58392e-05	-0.0447649	1.71397e-05	-0.0198706	1.58987e-05	-0.02376	1.8991e-05
-0.00740659	1.52406e-06	-0.0181267	4.38917e-06	-0.0194971	5.85962e-06	-0.0234019	8.47314e-06	-0.0258635	9.5957e-06	-0.0297731	1.11312e-05	-0.0324722	1.19863e-05	-0.034932	1.30444e-05	-0.0384782	1.39243e-05	-0.043649	1.53232e-05	-0.0446445	1.61987e-05	-0.0196628	1.56946e-05	-0.0235866	1.61903e-05
-0.00610596	1.41252e-06	-0.0175124	4.04774e-06	-0.0191138	5.66013e-06	-0.0231539	8.35492e-06	-0.0255989	9.58212e-06	-0.0295832	1.11797e-05	-0.0323117	1.2004e-05	-0.0347826	1.28991e-05	-0.0383562	1.41124e-05	-0.0434742	1.55594e-05	-0.0445606	1.59091e-05	-0.0194156	1.58067e-05	-0.0235305	1.67661e-05
-0.00505371	1.35176e-06	-0.0166883	3.67241e-06	-0.0187282	5.43805e-06	-0.022915	8.17302e-06	-0.0253754	9.75231e-06	-0.0293669	1.10716e-05	-0.0321603	1.19542e-05	-0.0346555	1.29495e-05	-0.0381905	1.3879e-05	-0.0432885	1.56361e-05	-0.0444133	1.64693e-05	-0.0191459	1.56473e-05	-0.0233956	2.10678e-05
-0.00378846	1.30417e-06	-0.0158529	3.30831e-06	-0.0182922	5.20622e-06	-0.0226701	8.01225e-06	-0.0252263	9.57598e-06	-0.0291255	1.1112e-05	-0.0319963	1.18338e-05	-0.0345439	1.28679e-05	-0.0380133	1.37231e-05	-0.0432686	1.61698e-05	-0.0442419	1.66515e-05	-0.018935	1.48601e-05	-0.0232636	2.46671e-05
-0.00289655	1.29518e-06	-0.0145424	2.87097e-06	-0.0178395	4.97133e-06	-0.0224174	7.85814e-06	-0.0250594	9.35774e-06	-0.0289068	1.12842e-05	-0.0318344	1.16747e-05	-0.034423	1.27327e-05	-0.037866	1.3865e-05	-0.043251	1.50208e-05	-0.0441277	1.60245e-05	-0.0188246	1.49165e-05	-0.0232346	2.56598e-05
-0.00221659	1.2642e-06	-0.0131888	2.48651e-06	-0.0173373	4.74745e-06	-0.0221722	7.7567e-06	-0.0248523	9.29211e-06	-0.0287493	1.10714e-05	-0.0316717	1.15526e-05	-0.0342681	1.28756e-05	-0.0377392	1.38231e-05	-0.0431993	1.45132e-05	-0.0440962	1.35557e-05	-0.0186178	1.59436e-05	-0.0231828	2.44632e-05
-0.00162548	1.24602e-06	-0.0116664	2.20294e-06	-0.0168357	4.49944e-06	-0.0219223	7.65164e-06	-0.0246333	9.19306e-06	-0.0285992	1.09339e-05	-0.031453	1.18239e-05	-0.0341008	1.29018e-05	-0.0376247	1.38834e-05	-0.0431562	1.5661e-05	-0.0440599	1.44094e-05	-0.018337	1.62807e-05	-0.0231792	2.14542e-05
-0.000592607	1.2637e-06	-0.0101431	1.93404e-06	-0.0162763	4.26364e-06	-0.0216482	7.50542e-06	-0.0244078	9.09475e-06	-0.0284313	1.08853e-05	-0.0312111	1.18947e-05	-0.033944	1.28392e-05	-0.0374699	1.44039e-05	-0.0430068	1.55609e-05	-0.0440427	1.58712e-05	-0.018211	1.5252e-05	-0.0231367	1.97181e-05
0.000513139	1.27302e-06	-0.00862954	1.75947e-06	-0.0157007	4.02157e-06	-0.0213681	7.35215e-06	-0.0241733	8.9824e-06	-0.0282598	1.08267e-05	-0.0310157	1.16248e-05	-0.0337988	1.28866e-05	-0.0372404	1.41495e-05	-0.0428617	1.55252e-05	-0.0437723	1.68939e-05	-0.018132	1.4887e-05	-0.0229289	1.94223e-05
0.00131788	1.25788e-06	-0.00711802	1.5847e-06	-0.0150246	3.77694e-06	-0.0210797	7.21186e-06	-0.0239428	8.84013e-06	-0.0280817	1.07985e-05	-0.0308504	1.1593e-05	-0.0336423	1.30517e-05	-0.037023	1.37091e-05	-0.0426914	1.5822e-05	-0.0432771	1.81936e-05	-0.0180044	1.4856e-05	-0.0227496	2.99065e-05
0.00181482	1.26761e-06	-0.00594044	1.49983e-06	-0.0143409	3.51727e-06	-0.0207889	7.05456e-06	-0.0237223	8.76163e-06	-0.0278824	1.06659e-05	-0.0306675	1.1674e-05	-0.0334624	1.29987e-05	-0.0368664	1.38781e-05	-0.0425109	1.59696e-05	-0.0429467	1.69713e-05	-0.017882	1.4783e-05	-0.022565	3.0272e-05
0.00295629	1.34106e-06	-0.00467894	1.4173e-06	-0.0135127	3.25861e-06	-0.0204888	6.91683e-06	-0.0234911	8.71255e-06	-0.0276831	1.04981e-05	-0.0305011	1.18449e-05	-0.0332794	1.29647e-05	-0.0367317	1.38692e-05	-0.0423697	1.56073e-05	-0.0427442	1.77219e-05	-0.0177141	1.49618e-05	-0.0223525	2.83938e-05
0.0042601	1.39326e-06	-0.00388696	1.39514e-06	-0.0126687	3.00039e-06	-0.020185	6.76549e-06	-0.0232439	8.61882e-06	-0.0275074	1.04804e-05	-0.030394	1.16135e-05	-0.033082	1.28301e-05	-0.0365794	1.37107e-05	-0.0422237	1.52601e-05	-0.0426789	1.64072e-05	-0.0175245	1.49651e-05	-0.0222196	2.23479e-05
0.00574474	1.48474e-06	-0.00313463	1.36511e-06	-0.0116966	2.77226e-06	-0.0198694	6.61772e-06	-0.0229967	8.50723e-06	-0.0273343	1.04535e-05	-0.0302786	1.13815e-05	-0.0328723	1.27672e-05	-0.0363895	1.39127e-05	-0.0420963	1.46332e-05	-0.0425957	1.52774e-05	-0.0173096	1.52862e-05	-0.0221923	2.21739e-05
0.00713185	1.58112e-06	-0.00236927	1.34025e-06	-0.0107207	2.53803e-06	-0.0195502	6.45397e-06	-0.0227549	8.43546e-06	-0.0271474	1.03645e-05	-0.030109	1.14921e-05	-0.0327003	1.29989e-05	-0.0361679	1.3804e-05	-0.0420207	1.46419e-05	-0.0423821	1.56675e-05	-0.0170819	1.54664e-05	-0.0220831	1.61247e-05
0.00926199	1.84748e-06	-0.00144603	1.32505e-06	-0.00960645	2.33888e-06	-0.0192193	6.30477e-06	-0.0225251	8.30367e-06	-0.0269615	1.02526e-05	-0.0299241	1.14914e-05	-0.0325873	1.2755e-05	-0.0359939	1.31991e-05	-0.0418913	1.53028e-05	-0.0422341	1.6799e-05	-0.0168814	1.54476e-05	-0.0220317	1.91558e-05
0.0113524	2.14858e-06	-0.00065295	1.32296e-06	-0.00847082	2.14004e-06	-0.0188831	6.13645e-06	-0.0222901	8.18329e-06	-0.0267901	1.02316e-05	-0.0297504	1.14095e-05	-0.0324779	1.25876e-05	-0.0358872	1.32569e-05	-0.0416972	1.51829e-05	-0.0421836	1.67788e-05	-0.016644	1.52548e-05	-0.021666	1.88144e-05
0.0131141	2.55821e-06	5.30325e-05	1.31357e-06	-0.00739712	2.01183e-06	-0.0185436	5.9997e-06	-0.0220347	8.11475e-06	-0.026614	1.0234e-05	-0.0295666	1.12844e-05	-0.0323487	1.25588e-05	-0.0357741	1.33909e-05	-0.0414996	1.50974e-05	-0.0420211	1.54492e-05	-0.0163764	1.52783e-05	-0.0216441	1.65235e-05
0.0148867	3.02695e-06	0.000622849	1.31642e-06	-0.00629867	1.87974e-06	-0.0182005	5.85336e-06	-0.0217698	8.03851e-06	-0.0264024	1.00708e-05	-0.0293689	1.12308e-05	-0.0321814	1.22699e-05	-0.035633	1.3275e-05	-0.0413556	1.55966e-05	-0.0417688	1.51439e-05	-0.0161374	1.54161e-05	-0.0214434	2.20427e-05
0.0160667	3.45836e-06	0.00148227	1.34862e-06	-0.00535313	1.80747e-06	-0.017831	5.69986e-06	-0.0215204	7.89389e-06	-0.0261696	9.9946e-06	-0.0291773	1.12305e-05	-0.0319653	1.23318e-05	-0.0354638	1.34104e-05	-0.0413266	1.47299e-05	-0.0416651	1.6563e-05	-0.0159547	1.50006e-05	-0.021432	3.02476e-05
0.0171945	3.9518e-06	0.00240878	1.37028e-06	-0.00438646	1.73024e-06	-0.0174423	5.55557e-06	-0.0212618	7.74807e-06	-0.0259594	1.00435e-05	-0.0289798	1.12708e-05	-0.0317828	1.26209e-05	-0.0353209	1.37575e-05	-0.0412872	1.3995e-05	-0.0415885	1.81951e-05	-0.0158207	1.50002e-05	-0.0213877	3.02385e-05
0.0179166	4.3184e-06	0.00330996	1.39519e-06	-0.0035065	1.68127e-06	-0.0170161	5.39285e-06	-0.0209871	7.62829e-06	-0.0257675	1.00012e-05	-0.0287981	1.13865e-05	-0.031655	1.25021e-05	-0.035218	1.37761e-05	-0.0410943	1.48536e-05	-0.0414206	1.82964e-05	-0.0156315	1.55801e-05	-0.021366	3.04615e-05
0.0186369	4.67542e-06	0.00410544	1.42575e-06	-0.00258964	1.63075e-06	-0.0166019	5.18863e-06	-0.0207214	7.55601e-06	-0.0255667	9.91853e-06	-0.0286343	1.14009e-05	-0.0314971	1.2211e-05	-0.0351104	1.37405e-05	-0.0408964	1.55848e-05	-0.041354	1.66989e-05	-0.0153699	1.5541e-05	-0.0212536	3.83831e-05
0.0192659	5.07413e-06	0.0054251	1.53014e-06	-0.00184154	1.61094e-06	-0.0161866	5.03139e-06	-0.0204531	7.47024e-06	-0.0253637	9.83103e-06	-0.0284527	1.13084e-05	-0.0313153	1.20633e-05	-0.0350032	1.36936e-05	-0.0408047	1.51115e-05	-0.0413139	1.58943e-05	-0.0151279	1.53216e-05	-0.0210123	3.485e-05
0.0198728	5.48498e-06	0.00675196	1.62797e-06	-0.00103815	1.5937e-06	-0.0157724	4.85048e-06	-0.0201681	7.36051e-06	-0.0251532	9.7281e-06	-0.0282792	1.11298e-05	-0.0311633	1.21303e-05	-0.0348676	1.34205e-05	-0.0407229	1.48552e-05	-0.0412284	1.55988e-05	-0.0149295	1.55407e-05	-0.0208184	2.25612e-05
0.0203344	5.80314e-06	0.0082428	1.79465e-06	-0.000286287	1.58554e-06	-0.0153155	4.66937e-06	-0.0198869	7.22716e-06	-0.0249402	9.60809e-06	-0.0281087	1.10038e-05	-0.0310378	1.19983e-05	-0.0346954	1.34441e-05	-0.0405587	1.55851e-05	-0.0411157	1.50682e-05	-0.0148049	1.51666e-05	-0.0206722	1.59933e-05
0.0207904	6.10198e-06	0.00970211	1.96209e-06	0.000539273	1.58768e-06	-0.0148333	4.49392e-06	-0.0195939	7.09471e-06	-0.0247504	9.60818e-06	-0.0279226	1.09673e-05	-0.0309049	1.18446e-05	-0.0345284	1.35057e-05	-0.0403505	1.5716e-05	-0.0409406	1.52267e-05	-0.0147035	1.49478e-05	-0.0204805	1.7543e-05
0.0212283	6.46934e-06	0.0113404	2.26411e-06	0.0013171	1.59471e-06	-0.0143081	4.32691e-06	-0.0192951	6.95498e-06	-0.0245501	9.6722e-06	-0.0277124	1.08087e-05	-0.0307183	1.2067e-05	-0.0343943	1.32673e-05	-0.0402077	1.50182e-05	-0.0408005	1.57425e-05	-0.0144967	1.54687e-05	-0.0204339	1.82012e-05
0.0216637	6.80987e-06	0.01298	2.59025e-06	0.00213014	1.60866e-06	-0.0137861	4.13626e-06	-0.0189988	6.85004e-06	-0.0243109	9.56117e-06	-0.0274938	1.06735e-05	-0.0305055	1.20802e-05	-0.0342862	1.32832e-05	-0.0401503	1.5349e-05	-0.0406801	1.61193e-05	-0.0142604	1.57031e-05	-0.0204156	1.86533e-05
0.0220446	7.12158e-06	0.0141412	2.90225e-06	0.00289097	1.62628e-06	-0.0132338	3.96761e-06	-0.0186966	6.74094e-06	-0.0240736	9.4191e-06	-0.0273171	1.07809e-05	-0.0303144	1.19362e-05	-0.0341324	1.37665e-05	-0.0401185	1.54111e-05	-0.0405951	1.62488e-05	-0.0141661	1.48546e-05	-0.0204068	1.87923e-05
0.0224155	7.43e-06	0.0152532	3.24308e-06	0.00383265	1.67622e-06	-0.0126638	3.79354e-06	-0.0183837	6.63274e-06	-0.0238566	9.38585e-06	-0.027177	1.06781e-05	-0.0301788	1.21829e-05	-0.033911	1.35988e-05	-0.0400256	1.4828e-05	-0.0405897	1.68185e-05	-0.0141151	1.44945e-05	-0.0202724	1.95972e-05
0.0227717	7.79468e-06	0.0160964	3.58129e-06	0.00473267	1.72483e-06	-0.0120573	3.64005e-06	-0.0180794	6.4852e-06	-0.0236581	9.25692e-06	-0.0270298	1.05589e-05	-0.0300764	1.22185e-05	-0.0337084	1.32154e-05	-0.0398852	1.47347e-05	-0.0405786	1.55661e-05	-0.0139148	1.52658e-05	-0.0200054	1.76869e-05
0.0231313	8.10355e-06	0.0169421	3.91401e-06	0.00572397	1.80473e-06	-0.0114497	3.46579e-06	-0.0177653	6.35684e-06	-0.0234519	9.12455e-06	-0.0268523	1.06025e-05	-0.029909	1.18223e-05	-0.0335513	1.32711e-05	-0.0397673	1.48817e-05	-0.0404533	1.62535e-05	-0.0136245	1.53816e-05	-0.0197416	1.74077e-05
0.0234609	8.39708e-06	0.0175544	4.18229e-06	0.006699	1.87975e-06	-0.0107658	3.29692e-06	-0.0174137	6.28787e-06	-0.0232373	9.00511e-06	-0.0266452	1.04984e-05	-0.0296919	1.17396e-05	-0.0333998	1.3286e-05	-0.0395814	1.59699e-05	-0.0402956	1.64561e-05	-0.013383	1.51019e-05	-0.0196208	1.89786e-05
0.0237806	8.68742e-06	0.0181605	4.43651e-06	0.00785171	2.01974e-06	-0.0100589	3.12692e-06	-0.0170394	6.18791e-06	-0.0230311	8.94759e-06	-0.0264483	1.03143e-05	-0.0295095	1.18911e-05	-0.0332489	1.33144e-05	-0.0393365	1.62494e-05	-0.0402085	1.56885e-05	-0.0131811	1.50686e-05	-0.0196181	1.88508e-05
0.0240605	8.88445e-06	0.0186991	4.70819e-06	0.00898594	2.1524e-06	-0.00932787	2.99044e-06	-0.0166982	6.00345e-06	-0.0228159	8.91809e-06	-0.026283	1.031e-05	-0.029344	1.19466e-05	-0.0331256	1.30829e-05	-0.0391907	1.52186e-05	-0.0401815	1.57601e-05	-0.0130202	1.45977e-05	-0.0195974	1.82169e-05
0.0243351	9.072e-06	0.0192365	4.95809e-06	0.0100946	2.33259e-06	-0.00858368	2.84496e-06	-0.0163751	5.88852e-06	-0.0225892	8.84558e-06	-0.0261058	1.03755e-05	-0.0291556	1.1845e-05	-0.0330039	1.29011e-05	-0.0391081	1.50915e-05	-0.0400925	1.67585e-05	-0.0128736	1.43211e-05	-0.0195627	1.87419e-05
0.0246016	9.28314e-06	0.0197057	5.19798e-06	0.0111793	2.51105e-06	-0.00781209	2.72654e-06	-0.0160344	5.78022e-06	-0.0223687	8.732e-06	-0.0259095	1.03369e-05	-0.0289754	1.1661e-05	-0.0328686	1.2808e-05	-0.0390417	1.47415e-05	-0.0398339	1.55628e-05	-0.0127206	1.41333e-05	-0.0195004	1.91742e-05
0.0248783	9.42213e-06	0.0201795	5.40639e-06	0.0121722	2.73147e-06	-0.00703388	2.59748e-06	-0.0156732	5.66432e-06	-0.0221374	8.60486e-06	-0.0257136	1.02881e-05	-0.0288033	1.15731e-05	-0.032727	1.26866e-05	-0.0389607	1.43414e-05	-0.0394982	1.52455e-05	-0.0125714	1.4005e-05	-0.0194946	1.80073e-05
0.0251468	9.55583e-06	0.020606	5.60161e-06	0.0131401	2.95286e-06	-0.00625975	2.50143e-06	-0.0153115	5.53493e-06	-0.0218791	8.55393e-06	-0.0255063	1.01948e-05	-0.0286042	1.16673e-05	-0.0325473	1.28683e-05	-0.0388432	1.42812e-05	-0.0393043	1.66065e-05	-0.0123033	1.47513e-05	-0.019438	1.73857e-05
0.025388	9.7849e-06	0.0209825	5.85349e-06	0.0139581	3.18763e-06	-0.005461	2.4015e-06	-0.01493	5.40693e-06	-0.0216199	8.50973e-06	-0.0252997	1.00688e-05	-0.0284082	1.1756e-05	-0.0323796	1.31132e-05	-0.0387336	1.42933e-05	-0.0392311	1.65772e-05	-0.0119712	1.50618e-05	-0.0190954	1.88493e-05
0.0256239	1.00501e-05	0.0213202	6.11192e-06	0.0147744	3.41058e-06	-0.00468178	2.33193e-06	-0.0145459	5.2625e-06	-0.021372	8.4204e-06	-0.0251079	1.00348e-05	-0.0282603	1.15047e-05	-0.0322298	1.32629e-05	-0.0386146	1.44155e-05	-0.0391001	1.58537e-05	-0.0117171	1.47979e-05	-0.018832	2.1673e-05
0.0258738	1.02116e-05	0.0217057	6.24971e-06	0.0154662	3.64021e-06	-0.00388329	2.25807e-06	-0.0141211	5.10162e-06	-0.021123	8.34499e-06	-0.0249157	1.00058e-05	-0.0281261	1.13867e-05	-0.0320516	1.31615e-05	-0.0384632	1.42154e-05	-0.0389125	1.57935e-05	-0.011516	1.48558e-05	-0.0187405	1.93582e-05
0.0261153	1.03654e-05	0.0220764	6.39326e-06	0.0161707	3.844e-06	-0.00313834	2.21077e-06	-0.013642	4.9918e-06	-0.0208814	8.22637e-06	-0.0247113	9.92717e-06	-0.0279681	1.14024e-05	-0.0318853	1.29287e-05	-0.0382596	1.45653e-05	-0.0388138	1.6807e-05	-0.011332	1.46892e-05	-0.0186614	1.69813e-05
0.0263649	1.04631e-05	0.0224228	6.56285e-06	0.0167775	4.03615e-06	-0.00236616	2.16296e-06	-0.0131829	4.92728e-06	-0.0206421	8.1381e-06	-0.0245004	9.86747e-06	-0.0277932	1.1317e-05	-0.0317151	1.27153e-05	-0.0380882	1.51931e-05	-0.0387702	1.72605e-05	-0.0111444	1.45318e-05	-0.0186603	1.66129e-05
0.0266105	1.05594e-05	0.022749	6.72483e-06	0.0173497	4.23633e-06	-0.00163528	2.13352e-06	-0.0128004	4.75317e-06	-0.02039	8.07823e-06	-0.0243036	9.88094e-06	-0.0276088	1.12928e-05	-0.0315264	1.26256e-05	-0.0379819	1.51473e-05	-0.0385863	1.58727e-05	-0.0109361	1.45995e-05	-0.0186349	1.72326e-05
0.0268468	1.06782e-05	0.0230768	6.86036e-06	0.0178616	4.44274e-06	-0.000859943	2.10763e-06	-0.012423	4.62458e-06	-0.0201308	8.00886e-06	-0.024103	9.91799e-06	-0.0274242	1.1272e-05	-0.0313537	1.26689e-05	-0.0378761	1.51155e-05	-0.0383366	1.52689e-05	-0.0107247	1.46354e-05	-0.0185683	1.72955e-05
0.027068	1.07298e-05	0.0233868	6.9931e-06	0.0183615	4.63903e-06	-0.000142055	2.09805e-06	-0.0120133	4.51285e-06	-0.0198857	7.87673e-06	-0.0238774	9.83764e-06	-0.0272343	1.12839e-05	-0.0312175	1.24039e-05	-0.0377924	1.4819e-05	-0.0381902	1.59098e-05	-0.0105217	1.46124e-05	-0.0184546	1.93619e-05
0.0272898	1.0769e-05	0.0236708	7.16584e-06	0.0188124	4.83945e-06	0.000618187	2.09912e-06	-0.011553	4.38468e-06	-0.0196465	7.78784e-06	-0.023657	9.71376e-06	-0.0270843	1.15286e-05	-0.0311073	1.23725e-05	-0.0376559	1.40931e-05	-0.0380859	1.61405e-05	-0.0103424	1.48286e-05	-0.018373	2.01123e-05
0.0275298	1.09252e-05	0.0239423	7.35119e-06	0.0192751	5.00762e-06	0.00135542	2.10434e-06	-0.0110624	4.26809e-06	-0.0193975	7.71432e-06	-0.0234572	9.7094e-06	-0.0269722	1.15544e-05	-0.0309621	1.26355e-05	-0.0374753	1.37433e-05	-0.0379553	1.60236e-05	-0.0102428	1.44649e-05	-0.0182836	2.10257e-05
0.0277704	1.10536e-05	0.0242285	7.47265e-06	0.0197167	5.19744e-06	0.00213412	2.12134e-06	-0.0105619	4.16612e-06	-0.0191444	7.65075e-06	-0.0232665	9.65651e-06	-0.0268103	1.12802e-05	-0.0307844	1.26315e-05	-0.0373686	1.4106e-05	-0.0378627	1.53706e-05	-0.0101125	1.39238e-05	-0.0182474	2.00972e-05
0.0279903	1.10853e-05	0.0245289	7.67234e-06	0.020138	5.38549e-06	0.00287824	2.14236e-06	-0.0100737	4.03698e-06	-0.0188869	7.58842e-06	-0.0230644	9.55777e-06	-0.0265973	1.1312e-05	-0.0305946	1.27351e-05	-0.0372177	1.51151e-05	-0.037808	1.52633e-05	-0.0098223	1.43477e-05	-0.0181653	1.82149e-05
0.0281931	1.12087e-05	0.0248499	7.78722e-06	0.0205185	5.56392e-06	0.00365803	2.17825e-06	-0.00957066	3.92666e-06	-0.0186088	7.47946e-06	-0.022853	9.48532e-06	-0.0264309	1.16248e-05	-0.0304191	1.29182e-05	-0.0369721	1.5022e-05	-0.037693	1.59379e-05	-0.00954432	1.47954e-05	-0.0179682	1.85571e-05
0.0283937	1.13483e-05	0.0251539	7.87389e-06	0.0209196	5.68884e-06	0.004406	2.21532e-06	-0.00904841	3.81128e-06	-0.0183237	7.37133e-06	-0.0226362	9.40488e-06	-0.0263418	1.14429e-05	-0.0302731	1.28737e-05	-0.036751	1.46158e-05	-0.0375246	1.59147e-05	-0.00936686	1.46513e-05	-0.0178033	2.0401e-05
0.0286062	1.1395e-05	0.0254034	8.11189e-06	0.0213111	5.82536e-06	0.00522397	2.28269e-06	-0.00850551	3.70875e-06	-0.0180419	7.29291e-06	-0.0224186	9.30262e-06	-0.0261877	1.09267e-05	-0.0301366	1.29082e-05	-0.036657	1.48582e-05	-0.0373994	1.53078e-05	-0.0091937	1.45628e-05	-0.0177152	2.0187e-05
0.0288156	1.14301e-05	0.0255988	8.2159e-06	0.0216733	5.98952e-06	0.00604582	2.34163e-06	-0.00794051	3.61004e-06	-0.0177641	7.18081e-06	-0.0222008	9.21982e-06	-0.0259537	1.08524e-05	-0.0300145	1.28057e-05	-0.0366416	1.54278e-05	-0.0372911	1.50045e-05	-0.00899159	1.46839e-05	-0.0176061	1.9443e-05
0.0290227	1.14726e-05	0.0258302	8.18556e-06	0.0220114	6.15921e-06	0.00689258	2.42625e-06	-0.00737079	3.53038e-06	-0.0174903	7.10081e-06	-0.0219797	9.14496e-06	-0.0257526	1.09686e-05	-0.0298619	1.25042e-05	-0.0365459	1.33145e-05	-0.0371229	1.53961e-05	-0.00873841	1.45344e-05	-0.0174375	2.06578e-05
0.0292298	1.15247e-05	0.0260819	8.22413e-06	0.0223611	6.28486e-06	0.00770236	2.50813e-06	-0.00680523	3.43502e-06	-0.0172274	6.98292e-06	-0.0217607	9.09227e-06	-0.0255735	1.09548e-05	-0.0296687	1.25085e-05	-0.0362795	1.31475e-05	-0.0369551	1.57363e-05	-0.00847517	1.44319e-05	-0.0172652	2.12549e-05
0.029449	1.15051e-05	0.0263003	8.35998e-06	0.0227067	6.43625e-06	0.00851738	2.61816e-06	-0.00623043	3.35574e-06	-0.0169427	6.84256e-06	-0.0215176	9.13893e-06	-0.0253727	1.08272e-05	-0.0294987	1.26787e-05	-0.0361273	1.39516e-05	-0.0367981	1.60014e-05	-0.00825551	1.45446e-05	-0.0171575	1.99702e-05
0.0296792	1.15624e-05	0.0265427	8.62079e-06	0.0230375	6.595e-06	0.00930152	2.72604e-06	-0.00563533	3.27624e-06	-0.0166167	6.78177e-06	-0.0212677	9.15222e-06	-0.0251704	1.06962e-05	-0.0293481	1.27169e-05	-0.0360392	1.43005e-05	-0.0366406	1.62179e-05	-0.00809687	1.41218e-05	-0.0170693	1.92183e-05
0.029895	1.16887e-05	0.0268279	8.69742e-06	0.0233558	6.76819e-06	0.0100605	2.85908e-06	-0.00504051	3.21364e-06	-0.0162931	6.7377e-06	-0.0210506	9.01921e-06	-0.0249776	1.06403e-05	-0.0291777	1.26042e-05	-0.0358723	1.38777e-05	-0.0365265	1.58779e-05	-0.00794809	1.38499e-05	-0.0169599	1.91771e-05
0.0300947	1.17235e-05	0.0270828	8.67384e-06	0.0236949	6.87202e-06	0.010821	2.97748e-06	-0.00443376	3.14734e-06	-0.015981	6.65648e-06	-0.020841	8.94045e-06	-0.0247775	1.06183e-05	-0.0290335	1.2248e-05	-0.035696	1.35003e-05	-0.0364395	1.59141e-05	-0.00772375	1.41567e-05	-0.0168037	1.81345e-05
0.0303041	1.16922e-05	0.0273133	8.73796e-06	0.0240076	6.93222e-06	0.0115681	3.12575e-06	-0.00382552	3.09664e-06	-0.0156533	6.56096e-06	-0.020632	8.84374e-06	-0.0246012	1.07227e-05	-0.0289133	1.21284e-05	-0.0356036	1.39032e-05	-0.0363492	1.60052e-05	-0.00747436	1.42625e-05	-0.0166053	1.73892e-05
0.0305206	1.16962e-05	0.0275543	8.86275e-06	0.0242906	7.0543e-06	0.0122866	3.27257e-06	-0.00319728	3.04764e-06	-0.0153303	6.43723e-06	-0.0204076	8.72057e-06	-0.0244276	1.08356e-05	-0.0287579	1.22712e-05	-0.0355242	1.42804e-05	-0.0362214	1.56536e-05	-0.00723614	1.43084e-05	-0.0164833	2.05081e-05
0.0307327	1.17261e-05	0.0277875	8.996e-06	0.024575	7.21325e-06	0.012928	3.42504e-06	-0.00258478	3.0123e-06	-0.015011	6.35144e-06	-0.0201666	8.64311e-06	-0.0242041	1.06669e-05	-0.0285695	1.21752e-05	-0.035378	1.39863e-05	-0.0360156	1.63176e-05	-0.00698912	1.43708e-05	-0.0163492	2.43835e-05
0.0309351	1.1701e-05	0.0280227	9.17318e-06	0.0248725	7.31081e-06	0.0135684	3.56142e-06	-0.00196365	2.97491e-06	-0.0146888	6.25591e-06	-0.0199355	8.60669e-06	-0.0239865	1.04319e-05	-0.0283912	1.19788e-05	-0.0351771	1.42296e-05	-0.0357687	1.63895e-05	-0.00676267	1.42905e-05	-0.0162379	2.18037e-05
0.0311445	1.16377e-05	0.0282786	9.2423e-06	0.0251596	7.40247e-06	0.0141558	3.70291e-06	-0.0013475	2.94657e-06	-0.0143696	6.17985e-06	-0.0197112	8.53487e-06	-0.0237917	1.03652e-05	-0.0282373	1.19685e-05	-0.03503	1.49614e-05	-0.0356414	1.48596e-05	-0.00657272	1.43719e-05	-0.0162325	2.29036e-05
0.0313546	1.15658e-05	0.0285264	9.28884e-06	0.0254334	7.51345e-06	0.0146639	3.88077e-06	-0.000707317	2.92142e-06	-0.0140508	6.08855e-06	-0.0194841	8.46771e-06	-0.0235691	1.04496e-05	-0.0280618	1.21283e-05	-0.0349252	1.53898e-05	-0.0356202	1.47971e-05	-0.00642923	1.41252e-05	-0.0162059	2.45257e-05
0.0315409	1.16515e-05	0.0287591	9.39482e-06	0.0257048	7.63833e-06	0.0151433	4.09589e-06	-7.72497e-05	2.90465e-06	-0.0137105	5.98066e-06	-0.0192411	8.44095e-06	-0.0233716	1.06372e-05	-0.027866	1.21262e-05	-0.0347487	1.50046e-05	-0.0355498	1.53365e-05	-0.00627661	1.38758e-05	-0.0160735	2.27545e-05
0.0317272	1.17581e-05	0.0289474	9.31008e-06	0.0259623	7.78176e-06	0.0156955	4.23081e-06	0.000565865	2.89377e-06	-0.0133573	5.87234e-06	-0.0190061	8.44518e-06	-0.0232203	1.05818e-05	-0.0276949	1.19144e-05	-0.0345831	1.44334e-05	-0.0353922	1.48686e-05	-0.00606155	1.3925e-05	-0.0159021	1.7739e-05
0.0319419	1.16693e-05	0.029133	9.24453e-06	0.0261969	7.89337e-06	0.0162102	4.36815e-06	0.00116227	2.90228e-06	-0.0130101	5.79562e-06	-0.0187982	8.35334e-06	-0.0230324	1.03562e-05	-0.0275481	1.18999e-05	-0.0344206	1.40144e-05	-0.0351659	1.51586e-05	-0.00583895	1.39216e-05	-0.0157279	1.94973e-05
0.0321599	1.15866e-05	0.0293513	9.31947e-06	0.0264603	7.90492e-06	0.0167013	4.51265e-06	0.0017749	2.92081e-06	-0.0126687	5.69992e-06	-0.0185584	8.18171e-06	-0.0227867	1.04293e-05	-0.027415	1.17877e-05	-0.034201	1.41365e-05	-0.0349196	1.51937e-05	-0.00561179	1.40448e-05	-0.0155846	1.97589e-05
0.0323751	1.15465e-05	0.0295765	9.35391e-06	0.0267414	7.98124e-06	0.0171988	4.71006e-06	0.00240681	2.92829e-06	-0.0123153	5.60686e-06	-0.0182823	8.11094e-06	-0.0225314	1.04427e-05	-0.0273112	1.18815e-05	-0.0339982	1.4392e-05	-0.0347004	1.4898e-05	-0.00538126	1.42049e-05	-0.0155001	1.96586e-05
0.0325877	1.14788e-05	0.0298031	9.39341e-06	0.0270011	8.10843e-06	0.0177408	4.83302e-06	0.00305282	2.94468e-06	-0.0119562	5.50689e-06	-0.0180308	8.12649e-06	-0.0223425	1.00632e-05	-0.0271769	1.22459e-05	-0.0338606	1.39614e-05	-0.0346085	1.60154e-05	-0.00515711	1.43548e-05	-0.015423	1.91608e-05
0.0328033	1.13967e-05	0.0300406	9.38277e-06	0.0272408	8.19476e-06	0.0182359	4.9283e-06	0.00364495	2.97936e-06	-0.0115919	5.42077e-06	-0.0178017	8.06421e-06	-0.0222067	1.00074e-05	-0.0269836	1.21539e-05	-0.0337855	1.41742e-05	-0.0345434	1.71649e-05	-0.00491971	1.43178e-05	-0.015324	1.94512e-05
0.0330204	1.1308e-05	0.030279	9.38454e-06	0.0274926	8.22957e-06	0.0186658	5.08414e-06	0.00424919	3.02945e-06	-0.0112085	5.34931e-06	-0.0175658	7.9942e-06	-0.0220308	1.01741e-05	-0.026806	1.19189e-05	-0.0337434	1.40875e-05	-0.0343688	1.67269e-05	-0.00467984	1.42915e-05	-0.0152263	1.99868e-05
0.0332177	1.13502e-05	0.0304933	9.48361e-06	0.0277477	8.2848e-06	0.0190684	5.24138e-06	0.0048537	3.07377e-06	-0.0108129	5.27681e-06	-0.0173183	7.95034e-06	-0.021804	1.00752e-05	-0.0266413	1.18135e-05	-0.03364	1.34928e-05	-0.0343125	1.48265e-05	-0.00445783	1.438e-05	-0.0151465	1.95147e-05
0.0334066	1.13424e-05	0.0306945	9.54144e-06	0.0279849	8.39406e-06	0.01946	5.39221e-06	0.00546672	3.13476e-06	-0.0104215	5.18465e-06	-0.0170523	7.86252e-06	-0.0215778	9.95361e-06	-0.0264488	1.19e-05	-0.033465	1.3518e-05	-0.0342866	1.49946e-05	-0.00424106	1.4353e-05	-0.0150414	1.93559e-05
0.0336132	1.12339e-05	0.0308994	9.57413e-06	0.028215	8.50296e-06	0.0197967	5.50141e-06	0.00608011	3.18317e-06	-0.0100254	5.10602e-06	-0.0167902	7.74501e-06	-0.0213897	1.00265e-05	-0.0262523	1.19454e-05	-0.0332417	1.31501e-05	-0.0342836	1.53056e-05	-0.00402533	1.43374e-05	-0.0148503	2.10682e-05
0.0338245	1.11246e-05	0.0310998	9.5918e-06	0.0284545	8.55561e-06	0.0201025	5.63828e-06	0.0066941	3.245e-06	-0.00963114	5.0105e-06	-0.0165277	7.65672e-06	-0.021219	1.00193e-05	-0.0260813	1.18018e-05	-0.0331103	1.19548e-05	-0.0341836	1.49654e-05	-0.00381624	1.43642e-05	-0.0146577	2.27969e-05
0.0340268	1.10859e-05	0.0313108	9.56236e-06	0.0286898	8.60378e-06	0.0204216	5.83985e-06	0.0072921	3.30532e-06	-0.00923109	4.93264e-06	-0.0162547	7.58467e-06	-0.0209986	9.79312e-06	-0.0259265	1.17981e-05	-0.0330821	1.1737e-05	-0.0340119	1.54642e-05	-0.00359912	1.4415e-05	-0.0145576	2.11657e-05
0.0342331	1.10768e-05	0.0315165	9.49983e-06	0.0288984	8.7349e-06	0.0207799	5.95244e-06	0.00788968	3.38183e-06	-0.00882416	4.84976e-06	-0.015988	7.53659e-06	-0.0207447	9.70221e-06	-0.0257747	1.17704e-05	-0.0328645	1.30503e-05	-0.0337879	1.53215e-05	-0.00339193	1.44012e-05	-0.0144063	1.82214e-05
0.0344578	1.09674e-05	0.0317239	9.44988e-06	0.0290925	8.82812e-06	0.0211305	6.08045e-06	0.00851409	3.43283e-06	-0.00841215	4.77485e-06	-0.0157263	7.46343e-06	-0.0205466	9.8776e-06	-0.025592	1.15482e-05	-0.0326302	1.42109e-05	-0.0336151	1.45274e-05	-0.00319227	1.43582e-05	-0.0141317	2.01571e-05
0.0346794	1.08159e-05	0.0319736	9.59949e-06	0.0293079	8.82975e-06	0.0214561	6.23324e-06	0.00913499	3.49134e-06	-0.00798095	4.70983e-06	-0.0154529	7.37582e-06	-0.0204098	9.76666e-06	-0.0253966	1.13782e-05	-0.0325388	1.41577e-05	-0.0334642	1.41433e-05	-0.00298889	1.4334e-05	-0.0140931	2.67717e-05
0.0348818	1.07949e-05	0.0322134	9.7593e-06	0.0295371	8.9003e-06	0.0217445	6.34672e-06	0.00967649	3.58642e-06	-0.0075444	4.65263e-06	-0.0151784	7.26715e-06	-0.0202509	9.57721e-06	-0.025249	1.1523e-05	-0.032416	1.38482e-05	-0.0331974	1.50175e-05	-0.00278697	1.43231e-05	-0.0140157	2.73863e-05
0.0350922	1.08207e-05	0.0324102	9.73198e-06	0.0297629	8.9709e-06	0.0220466	6.42253e-06	0.0102185	3.71427e-06	-0.00710963	4.57788e-06	-0.0149104	7.19543e-06	-0.0200253	9.68935e-06	-0.0251076	1.16471e-05	-0.0322704	1.3722e-05	-0.0329249	1.57396e-05	-0.00258469	1.42167e-05	-0.0139936	2.18721e-05
0.0353092	1.08066e-05	0.0326116	9.69074e-06	0.030063	9.40847e-06	0.0223747	6.57919e-06	0.0107465	3.83522e-06	-0.00666965	4.51357e-06	-0.0146221	7.1739e-06	-0.019783	9.71101e-06	-0.0249271	1.15118e-05	-0.0321161	1.35377e-05	-0.0328069	1.46338e-05	-0.00238211	1.41278e-05	-0.0137286	1.93875e-05
0.0355217	1.07604e-05	0.0328312	9.73556e-06	0.0304465	9.44987e-06	0.022697	6.71925e-06	0.0112228	3.949e-06	-0.00623009	4.44136e-06	-0.0143314	7.15067e-06	-0.019566	9.59671e-06	-0.0247314	1.1471e-05	-0.0319573	1.3364e-05	-0.0327745	1.46192e-05	-0.00216632	1.42142e-05	-0.0135405	2.09198e-05
0.0357369	1.0718e-05	0.0330396	9.82111e-06	0.0307769	9.24265e-06	0.023004	6.85878e-06	0.0117332	4.02217e-06	-0.00578884	4.38247e-06	-0.0140766	7.02312e-06	-0.0193509	9.51292e-06	-0.0245384	1.14536e-05	-0.0318252	1.34387e-05	-0.0327101	1.49716e-05	-0.00193774	1.42837e-05	-0.0134944	2.0282e-05
0.0359667	1.07595e-05	0.0332394	9.87067e-06	0.0310348	9.35844e-06	0.0233224	6.95258e-06	0.0122556	4.12657e-06	-0.00534426	4.31605e-06	-0.0138258	6.93078e-06	-0.0191225	9.48784e-06	-0.0243728	1.12375e-05	-0.0316102	1.44083e-05	-0.0326059	1.48643e-05	-0.00172447	1.42557e-05	-0.0134821	1.90202e-05
0.0361963	1.0786e-05	0.0334464	9.87949e-06	0.031271	9.39679e-06	0.0236386	7.05775e-06	0.0127714	4.22152e-06	-0.0048952	4.25919e-06	-0.0135375	6.91919e-06	-0.0188948	9.47026e-06	-0.0242502	1.13102e-05	-0.0313281	1.46311e-05	-0.0324932	1.4852e-05	-0.00151995	1.42069e-05	-0.0134604	1.72036e-05
0.0364093	1.07122e-05	0.0336426	9.84204e-06	0.0315191	9.3886e-06	0.0239591	7.13642e-06	0.0132637	4.31921e-06	-0.00441926	4.21864e-06	-0.01322	6.84717e-06	-0.0186901	9.33693e-06	-0.0241161	1.14833e-05	-0.0311298	1.39637e-05	-0.0324153	1.51973e-05	-0.00131693	1.41391e-05	-0.0133845	1.69373e-05
0.0366231	1.06482e-05	0.0338442	9.78803e-06	0.0317556	9.32207e-06	0.0242963	7.29104e-06	0.0137343	4.42529e-06	-0.00394359	4.18571e-06	-0.0129002	6.76702e-06	-0.0184876	9.2389e-06	-0.0239313	1.13265e-05	-0.0310037	1.40813e-05	-0.0323366	1.56531e-05	-0.00111446	1.40853e-05	-0.0133302	1.9789e-05
0.0368406	1.05833e-05	0.034057	9.78174e-06	0.031967	9.35843e-06	0.0246613	7.35376e-06	0.0141901	4.54494e-06	-0.00348232	4.13314e-06	-0.012585	6.71782e-06	-0.0182585	9.24568e-06	-0.0236941	1.15123e-05	-0.0308735	1.42744e-05	-0.0321901	1.52936e-05	-0.000900985	1.40078e-05	-0.0132118	2.24245e-05
0.0370637	1.05022e-05	0.0342711	9.77064e-06	0.032185	9.43502e-06	0.0249407	7.17927e-06	0.0146259	4.66333e-06	-0.00301591	4.0901e-06	-0.0122537	6.69831e-06	-0.0180189	9.21075e-06	-0.0234552	1.16684e-05	-0.0307259	1.42737e-05	-0.032041	1.49072e-05	-0.00069415	1.39823e-05	-0.0131896	2.06771e-05
0.0372983	1.04844e-05	0.0344969	9.81846e-06	0.0323951	9.53114e-06	0.0251031	7.31523e-06	0.0150447	4.7949e-06	-0.00252675	4.06001e-06	-0.0119159	6.66378e-06	-0.0177885	9.12582e-06	-0.0232651	1.14967e-05	-0.0306355	1.36564e-05	-0.0318803	1.44937e-05	-0.000487657	1.40447e-05	-0.0131245	1.83698e-05
0.0375275	1.04966e-05	0.0347157	9.88835e-06	0.0325885	9.56647e-06	0.0253102	7.6292e-06	0.0154718	4.8992e-06	-0.00204152	4.03478e-06	-0.0116113	6.54251e-06	-0.0175907	9.18781e-06	-0.0230758	1.13552e-05	-0.0305772	1.34472e-05	-0.031696	1.42803e-05	-0.000264709	1.40732e-05	-0.0129941	1.78756e-05
0.0377463	1.04481e-05	0.0349046	9.81295e-06	0.0327866	9.57598e-06	0.0255716	7.75581e-06	0.0158881	5.01273e-06	-0.00155824	4.00327e-06	-0.011312	6.45624e-06	-0.0174303	9.09112e-06	-0.0228459	1.14746e-05	-0.0303952	1.45096e-05	-0.0315558	1.45313e-05	-3.73768e-05	1.41419e-05	-0.012909	1.9599e-05
0.0379697	1.03858e-05	0.0351003	9.73121e-06	0.0329937	9.62316e-06	0.0258045	7.81825e-06	0.0162957	5.12015e-06	-0.00108375	3.98362e-06	-0.0109953	6.3863e-06	-0.0172481	8.92693e-06	-0.0226082	1.15279e-05	-0.0301303	1.46716e-05	-0.0314712	1.42022e-05	0.000170213	1.42384e-05	-0.0127991	2.15384e-05
0.0382092	1.04061e-05	0.0353272	9.79621e-06	0.0332161	9.59773e-06	0.0260395	7.87052e-06	0.0166907	5.24436e-06	-0.000593791	3.96986e-06	-0.0106822	6.33651e-06	-0.0170135	8.96092e-06	-0.0224576	1.09711e-05	-0.0299822	1.35711e-05	-0.0314196	1.42267e-05	0.000365144	1.4265e-05	-0.0126255	2.15268e-05
0.0384533	1.04e-05	0.0355441	9.88562e-06	0.0334326	9.54682e-06	0.0262857	7.97444e-06	0.0170973	5.33556e-06	-0.00010044	3.95576e-06	-0.0103664	6.28874e-06	-0.0167463	8.87158e-06	-0.0223349	1.06966e-05	-0.0298696	1.3044e-05	-0.0312688	1.54623e-05	0.000586002	1.41282e-05	-0.0124965	1.94718e-05
0.0387024	1.04222e-05	0.0357321	9.83958e-06	0.0336308	9.58094e-06	0.0265841	7.90464e-06	0.0174961	5.43836e-06	0.000389436	3.94027e-06	-0.010048	6.24545e-06	-0.0164886	8.71556e-06	-0.0221423	1.0824e-05	-0.0296579	1.33634e-05	-0.031018	1.54819e-05	0.000818759	1.39588e-05	-0.0123767	1.82159e-05
0.0389337	1.05377e-05	0.0359142	9.82743e-06	0.0338414	9.68702e-06	0.0269549	8.07348e-06	0.0178657	5.56601e-06	0.000874675	3.93043e-06	-0.00973797	6.17547e-06	-0.0162669	8.7135e-06	-0.0219589	1.09807e-05	-0.0294356	1.35482e-05	-0.0308694	1.42437e-05	0.00104306	1.38691e-05	-0.012204	1.86306e-05
0.0391363	1.05042e-05	0.0361126	9.88954e-06	0.0340502	9.78378e-06	0.0272979	8.30317e-06	0.0182241	5.70987e-06	0.00136981	3.9275e-06	-0.00941617	6.09935e-06	-0.0160554	8.67716e-06	-0.0217862	1.1105e-05	-0.0292918	1.29911e-05	-0.0308035	1.43203e-05	0.00126023	1.38045e-05	-0.0120657	1.98073e-05
0.0393457	1.04349e-05	0.0363281	9.86494e-06	0.0342498	9.85495e-06	0.0275638	8.29019e-06	0.0185826	5.83311e-06	0.00185477	3.93172e-06	-0.00907862	6.04049e-06	-0.0158306	8.60274e-06	-0.0216117	1.11988e-05	-0.0291909	1.28818e-05	-0.0307898	1.49317e-05	0.00147009	1.38682e-05	-0.0119382	2.24059e-05
0.0395695	1.04374e-05	0.0365439	9.84644e-06	0.0344609	9.86265e-06	0.0278021	8.36601e-06	0.0189217	5.95276e-06	0.00234837	3.94491e-06	-0.00874641	6.00182e-06	-0.0155961	8.55285e-06	-0.0214955	1.09179e-05	-0.0290597	1.30412e-05	-0.030785	1.39067e-05	0.00168221	1.39649e-05	-0.0118121	2.41196e-05
0.0397971	1.04212e-05	0.0367561	9.84718e-06	0.0346748	9.88655e-06	0.028046	8.49126e-06	0.0193061	5.98506e-06	0.00283952	3.95702e-06	-0.00842061	5.94272e-06	-0.0153651	8.52415e-06	-0.0213814	1.07096e-05	-0.0289255	1.31503e-05	-0.0307458	1.44135e-05	0.00188185	1.40395e-05	-0.0117467	2.33549e-05
0.0400387	1.04757e-05	0.0369794	9.90815e-06	0.0348934	9.89299e-06	0.0283044	8.54813e-06	0.0196881	6.01984e-06	0.00332985	3.97179e-06	-0.00809141	5.88986e-06	-0.0151278	8.51446e-06	-0.0212232	1.07398e-05	-0.0288028	1.31736e-05	-0.030693	1.46894e-05	0.00207923	1.41162e-05	-0.0116615	2.05721e-05
0.0402581	1.06331e-05	0.0372044	9.95083e-06	0.0350992	9.83146e-06	0.0285625	8.61703e-06	0.0199998	6.16192e-06	0.00381533	3.99027e-06	-0.0077575	5.83544e-06	-0.0148786	8.46789e-06	-0.0210343	1.06144e-05	-0.0286757	1.31572e-05	-0.0306796	1.37441e-05	0.00228741	1.4115e-05	-0.0116142	1.84797e-05
0.0404174	1.04664e-05	0.0374167	9.9336e-06	0.03529	9.83879e-06	0.0288171	8.68586e-06	0.020328	6.38185e-06	0.00430171	4.01447e-06	-0.00740887	5.77424e-06	-0.0146304	8.40816e-06	-0.0208272	1.05757e-05	-0.0285156	1.3459e-05	-0.0306268	1.39293e-05	0.0025094	1.41202e-05	-0.0116017	1.88524e-05
0.0405928	1.02565e-05	0.037621	9.95545e-06	0.035441	9.63898e-06	0.0290565	8.70715e-06	0.0207137	6.46369e-06	0.00477436	4.04069e-06	-0.00703312	5.75036e-06	-0.014375	8.33733e-06	-0.0206404	1.0638e-05	-0.0283488	1.36595e-05	-0.0304634	1.38333e-05	0.00274363	1.40506e-05	-0.0115764	1.98996e-05
0.0408178	1.02938e-05	0.0378133	9.91645e-06	0.0355822	9.5207e-06	0.0292651	8.83228e-06	0.0210447	6.43248e-06	0.0052516	4.07774e-06	-0.00666604	5.73913e-06	-0.0141166	8.26392e-06	-0.0204491	1.07436e-05	-0.028214	1.35779e-05	-0.0303317	1.40315e-05	0.00296529	1.39691e-05	-0.0114413	1.96118e-05
0.0410266	1.0403e-05	0.0380136	9.85768e-06	0.03582	9.86337e-06	0.02946	8.92934e-06	0.0213011	6.54894e-06	0.00572812	4.10913e-06	-0.00632879	5.67203e-06	-0.0138733	8.25804e-06	-0.0202438	1.07577e-05	-0.0280688	1.34259e-05	-0.0302224	1.40321e-05	0.00316139	1.41314e-05	-0.0112636	1.91605e-05
0.0412424	1.05827e-05	0.0382241	9.84143e-06	0.0360875	1.00257e-05	0.0296717	8.95635e-06	0.021596	6.80133e-06	0.00620614	4.14957e-06	-0.00598995	5.61598e-06	-0.0136584	8.14539e-06	-0.0199697	1.12338e-05	-0.0279249	1.32315e-05	-0.0300634	1.36149e-05	0.00334843	1.42662e-05	-0.0111098	1.95628e-05
0.041474	1.06529e-05	0.0384196	9.88591e-06	0.0363082	9.97794e-06	0.0298955	9.04365e-06	0.0219533	6.88621e-06	0.00666295	4.20013e-06	-0.00563558	5.56986e-06	-0.0134414	8.04246e-06	-0.0196051	1.11255e-05	-0.0277817	1.30927e-05	-0.0297996	1.42193e-05	0.00357175	1.40794e-05	-0.0110206	1.79904e-05
0.0416811	1.05858e-05	0.0386107	9.91702e-06	0.0364928	1.01033e-05	0.0301329	9.05813e-06	0.0222527	6.83965e-06	0.00712083	4.26031e-06	-0.00527917	5.52981e-06	-0.0131752	8.0942e-06	-0.0192941	1.0639e-05	-0.0276222	1.30801e-05	-0.0295762	1.51513e-05	0.00380811	1.39507e-05	-0.0109098	1.63884e-05
0.0418832	1.05652e-05	0.0388074	9.91796e-06	0.0366677	1.02043e-05	0.0303705	9.07721e-06	0.0225121	6.88701e-06	0.00758739	4.30367e-06	-0.00492036	5.49117e-06	-0.012893	8.08958e-06	-0.0190605	1.06532e-05	-0.0274749	1.31537e-05	-0.0294678	1.49111e-05	0.004002	1.40955e-05	-0.0106667	1.97304e-05
0.042079	1.0501e-05	0.0390203	9.9977e-06	0.0368854	1.00868e-05	0.0305918	9.1544e-06	0.0227926	7.00256e-06	0.00805131	4.35963e-06	-0.00455889	5.45634e-06	-0.01263	8.00694e-06	-0.0188443	1.05721e-05	-0.0273558	1.29761e-05	-0.0293291	1.44285e-05	0.0041987	1.42016e-05	-0.0105009	2.39923e-05
0.0422589	1.05188e-05	0.0392488	9.99285e-06	0.0371129	1.00002e-05	0.0307471	8.94887e-06	0.0230794	7.08553e-06	0.00851151	4.40983e-06	-0.00418709	5.43122e-06	-0.0123811	7.98045e-06	-0.0187238	1.05409e-05	-0.0272243	1.27416e-05	-0.0292233	1.35243e-05	0.00440839	1.42111e-05	-0.0105004	2.36775e-05
0.0424589	1.0665e-05	0.0394564	9.88331e-06	0.0373038	1.00958e-05	0.0308502	8.97341e-06	0.0233723	7.20674e-06	0.0089652	4.46555e-06	-0.00381664	5.41225e-06	-0.0121321	7.95619e-06	-0.0187147	1.09575e-05	-0.0270939	1.24438e-05	-0.0291617	1.32041e-05	0.00461442	1.42914e-05	-0.0104423	2.05287e-05
0.0426612	1.07756e-05	0.0396449	9.8795e-06	0.0374861	1.01651e-05	0.0310276	9.33962e-06	0.0236425	7.3704e-06	0.00939761	4.53194e-06	-0.00345569	5.37484e-06	-0.0118847	7.94066e-06	-0.0186915	1.00305e-05	-0.0270204	1.26063e-05	-0.0290396	1.34214e-05	0.00484237	1.43007e-05	-0.010327	1.95114e-05
0.0428592	1.08747e-05	0.0398406	9.91391e-06	0.0376925	1.01183e-05	0.0312588	9.44095e-06	0.0238876	7.50173e-06	0.00981938	4.60326e-06	-0.00309281	5.34144e-06	-0.0116556	7.85838e-06	-0.0185154	1.02413e-05	-0.0268978	1.32852e-05	-0.0288911	1.33874e-05	0.00506476	1.42699e-05	-0.0102335	2.00211e-05
0.0430937	1.07626e-05	0.0400443	9.90652e-06	0.0379149	1.01527e-05	0.0314546	9.40153e-06	0.0241565	7.54448e-06	0.0102469	4.65773e-06	-0.00271709	5.32202e-06	-0.0114173	7.76682e-06	-0.0183106	1.02813e-05	-0.0267207	1.34363e-05	-0.0286837	1.39531e-05	0.00529379	1.41279e-05	-0.0101182	2.08274e-05
0.0433424	1.07296e-05	0.0402547	9.93421e-06	0.0381309	1.02031e-05	0.0316306	9.44849e-06	0.0244256	7.59822e-06	0.0106757	4.72774e-06	-0.00233635	5.30363e-06	-0.0111542	7.73914e-06	-0.0181214	1.02397e-05	-0.026578	1.3281e-05	-0.028455	1.42538e-05	0.00551946	1.3935e-05	-0.0099716	2.05777e-05
0.0435757	1.07835e-05	0.0404552	1.00018e-05	0.038333	1.01862e-05	0.031814	9.54316e-06	0.0247131	7.59489e-06	0.0111067	4.78836e-06	-0.00196187	5.27252e-06	-0.0108881	7.70874e-06	-0.0179211	1.01625e-05	-0.0263864	1.27841e-05	-0.0282945	1.38722e-05	0.00570545	1.40104e-05	-0.00985897	1.89363e-05
0.0438012	1.07992e-05	0.0406457	1.00301e-05	0.0385292	1.02007e-05	0.0320326	9.47701e-06	0.0249941	7.56273e-06	0.0115344	4.86e-06	-0.00159377	5.25029e-06	-0.0106326	7.63772e-06	-0.0177271	1.00352e-05	-0.0261011	1.30518e-05	-0.0281587	1.37835e-05	0.00591612	1.41903e-05	-0.00975982	1.81289e-05
0.0439917	1.10001e-05	0.0408607	9.95133e-06	0.0387134	1.01398e-05	0.0322709	9.49521e-06	0.0252488	7.60474e-06	0.0119387	4.9416e-06	-0.00121898	5.23429e-06	-0.0103735	7.57772e-06	-0.0175257	9.89245e-06	-0.0258376	1.34551e-05	-0.0279887	1.40394e-05	0.00615612	1.41618e-05	-0.0095996	1.9005e-05
0.0441612	1.111e-05	0.0410797	9.87893e-06	0.0388855	1.01465e-05	0.0324915	9.58342e-06	0.0255255	7.73677e-06	0.012341	5.04212e-06	-0.000844359	5.22083e-06	-0.0101048	7.53626e-06	-0.017284	9.93868e-06	-0.025636	1.3344e-05	-0.027752	1.3679e-05	0.00636525	1.39954e-05	-0.00942898	1.95314e-05
0.0443522	1.10803e-05	0.0412741	9.9211e-06	0.0390695	1.02338e-05	0.0327218	9.74398e-06	0.0257609	7.96545e-06	0.0127519	5.11727e-06	-0.000463644	5.20909e-06	-0.00984172	7.51114e-06	-0.0170627	1.00699e-05	-0.025468	1.35391e-05	-0.0275142	1.32727e-05	0.00654432	1.41158e-05	-0.00930955	1.90197e-05
0.0445548	1.11225e-05	0.0414647	9.95283e-06	0.0392655	1.02493e-05	0.0329703	9.80791e-06	0.0259775	8.19377e-06	0.0131476	5.18419e-06	-8.16852e-05	5.19734e-06	-0.00959237	7.43872e-06	-0.0168786	1.0014e-05	-0.025373	1.30608e-05	-0.0273433	1.34748e-05	0.0067395	1.43869e-05	-0.00920724	1.85738e-05
0.0447571	1.11678e-05	0.0416373	1.00608e-05	0.0394492	1.01969e-05	0.0332521	1.00702e-05	0.0262434	8.23648e-06	0.0135264	5.26143e-06	0.000303154	5.1934e-06	-0.00933124	7.35161e-06	-0.016673	9.8724e-06	-0.0252513	1.2493e-05	-0.0271735	1.37189e-05	0.00697303	1.42951e-05	-0.00908645	1.89025e-05
0.0449687	1.12877e-05	0.0418143	1.02105e-05	0.0396209	1.02105e-05	0.0335461	1.02294e-05	0.0264732	8.154e-06	0.0138961	5.35023e-06	0.000685499	5.19258e-06	-0.00903889	7.33219e-06	-0.0164501	9.80502e-06	-0.0250455	1.25548e-05	-0.0269374	1.33683e-05	0.00720804	1.41958e-05	-0.0089763	1.94104e-05
0.0451854	1.13482e-05	0.0420432	1.00916e-05	0.0398093	1.03242e-05	0.0336864	9.58371e-06	0.0266832	8.14629e-06	0.0142712	5.4181e-06	0.00106568	5.18914e-06	-0.00875883	7.3462e-06	-0.0162448	9.82671e-06	-0.0248613	1.27632e-05	-0.0267166	1.28103e-05	0.00743761	1.41478e-05	-0.00888038	1.97048e-05
0.0453892	1.13308e-05	0.0422729	9.96424e-06	0.0400186	1.03174e-05	0.0337392	9.45361e-06	0.0269562	8.37374e-06	0.0146393	5.4917e-06	0.00145071	5.17979e-06	-0.00850047	7.30634e-06	-0.0160586	9.75161e-06	-0.0248072	1.1874e-05	-0.0266538	1.35902e-05	0.0076584	1.39325e-05	-0.00878547	2.00997e-05
0.0455792	1.13971e-05	0.0424619	1.00448e-05	0.0402264	1.03007e-05	0.033904	9.85654e-06	0.0272295	8.57545e-06	0.015001	5.56237e-06	0.00183765	5.17201e-06	-0.00823098	7.24746e-06	-0.0158765	9.70834e-06	-0.0247966	1.19833e-05	-0.0266309	1.42374e-05	0.00783245	1.40336e-05	-0.00866536	2.07733e-05
0.0457781	1.15449e-05	0.0426453	1.01129e-05	0.0404361	1.02872e-05	0.0341103	1.00211e-05	0.0274458	8.59563e-06	0.0153627	5.65116e-06	0.00220698	5.18638e-06	-0.00794005	7.23845e-06	-0.0156779	9.74174e-06	-0.0247045	1.26886e-05	-0.0265307	1.40847e-05	0.00801668	1.43326e-05	-0.00851719	2.09868e-05
0.0459933	1.15701e-05	0.0428402	1.01156e-05	0.0406671	1.03971e-05	0.0342986	1.01376e-05	0.0276596	8.61299e-06	0.0157196	5.73323e-06	0.00257598	5.20434e-06	-0.00764876	7.23025e-06	-0.0154629	9.69911e-06	-0.0244964	1.2633e-05	-0.0263885	1.43665e-05	0.008254	1.43315e-05	-0.00840988	2.01958e-05
0.0462172	1.1655e-05	0.0430418	1.0157e-05	0.0408936	1.05032e-05	0.0345869	9.78169e-06	0.0279297	8.87181e-06	0.0160742	5.83255e-06	0.00295705	5.20798e-06	-0.00738173	7.15103e-06	-0.0152474	9.65052e-06	-0.0242883	1.25656e-05	-0.0262102	1.42661e-05	0.00849096	1.43267e-05	-0.00832503	1.94965e-05
0.0464532	1.16508e-05	0.04325	1.01598e-05	0.0410776	1.03777e-05	0.034944	9.72663e-06	0.0282337	8.97037e-06	0.0164399	5.90384e-06	0.00334133	5.21805e-06	-0.00711602	7.09046e-06	-0.0150427	9.66464e-06	-0.0241035	1.26781e-05	-0.0260713	1.37229e-05	0.00870713	1.43731e-05	-0.00821973	1.93174e-05
0.0466591	1.14361e-05	0.043446	1.00932e-05	0.0412495	1.0336e-05	0.0351986	1.01377e-05	0.0284748	8.81536e-06	0.0167999	5.9817e-06	0.00371892	5.22957e-06	-0.00682555	7.08595e-06	-0.0148569	9.58502e-06	-0.0239663	1.23998e-05	-0.0259563	1.35024e-05	0.00889947	1.42509e-05	-0.00808278	1.86422e-05
0.0468225	1.15161e-05	0.0436287	1.01082e-05	0.0414179	1.02551e-05	0.0353784	1.02368e-05	0.0286561	8.90147e-06	0.0171427	6.0702e-06	0.00409711	5.24506e-06	-0.00653454	7.08103e-06	-0.0146632	9.48058e-06	-0.0238408	1.22594e-05	-0.0258085	1.35687e-05	0.00903118	1.45262e-05	-0.00793473	1.85178e-05
0.0470223	1.18935e-05	0.043815	1.01466e-05	0.0415542	1.03428e-05	0.0355889	1.01732e-05	0.0288388	9.00598e-06	0.0174698	6.14902e-06	0.00447668	5.25608e-06	-0.00625561	7.04176e-06	-0.0144487	9.45757e-06	-0.0236517	1.2628e-05	-0.0256654	1.36638e-05	0.00918207	1.49327e-05	-0.00786611	1.97164e-05
0.0472425	1.20851e-05	0.0440054	1.01502e-05	0.0417321	1.07208e-05	0.0358036	1.01203e-05	0.0290411	9.02082e-06	0.0177947	6.21905e-06	0.00485544	5.26835e-06	-0.00597348	7.00869e-06	-0.0142489	9.49811e-06	-0.0234358	1.27458e-05	-0.0255274	1.37291e-05	0.00943516	1.45958e-05	-0.00784356	1.98126e-05
0.0474343	1.20938e-05	0.0442113	1.0243e-05	0.0419801	1.06768e-05	0.0359978	1.01813e-05	0.0292499	9.07749e-06	0.0181147	6.28965e-06	0.00522975	5.28403e-06	-0.00569137	6.96873e-06	-0.0140587	9.48965e-06	-0.023266	1.24827e-05	-0.0253835	1.37442e-05	0.00969275	1.43307e-05	-0.0077598	1.94133e-05
0.0476326	1.20576e-05	0.0444404	1.02095e-05	0.042203	1.04692e-05	0.0361786	1.01792e-05	0.0294975	8.9802e-06	0.0184177	6.37993e-06	0.00560582	5.30063e-06	-0.00540718	6.92613e-06	-0.0138529	9.41919e-06	-0.0231298	1.25202e-05	-0.0252336	1.38256e-05	0.0099154	1.44142e-05	-0.00758862	2.08078e-05
0.0478357	1.20508e-05	0.0446719	1.01825e-05	0.0423872	1.04949e-05	0.0363491	1.02169e-05	0.0298049	9.13185e-06	0.0187164	6.49082e-06	0.00595173	5.35316e-06	-0.00511088	6.90656e-06	-0.013621	9.47097e-06	-0.0230132	1.23995e-05	-0.0249787	1.30232e-05	0.0101485	1.45966e-05	-0.00739859	2.1645e-05
0.0480298	1.21144e-05	0.0448773	1.02832e-05	0.042577	1.05613e-05	0.0365389	1.03771e-05	0.0300812	9.38234e-06	0.0190285	6.55853e-06	0.00629381	5.41821e-06	-0.00481491	6.89129e-06	-0.0133775	9.46609e-06	-0.0228561	1.20227e-05	-0.024722	1.21764e-05	0.0103778	1.46919e-05	-0.0072808	2.04013e-05
0.0481664	1.17385e-05	0.045059	1.02579e-05	0.0427587	1.06582e-05	0.0367575	1.03708e-05	0.0302668	9.25694e-06	0.0193456	6.65551e-06	0.00666132	5.4384e-06	-0.0045193	6.86476e-06	-0.0131548	9.3584e-06	-0.0226551	1.19284e-05	-0.0246815	1.3034e-05	0.0105466	1.43397e-05	-0.00719786	1.97124e-05
0.0482869	1.15347e-05	0.0452312	1.02822e-05	0.0429225	1.0666e-05	0.0369481	1.01902e-05	0.0304192	9.28464e-06	0.0196431	6.77756e-06	0.00703484	5.4732e-06	-0.00422616	6.84839e-06	-0.012951	9.34641e-06	-0.0224966	1.21288e-05	-0.0246747	1.38785e-05	0.0106592	1.44046e-05	-0.0070788	2.13187e-05
0.0484943	1.19425e-05	0.0454207	1.04261e-05	0.0430956	1.06336e-05	0.0371074	1.01928e-05	0.0305994	9.45436e-06	0.0199184	6.87446e-06	0.00740029	5.51311e-06	-0.00393467	6.83118e-06	-0.0127452	9.34114e-06	-0.0223508	1.2264e-05	-0.0245325	1.34502e-05	0.0108255	1.48097e-05	-0.00699145	2.35796e-05
0.048726	1.21346e-05	0.0456269	1.0464e-05	0.0432971	1.07727e-05	0.0372978	1.03889e-05	0.0308113	9.47595e-06	0.020222	6.89468e-06	0.00775604	5.5461e-06	-0.0036401	6.81066e-06	-0.0125342	9.31607e-06	-0.0221925	1.22907e-05	-0.0243738	1.31301e-05	0.0110578	1.47166e-05	-0.00692531	2.43594e-05
0.0489434	1.22454e-05	0.0458184	1.04218e-05	0.0435092	1.08232e-05	0.0375137	1.04279e-05	0.031029	9.53208e-06	0.0205385	6.95391e-06	0.00810379	5.58468e-06	-0.0033401	6.79961e-06	-0.012328	9.26306e-06	-0.0220416	1.22736e-05	-0.0242581	1.32108e-05	0.0113021	1.47988e-05	-0.00679458	2.30548e-05
0.0491514	1.24023e-05	0.0460221	1.03281e-05	0.0436807	1.06266e-05	0.0377239	1.04411e-05	0.0312758	9.45186e-06	0.0208451	7.03093e-06	0.00844613	5.62306e-06	-0.00304077	6.79152e-06	-0.0121164	9.19961e-06	-0.0218184	1.17865e-05	-0.0241123	1.36112e-05	0.0115476	1.49417e-05	-0.00665358	2.18238e-05
0.0493206	1.22806e-05	0.0461972	1.00534e-05	0.0438414	1.0525e-05	0.0379279	1.04827e-05	0.0315043	9.26847e-06	0.021144	7.1056e-06	0.00879132	5.65547e-06	-0.00275068	6.75925e-06	-0.0119028	9.13217e-06	-0.0215669	1.14421e-05	-0.0239297	1.36389e-05	0.0117672	1.49044e-05	-0.00651903	2.1066e-05
0.0494957	1.21429e-05	0.0463402	9.98159e-06	0.0440604	1.07636e-05	0.0380796	1.02222e-05	0.0316739	9.35087e-06	0.0214223	7.20995e-06	0.00914964	5.71916e-06	-0.0024632	6.7376e-06	-0.0116843	9.06666e-06	-0.0214195	1.17957e-05	-0.0237739	1.33996e-05	0.0119964	1.47314e-05	-0.00639832	2.04317e-05
0.0497146	1.2336e-05	0.0465239	1.01201e-05	0.0442792	1.09681e-05	0.0381561	1.03718e-05	0.031863	9.54141e-06	0.0216929	7.31906e-06	0.00951491	5.75704e-06	-0.00217061	6.7251e-06	-0.0114375	9.11602e-06	-0.0212377	1.25516e-05	-0.0236338	1.33341e-05	0.0122281	1.45452e-05	-0.00630227	1.97293e-05
0.0499323	1.25064e-05	0.0466879	1.03387e-05	0.0444098	1.0636e-05	0.0382523	1.06828e-05	0.0320638	9.65409e-06	0.0219712	7.39215e-06	0.00986363	5.7734e-06	-0.00186936	6.70203e-06	-0.0111932	9.15899e-06	-0.0209777	1.26541e-05	-0.0234883	1.33072e-05	0.0124461	1.4482e-05	-0.00622546	1.89855e-05
0.0501028	1.23112e-05	0.0468556	1.06418e-05	0.0445223	1.04679e-05	0.0384322	1.05235e-05	0.0322823	9.90038e-06	0.02225	7.47755e-06	0.0101815	5.83395e-06	-0.00156692	6.67802e-06	-0.0109773	9.08137e-06	-0.0208001	1.20788e-05	-0.0233308	1.32006e-05	0.0126846	1.44676e-05	-0.00616392	1.90142e-05
0.0502282	1.24644e-05	0.0471047	1.04745e-05	0.0446744	1.05159e-05	0.0386612	1.06335e-05	0.0325222	1.00132e-05	0.0225459	7.50525e-06	0.0105017	5.90813e-06	-0.00126984	6.66288e-06	-0.0107752	9.0701e-06	-0.0206799	1.20186e-05	-0.0231588	1.32102e-05	0.0128931	1.46473e-05	-0.00606159	1.9423e-05
0.0503787	1.28818e-05	0.0473692	1.03681e-05	0.0448539	1.04191e-05	0.0388955	1.0689e-05	0.0327144	9.89008e-06	0.022832	7.51666e-06	0.0108395	5.94214e-06	-0.000975285	6.63933e-06	-0.0105724	9.05059e-06	-0.0205445	1.20678e-05	-0.0229908	1.32386e-05	0.0130579	1.46216e-05	-0.00590202	1.97755e-05
0.0505888	1.27982e-05	0.0475656	1.06189e-05	0.0450947	1.06765e-05	0.0390944	1.05358e-05	0.0328723	9.94317e-06	0.0230694	7.65309e-06	0.0111877	6.01115e-06	-0.000682156	6.62217e-06	-0.0103527	8.97297e-06	-0.0203947	1.20041e-05	-0.0228124	1.33748e-05	0.0132304	1.46299e-05	-0.00569418	2.06447e-05
0.0508038	1.27415e-05	0.0477365	1.07654e-05	0.045351	1.08148e-05	0.0392568	1.05952e-05	0.0330395	1.00608e-05	0.0232947	7.78566e-06	0.0115482	6.04835e-06	-0.000377992	6.62223e-06	-0.0101276	8.91284e-06	-0.0202687	1.17429e-05	-0.0226372	1.35142e-05	0.0134399	1.49371e-05	-0.00549433	2.11603e-05
0.0510093	1.27549e-05	0.0479515	1.06573e-05	0.0455477	1.06056e-05	0.0394405	1.07936e-05	0.0332344	1.00311e-05	0.0235544	7.80173e-06	0.0118954	6.0671e-06	-7.6471e-05	6.62672e-06	-0.0099107	8.8936e-06	-0.0201606	1.16456e-05	-0.0225034	1.3259e-05	0.0137201	1.46428e-05	-0.00535664	2.06493e-05
0.0512037	1.26717e-05	0.0481613	1.05073e-05	0.045708	1.06239e-05	0.0396497	1.08252e-05	0.0334233	9.96182e-06	0.0238341	7.88987e-06	0.0122197	6.12108e-06	0.000223315	6.63577e-06	-0.00969822	8.85099e-06	-0.0200306	1.16798e-05	-0.0223741	1.30911e-05	0.0139865	1.4198e-05	-0.00525526	2.01345e-05
0.0513826	1.2716e-05	0.0483284	1.06006e-05	0.0459111	1.09221e-05	0.0398636	1.09056e-05	0.0336157	9.89853e-06	0.0241051	7.98878e-06	0.0125452	6.19076e-06	0.000524559	6.63946e-06	-0.00948155	8.80168e-06	-0.0198425	1.13589e-05	-0.0221766	1.35634e-05	0.0141204	1.46609e-05	-0.00518312	1.96981e-05
0.0515545	1.26946e-05	0.0485129	1.08283e-05	0.0461317	1.10901e-05	0.0401375	1.06544e-05	0.0338403	9.99711e-06	0.0243631	8.06617e-06	0.0128582	6.27102e-06	0.000821457	6.6344e-06	-0.00924838	8.8125e-06	-0.019626	1.11946e-05	-0.0219551	1.37665e-05	0.0142171	1.48548e-05	-0.00510435	1.91471e-05
0.0517342	1.26202e-05	0.0487116	1.09445e-05	0.046314	1.1038e-05	0.0403811	1.01856e-05	0.0340467	1.01554e-05	0.0246189	8.14402e-06	0.0131513	6.32747e-06	0.0011192	6.62775e-06	-0.00902351	8.85074e-06	-0.0194495	1.12903e-05	-0.0217974	1.33605e-05	0.014444	1.41809e-05	-0.0049675	1.94928e-05
0.0519344	1.27237e-05	0.0488734	1.08447e-05	0.0464868	1.1039e-05	0.0404921	1.04475e-05	0.0342286	1.0213e-05	0.0248656	8.2071e-06	0.0134642	6.34344e-06	0.00141845	6.62431e-06	-0.00881077	8.84514e-06	-0.0192894	1.12933e-05	-0.0216475	1.31052e-05	0.0147365	1.3977e-05	-0.00481466	1.97765e-05
0.0521199	1.29193e-05	0.0490447	1.07153e-05	0.0466631	1.1064e-05	0.0406072	1.08116e-05	0.0344225	1.02036e-05	0.0251162	8.24048e-06	0.0138	6.41452e-06	0.00172321	6.60976e-06	-0.00857974	8.78373e-06	-0.0191493	1.14125e-05	-0.0215069	1.27224e-05	0.014935	1.43804e-05	-0.00468596	2.0032e-05
0.0522854	1.29769e-05	0.0492391	1.07064e-05	0.0468419	1.10708e-05	0.0407829	1.07987e-05	0.0346391	1.03137e-05	0.0253604	8.25734e-06	0.0141333	6.47321e-06	0.00202996	6.59787e-06	-0.00834528	8.72437e-06	-0.0189906	1.17e-05	-0.0214104	1.27413e-05	0.0150995	1.46291e-05	-0.00458627	1.99821e-05
0.0524532	1.30067e-05	0.0494251	1.07522e-05	0.0470411	1.12077e-05	0.040966	1.08301e-05	0.0348601	1.03844e-05	0.0255834	8.33733e-06	0.0144507	6.50919e-06	0.00232911	6.60784e-06	-0.00812698	8.72449e-06	-0.0188011	1.17505e-05	-0.0213026	1.28672e-05	0.0153257	1.45183e-05	-0.0045403	1.90677e-05
0.0526285	1.31137e-05	0.0496256	1.09036e-05	0.0472463	1.12877e-05	0.0411424	1.09002e-05	0.03504	1.02393e-05	0.02581	8.45142e-06	0.0147472	6.57969e-06	0.00262788	6.62015e-06	-0.00790903	8.72313e-06	-0.0186191	1.17556e-05	-0.0211655	1.27526e-05	0.0155286	1.42123e-05	-0.00449632	1.83214e-05
0.0528041	1.31992e-05	0.049844	1.09244e-05	0.0474343	1.12766e-05	0.0413261	1.10352e-05	0.0351928	1.02506e-05	0.0260476	8.51088e-06	0.0150428	6.65883e-06	0.00293232	6.61268e-06	-0.00768267	8.6932e-06	-0.0184561	1.18893e-05	-0.0209913	1.29506e-05	0.0156396	1.44526e-05	-0.00439457	1.86392e-05
0.0529768	1.32759e-05	0.050049	1.08623e-05	0.0475447	1.1732e-05	0.0415554	1.08884e-05	0.035396	1.05666e-05	0.0262788	8.54982e-06	0.015349	6.70343e-06	0.00323943	6.61054e-06	-0.00744913	8.67788e-06	-0.0183297	1.17691e-05	-0.0208243	1.31852e-05	0.0157535	1.46802e-05	-0.00426655	1.87918e-05
0.0531714	1.31762e-05	0.0502173	1.1009e-05	0.0475491	1.15085e-05	0.0418294	1.1005e-05	0.0356298	1.06796e-05	0.0264965	8.62735e-06	0.0156539	6.76245e-06	0.00353976	6.62218e-06	-0.0072158	8.66607e-06	-0.018157	1.13849e-05	-0.0207027	1.30432e-05	0.015934	1.44434e-05	-0.00413888	1.86701e-05
0.0533795	1.31846e-05	0.0503591	1.10015e-05	0.0476025	1.10541e-05	0.0420929	1.11611e-05	0.0358218	1.05566e-05	0.0267005	8.67558e-06	0.0159399	6.85151e-06	0.00384087	6.63833e-06	-0.00700291	8.57654e-06	-0.017942	1.12363e-05	-0.0205837	1.2938e-05	0.0161735	1.47149e-05	-0.00401884	1.89116e-05
0.0535865	1.31895e-05	0.0505065	1.0965e-05	0.0477917	1.14518e-05	0.0422881	1.08917e-05	0.0360096	1.04789e-05	0.0269207	8.65993e-06	0.0162245	6.95972e-06	0.00413508	6.66544e-06	-0.00678682	8.49414e-06	-0.0177744	1.13893e-05	-0.0204494	1.29518e-05	0.0164065	1.49903e-05	-0.00390435	1.89673e-05
0.0537606	1.28874e-05	0.0506543	1.09341e-05	0.0480114	1.161e-05	0.0424625	1.07892e-05	0.0362148	1.04905e-05	0.0271709	8.76645e-06	0.0165151	7.03733e-06	0.00442752	6.68764e-06	-0.00654	8.51715e-06	-0.0176345	1.13808e-05	-0.0203007	1.28544e-05	0.0166335	1.52888e-05	-0.00379272	1.89831e-05
0.0539003	1.29046e-05	0.0508331	1.07442e-05	0.0481454	1.11837e-05	0.0426918	1.1012e-05	0.0364191	1.05135e-05	0.0274097	8.8963e-06	0.0167831	7.07141e-06	0.00473683	6.67179e-06	-0.00629024	8.52642e-06	-0.0174718	1.12419e-05	-0.0201321	1.29046e-05	0.0169342	1.51063e-05	-0.00367026	1.93364e-05
0.0540846	1.33376e-05	0.0510865	1.09985e-05	0.0482532	1.10082e-05	0.0429121	1.12527e-05	0.0366106	1.04639e-05	0.0276276	8.96634e-06	0.0170577	7.08449e-06	0.00504463	6.65559e-06	-0.00604292	8.52793e-06	-0.0172718	1.13237e-05	-0.0199533	1.28686e-05	0.0171631	1.43271e-05	-0.00354562	1.97331e-05
0.0543051	1.34132e-05	0.0513376	1.12295e-05	0.0484394	1.13316e-05	0.0430831	1.12201e-05	0.0367675	1.05876e-05	0.0278419	9.03779e-06	0.0173463	7.1396e-06	0.00531877	6.7103e-06	-0.00580063	8.54572e-06	-0.0170709	1.1386e-05	-0.0197758	1.28256e-05	0.0171652	1.50835e-05	-0.00342788	2.00663e-05
0.0544832	1.31058e-05	0.0515148	1.10075e-05	0.0486667	1.13556e-05	0.0432468	1.12356e-05	0.0369282	1.07663e-05	0.0280624	9.15514e-06	0.0176203	7.22536e-06	0.0055893	6.7692e-06	-0.00556654	8.53433e-06	-0.0168619	1.15336e-05	-0.0196133	1.29023e-05	0.0172403	1.6733e-05	-0.00331343	2.02163e-05
0.0546093	1.32661e-05	0.0516592	1.10092e-05	0.0488629	1.11667e-05	0.0433936	1.11386e-05	0.037107	1.08198e-05	0.0282941	9.21787e-06	0.0178882	7.31451e-06	0.00589529	6.74437e-06	-0.00532789	8.51001e-06	-0.016627	1.14996e-05	-0.0194618	1.28945e-05	0.0174883	1.67793e-05	-0.0032156	1.99263e-05
0.0547598	1.37166e-05	0.0518065	1.10308e-05	0.0490291	1.11838e-05	0.0435014	1.12811e-05	0.0372809	1.08425e-05	0.028521	9.27253e-06	0.0181673	7.35534e-06	0.00621372	6.74545e-06	-0.00509245	8.46773e-06	-0.0164138	1.13025e-05	-0.0193105	1.28894e-05	0.0176933	1.65074e-05	-0.00310734	1.94694e-05
0.0549717	1.35762e-05	0.05198	1.09151e-05	0.0492144	1.13273e-05	0.0435702	1.11834e-05	0.0374736	1.07623e-05	0.0287383	9.34764e-06	0.0184416	7.39125e-06	0.0065269	6.75715e-06	-0.00486262	8.45856e-06	-0.0162383	1.13622e-05	-0.0191794	1.27012e-05	0.0179187	1.61279e-05	-0.00298234	1.92604e-05
0.0551608	1.31851e-05	0.0521423	1.07059e-05	0.0494041	1.14217e-05	0.0436728	1.09189e-05	0.0376723	1.07154e-05	0.0289443	9.38617e-06	0.0187042	7.44989e-06	0.00683277	6.75302e-06	-0.00462985	8.459e-06	-0.0160743	1.13531e-05	-0.0190604	1.26383e-05	0.0181635	1.58663e-05	-0.00286474	1.93195e-05
0.0552996	1.32698e-05	0.0522721	1.0697e-05	0.0495673	1.13589e-05	0.0438559	1.11385e-05	0.03784	1.08404e-05	0.029161	9.37564e-06	0.0189681	7.51888e-06	0.00711854	6.79701e-06	-0.0043916	8.43463e-06	-0.0159021	1.12975e-05	-0.018907	1.28699e-05	0.0184586	1.53797e-05	-0.00274403	1.95819e-05
0.055442	1.34099e-05	0.0524808	1.12067e-05	0.0497249	1.13402e-05	0.0440493	1.12753e-05	0.0380105	1.10166e-05	0.0294042	9.48323e-06	0.019249	7.53235e-06	0.00740238	6.84649e-06	-0.0041469	8.43024e-06	-0.0157678	1.09712e-05	-0.0187091	1.27417e-05	0.0187986	1.51948e-05	-0.00262003	1.96882e-05
0.055599	1.34189e-05	0.0527242	1.14517e-05	0.0498965	1.14174e-05	0.044217	1.12646e-05	0.0382123	1.09919e-05	0.0296545	9.54374e-06	0.0195472	7.61177e-06	0.00769325	6.86669e-06	-0.00390286	8.42875e-06	-0.0156546	1.08373e-05	-0.0184713	1.29472e-05	0.0190127	1.58682e-05	-0.00250453	1.95616e-05
0.0557516	1.33874e-05	0.0529126	1.1348e-05	0.0500651	1.15e-05	0.044407	1.11204e-05	0.0384144	1.0965e-05	0.0298886	9.54652e-06	0.0198424	7.68617e-06	0.00798635	6.89733e-06	-0.00364885	8.45759e-06	-0.0154525	1.12694e-05	-0.0181994	1.28494e-05	0.019132	1.57457e-05	-0.00239755	1.96106e-05
0.0559119	1.32895e-05	0.053084	1.1363e-05	0.0502215	1.15136e-05	0.0446359	1.12123e-05	0.0386059	1.10018e-05	0.0301009	9.63954e-06	0.0201218	7.72632e-06	0.00826974	6.94372e-06	-0.00339692	8.48809e-06	-0.0152141	1.14215e-05	-0.017926	1.27449e-05	0.0193423	1.50016e-05	-0.00229381	1.96489e-05
0.0561015	1.34595e-05	0.0532486	1.13449e-05	0.0503965	1.14144e-05	0.044849	1.13797e-05	0.0387957	1.10364e-05	0.0303038	9.70636e-06	0.0203805	7.81599e-06	0.00854148	6.96272e-06	-0.0031717	8.42823e-06	-0.0150484	1.10955e-05	-0.0177097	1.30883e-05	0.0196161	1.47653e-05	-0.00217665	1.96076e-05
0.0562865	1.36411e-05	0.053424	1.12682e-05	0.0505735	1.13095e-05	0.0450105	1.12086e-05	0.0389702	1.11598e-05	0.0305167	9.71885e-06	0.0206357	7.91578e-06	0.0088111	6.98308e-06	-0.00294825	8.38546e-06	-0.0148822	1.0839e-05	-0.017563	1.28517e-05	0.0197963	1.52082e-05	-0.00204037	1.99007e-05
0.056442	1.35629e-05	0.0536146	1.12821e-05	0.0507466	1.12572e-05	0.0451473	1.12109e-05	0.0391151	1.11093e-05	0.0307252	9.71103e-06	0.0208893	8.00381e-06	0.00909099	7.04334e-06	-0.00271331	8.37812e-06	-0.0146389	1.10256e-05	-0.0174183	1.26783e-05	0.0199311	1.53783e-05	-0.00191371	2.02666e-05
0.0566081	1.34121e-05	0.0537929	1.1365e-05	0.0509334	1.129e-05	0.0452999	1.13366e-05	0.0392818	1.09401e-05	0.0309305	9.71842e-06	0.0211313	8.07211e-06	0.0093876	7.05555e-06	-0.00247507	8.36107e-06	-0.0143931	1.11694e-05	-0.0172242	1.29265e-05	0.0201653	1.49099e-05	-0.001804	2.03185e-05
0.0567924	1.33959e-05	0.0539734	1.14837e-05	0.0511294	1.12547e-05	0.0454638	1.13752e-05	0.0394859	1.09839e-05	0.0311514	9.8101e-06	0.0213786	8.11994e-06	0.00968492	7.07244e-06	-0.00224099	8.32561e-06	-0.0142239	1.08414e-05	-0.0170361	1.31846e-05	0.0204476	1.47513e-05	-0.00169406	2.01114e-05
0.0569472	1.36245e-05	0.0541715	1.14763e-05	0.0513358	1.12852e-05	0.0456202	1.13684e-05	0.0396754	1.11007e-05	0.0313739	9.8877e-06	0.0216412	8.23575e-06	0.00997888	7.09397e-06	-0.00201032	8.30639e-06	-0.014108	1.08641e-05	-0.016912	1.28969e-05	0.0206134	1.5328e-05	-0.00159066	1.99145e-05
0.0570881	1.3781e-05	0.054359	1.139e-05	0.0515075	1.15153e-05	0.045773	1.13834e-05	0.0398521	1.11577e-05	0.0315817	9.90389e-06	0.0219123	8.29911e-06	0.0102671	7.10449e-06	-0.00176602	8.3363e-06	-0.0139995	1.08431e-05	-0.01679	1.26857e-05	0.0207432	1.56554e-05	-0.00148994	1.96526e-05
0.0572543	1.36942e-05	0.0545312	1.14188e-05	0.0516594	1.16475e-05	0.0459648	1.1689e-05	0.0400267	1.12167e-05	0.0317757	9.97085e-06	0.022151	8.25379e-06	0.0105334	7.16395e-06	-0.00151781	8.35453e-06	-0.013874	1.07364e-05	-0.0166486	1.26058e-05	0.0209176	1.56026e-05	-0.00139017	1.93462e-05
0.0574342	1.37322e-05	0.0547164	1.15485e-05	0.0518377	1.15951e-05	0.0461729	1.18469e-05	0.0402099	1.13391e-05	0.0319465	9.92656e-06	0.022371	8.27425e-06	0.0107967	7.2295e-06	-0.0012772	8.34882e-06	-0.0136954	1.09503e-05	-0.0165238	1.26607e-05	0.021047	1.52449e-05	-0.00128255	1.92403e-05
0.0576012	1.38758e-05	0.0549236	1.15131e-05	0.0520261	1.16179e-05	0.0463457	1.17683e-05	0.0403934	1.144e-05	0.0320996	9.96958e-06	0.0226088	8.36743e-06	0.0110705	7.26501e-06	-0.00103854	8.34233e-06	-0.0134759	1.09068e-05	-0.0164111	1.26208e-05	0.0211751	1.49721e-05	-0.00115258	1.94814e-05
0.0577535	1.38965e-05	0.0551172	1.13717e-05	0.0522076	1.16787e-05	0.0465376	1.15965e-05	0.040558	1.14396e-05	0.032281	1.01717e-05	0.0228436	8.45465e-06	0.0113389	7.29307e-06	-0.000802576	8.32537e-06	-0.0132749	1.07341e-05	-0.0162849	1.25024e-05	0.0213971	1.54389e-05	-0.00102824	1.98241e-05
0.0579061	1.39223e-05	0.0552476	1.1632e-05	0.0523946	1.17961e-05	0.0467593	1.16104e-05	0.0407256	1.14212e-05	0.0324842	1.02394e-05	0.0230674	8.51028e-06	0.0115998	7.32824e-06	-0.000566246	8.30937e-06	-0.0131039	1.07595e-05	-0.0160987	1.28881e-05	0.0216977	1.53542e-05	-0.000911724	2.01093e-05
0.0580394	1.37496e-05	0.0553722	1.19198e-05	0.0525929	1.18222e-05	0.0469251	1.19629e-05	0.0408838	1.13315e-05	0.0326756	1.02653e-05	0.0233052	8.51039e-06	0.011871	7.40247e-06	-0.000325633	8.29897e-06	-0.0129447	1.07147e-05	-0.0158862	1.30056e-05	0.0219653	1.49733e-05	-0.000795391	2.02051e-05
0.0581723	1.36036e-05	0.0556094	1.14564e-05	0.0527688	1.16826e-05	0.0470477	1.20655e-05	0.0410315	1.13202e-05	0.0328755	1.02461e-05	0.0235445	8.52539e-06	0.0121599	7.41993e-06	-8.04239e-05	8.27517e-06	-0.0127555	1.05167e-05	-0.0157497	1.24646e-05	0.0221349	1.52561e-05	-0.000693538	1.99201e-05
0.0583365	1.37475e-05	0.055873	1.11028e-05	0.052903	1.18287e-05	0.0472134	1.18694e-05	0.0412157	1.15715e-05	0.0330729	1.02084e-05	0.0237507	8.64812e-06	0.0124512	7.44104e-06	0.000162182	8.2461e-06	-0.0125077	1.06379e-05	-0.0156623	1.23857e-05	0.0222712	1.52206e-05	-0.000593426	1.9758e-05
0.0585112	1.37766e-05	0.0560112	1.15373e-05	0.0530125	1.18176e-05	0.0473943	1.17408e-05	0.0414258	1.16259e-05	0.0332582	1.02352e-05	0.0239582	8.80791e-06	0.0127227	7.50841e-06	0.000395858	8.24885e-06	-0.0122731	1.08079e-05	-0.0155363	1.26217e-05	0.0225072	1.45262e-05	-0.000478813	2.00664e-05
0.0587079	1.40474e-05	0.0561172	1.18731e-05	0.053144	1.16807e-05	0.0475753	1.16362e-05	0.0415954	1.1395e-05	0.0334458	1.02818e-05	0.0242037	8.80721e-06	0.0129743	7.53688e-06	0.000634997	8.27409e-06	-0.0120825	1.0725e-05	-0.0153469	1.23678e-05	0.0228137	1.43635e-05	-0.000355177	2.03066e-05
0.0589181	1.41534e-05	0.0562768	1.18141e-05	0.0533244	1.18873e-05	0.0477762	1.16695e-05	0.0417529	1.12911e-05	0.0336338	1.03188e-05	0.0244505	8.81162e-06	0.0132314	7.54596e-06	0.00087519	8.29057e-06	-0.0119058	1.07303e-05	-0.0151319	1.22688e-05	0.0230061	1.49723e-05	-0.000235503	2.02051e-05
0.0591091	1.40569e-05	0.0564422	1.17867e-05	0.0535272	1.19057e-05	0.0479569	1.18229e-05	0.0419455	1.14135e-05	0.0338192	1.03494e-05	0.0246576	8.95736e-06	0.0135045	7.60783e-06	0.00111235	8.30045e-06	-0.01174	1.06781e-05	-0.0149738	1.25837e-05	0.0231066	1.49839e-05	-0.000124685	2.01647e-05
0.059272	1.42305e-05	0.0566073	1.17661e-05	0.0537343	1.19617e-05	0.0480924	1.16647e-05	0.0421443	1.14691e-05	0.0340138	1.03388e-05	0.0248562	9.1032e-06	0.0137824	7.6464e-06	0.00135575	8.28805e-06	-0.0115554	1.05396e-05	-0.0148476	1.27128e-05	0.0232303	1.49169e-05	-1.46289e-05	2.03274e-05
0.0594264	1.43644e-05	0.056787	1.18542e-05	0.0539164	1.21731e-05	0.0482476	1.14206e-05	0.0423501	1.15886e-05	0.0342267	1.04346e-05	0.0250902	9.09909e-06	0.0140628	7.70226e-06	0.00160101	8.28129e-06	-0.0113243	1.06589e-05	-0.014693	1.26113e-05	0.0233746	1.50083e-05	9.67963e-05	2.04034e-05
0.059603	1.42672e-05	0.0569713	1.19087e-05	0.054062	1.21371e-05	0.0484613	1.15525e-05	0.0425369	1.18062e-05	0.0344289	1.05587e-05	0.0253335	9.13594e-06	0.0143351	7.77086e-06	0.00184583	8.28307e-06	-0.0111044	1.08173e-05	-0.0145276	1.25821e-05	0.0234859	1.52263e-05	0.000203523	2.03337e-05
0.0597554	1.38865e-05	0.0571373	1.18332e-05	0.0542208	1.20211e-05	0.0486501	1.18186e-05	0.0426717	1.16658e-05	0.0346106	1.0586e-05	0.0255812	9.14167e-06	0.0145853	7.78186e-06	0.00208868	8.2791e-06	-0.0109241	1.0758e-05	-0.0143398	1.24004e-05	0.0236973	1.63275e-05	0.000306746	2.03491e-05
0.0598776	1.38468e-05	0.0572924	1.18303e-05	0.0544058	1.20782e-05	0.0487856	1.174e-05	0.0427969	1.16119e-05	0.0347804	1.06687e-05	0.0258159	9.08919e-06	0.0148302	7.8123e-06	0.00232023	8.30302e-06	-0.0107329	1.06539e-05	-0.0141323	1.23498e-05	0.0239553	1.69479e-05	0.000412275	2.03995e-05
0.0600395	1.42299e-05	0.0574816	1.20952e-05	0.0545986	1.20736e-05	0.0489231	1.16739e-05	0.0429716	1.19367e-05	0.0349599	1.08221e-05	0.0260118	9.19273e-06	0.0150767	7.85553e-06	0.00255459	8.34391e-06	-0.0105314	1.05934e-05	-0.0139355	1.23821e-05	0.0240665	1.63192e-05	0.000531654	2.02744e-05
0.0602127	1.44523e-05	0.0576881	1.22036e-05	0.0547762	1.19592e-05	0.0491042	1.1928e-05	0.0431665	1.20822e-05	0.0351454	1.09183e-05	0.0262233	9.38854e-06	0.01531	7.92195e-06	0.00280065	8.34073e-06	-0.0103316	1.0553e-05	-0.0137634	1.22139e-05	0.0241658	1.59283e-05	0.000656933	2.00771e-05
0.0603198	1.39812e-05	0.0578508	1.19812e-05	0.0549218	1.2075e-05	0.049293	1.20834e-05	0.0433199	1.19299e-05	0.0353227	1.09938e-05	0.0264753	9.39078e-06	0.015542	7.99993e-06	0.0030441	8.32681e-06	-0.0101411	1.04472e-05	-0.0136257	1.23208e-05	0.024383	1.65974e-05	0.000772279	2.00338e-05
0.0603943	1.3909e-05	0.057995	1.19225e-05	0.0550683	1.22265e-05	0.0494516	1.20332e-05	0.0434892	1.17088e-05	0.0355339	1.08711e-05	0.0267382	9.45667e-06	0.0157803	8.04636e-06	0.00327869	8.3432e-06	-0.00995559	1.03946e-05	-0.0134783	1.25366e-05	0.0246009	1.72769e-05	0.00088219	2.00972e-05
0.0605164	1.43434e-05	0.0581813	1.21742e-05	0.0552438	1.21553e-05	0.0496143	1.19666e-05	0.0436848	1.16431e-05	0.0357491	1.07499e-05	0.0269912	9.55216e-06	0.0160225	8.10993e-06	0.00351375	8.35658e-06	-0.00978523	1.02426e-05	-0.0133081	1.25431e-05	0.0247179	1.70332e-05	0.000990668	2.01322e-05
0.0606807	1.43055e-05	0.0583827	1.22838e-05	0.0554075	1.19749e-05	0.0498133	1.21654e-05	0.0438464	1.18002e-05	0.0359038	1.09732e-05	0.0272055	9.47571e-06	0.0162884	8.09235e-06	0.0037339	8.41515e-06	-0.00962545	1.01623e-05	-0.0131478	1.2466e-05	0.0249766	1.56346e-05	0.00109791	2.01147e-05
0.0608661	1.45015e-05	0.0585308	1.19938e-05	0.0555545	1.19484e-05	0.0499997	1.24216e-05	0.0439793	1.17737e-05	0.0360376	1.11152e-05	0.0273651	9.63919e-06	0.0165656	8.12066e-06	0.00395498	8.50035e-06	-0.00943704	1.02286e-05	-0.0129946	1.24535e-05	0.0253821	1.52892e-05	0.00120692	2.00253e-05
0.0610655	1.45323e-05	0.0586542	1.19236e-05	0.0557149	1.20227e-05	0.0501351	1.23213e-05	0.0441286	1.16601e-05	0.0362129	1.10028e-05	0.0275127	9.78308e-06	0.0168271	8.19159e-06	0.00421839	8.43286e-06	-0.00922752	1.01836e-05	-0.0128656	1.22224e-05	0.0256294	1.61724e-05	0.00131502	1.99423e-05
0.0612351	1.42147e-05	0.0588053	1.20581e-05	0.0558751	1.20756e-05	0.0502925	1.20937e-05	0.0443	1.16893e-05	0.0363986	1.09377e-05	0.0277098	9.68874e-06	0.0170546	8.15292e-06	0.00448412	8.36085e-06	-0.00900604	1.0187e-05	-0.01273	1.19967e-05	0.025777	1.64703e-05	0.00142902	1.99528e-05
0.0613664	1.4311e-05	0.0589796	1.20169e-05	0.0560515	1.22748e-05	0.0504495	1.18238e-05	0.0444731	1.16936e-05	0.036556	1.10486e-05	0.027929	9.68898e-06	0.0172503	8.21764e-06	0.00472616	8.37744e-06	-0.00881392	1.03297e-05	-0.0125296	1.22593e-05	0.0259645	1.639e-05	0.00155117	1.99985e-05
0.0614927	1.43893e-05	0.0591682	1.20811e-05	0.0562545	1.22594e-05	0.0505688	1.1846e-05	0.0446604	1.18081e-05	0.036703	1.11167e-05	0.0281352	9.75289e-06	0.0174742	8.40728e-06	0.00496291	8.37728e-06	-0.00863404	1.04463e-05	-0.0123158	1.23893e-05	0.0261846	1.66201e-05	0.00166429	2.00288e-05
0.0616471	1.41946e-05	0.0593959	1.18794e-05	0.056425	1.19768e-05	0.0507167	1.20999e-05	0.0448375	1.19699e-05	0.0368665	1.10716e-05	0.0283561	9.91076e-06	0.017738	8.4387e-06	0.00519283	8.39892e-06	-0.00842342	1.03913e-05	-0.0121302	1.23112e-05	0.0265052	1.60868e-05	0.00177168	2.01664e-05
0.0618191	1.41574e-05	0.0596568	1.18971e-05	0.0565564	1.20037e-05	0.0508732	1.22569e-05	0.0449973	1.20217e-05	0.0370811	1.13699e-05	0.0285884	9.98309e-06	0.0179935	8.4443e-06	0.00541876	8.40986e-06	-0.00822305	1.02648e-05	-0.0119506	1.22888e-05	0.0267681	1.49895e-05	0.00187486	2.02688e-05
0.0619654	1.43634e-05	0.0598195	1.25881e-05	0.0566927	1.20642e-05	0.0510153	1.23325e-05	0.0451645	1.20162e-05	0.0373307	1.14163e-05	0.0288013	9.96514e-06	0.0182443	8.47109e-06	0.00565652	8.38806e-06	-0.00804155	1.02524e-05	-0.0117835	1.21576e-05	0.0268073	1.56101e-05	0.0019697	2.01987e-05
0.0621188	1.47077e-05	0.0598868	1.26459e-05	0.056846	1.2003e-05	0.0511882	1.21956e-05	0.0453219	1.19449e-05	0.0375433	1.12106e-05	0.0289846	1.00849e-05	0.0184882	8.47658e-06	0.00590731	8.41222e-06	-0.00784846	1.03048e-05	-0.0116428	1.22277e-05	0.026889	1.67562e-05	0.00205607	2.06678e-05
0.0623224	1.4507e-05	0.0599955	1.23889e-05	0.0570099	1.20253e-05	0.051372	1.21207e-05	0.0454828	1.18653e-05	0.0377149	1.12782e-05	0.0291315	1.0019e-05	0.0187232	8.50318e-06	0.00614585	8.46451e-06	-0.00765381	1.03405e-05	-0.0115081	1.22638e-05	0.0270878	1.67784e-05	0.00215479	2.12292e-05
0.0625332	1.43501e-05	0.0601444	1.24222e-05	0.0571507	1.2197e-05	0.0515312	1.2214e-05	0.0456789	1.20452e-05	0.0378742	1.1263e-05	0.0293023	9.86002e-06	0.0189531	8.5156e-06	0.00637286	8.48317e-06	-0.00747862	1.02698e-05	-0.0113415	1.20892e-05	0.0271592	1.56698e-05	0.0022927	2.09102e-05
0.0627027	1.46246e-05	0.0603091	1.23397e-05	0.0572851	1.2359e-05	0.0517022	1.24299e-05	0.0458603	1.22955e-05	0.038023	1.13116e-05	0.0295359	1.00193e-05	0.0191587	8.6065e-06	0.00659453	8.51597e-06	-0.00729577	1.0185e-05	-0.0111552	1.20389e-05	0.0272227	1.49174e-05	0.00243525	2.02468e-05
0.0628372	1.45523e-05	0.0604811	1.22878e-05	0.0574486	1.22927e-05	0.0519197	1.22868e-05	0.0460138	1.2374e-05	0.0381838	1.14704e-05	0.0297646	1.01765e-05	0.0193473	8.64963e-06	0.00681738	8.55245e-06	-0.00709001	1.02137e-05	-0.0110011	1.22017e-05	0.0275003	1.58651e-05	0.00255138	2.01603e-05
0.0629652	1.45433e-05	0.0606549	1.2233e-05	0.0576325	1.2383e-05	0.0521307	1.20641e-05	0.0461875	1.22989e-05	0.0383802	1.13909e-05	0.0299769	1.02782e-05	0.0195294	8.70781e-06	0.00703476	8.60094e-06	-0.00688038	1.02105e-05	-0.0108766	1.21607e-05	0.0278153	1.65176e-05	0.0026514	2.03867e-05
0.0631101	1.47319e-05	0.0608323	1.22082e-05	0.0578279	1.23774e-05	0.0523013	1.21512e-05	0.0463701	1.22814e-05	0.038584	1.13474e-05	0.0301848	1.03837e-05	0.0197406	8.89685e-06	0.00724642	8.64621e-06	-0.00667907	1.0159e-05	-0.0107285	1.19726e-05	0.028059	1.66219e-05	0.00273553	2.06801e-05
0.0632432	1.50098e-05	0.0609809	1.23843e-05	0.0580313	1.24389e-05	0.0524628	1.21717e-05	0.046548	1.23088e-05	0.0387611	1.14687e-05	0.0303877	1.04845e-05	0.0200119	8.84026e-06	0.00746947	8.64496e-06	-0.00648339	1.01432e-05	-0.0105384	1.20674e-05	0.028298	1.66565e-05	0.00281646	2.094e-05
0.0633506	1.50203e-05	0.0611178	1.25039e-05	0.0582194	1.26092e-05	0.0526048	1.23216e-05	0.0467012	1.21382e-05	0.0389067	1.13905e-05	0.030605	1.04964e-05	0.0203121	8.90608e-06	0.0077028	8.68615e-06	-0.00629882	1.00512e-05	-0.0103467	1.21358e-05	0.0284469	1.5719e-05	0.00290574	2.10471e-05
0.0635063	1.45499e-05	0.0613125	1.2201e-05	0.0583633	1.24338e-05	0.0527194	1.22894e-05	0.0468373	1.21049e-05	0.0390435	1.13791e-05	0.0308211	1.0504e-05	0.0205953	9.02314e-06	0.00794927	8.67517e-06	-0.00611069	9.96111e-06	-0.0101871	1.19738e-05	0.028498	1.57242e-05	0.00299994	2.09803e-05
0.0637035	1.44926e-05	0.0615092	1.18663e-05	0.0584962	1.23599e-05	0.052857	1.21083e-05	0.0469846	1.21553e-05	0.0391887	1.14252e-05	0.0310345	1.05327e-05	0.0208221	8.9154e-06	0.00819355	8.65271e-06	-0.00589929	9.98988e-06	-0.0100208	1.18018e-05	0.0285597	1.59316e-05	0.00311219	2.1091e-05
0.0638761	1.46816e-05	0.0616502	1.19555e-05	0.0586599	1.25329e-05	0.0530371	1.22369e-05	0.0471476	1.20921e-05	0.0393535	1.13568e-05	0.0312401	1.05196e-05	0.0210095	8.96996e-06	0.00842499	8.678e-06	-0.00569958	1.00669e-05	-0.00981798	1.18764e-05	0.0285725	1.64999e-05	0.00324238	2.12687e-05
0.0640211	1.45856e-05	0.0618509	1.25663e-05	0.0588403	1.25583e-05	0.0532178	1.23405e-05	0.0473345	1.21972e-05	0.0395448	1.14634e-05	0.0314479	1.04892e-05	0.0212331	9.20327e-06	0.00866184	8.73191e-06	-0.00551156	1.00964e-05	-0.00963641	1.20768e-05	0.0286608	1.81229e-05	0.00337889	2.08082e-05
0.0641604	1.45613e-05	0.0620552	1.30973e-05	0.0590084	1.247e-05	0.0534023	1.25019e-05	0.047531	1.22198e-05	0.0397377	1.15324e-05	0.0316545	1.04453e-05	0.0215028	9.22207e-06	0.00888752	8.82302e-06	-0.00531305	1.00722e-05	-0.00948046	1.21191e-05	0.0289553	1.76503e-05	0.00349524	2.00532e-05
0.0643181	1.47491e-05	0.0621669	1.28976e-05	0.0591669	1.24659e-05	0.0536119	1.24689e-05	0.0477123	1.21353e-05	0.039919	1.15315e-05	0.0318513	1.04577e-05	0.0217612	9.19171e-06	0.00908737	8.82437e-06	-0.00511146	1.00601e-05	-0.00930961	1.20552e-05	0.0292954	1.76053e-05	0.00357136	2.0556e-05
0.06449	1.47648e-05	0.062305	1.25368e-05	0.0593217	1.24422e-05	0.0538059	1.22973e-05	0.0478737	1.21995e-05	0.0400815	1.16446e-05	0.032033	1.03719e-05	0.0219916	9.28251e-06	0.00929474	8.7917e-06	-0.00490868	1.00447e-05	-0.00913013	1.20469e-05	0.0296901	1.69913e-05	0.00364929	2.12796e-05
0.064655	1.47014e-05	0.0624928	1.25389e-05	0.0594645	1.25073e-05	0.0539777	1.23006e-05	0.0480385	1.23069e-05	0.0402394	1.17383e-05	0.0321847	1.04495e-05	0.0221983	9.28205e-06	0.00952372	8.84446e-06	-0.00470869	1.00105e-05	-0.00894237	1.19859e-05	0.0298015	1.74472e-05	0.00376644	2.10553e-05
0.0648512	1.43654e-05	0.0626941	1.24453e-05	0.0596033	1.25529e-05	0.0541161	1.20319e-05	0.0481998	1.24209e-05	0.0403984	1.18089e-05	0.032345	1.06109e-05	0.022401	9.28971e-06	0.00976602	8.84078e-06	-0.00451249	9.99984e-06	-0.00874065	1.20228e-05	0.0299083	1.62529e-05	0.00390374	2.09581e-05
0.065128	1.49015e-05	0.0629176	1.251e-05	0.0597397	1.26076e-05	0.0542037	1.215e-05	0.0483409	1.23899e-05	0.0405568	1.19037e-05	0.0325242	1.06493e-05	0.0225992	9.27761e-06	0.010011	8.839e-06	-0.00431747	9.98029e-06	-0.00856709	1.22513e-05	0.0299701	1.51526e-05	0.00402765	2.16941e-05
0.0653954	1.54584e-05	0.0630606	1.31666e-05	0.0598879	1.27799e-05	0.0542964	1.23401e-05	0.0484912	1.23017e-05	0.0407258	1.19134e-05	0.0327183	1.07915e-05	0.0227876	9.30616e-06	0.0102352	8.91175e-06	-0.00411928	9.95842e-06	-0.00845307	1.20459e-05	0.0300032	1.58157e-05	0.00414372	2.21515e-05
0.0655883	1.51845e-05	0.0631155	1.31817e-05	0.0600464	1.28464e-05	0.0544373	1.21692e-05	0.0486579	1.23323e-05	0.0409085	1.20331e-05	0.0329213	1.0863e-05	0.0229958	9.42814e-06	0.0104415	8.93213e-06	-0.00391321	9.97499e-06	-0.00833538	1.18497e-05	0.0304132	1.59431e-05	0.00427412	2.16974e-05
0.0657209	1.56025e-05	0.0632234	1.27899e-05	0.0601825	1.27246e-05	0.0546313	1.23895e-05	0.0488225	1.23827e-05	0.0411023	1.20586e-05	0.0331043	1.08203e-05	0.0232097	9.50705e-06	0.0106542	8.92596e-06	-0.00370961	9.99142e-06	-0.00816939	1.199e-05	0.0306489	1.76327e-05	0.00439612	2.11991e-05
0.065771	1.50232e-05	0.0633817	1.27821e-05	0.0603411	1.24774e-05	0.0548258	1.25726e-05	0.048996	1.2522e-05	0.0412862	1.20099e-05	0.0332689	1.08834e-05	0.0234004	9.49835e-06	0.0108812	8.98191e-06	-0.00351967	9.93658e-06	-0.00797958	1.19516e-05	0.03073	1.81486e-05	0.00449299	2.07693e-05
0.0658035	1.4752e-05	0.0635362	1.28036e-05	0.0605414	1.25408e-05	0.0550219	1.28326e-05	0.0491681	1.26388e-05	0.0414382	1.21806e-05	0.0334384	1.0994e-05	0.023578	9.5454e-06	0.0111086	9.02682e-06	-0.00332686	9.87944e-06	-0.00778371	1.19404e-05	0.0308793	1.78104e-05	0.00456092	1.97704e-05
0.0658997	1.52222e-05	0.0636848	1.27761e-05	0.060738	1.2609e-05	0.0552268	1.29865e-05	0.049325	1.26493e-05	0.0415764	1.22794e-05	0.0335864	1.12164e-05	0.0237661	9.65806e-06	0.0113304	9.05698e-06	-0.00311882	9.88205e-06	-0.00759264	1.19621e-05	0.0310163	1.71622e-05	0.00461818	2.05368e-05
0.0660315	1.52459e-05	0.0638442	1.26744e-05	0.06091	1.24781e-05	0.0553689	1.26031e-05	0.0494925	1.25814e-05	0.0417486	1.21414e-05	0.0337206	1.1401e-05	0.0240115	9.51213e-06	0.0115566	9.06536e-06	-0.00291345	9.89602e-06	-0.00741242	1.19153e-05	0.0311808	1.64349e-05	0.00475078	2.30347e-05
0.0661528	1.51415e-05	0.0640194	1.26912e-05	0.0610425	1.26519e-05	0.0554811	1.25141e-05	0.0496524	1.2434e-05	0.0419343	1.20859e-05	0.0339405	1.10525e-05	0.0243161	9.63431e-06	0.0117817	9.07036e-06	-0.00270406	9.94525e-06	-0.00723975	1.19257e-05	0.0314304	1.65404e-05	0.00496269	2.27106e-05
0.0662839	1.4958e-05	0.0641929	1.27276e-05	0.0611738	1.28457e-05	0.0556475	1.28862e-05	0.0497954	1.24328e-05	0.0421242	1.2004e-05	0.0341804	1.07816e-05	0.024597	9.83907e-06	0.0120051	9.08837e-06	-0.00249242	9.97574e-06	-0.00706191	1.19793e-05	0.0316099	1.72389e-05	0.00511739	1.99115e-05
0.0664563	1.52539e-05	0.0643979	1.30623e-05	0.0613288	1.28294e-05	0.0558435	1.29784e-05	0.0499558	1.25694e-05	0.0423047	1.18328e-05	0.0343338	1.10245e-05	0.0248007	9.68333e-06	0.0122161	9.05419e-06	-0.00229695	9.92431e-06	-0.00688138	1.20059e-05	0.0316631	1.67527e-05	0.00517505	1.99399e-05
0.0666324	1.54654e-05	0.0645979	1.33789e-05	0.0614968	1.29414e-05	0.0560156	1.28702e-05	0.0501171	1.26772e-05	0.0424491	1.19234e-05	0.0344649	1.11799e-05	0.0249818	9.66186e-06	0.0124188	9.0499e-06	-0.00210185	9.88349e-06	-0.00671756	1.19061e-05	0.0317361	1.63029e-05	0.00524121	2.1759e-05
0.0668607	1.64798e-05	0.0647309	1.31187e-05	0.0616644	1.30375e-05	0.0561443	1.31227e-05	0.0502627	1.26829e-05	0.042597	1.20506e-05	0.0346251	1.11444e-05	0.0251703	9.67417e-06	0.0126395	9.12732e-06	-0.00190016	9.87092e-06	-0.00655337	1.18233e-05	0.031919	1.68662e-05	0.00534426	2.1856e-05
0.0671763	1.6308e-05	0.0648476	1.30373e-05	0.0617921	1.27863e-05	0.0562455	1.31757e-05	0.0504142	1.26442e-05	0.0427675	1.2007e-05	0.0348123	1.12758e-05	0.0253544	9.69495e-06	0.0128553	9.21082e-06	-0.00170135	9.87211e-06	-0.00637858	1.18048e-05	0.0321615	1.67402e-05	0.00543094	2.06523e-05
0.0674072	1.49741e-05	0.0649884	1.31524e-05	0.0619134	1.26345e-05	0.0563895	1.28787e-05	0.0505779	1.27043e-05	0.0429502	1.20636e-05	0.0349953	1.14097e-05	0.0255592	9.82944e-06	0.0130744	9.32121e-06	-0.00150685	9.85186e-06	-0.0062092	1.18337e-05	0.0324839	1.73246e-05	0.00552234	2.01436e-05
0.0675213	1.51462e-05	0.0651475	1.31039e-05	0.0620683	1.27497e-05	0.0565692	1.28509e-05	0.0507274	1.28589e-05	0.0431159	1.22246e-05	0.0351828	1.16225e-05	0.0257501	1.00047e-05	0.0133035	9.37326e-06	-0.00130558	9.81272e-06	-0.00604767	1.18084e-05	0.0327909	1.79813e-05	0.00564648	2.03097e-05
0.0676423	1.54518e-05	0.0653064	1.30561e-05	0.0621917	1.3086e-05	0.0567469	1.28426e-05	0.0508702	1.29908e-05	0.0432687	1.23176e-05	0.0354177	1.15107e-05	0.0259515	1.02779e-05	0.0135274	9.42146e-06	-0.00109879	9.796e-06	-0.00588676	1.17817e-05	0.0329198	1.68859e-05	0.00579868	1.98088e-05
0.0677869	1.5453e-05	0.0654454	1.31715e-05	0.0622824	1.31994e-05	0.0569363	1.29258e-05	0.0510659	1.27136e-05	0.0434213	1.2396e-05	0.0356473	1.13392e-05	0.0261955	1.03041e-05	0.0137499	9.46728e-06	-0.000899917	9.80731e-06	-0.00572192	1.17793e-05	0.0329931	1.65318e-05	0.0059355	1.91863e-05
0.0679066	1.51344e-05	0.0655824	1.32962e-05	0.0624375	1.28089e-05	0.057117	1.30609e-05	0.0512876	1.2615e-05	0.0435575	1.23528e-05	0.0358041	1.16318e-05	0.0264174	1.02178e-05	0.0139573	9.44918e-06	-0.00069364	9.86225e-06	-0.00555508	1.17648e-05	0.033114	1.65921e-05	0.00599917	1.95865e-05
0.068021	1.49376e-05	0.0657518	1.31425e-05	0.0626399	1.27754e-05	0.0572733	1.3011e-05	0.0514726	1.27903e-05	0.0436974	1.22918e-05	0.035928	1.17538e-05	0.0266453	1.01203e-05	0.0141587	9.45878e-06	-0.000486205	9.90133e-06	-0.00537659	1.18245e-05	0.0332208	1.68514e-05	0.00604141	2.04095e-05
0.068187	1.53329e-05	0.065919	1.29399e-05	0.062823	1.28808e-05	0.057398	1.32157e-05	0.0516274	1.27339e-05	0.0438736	1.25252e-05	0.0360813	1.16722e-05	0.0268981	1.01439e-05	0.01436	9.47014e-06	-0.00028325	9.91646e-06	-0.00519624	1.1862e-05	0.0332511	1.63944e-05	0.00608724	2.14709e-05
0.0683708	1.54776e-05	0.0660316	1.31963e-05	0.0629943	1.2902e-05	0.0575041	1.32907e-05	0.0517641	1.28208e-05	0.0440877	1.24619e-05	0.0362486	1.16795e-05	0.0271079	1.03693e-05	0.0145686	9.44976e-06	-7.30138e-05	9.89527e-06	-0.00503181	1.17965e-05	0.0332934	1.58615e-05	0.00615193	2.23291e-05
0.0685365	1.54328e-05	0.0661355	1.34375e-05	0.0631564	1.29889e-05	0.057616	1.33068e-05	0.0519027	1.29453e-05	0.0442965	1.23401e-05	0.0364133	1.17117e-05	0.027282	1.04395e-05	0.0147927	9.50147e-06	0.000130784	9.84642e-06	-0.00487169	1.17704e-05	0.0335522	1.72447e-05	0.00629055	2.15186e-05
0.0686983	1.54381e-05	0.0663113	1.3074e-05	0.0633258	1.31535e-05	0.0577278	1.33259e-05	0.0520635	1.28799e-05	0.0444738	1.24488e-05	0.0365817	1.17801e-05	0.0274674	1.04418e-05	0.0150149	9.55969e-06	0.00033253	9.81451e-06	-0.00470045	1.1824e-05	0.033889	1.77948e-05	0.00643129	1.9635e-05
0.0688534	1.53573e-05	0.066515	1.29089e-05	0.0635062	1.32047e-05	0.057878	1.3039e-05	0.0522377	1.29104e-05	0.0446224	1.23375e-05	0.0367642	1.1738e-05	0.0276272	1.02926e-05	0.0152205	9.54713e-06	0.000536575	9.78946e-06	-0.00452145	1.1819e-05	0.0340075	1.64979e-05	0.00651763	2.0989e-05
0.06901	1.5276e-05	0.0666707	1.31304e-05	0.0636751	1.3171e-05	0.0580689	1.30788e-05	0.0523867	1.31292e-05	0.044734	1.25029e-05	0.0369379	1.16204e-05	0.0277702	1.02613e-05	0.0154252	9.53279e-06	0.000738437	9.77727e-06	-0.00434827	1.17681e-05	0.0340228	1.63637e-05	0.00665271	2.24729e-05
0.0691847	1.54116e-05	0.0668077	1.32287e-05	0.063827	1.32785e-05	0.0582377	1.32971e-05	0.0525055	1.31267e-05	0.0448388	1.26368e-05	0.0371051	1.15645e-05	0.0279618	1.05117e-05	0.0156342	9.53703e-06	0.000942736	9.77675e-06	-0.00417889	1.17504e-05	0.0341061	1.79247e-05	0.00692597	2.07023e-05
0.0693376	1.57668e-05	0.0669347	1.33914e-05	0.0639508	1.31393e-05	0.0583998	1.35057e-05	0.0526495	1.29313e-05	0.0449807	1.24813e-05	0.037287	1.15928e-05	0.0282228	1.03681e-05	0.0158213	9.63146e-06	0.00114087	9.80184e-06	-0.00400498	1.17634e-05	0.0343449	1.79301e-05	0.00722862	1.92047e-05
0.0694579	1.57639e-05	0.0670592	1.35704e-05	0.0640713	1.30529e-05	0.0585818	1.35039e-05	0.0528233	1.2972e-05	0.0451601	1.26308e-05	0.0374068	1.20089e-05	0.0284911	1.02399e-05	0.0160176	9.7975e-06	0.00133799	9.82869e-06	-0.00383047	1.17702e-05	0.0345615	1.76749e-05	0.00740506	2.05386e-05
0.0696078	1.54493e-05	0.0672291	1.33455e-05	0.0642314	1.33256e-05	0.0587578	1.3442e-05	0.0529871	1.30822e-05	0.0453736	1.25093e-05	0.037491	1.22705e-05	0.028678	1.05297e-05	0.0162347	9.84537e-06	0.00155195	9.78432e-06	-0.00366051	1.17436e-05	0.0347456	1.76799e-05	0.00749376	2.13759e-05
0.0697761	1.53165e-05	0.0674398	1.34651e-05	0.0643912	1.3559e-05	0.0589361	1.33734e-05	0.0531269	1.29915e-05	0.0455962	1.24415e-05	0.0376878	1.17456e-05	0.028845	1.07667e-05	0.0164429	9.84607e-06	0.00176798	9.74297e-06	-0.00349254	1.17441e-05	0.0348933	1.71631e-05	0.00758811	2.0403e-05
0.0699246	1.54061e-05	0.0676201	1.38219e-05	0.0645114	1.34478e-05	0.0591045	1.31816e-05	0.0532641	1.29385e-05	0.0457867	1.26138e-05	0.0379599	1.17065e-05	0.0290299	1.0873e-05	0.0166562	9.82382e-06	0.00196115	9.79836e-06	-0.00332804	1.17183e-05	0.0350081	1.70467e-05	0.00766471	1.91341e-05
0.0700877	1.57124e-05	0.0677427	1.36756e-05	0.0646418	1.32886e-05	0.0592583	1.31415e-05	0.0534195	1.30443e-05	0.0459337	1.24475e-05	0.0381732	1.20493e-05	0.0291928	1.08721e-05	0.0168655	9.78484e-06	0.00214984	9.84364e-06	-0.00316192	1.16775e-05	0.0352202	1.81304e-05	0.00774666	1.86777e-05
0.0702446	1.60434e-05	0.0678524	1.36666e-05	0.0647982	1.33522e-05	0.059417	1.31526e-05	0.0535904	1.30239e-05	0.0460446	1.25683e-05	0.0383383	1.20937e-05	0.0293873	1.07049e-05	0.0170598	9.81753e-06	0.00235534	9.8074e-06	-0.00299004	1.16712e-05	0.0355196	1.82057e-05	0.00792485	2.06802e-05
0.0703618	1.58772e-05	0.0679493	1.35249e-05	0.0649763	1.3221e-05	0.0595645	1.32506e-05	0.053762	1.30061e-05	0.0461777	1.29214e-05	0.0385104	1.20836e-05	0.0296056	1.06544e-05	0.0172563	9.86869e-06	0.00256753	9.7988e-06	-0.00282015	1.16783e-05	0.0358217	1.83313e-05	0.0081097	2.21074e-05
0.0704766	1.57712e-05	0.0680403	1.34593e-05	0.0651836	1.33465e-05	0.0597013	1.32683e-05	0.0539061	1.31934e-05	0.046352	1.29183e-05	0.0386488	1.18049e-05	0.0297993	1.07402e-05	0.0174629	9.86563e-06	0.00277062	9.83133e-06	-0.002653	1.16545e-05	0.0361403	1.83727e-05	0.00819294	2.1077e-05
0.0706227	1.60963e-05	0.0681747	1.38247e-05	0.0653543	1.37574e-05	0.0598432	1.32424e-05	0.0540289	1.32204e-05	0.0465172	1.28318e-05	0.0387631	1.17436e-05	0.0299714	1.07079e-05	0.0176754	9.8929e-06	0.00296772	9.82914e-06	-0.0024848	1.16287e-05	0.0363364	1.70102e-05	0.00825252	1.98602e-05
0.0707819	1.62161e-05	0.0683599	1.36942e-05	0.0654572	1.35692e-05	0.0600104	1.34593e-05	0.0541811	1.3014e-05	0.046677	1.27919e-05	0.0389114	1.19315e-05	0.0301162	1.08244e-05	0.0178939	9.88798e-06	0.00315591	9.86646e-06	-0.00231351	1.16321e-05	0.0364619	1.65191e-05	0.00833408	1.98431e-05
0.0709299	1.62017e-05	0.0685545	1.36338e-05	0.0655683	1.33525e-05	0.0601858	1.35729e-05	0.054366	1.30592e-05	0.0468351	1.27285e-05	0.0390756	1.19756e-05	0.0302649	1.09959e-05	0.0181267	9.95912e-06	0.00334574	9.93162e-06	-0.00214005	1.16217e-05	0.0367714	1.77664e-05	0.00842194	1.98286e-05
0.0710749	1.62252e-05	0.068725	1.37999e-05	0.0657164	1.34428e-05	0.0603311	1.34079e-05	0.0545222	1.33225e-05	0.0469935	1.26749e-05	0.0392311	1.19607e-05	0.0304262	1.10791e-05	0.018344	1.00972e-05	0.00354486	9.94393e-06	-0.0019621	1.16424e-05	0.0370997	1.94748e-05	0.00851873	1.97156e-05
0.0712061	1.60535e-05	0.0688788	1.38292e-05	0.0658526	1.36163e-05	0.0604607	1.34138e-05	0.0546604	1.34889e-05	0.0471574	1.26579e-05	0.0393951	1.18938e-05	0.0305857	1.11698e-05	0.0185255	1.00665e-05	0.00374345	9.95614e-06	-0.00178582	1.1669e-05	0.0371707	1.80094e-05	0.00862671	1.9615e-05
0.0713306	1.59922e-05	0.0690295	1.38692e-05	0.0659886	1.38463e-05	0.0605749	1.32705e-05	0.0548334	1.33411e-05	0.0472941	1.28432e-05	0.0395947	1.20817e-05	0.0307598	1.11526e-05	0.0186979	1.00745e-05	0.00395651	9.90148e-06	-0.00160971	1.17021e-05	0.0372172	1.83993e-05	0.00874352	1.93066e-05
0.0714795	1.62661e-05	0.0691756	1.38699e-05	0.0661473	1.38399e-05	0.0606839	1.31846e-05	0.0550036	1.31382e-05	0.0474262	1.30202e-05	0.0398056	1.21642e-05	0.0309633	1.13364e-05	0.0188927	1.02117e-05	0.00417915	9.88702e-06	-0.00143499	1.17366e-05	0.0372393	1.75947e-05	0.0088777	1.86284e-05
0.0716385	1.63876e-05	0.069305	1.40173e-05	0.0663023	1.37925e-05	0.0608005	1.31519e-05	0.0551387	1.32497e-05	0.0476065	1.28011e-05	0.0399623	1.18439e-05	0.0312187	1.11898e-05	0.0190952	1.029e-05	0.00439399	9.90981e-06	-0.00126695	1.17297e-05	0.0373678	1.62136e-05	0.009007	1.84947e-05
0.0717848	1.63492e-05	0.0694179	1.40064e-05	0.0664734	1.36168e-05	0.0609175	1.31211e-05	0.055285	1.35003e-05	0.0478042	1.27098e-05	0.0400361	1.21214e-05	0.0314672	1.097e-05	0.0192558	1.01335e-05	0.00459246	9.84927e-06	-0.00109284	1.16948e-05	0.0374568	1.86877e-05	0.00906091	1.97172e-05
0.0719264	1.63615e-05	0.0695324	1.39836e-05	0.0666495	1.34575e-05	0.0610667	1.33803e-05	0.0554498	1.35571e-05	0.0479709	1.28653e-05	0.0401243	1.26041e-05	0.0316561	1.11198e-05	0.019427	9.96151e-06	0.0047857	9.83132e-06	-0.000923662	1.16173e-05	0.0377144	1.86371e-05	0.00908934	2.04059e-05
0.0720593	1.62486e-05	0.0696628	1.41437e-05	0.0668024	1.35197e-05	0.0612429	1.33773e-05	0.0555961	1.34404e-05	0.0481164	1.28643e-05	0.0403027	1.23701e-05	0.0318002	1.09892e-05	0.0196427	1.00098e-05	0.00498972	9.86717e-06	-0.000761409	1.15855e-05	0.0378098	1.72181e-05	0.0091633	2.11898e-05
0.0721922	1.61571e-05	0.0698165	1.40659e-05	0.0669405	1.34482e-05	0.0614302	1.34976e-05	0.0557333	1.34316e-05	0.0482512	1.29444e-05	0.0405125	1.23544e-05	0.0319341	1.09395e-05	0.0198463	1.01054e-05	0.00519458	9.88468e-06	-0.000588239	1.16296e-05	0.0378456	1.69889e-05	0.00931233	2.27855e-05
0.0723478	1.63605e-05	0.069988	1.41673e-05	0.0670623	1.35359e-05	0.061591	1.38226e-05	0.0558744	1.34592e-05	0.0483832	1.30175e-05	0.0407017	1.2485e-05	0.0321025	1.1121e-05	0.0200361	1.01452e-05	0.00540182	9.91906e-06	-0.000411059	1.16399e-05	0.0378998	1.91967e-05	0.00951492	2.32759e-05
0.0725067	1.64911e-05	0.070157	1.42744e-05	0.067186	1.36648e-05	0.061717	1.38601e-05	0.0560138	1.34842e-05	0.0485387	1.29099e-05	0.0409185	1.2897e-05	0.0322711	1.12734e-05	0.0201855	1.03708e-05	0.00561468	9.92231e-06	-0.000244637	1.15623e-05	0.0382858	1.78034e-05	0.00968413	2.17007e-05
0.0726589	1.65709e-05	0.0703169	1.43033e-05	0.0672897	1.39338e-05	0.0618486	1.38412e-05	0.0561662	1.36482e-05	0.0487048	1.28774e-05	0.0411884	1.28564e-05	0.0324043	1.12146e-05	0.020341	1.06991e-05	0.00582151	9.88347e-06	-7.33598e-05	1.14691e-05	0.038696	1.66004e-05	0.00984671	2.01119e-05
0.0728003	1.67743e-05	0.0705137	1.3991e-05	0.067393	1.42715e-05	0.0619991	1.40203e-05	0.0563165	1.38042e-05	0.0488682	1.28603e-05	0.0413983	1.2285e-05	0.0325281	1.12211e-05	0.020572	1.05862e-05	0.00599572	9.9973e-06	0.000105492	1.14247e-05	0.0389165	1.73904e-05	0.0099869	1.90018e-05
0.0729111	1.65529e-05	0.0707063	1.35832e-05	0.0675494	1.40675e-05	0.0622045	1.36886e-05	0.0564373	1.36733e-05	0.0490409	1.29248e-05	0.0415576	1.21749e-05	0.032721	1.17333e-05	0.0208064	1.04724e-05	0.00616483	1.01216e-05	0.000281542	1.14037e-05	0.0390325	1.72367e-05	0.0100872	1.8582e-05
0.0730364	1.62025e-05	0.0708182	1.39536e-05	0.0677359	1.41357e-05	0.062406	1.32667e-05	0.0565627	1.35292e-05	0.049208	1.30206e-05	0.0417539	1.23477e-05	0.0329796	1.17627e-05	0.0210108	1.05383e-05	0.00637325	1.0043e-05	0.000458435	1.13859e-05	0.0391991	1.65915e-05	0.010221	1.99298e-05
0.0731853	1.6127e-05	0.0709211	1.43323e-05	0.0679519	1.39275e-05	0.0625387	1.34953e-05	0.0567158	1.36501e-05	0.0493703	1.30936e-05	0.0419434	1.25411e-05	0.0332021	1.15269e-05	0.0211973	1.05091e-05	0.00658917	9.9898e-06	0.000626106	1.14243e-05	0.039489	1.69826e-05	0.0103067	2.27972e-05
0.0733115	1.63354e-05	0.0710673	1.42371e-05	0.0681344	1.33574e-05	0.0626623	1.36907e-05	0.0568644	1.37897e-05	0.0495033	1.33869e-05	0.0421182	1.26414e-05	0.0333761	1.16396e-05	0.021411	1.03433e-05	0.00679406	9.99628e-06	0.000794521	1.14785e-05	0.0395506	1.99097e-05	0.0103176	2.2705e-05
0.0734379	1.66008e-05	0.0712019	1.39952e-05	0.0682404	1.35312e-05	0.0627921	1.37892e-05	0.0569939	1.37611e-05	0.0496063	1.34429e-05	0.0423068	1.26243e-05	0.0335174	1.15342e-05	0.0216458	1.02697e-05	0.00699849	1.00016e-05	0.00096904	1.14854e-05	0.0396027	1.90831e-05	0.0104505	1.93189e-05
0.073572	1.67405e-05	0.0713142	1.39972e-05	0.0683644	1.39417e-05	0.0629019	1.37e-05	0.0571435	1.35689e-05	0.0497409	1.32346e-05	0.0424694	1.2391e-05	0.0336561	1.14553e-05	0.0218026	1.05919e-05	0.00718433	1.0091e-05	0.00114345	1.14947e-05	0.0396613	1.87305e-05	0.0106697	1.70743e-05
0.0737148	1.70518e-05	0.0714421	1.41555e-05	0.0685316	1.3909e-05	0.0630324	1.34552e-05	0.0573172	1.35843e-05	0.0498956	1.31927e-05	0.0425303	1.29321e-05	0.0338236	1.15699e-05	0.0219427	1.08923e-05	0.00736914	1.01965e-05	0.00132145	1.14891e-05	0.0398984	1.90229e-05	0.0108114	1.79695e-05
0.0738825	1.69702e-05	0.0715777	1.4217e-05	0.0686869	1.37453e-05	0.0632114	1.3648e-05	0.0574749	1.37328e-05	0.0500282	1.3335e-05	0.0425659	1.34042e-05	0.034008	1.15624e-05	0.0221196	1.09481e-05	0.00758441	1.01492e-05	0.00149792	1.14728e-05	0.0401885	1.87979e-05	0.0109025	1.82504e-05
0.074042	1.67438e-05	0.0717208	1.43934e-05	0.0688258	1.37537e-05	0.0633736	1.39559e-05	0.0575858	1.34344e-05	0.0501588	1.34943e-05	0.0426768	1.31964e-05	0.0341937	1.15507e-05	0.0222756	1.08893e-05	0.00780086	1.00986e-05	0.00168163	1.14058e-05	0.0404669	1.83773e-05	0.0109782	1.87095e-05
0.0741864	1.67527e-05	0.071883	1.4361e-05	0.068966	1.37773e-05	0.0634866	1.37994e-05	0.0576931	1.32385e-05	0.0503263	1.33246e-05	0.0428022	1.30879e-05	0.0343432	1.17632e-05	0.0224625	1.06798e-05	0.00801102	1.00782e-05	0.00186769	1.13426e-05	0.0407376	1.80299e-05	0.0110953	1.99929e-05
0.0743277	1.66994e-05	0.0720309	1.4162e-05	0.0690921	1.39298e-05	0.0636026	1.3649e-05	0.0578634	1.36227e-05	0.0505068	1.32476e-05	0.0429664	1.271e-05	0.0344765	1.19184e-05	0.02268	1.06222e-05	0.00822134	1.00544e-05	0.00204985	1.13139e-05	0.0409193	1.90495e-05	0.0112473	2.07251e-05
0.074439	1.70421e-05	0.072161	1.41624e-05	0.0692266	1.42129e-05	0.0637504	1.38097e-05	0.0580485	1.38122e-05	0.0506595	1.34079e-05	0.043151	1.24503e-05	0.0346123	1.20324e-05	0.0228664	1.07352e-05	0.00842583	1.00616e-05	0.00223176	1.12772e-05	0.0409767	1.64245e-05	0.0113751	2.02328e-05
0.0745164	1.69446e-05	0.0723109	1.4385e-05	0.0693861	1.42094e-05	0.0638915	1.40033e-05	0.0582074	1.3771e-05	0.0507951	1.34363e-05	0.0433041	1.24746e-05	0.0347633	1.23002e-05	0.0230563	1.08995e-05	0.00864416	1.01383e-05	0.00238604	1.14075e-05	0.0410241	1.76889e-05	0.0115173	1.9552e-05
0.0746294	1.64193e-05	0.072436	1.48144e-05	0.0695345	1.4083e-05	0.0640177	1.40818e-05	0.058351	1.38702e-05	0.050932	1.34601e-05	0.0434497	1.24414e-05	0.0349728	1.2126e-05	0.0232286	1.11361e-05	0.00887067	1.01635e-05	0.00253815	1.15431e-05	0.0410932	1.96717e-05	0.0116767	1.86692e-05
0.0747937	1.65641e-05	0.0724896	1.44932e-05	0.0696709	1.40872e-05	0.0641864	1.37717e-05	0.0584927	1.39595e-05	0.051064	1.34404e-05	0.0436154	1.22669e-05	0.0351832	1.19265e-05	0.0233606	1.11551e-05	0.00906549	1.00257e-05	0.00273096	1.14117e-05	0.0413886	1.72433e-05	0.0118252	1.95866e-05
0.0749717	1.65148e-05	0.0725197	1.44708e-05	0.0698154	1.41657e-05	0.0643612	1.34715e-05	0.0586496	1.38991e-05	0.0511992	1.33873e-05	0.0438287	1.24559e-05	0.03535	1.20477e-05	0.0235313	1.09654e-05	0.00923835	1.00143e-05	0.00292969	1.13083e-05	0.0417599	1.84893e-05	0.0120293	2.25936e-05
0.0751558	1.65486e-05	0.0725768	1.47619e-05	0.0699612	1.42182e-05	0.0644941	1.35754e-05	0.0587901	1.36681e-05	0.0513832	1.38191e-05	0.0440174	1.27946e-05	0.0355071	1.21191e-05	0.0237406	1.09942e-05	0.00943509	1.01343e-05	0.00310526	1.13587e-05	0.0419696	1.80805e-05	0.0122612	2.30072e-05
0.075305	1.70243e-05	0.072694	1.4409e-05	0.0701172	1.44141e-05	0.0646422	1.38638e-05	0.0589192	1.35782e-05	0.0516273	1.36674e-05	0.0441572	1.27771e-05	0.0356897	1.20185e-05	0.0239445	1.10386e-05	0.00963228	1.02325e-05	0.00327633	1.13885e-05	0.0419917	1.8312e-05	0.0123812	1.99287e-05
0.0754122	1.69504e-05	0.0728494	1.44273e-05	0.070245	1.48548e-05	0.0648119	1.39293e-05	0.0590644	1.36325e-05	0.0518143	1.29228e-05	0.0442505	1.31138e-05	0.0358602	1.18033e-05	0.0241448	1.10691e-05	0.00981767	1.02855e-05	0.00344609	1.14208e-05	0.0420073	1.71301e-05	0.0124286	2.06158e-05
0.0755157	1.69513e-05	0.072996	1.45261e-05	0.0703403	1.50145e-05	0.0649793	1.39853e-05	0.0592019	1.37422e-05	0.051907	1.30596e-05	0.0443123	1.32232e-05	0.0359891	1.1883e-05	0.0243388	1.1129e-05	0.0100009	1.034e-05	0.00361455	1.14509e-05	0.0420498	1.89701e-05	0.0125449	1.92165e-05
0.0756393	1.72748e-05	0.0731365	1.45624e-05	0.0704862	1.46403e-05	0.0651451	1.40339e-05	0.0593427	1.39135e-05	0.0520225	1.34683e-05	0.0444279	1.28961e-05	0.036128	1.20611e-05	0.0245579	1.1368e-05	0.0101726	1.03391e-05	0.00380909	1.13223e-05	0.0421838	1.74019e-05	0.0126466	1.82357e-05
0.0757755	1.7359e-05	0.0732714	1.46469e-05	0.0706488	1.43976e-05	0.0652977	1.39503e-05	0.0594873	1.40231e-05	0.0521764	1.34974e-05	0.044599	1.30313e-05	0.0362628	1.22383e-05	0.0247887	1.1501e-05	0.010316	1.04855e-05	0.00401114	1.12211e-05	0.0423916	1.73414e-05	0.0127258	1.89636e-05
0.0759071	1.73847e-05	0.0734123	1.48404e-05	0.0708056	1.42586e-05	0.0654224	1.41308e-05	0.0596391	1.42391e-05	0.0523634	1.38775e-05	0.0448054	1.28747e-05	0.0363622	1.21525e-05	0.0249626	1.12661e-05	0.0104365	1.05274e-05	0.00419425	1.12564e-05	0.0425722	1.70849e-05	0.0127638	1.97907e-05
0.0760527	1.72153e-05	0.0735767	1.47672e-05	0.0709671	1.41448e-05	0.0655322	1.41764e-05	0.0598178	1.41831e-05	0.0525858	1.38899e-05	0.045067	1.32003e-05	0.0364618	1.20817e-05	0.0251005	1.12846e-05	0.0106164	1.02623e-05	0.00437033	1.12504e-05	0.0426927	1.75094e-05	0.0127789	1.70284e-05
0.0761999	1.70387e-05	0.0737718	1.50536e-05	0.0710962	1.43612e-05	0.0656643	1.40132e-05	0.0599811	1.39461e-05	0.0527802	1.36128e-05	0.0453317	1.34538e-05	0.0366071	1.23835e-05	0.0252444	1.13493e-05	0.0108512	1.02663e-05	0.00454821	1.12258e-05	0.0428472	1.84703e-05	0.0128566	1.85066e-05
0.0763262	1.71719e-05	0.0740088	1.48658e-05	0.0712179	1.45472e-05	0.0658267	1.4161e-05	0.0601099	1.40473e-05	0.052934	1.37316e-05	0.0454997	1.28318e-05	0.0368013	1.22982e-05	0.025413	1.12593e-05	0.0110806	1.02957e-05	0.00473033	1.12255e-05	0.0430648	1.85473e-05	0.0128948	2.07055e-05
0.0764437	1.71761e-05	0.0742608	1.48242e-05	0.0713643	1.44524e-05	0.0659676	1.44857e-05	0.0602283	1.40585e-05	0.0530782	1.37775e-05	0.0455893	1.2942e-05	0.0369923	1.21697e-05	0.0255918	1.12222e-05	0.0113171	1.03639e-05	0.00489862	1.13044e-05	0.0432545	1.82946e-05	0.0129574	2.20265e-05
0.0765789	1.69474e-05	0.0744933	1.49871e-05	0.0715435	1.47194e-05	0.0660909	1.46902e-05	0.0603828	1.37524e-05	0.0532204	1.38434e-05	0.0456911	1.31953e-05	0.037153	1.22699e-05	0.0257469	1.13283e-05	0.0115422	1.04764e-05	0.00506307	1.13631e-05	0.0434089	1.84471e-05	0.0130549	2.19744e-05
0.0767388	1.70848e-05	0.0746695	1.45058e-05	0.0717183	1.49892e-05	0.0662329	1.46777e-05	0.0605555	1.35794e-05	0.0533257	1.35405e-05	0.0458303	1.31006e-05	0.0373012	1.229e-05	0.025901	1.14535e-05	0.0117453	1.04927e-05	0.00523291	1.138e-05	0.0436225	1.92972e-05	0.0132018	1.97641e-05
0.0768917	1.72945e-05	0.0747947	1.46231e-05	0.0718378	1.4631e-05	0.0663382	1.42381e-05	0.0606751	1.38891e-05	0.0534107	1.34562e-05	0.0460027	1.33023e-05	0.0374596	1.22366e-05	0.0260618	1.15272e-05	0.0119553	1.04719e-05	0.00540006	1.1393e-05	0.0438318	2.01116e-05	0.0133922	1.77556e-05
0.0770773	1.81339e-05	0.0749156	1.47165e-05	0.0719248	1.46598e-05	0.0664489	1.38492e-05	0.0607775	1.40814e-05	0.0535316	1.37183e-05	0.0461767	1.34587e-05	0.0376464	1.24089e-05	0.0262351	1.17123e-05	0.012139	1.02899e-05	0.00556802	1.13989e-05	0.0438816	1.89747e-05	0.0135282	1.81213e-05
0.077312	1.81234e-05	0.0750439	1.47073e-05	0.0720498	1.51794e-05	0.0666204	1.40334e-05	0.0609129	1.39472e-05	0.0536847	1.36636e-05	0.0463127	1.32743e-05	0.0378394	1.25202e-05	0.0264361	1.16841e-05	0.0123101	1.02043e-05	0.00573825	1.14224e-05	0.043942	1.81279e-05	0.0136582	1.88722e-05
0.0774734	1.68714e-05	0.0751553	1.4496e-05	0.0722322	1.50216e-05	0.0667726	1.43773e-05	0.061071	1.40448e-05	0.0538393	1.35988e-05	0.0464451	1.31547e-05	0.0380125	1.24845e-05	0.0266336	1.16227e-05	0.012537	1.04263e-05	0.00591159	1.14233e-05	0.0440415	1.89536e-05	0.0138079	1.88073e-05
0.0775452	1.70735e-05	0.0752376	1.46019e-05	0.0723942	1.45874e-05	0.0668871	1.43766e-05	0.0612354	1.40697e-05	0.0539096	1.42852e-05	0.0466135	1.33436e-05	0.0381882	1.24266e-05	0.0268443	1.14932e-05	0.0127587	1.06418e-05	0.00609157	1.14726e-05	0.0440612	1.78674e-05	0.0139681	1.98078e-05
0.0776132	1.72632e-05	0.075339	1.49654e-05	0.072527	1.45221e-05	0.0670006	1.43724e-05	0.0613985	1.40868e-05	0.053913	1.44286e-05	0.0467707	1.35959e-05	0.0383375	1.21377e-05	0.0270475	1.12853e-05	0.0129297	1.05927e-05	0.00626092	1.15773e-05	0.0442117	2.38568e-05	0.0140686	2.20897e-05
0.077692	1.72885e-05	0.075503	1.46434e-05	0.0726529	1.43623e-05	0.0671107	1.43272e-05	0.061531	1.4382e-05	0.0540374	1.34748e-05	0.0468791	1.34273e-05	0.0384461	1.21782e-05	0.0271977	1.14243e-05	0.0131068	1.05309e-05	0.00642178	1.16438e-05	0.0447379	2.28844e-05	0.0141197	2.25668e-05
0.0777825	1.75168e-05	0.0756914	1.45328e-05	0.0727496	1.45063e-05	0.0672283	1.42212e-05	0.0616413	1.44957e-05	0.0542629	1.34024e-05	0.0469934	1.32453e-05	0.0385741	1.23785e-05	0.0273408	1.15348e-05	0.0132963	1.0532e-05	0.00661168	1.15314e-05	0.0450487	1.84791e-05	0.0142732	2.00195e-05
0.077901	1.73059e-05	0.0758107	1.51257e-05	0.0728623	1.48793e-05	0.0673764	1.4421e-05	0.0617639	1.44713e-05	0.0544458	1.36963e-05	0.047152	1.34593e-05	0.0387411	1.22764e-05	0.0274919	1.15791e-05	0.0134795	1.05559e-05	0.00680459	1.14188e-05	0.0451515	1.77202e-05	0.0144519	1.79686e-05
0.0779768	1.82518e-05	0.0758912	1.54093e-05	0.0729914	1.50421e-05	0.067515	1.46812e-05	0.0618783	1.43467e-05	0.0545876	1.36376e-05	0.0473262	1.35097e-05	0.0389264	1.23178e-05	0.0276447	1.16591e-05	0.0136668	1.06111e-05	0.00697908	1.14267e-05	0.0453	1.74761e-05	0.0145494	1.8494e-05
0.0779861	1.73534e-05	0.0760266	1.5063e-05	0.0730968	1.49477e-05	0.0676578	1.50819e-05	0.0619913	1.42705e-05	0.0547292	1.35912e-05	0.0474843	1.34096e-05	0.0390849	1.25393e-05	0.0277983	1.17206e-05	0.0138658	1.05971e-05	0.00714941	1.14065e-05	0.045373	1.80872e-05	0.0146466	1.98691e-05
0.0779924	1.66315e-05	0.0761864	1.49554e-05	0.0732276	1.46094e-05	0.0678467	1.49463e-05	0.0621287	1.44544e-05	0.0548848	1.36784e-05	0.0476504	1.32647e-05	0.0392267	1.26703e-05	0.0279604	1.18632e-05	0.0140502	1.04907e-05	0.00730993	1.14479e-05	0.0454003	1.83154e-05	0.0147692	1.99001e-05
0.0780937	1.7191e-05	0.076316	1.51762e-05	0.0733981	1.46729e-05	0.068015	1.45392e-05	0.0622841	1.4424e-05	0.0550401	1.37653e-05	0.0478293	1.32147e-05	0.039391	1.2615e-05	0.0281315	1.19248e-05	0.0142143	1.05056e-05	0.00748975	1.16297e-05	0.04543	1.83743e-05	0.0148815	1.97097e-05
0.0783718	1.87526e-05	0.0763839	1.46808e-05	0.0735467	1.49436e-05	0.0681318	1.4709e-05	0.0624474	1.44776e-05	0.0552059	1.39846e-05	0.0479657	1.35284e-05	0.039567	1.26501e-05	0.0282876	1.18824e-05	0.0143985	1.06374e-05	0.00771321	1.15148e-05	0.0454691	1.85629e-05	0.0149498	2.0039e-05
0.0786976	1.94124e-05	0.0763928	1.48668e-05	0.0736789	1.50796e-05	0.0682222	1.46022e-05	0.0626102	1.45274e-05	0.055371	1.41626e-05	0.0480743	1.36416e-05	0.0397366	1.27254e-05	0.0284641	1.1719e-05	0.0145945	1.06862e-05	0.00790611	1.11739e-05	0.0455963	1.7837e-05	0.0149611	1.92052e-05
0.0788656	1.72358e-05	0.0765045	1.65178e-05	0.0738251	1.50482e-05	0.0683604	1.40725e-05	0.0627592	1.44141e-05	0.0554837	1.38102e-05	0.0482194	1.3421e-05	0.0398828	1.26088e-05	0.028687	1.18759e-05	0.0147712	1.06353e-05	0.00801988	1.13532e-05	0.0459479	1.96724e-05	0.0150109	1.80638e-05
0.0788965	1.75028e-05	0.0767549	1.63242e-05	0.0739706	1.49864e-05	0.0685491	1.40015e-05	0.0628758	1.46294e-05	0.0555798	1.36723e-05	0.0483578	1.30973e-05	0.0399861	1.28362e-05	0.0288988	1.20905e-05	0.0149415	1.06271e-05	0.00814131	1.16373e-05	0.046401	2.01496e-05	0.01517	1.86583e-05
0.0789406	1.80762e-05	0.0769686	1.55861e-05	0.0740419	1.5724e-05	0.0686715	1.45655e-05	0.0629646	1.45819e-05	0.0557056	1.37995e-05	0.0484321	1.33393e-05	0.0401096	1.33196e-05	0.0290646	1.19866e-05	0.0151458	1.08345e-05	0.00830674	1.16059e-05	0.046601	1.74976e-05	0.0152974	2.36874e-05
0.0790461	1.76618e-05	0.0771301	1.55712e-05	0.0740441	1.57397e-05	0.0687725	1.50472e-05	0.0630881	1.42181e-05	0.0558631	1.36339e-05	0.0485191	1.37638e-05	0.0403283	1.29651e-05	0.0292154	1.19902e-05	0.0153764	1.08688e-05	0.00846389	1.15069e-05	0.0466637	1.6996e-05	0.0153911	2.33818e-05
0.0791994	1.79954e-05	0.0772728	1.53055e-05	0.0740956	1.52172e-05	0.068927	1.4895e-05	0.0632445	1.41537e-05	0.0560487	1.37365e-05	0.048669	1.35855e-05	0.0405667	1.27313e-05	0.0293708	1.20321e-05	0.0155863	1.07767e-05	0.00858204	1.16623e-05	0.0467741	1.69164e-05	0.0154174	1.96853e-05
0.0794056	1.75248e-05	0.0774016	1.52385e-05	0.0742168	1.54972e-05	0.0690993	1.49288e-05	0.0633774	1.43172e-05	0.0561979	1.41429e-05	0.0488373	1.35725e-05	0.0407289	1.31127e-05	0.0295309	1.20359e-05	0.0157657	1.08629e-05	0.00871751	1.19942e-05	0.0468114	1.73978e-05	0.0154488	1.61128e-05
0.0796091	1.69372e-05	0.0775439	1.5315e-05	0.0743279	1.58487e-05	0.0692659	1.50147e-05	0.0635233	1.46769e-05	0.0563067	1.42078e-05	0.0490139	1.34942e-05	0.0408233	1.29505e-05	0.0297001	1.2101e-05	0.0159362	1.09108e-05	0.00893377	1.17624e-05	0.0469073	1.87441e-05	0.0155178	2.10466e-05
0.0797594	1.7151e-05	0.0776675	1.558e-05	0.0744329	1.6212e-05	0.0694123	1.48554e-05	0.0636802	1.48753e-05	0.0564416	1.40253e-05	0.0492034	1.35302e-05	0.040946	1.26133e-05	0.0298752	1.21158e-05	0.0161365	1.07998e-05	0.00916589	1.1608e-05	0.0469307	2.07454e-05	0.0155306	2.1924e-05
0.0799029	1.73062e-05	0.0777711	1.56562e-05	0.0746105	1.56709e-05	0.0695337	1.49769e-05	0.0638001	1.46715e-05	0.0566031	1.40944e-05	0.0493723	1.37342e-05	0.0411449	1.28737e-05	0.0300343	1.20181e-05	0.0163482	1.07391e-05	0.00937289	1.16268e-05	0.0469737	2.03777e-05	0.0155826	1.98748e-05
0.0800393	1.75342e-05	0.0779121	1.5312e-05	0.0748502	1.58781e-05	0.0696532	1.51207e-05	0.0639189	1.4532e-05	0.0567399	1.43786e-05	0.049515	1.37142e-05	0.0413603	1.29678e-05	0.0302107	1.1829e-05	0.0165112	1.09379e-05	0.00957891	1.16425e-05	0.0469996	1.96664e-05	0.0158175	2.04341e-05
0.0801805	1.78884e-05	0.0780904	1.53847e-05	0.0750962	1.59928e-05	0.0697793	1.51724e-05	0.0640691	1.4733e-05	0.056851	1.44385e-05	0.0496425	1.38286e-05	0.0415374	1.27445e-05	0.0304252	1.18968e-05	0.0166578	1.10786e-05	0.00977188	1.1736e-05	0.047143	1.96049e-05	0.0159789	2.3447e-05
0.0803207	1.82046e-05	0.0782419	1.57391e-05	0.075287	1.53778e-05	0.0699	1.51678e-05	0.0642167	1.49151e-05	0.0569807	1.43242e-05	0.0497486	1.37441e-05	0.0416783	1.28314e-05	0.0306168	1.21032e-05	0.0167977	1.12349e-05	0.00991087	1.14362e-05	0.0473923	1.85054e-05	0.0160301	2.30989e-05
0.0804376	1.81901e-05	0.0783209	1.52074e-05	0.0754251	1.5446e-05	0.0700103	1.52737e-05	0.0643419	1.4864e-05	0.0571338	1.44509e-05	0.0498544	1.36885e-05	0.0418584	1.33127e-05	0.0307708	1.20556e-05	0.0169347	1.13994e-05	0.00999343	1.15318e-05	0.0476414	1.89754e-05	0.0160308	2.12352e-05
0.0805624	1.80602e-05	0.0783645	1.51579e-05	0.0755525	1.539e-05	0.0701101	1.52692e-05	0.0644599	1.48927e-05	0.0573146	1.42843e-05	0.0500067	1.41139e-05	0.0420575	1.35741e-05	0.0309162	1.20733e-05	0.0171102	1.13105e-05	0.0101013	1.1856e-05	0.0476482	1.73969e-05	0.0161001	2.10462e-05
0.0806686	1.75802e-05	0.0784463	1.55955e-05	0.0756736	1.54119e-05	0.0702452	1.4902e-05	0.0645736	1.48581e-05	0.0574875	1.40009e-05	0.050272	1.34731e-05	0.0421882	1.32124e-05	0.0310555	1.2046e-05	0.0172824	1.11917e-05	0.0102604	1.18023e-05	0.0477169	2.27948e-05	0.0161277	1.97761e-05
0.08073	1.78282e-05	0.0785774	1.54368e-05	0.0757953	1.54311e-05	0.0704261	1.50284e-05	0.0646964	1.47395e-05	0.0576013	1.43036e-05	0.0505663	1.30308e-05	0.0422923	1.3146e-05	0.0311797	1.21341e-05	0.0174416	1.11684e-05	0.0104424	1.19138e-05	0.0481346	2.13276e-05	0.0161771	2.20923e-05
0.0808551	1.93779e-05	0.0785799	1.49232e-05	0.0759129	1.54919e-05	0.0705547	1.57092e-05	0.0648296	1.47361e-05	0.0577229	1.47857e-05	0.0506878	1.40854e-05	0.042432	1.34114e-05	0.0313067	1.22681e-05	0.0176237	1.12987e-05	0.010592	1.22216e-05	0.0485696	1.99034e-05	0.0162114	2.05518e-05
0.0810701	1.9229e-05	0.0786641	1.56715e-05	0.0760372	1.56736e-05	0.0706315	1.58735e-05	0.0649516	1.48439e-05	0.0578792	1.48524e-05	0.0507169	1.44621e-05	0.0425836	1.35265e-05	0.0314289	1.24034e-05	0.0178142	1.13586e-05	0.0106862	1.21497e-05	0.0490097	1.87899e-05	0.016228	2.15763e-05
0.0812232	1.7883e-05	0.0787194	1.53903e-05	0.0761784	1.56364e-05	0.0707586	1.54354e-05	0.0650995	1.53043e-05	0.0580165	1.4691e-05	0.0508536	1.37948e-05	0.0427517	1.38421e-05	0.0315917	1.29373e-05	0.0180157	1.15134e-05	0.0107955	1.19918e-05	0.0494669	1.7904e-05	0.0162648	2.06085e-05
0.0813038	1.79212e-05	0.0787345	1.73019e-05	0.0763022	1.5361e-05	0.0709148	1.53005e-05	0.0652666	1.54904e-05	0.0581612	1.44918e-05	0.0510273	1.34311e-05	0.0429574	1.37809e-05	0.0318171	1.29191e-05	0.0182295	1.15684e-05	0.0109484	1.21497e-05	0.0498071	1.84671e-05	0.0166339	1.9427e-05
0.0814059	1.83584e-05	0.0787648	1.64419e-05	0.0764158	1.52499e-05	0.0710924	1.49736e-05	0.0654104	1.54117e-05	0.0582955	1.41543e-05	0.0511382	1.36584e-05	0.0431297	1.33685e-05	0.032045	1.2906e-05	0.0183827	1.11994e-05	0.0111486	1.19771e-05	0.0500863	1.83969e-05	0.0168432	1.85348e-05
0.0814418	1.98247e-05	0.0789738	1.84907e-05	0.0765495	1.53759e-05	0.0712577	1.44518e-05	0.0655579	1.53091e-05	0.0584067	1.40945e-05	0.0512256	1.36977e-05	0.043268	1.33154e-05	0.0322392	1.3153e-05	0.0184779	1.12451e-05	0.0113837	1.20462e-05	0.0502946	1.89816e-05	0.0169368	2.23432e-05
0.0814687	2.17288e-05	0.0790567	1.72059e-05	0.0766843	1.54702e-05	0.0713346	1.48878e-05	0.0657038	1.51644e-05	0.0585385	1.42496e-05	0.0513299	1.35862e-05	0.043396	1.31387e-05	0.0323459	1.26563e-05	0.018605	1.15306e-05	0.0116459	1.19172e-05	0.0504912	1.95814e-05	0.0170374	2.37991e-05
0.0816802	1.97059e-05	0.0792957	1.46008e-05	0.0768214	1.56197e-05	0.0713912	1.51784e-05	0.065843	1.51289e-05	0.0586541	1.45315e-05	0.0514596	1.37112e-05	0.0435054	1.31416e-05	0.0324269	1.24544e-05	0.0187921	1.14016e-05	0.0119028	1.17229e-05	0.0506411	2.06873e-05	0.0171922	2.63865e-05
0.0817235	1.89347e-05	0.0797379	1.43022e-05	0.0769682	1.56497e-05	0.0715144	1.47393e-05	0.0659842	1.5111e-05	0.0587636	1.48151e-05	0.0515317	1.43316e-05	0.0436602	1.36078e-05	0.0325562	1.26289e-05	0.0189907	1.13293e-05	0.0120757	1.20999e-05	0.0506929	2.04355e-05	0.0174104	2.46574e-05
0.0818259	1.56323e-05	0.0799801	1.61202e-05	0.0770972	1.54484e-05	0.0717154	1.51782e-05	0.0661307	1.50295e-05	0.0589096	1.46894e-05	0.0515969	1.5082e-05	0.0438368	1.38237e-05	0.0327136	1.25717e-05	0.019168	1.13944e-05	0.0121751	1.19834e-05	0.0507231	2.05124e-05	0.0174352	1.88017e-05
0.0818682	1.82253e-05	0.0800665	1.63894e-05	0.0771982	1.5576e-05	0.0719236	1.54777e-05	0.0662883	1.50694e-05	0.0590482	1.44529e-05	0.0518143	1.42267e-05	0.0440011	1.39639e-05	0.0329125	1.28726e-05	0.0193515	1.15089e-05	0.0122969	1.17488e-05	0.0507502	2.06919e-05	0.0174676	1.76108e-05
0.0819428	1.86057e-05	0.0801912	1.61517e-05	0.0773049	1.58122e-05	0.0720743	1.5098e-05	0.0664143	1.54364e-05	0.0592055	1.41063e-05	0.0520332	1.33203e-05	0.044178	1.39689e-05	0.0331223	1.30462e-05	0.0195525	1.14987e-05	0.0124877	1.19869e-05	0.0509322	1.90897e-05	0.0175485	2.06475e-05
0.0820056	1.73064e-05	0.0803122	1.44183e-05	0.0774228	1.58824e-05	0.0721552	1.55271e-05	0.066528	1.57248e-05	0.0593779	1.3863e-05	0.0521137	1.3738e-05	0.0443524	1.39474e-05	0.0332582	1.25829e-05	0.019762	1.156e-05	0.0127231	1.18961e-05	0.0512018	1.84843e-05	0.017672	2.25697e-05
0.0821038	1.53453e-05	0.0803225	1.59622e-05	0.0775334	1.58519e-05	0.0722456	1.62226e-05	0.0666777	1.55646e-05	0.0594868	1.42165e-05	0.0521863	1.41953e-05	0.0445204	1.39855e-05	0.0333522	1.25279e-05	0.0199815	1.15497e-05	0.0129497	1.17321e-05	0.0512387	2.06054e-05	0.0177154	2.17353e-05
0.0821384	1.88037e-05	0.0803929	1.94899e-05	0.0776451	1.5815e-05	0.0724001	1.60555e-05	0.0668311	1.54378e-05	0.0595952	1.46686e-05	0.0523137	1.40828e-05	0.0446489	1.36144e-05	0.0334866	1.28178e-05	0.020211	1.1611e-05	0.0131458	1.17906e-05	0.0512734	2.00654e-05	0.0178431	1.92959e-05
0.0821918	1.60318e-05	0.0804664	1.59297e-05	0.0777684	1.59463e-05	0.0725121	1.52876e-05	0.0669743	1.54447e-05	0.0596848	1.52573e-05	0.0524824	1.43904e-05	0.0447595	1.34819e-05	0.0336522	1.2818e-05	0.0204175	1.18048e-05	0.0133306	1.17763e-05	0.0513223	1.96044e-05	0.0180441	1.82715e-05
0.0825778	1.75631e-05	0.0804699	1.56427e-05	0.0778351	1.67429e-05	0.0725823	1.51464e-05	0.0671053	1.5293e-05	0.0597331	1.54619e-05	0.0526627	1.45396e-05	0.0449216	1.38496e-05	0.0338313	1.2942e-05	0.0205733	1.16563e-05	0.0134954	1.18912e-05	0.0514059	1.83816e-05	0.0181497	2.08692e-05
0.0829279	1.96792e-05	0.0804969	1.38618e-05	0.0778953	1.77166e-05	0.0726963	1.55422e-05	0.067238	1.51541e-05	0.0598682	1.47286e-05	0.0527836	1.40602e-05	0.045087	1.41241e-05	0.0340147	1.30121e-05	0.0207124	1.16388e-05	0.0136595	1.20282e-05	0.0515037	1.73552e-05	0.0182086	2.1878e-05
0.0831039	1.88801e-05	0.080501	1.84038e-05	0.0780341	1.74464e-05	0.0728699	1.52179e-05	0.0673803	1.5109e-05	0.0600341	1.42725e-05	0.0528685	1.40034e-05	0.0452387	1.43179e-05	0.0341785	1.29027e-05	0.0208726	1.17771e-05	0.0138068	1.22553e-05	0.051844	1.91492e-05	0.0182924	2.22219e-05
0.0832354	1.89568e-05	0.0806476	1.63537e-05	0.0781882	1.73781e-05	0.0730844	1.53534e-05	0.0675182	1.51181e-05	0.0601316	1.45474e-05	0.0530055	1.45184e-05	0.045439	1.40349e-05	0.0343183	1.29957e-05	0.0210444	1.18286e-05	0.0139382	1.24072e-05	0.0520992	1.7954e-05	0.0183852	2.20518e-05
0.0833499	1.8719e-05	0.0807825	1.73367e-05	0.0783761	1.68748e-05	0.0732676	1.58113e-05	0.0676354	1.48716e-05	0.0602147	1.47244e-05	0.0532191	1.42308e-05	0.0456454	1.37548e-05	0.0344631	1.31731e-05	0.0212364	1.20514e-05	0.0141235	1.21723e-05	0.0521633	2.10616e-05	0.0185656	2.06495e-05
0.0834639	1.85382e-05	0.0808016	1.94744e-05	0.0784945	1.53369e-05	0.073392	1.5562e-05	0.0677314	1.48967e-05	0.0603072	1.47786e-05	0.0534588	1.41797e-05	0.0457862	1.40997e-05	0.0345965	1.34151e-05	0.0214672	1.19723e-05	0.0142972	1.18072e-05	0.0522139	2.06537e-05	0.0187957	1.86275e-05
0.083602	1.87809e-05	0.0808274	1.67351e-05	0.0785209	1.51856e-05	0.0734765	1.58006e-05	0.0678475	1.51783e-05	0.0604279	1.51964e-05	0.0536704	1.4398e-05	0.0458827	1.40593e-05	0.034707	1.34902e-05	0.0216685	1.16514e-05	0.0144306	1.17618e-05	0.0522602	1.79567e-05	0.0190275	1.74949e-05
0.083734	1.90848e-05	0.0809512	1.63527e-05	0.0786145	1.58912e-05	0.0735368	1.57767e-05	0.0679703	1.53326e-05	0.060581	1.52092e-05	0.0538295	1.40757e-05	0.0459838	1.39863e-05	0.0348583	1.32221e-05	0.0218214	1.16927e-05	0.014585	1.18678e-05	0.0524371	2.12667e-05	0.0192494	1.66502e-05
0.0838934	2.00419e-05	0.0809799	1.55816e-05	0.0787531	1.59701e-05	0.0736594	1.50864e-05	0.068105	1.56856e-05	0.0607246	1.51047e-05	0.053944	1.4231e-05	0.0461325	1.44262e-05	0.0350452	1.32461e-05	0.0219803	1.17776e-05	0.0147125	1.21322e-05	0.0526899	2.10353e-05	0.0192917	2.18073e-05
0.0840973	2.00551e-05	0.0812123	1.45957e-05	0.0789316	1.66582e-05	0.073844	1.50605e-05	0.0682721	1.56206e-05	0.060899	1.47257e-05	0.0540846	1.47308e-05	0.0463607	1.40577e-05	0.0352502	1.31234e-05	0.0221577	1.17321e-05	0.0148118	1.22208e-05	0.0530425	1.96019e-05	0.019343	2.71859e-05
0.0842527	1.90644e-05	0.0816875	1.52272e-05	0.0791587	1.66361e-05	0.0739658	1.57112e-05	0.0684089	1.51472e-05	0.0610999	1.45934e-05	0.0542437	1.49635e-05	0.0465696	1.34369e-05	0.0354552	1.29771e-05	0.0223407	1.17321e-05	0.014936	1.21264e-05	0.053366	1.78578e-05	0.0195598	2.33174e-05
0.0843724	1.88834e-05	0.0820222	1.75617e-05	0.0793434	1.59709e-05	0.074068	1.62938e-05	0.0685085	1.51564e-05	0.0612315	1.51629e-05	0.0543699	1.48462e-05	0.0466986	1.36066e-05	0.0355997	1.33401e-05	0.0225011	1.1875e-05	0.0150797	1.21826e-05	0.0534644	1.88761e-05	0.019565	2.13142e-05
0.084469	1.94145e-05	0.0821628	1.75388e-05	0.0794916	1.58686e-05	0.0742259	1.61209e-05	0.06863	1.54337e-05	0.0613218	1.5365e-05	0.054514	1.45768e-05	0.0467915	1.34485e-05	0.0357014	1.3375e-05	0.0226315	1.18183e-05	0.0152212	1.22445e-05	0.0535536	2.01431e-05	0.0195756	2.48061e-05
0.0844716	1.82826e-05	0.0823656	1.66844e-05	0.0796121	1.53903e-05	0.0743493	1.54461e-05	0.068773	1.54321e-05	0.0614601	1.50284e-05	0.054636	1.40159e-05	0.0468841	1.33343e-05	0.0358238	1.32263e-05	0.0227784	1.16696e-05	0.015379	1.24605e-05	0.0537638	1.96684e-05	0.0196428	2.25198e-05
0.0844872	2.15231e-05	0.0825442	1.69581e-05	0.0796449	1.59732e-05	0.0744603	1.50745e-05	0.068896	1.51859e-05	0.0616192	1.48716e-05	0.0547248	1.38705e-05	0.0470417	1.38531e-05	0.0359684	1.32602e-05	0.0229849	1.19452e-05	0.015558	1.24921e-05	0.054149	1.88068e-05	0.0196589	2.21318e-05
0.0846661	2.01581e-05	0.0825672	1.62735e-05	0.0797099	1.72639e-05	0.074634	1.5428e-05	0.069019	1.49909e-05	0.0617592	1.49358e-05	0.0548779	1.43828e-05	0.0472415	1.39164e-05	0.0361051	1.33509e-05	0.0232126	1.20395e-05	0.0157205	1.23898e-05	0.054175	2.22443e-05	0.0198248	2.54156e-05
0.0848583	1.89688e-05	0.0825887	1.60301e-05	0.0798958	1.67874e-05	0.0747829	1.59987e-05	0.0691683	1.50846e-05	0.0619292	1.5415e-05	0.0550133	1.50107e-05	0.0474136	1.37007e-05	0.0362325	1.33713e-05	0.0234062	1.18843e-05	0.0158732	1.23751e-05	0.0541833	1.69774e-05	0.0199996	2.57138e-05
0.0849744	1.93129e-05	0.0826325	1.61077e-05	0.0800728	1.61103e-05	0.0748804	1.59954e-05	0.0692937	1.54162e-05	0.0621413	1.53678e-05	0.0550548	1.46671e-05	0.0475691	1.36672e-05	0.0363267	1.36629e-05	0.0235519	1.20779e-05	0.0160301	1.23935e-05	0.054303	1.85557e-05	0.0200089	3.0281e-05
0.0850804	1.95344e-05	0.0826776	1.67805e-05	0.080205	1.61045e-05	0.0749774	1.59981e-05	0.0694149	1.57844e-05	0.0623237	1.49356e-05	0.0551442	1.39626e-05	0.0477183	1.35484e-05	0.0364146	1.39538e-05	0.0236971	1.2319e-05	0.0162098	1.22623e-05	0.0544567	1.97214e-05	0.0200115	3.42964e-05
0.0851968	1.95228e-05	0.08272	1.66018e-05	0.0803592	1.64184e-05	0.0750877	1.6175e-05	0.0695719	1.56905e-05	0.0624633	1.50243e-05	0.0552855	1.3709e-05	0.0478513	1.35865e-05	0.0365736	1.35808e-05	0.0238499	1.24598e-05	0.0164056	1.22377e-05	0.054509	1.83427e-05	0.0200569	2.63337e-05
0.0853559	2.04487e-05	0.0827336	1.56e-05	0.0805319	1.64689e-05	0.0752177	1.60887e-05	0.0697102	1.53307e-05	0.0625817	1.48707e-05	0.0553535	1.41427e-05	0.04798	1.36034e-05	0.0367451	1.32846e-05	0.0239325	1.20466e-05	0.0165637	1.24671e-05	0.0545143	1.89881e-05	0.0201935	1.76199e-05
0.0855328	2.09169e-05	0.0828266	1.67174e-05	0.0806813	1.61873e-05	0.0753304	1.57593e-05	0.0698104	1.54611e-05	0.0626756	1.4993e-05	0.0554001	1.44591e-05	0.0480578	1.40583e-05	0.036877	1.33647e-05	0.0240262	1.16591e-05	0.0167	1.25664e-05	0.0545518	2.07704e-05	0.0203798	1.8699e-05
0.0856638	2.03865e-05	0.0830442	1.77642e-05	0.0807674	1.67138e-05	0.075399	1.5995e-05	0.0699242	1.58074e-05	0.0627862	1.53607e-05	0.0554654	1.45467e-05	0.0481149	1.44147e-05	0.0370159	1.35346e-05	0.0242184	1.19466e-05	0.0168756	1.23711e-05	0.054569	2.03117e-05	0.0204718	1.91424e-05
0.0857959	1.99519e-05	0.083318	1.78738e-05	0.0808192	1.68483e-05	0.0754707	1.63393e-05	0.070075	1.5666e-05	0.0629191	1.54451e-05	0.0555526	1.49191e-05	0.0482274	1.41957e-05	0.0371711	1.35402e-05	0.0244142	1.21686e-05	0.0170809	1.23748e-05	0.0545824	2.2202e-05	0.0205939	2.06419e-05
0.085895	1.9884e-05	0.083519	1.67935e-05	0.0809183	1.63658e-05	0.0755574	1.64469e-05	0.0702203	1.5424e-05	0.0630312	1.52773e-05	0.0557099	1.45482e-05	0.0483605	1.41626e-05	0.0373359	1.36456e-05	0.0246217	1.25399e-05	0.017291	1.2344e-05	0.0545968	2.2016e-05	0.0206574	2.38533e-05
0.0859031	2.09896e-05	0.083661	1.67173e-05	0.0810062	1.56603e-05	0.0756453	1.65975e-05	0.0703233	1.56885e-05	0.063141	1.51539e-05	0.0558985	1.4473e-05	0.048461	1.44378e-05	0.0375279	1.35161e-05	0.0248353	1.28164e-05	0.0174763	1.21136e-05	0.0546006	2.46607e-05	0.0206823	2.38074e-05
0.0859318	1.95455e-05	0.0838094	1.67255e-05	0.0810847	1.5224e-05	0.0757817	1.61297e-05	0.0704324	1.60931e-05	0.0632783	1.53564e-05	0.0561335	1.39778e-05	0.0485484	1.46324e-05	0.037738	1.35411e-05	0.0250164	1.28814e-05	0.0176319	1.21253e-05	0.0546038	2.0707e-05	0.0207163	2.35626e-05
0.0859634	2.11453e-05	0.0839387	1.69934e-05	0.0812442	1.57429e-05	0.0759746	1.63902e-05	0.0705846	1.59282e-05	0.0634246	1.54298e-05	0.056429	1.40471e-05	0.0486796	1.43865e-05	0.0379075	1.38955e-05	0.0251772	1.30913e-05	0.0178545	1.27116e-05	0.0546244	2.16075e-05	0.0208808	2.28804e-05
0.085976	2.05761e-05	0.0840477	1.70038e-05	0.0814055	1.6172e-05	0.0761551	1.67786e-05	0.07072	1.55198e-05	0.0635416	1.51255e-05	0.0565632	1.57225e-05	0.0488174	1.417e-05	0.0380255	1.37911e-05	0.0252774	1.27852e-05	0.018147	1.27047e-05	0.0546471	1.90661e-05	0.0211738	1.93562e-05
0.0861365	1.968e-05	0.0841495	1.70936e-05	0.0815429	1.63847e-05	0.0763305	1.71921e-05	0.0707997	1.5807e-05	0.0636532	1.49404e-05	0.0565633	1.61808e-05	0.0489597	1.39464e-05	0.0381453	1.36921e-05	0.0253827	1.25085e-05	0.018376	1.21552e-05	0.0547418	2.01335e-05	0.0214968	1.7813e-05
0.0863122	1.89849e-05	0.0842632	1.74011e-05	0.081666	1.67429e-05	0.0765339	1.71515e-05	0.0708873	1.6289e-05	0.0637969	1.51318e-05	0.0566193	1.59106e-05	0.0491514	1.42136e-05	0.0382857	1.37876e-05	0.0255074	1.23468e-05	0.0184787	1.25843e-05	0.0549055	1.92072e-05	0.0215699	2.05995e-05
0.086438	1.92687e-05	0.0844197	1.70776e-05	0.081719	1.61263e-05	0.0766838	1.6281e-05	0.0710498	1.58109e-05	0.0639491	1.52025e-05	0.0567082	1.60641e-05	0.0493241	1.46223e-05	0.0384298	1.38359e-05	0.0256328	1.22126e-05	0.0185311	1.26871e-05	0.0549728	2.09124e-05	0.021575	2.2708e-05
0.0865327	1.8985e-05	0.0846124	1.72582e-05	0.0817293	1.61424e-05	0.0767759	1.62958e-05	0.0712254	1.54339e-05	0.0640746	1.49504e-05	0.0569023	1.50328e-05	0.0494465	1.45281e-05	0.0385689	1.3829e-05	0.0258534	1.28691e-05	0.0185954	1.26957e-05	0.0550656	2.07169e-05	0.0216783	1.95667e-05
0.0866254	1.87753e-05	0.0847887	1.76364e-05	0.0818103	1.72522e-05	0.076854	1.60922e-05	0.0713548	1.56327e-05	0.0641809	1.49405e-05	0.0571324	1.43361e-05	0.0495791	1.43559e-05	0.0387256	1.36735e-05	0.0261151	1.31441e-05	0.0186846	1.29332e-05	0.0551179	1.98541e-05	0.0231644	1.94151e-05
0.0867445	1.90395e-05	0.0849328	1.75733e-05	0.0820132	1.66071e-05	0.0768972	1.63396e-05	0.0714533	1.54614e-05	0.0642996	1.50825e-05	0.0572787	1.45748e-05	0.0497206	1.42641e-05	0.0388628	1.33086e-05	0.02627	1.25013e-05	0.0187828	1.30533e-05	0.0552545	2.3079e-05	0.0234399	1.94862e-05
0.0868987	1.86915e-05	0.0850862	1.73943e-05	0.0822294	1.60708e-05	0.076961	1.69902e-05	0.0715463	1.53941e-05	0.0644174	1.52101e-05	0.05741	1.46962e-05	0.0498441	1.43561e-05	0.0389455	1.34571e-05	0.0263859	1.22709e-05	0.0188958	1.33477e-05	0.0552598	1.97827e-05	0.0235119	1.95514e-05
0.0871227	1.96525e-05	0.0852245	1.694e-05	0.082386	1.63617e-05	0.077117	1.63622e-05	0.0716814	1.58777e-05	0.0645154	1.51131e-05	0.0575464	1.47461e-05	0.04997	1.44991e-05	0.0390763	1.41569e-05	0.0265309	1.22362e-05	0.0191271	1.26774e-05	0.0552887	1.91069e-05	0.0235413	1.78529e-05
0.0872469	1.65248e-05	0.0853107	1.72629e-05	0.0824937	1.60086e-05	0.0773082	1.61473e-05	0.0718236	1.61973e-05	0.0646391	1.47869e-05	0.0576975	1.49858e-05	0.0500927	1.46501e-05	0.0392709	1.41803e-05	0.0266512	1.23759e-05	0.0193986	1.22575e-05	0.0553272	2.40604e-05	0.0236475	1.85344e-05
0.0873161	2.11154e-05	0.0853182	1.64138e-05	0.0825304	1.6553e-05	0.0774245	1.68903e-05	0.0719481	1.63388e-05	0.0648181	1.50693e-05	0.0578643	1.50379e-05	0.0501919	1.45586e-05	0.0394332	1.38564e-05	0.0267927	1.27247e-05	0.0195981	1.24158e-05	0.0553498	2.04644e-05	0.0237756	1.95634e-05
0.0873551	2.05728e-05	0.0853259	1.57768e-05	0.0825541	1.70589e-05	0.0774787	1.6859e-05	0.0720758	1.64168e-05	0.0649768	1.55138e-05	0.0580617	1.54976e-05	0.0502886	1.45079e-05	0.0395683	1.38327e-05	0.0269276	1.30768e-05	0.0197802	1.24768e-05	0.0555996	2.16895e-05	0.0238939	2.03908e-05
0.0873899	2.0157e-05	0.0854236	1.62843e-05	0.0826482	1.65745e-05	0.0775595	1.6498e-05	0.0721971	1.64021e-05	0.0650856	1.54116e-05	0.0582052	1.65217e-05	0.0504124	1.47649e-05	0.0397161	1.39383e-05	0.0270336	1.32617e-05	0.0199412	1.26795e-05	0.0559662	2.06182e-05	0.0239928	2.15838e-05
0.0874406	1.98386e-05	0.085518	1.6781e-05	0.0828622	1.79017e-05	0.0776772	1.66223e-05	0.072306	1.65436e-05	0.0652082	1.51842e-05	0.0582623	1.65521e-05	0.0505904	1.4463e-05	0.039866	1.40191e-05	0.0272294	1.27227e-05	0.0200959	1.28794e-05	0.056135	2.24664e-05	0.0240594	2.1139e-05
0.0875606	2.1032e-05	0.0855669	1.85859e-05	0.0831371	1.81964e-05	0.0777919	1.6778e-05	0.0724056	1.65938e-05	0.0653509	1.51673e-05	0.058436	1.52438e-05	0.0507732	1.4164e-05	0.0400079	1.40325e-05	0.0274837	1.26159e-05	0.0202269	1.32336e-05	0.0562041	2.32613e-05	0.0242181	1.86256e-05
0.0875936	2.42326e-05	0.0856206	1.75692e-05	0.0833059	1.67633e-05	0.0779164	1.71315e-05	0.0725321	1.63032e-05	0.0654909	1.51824e-05	0.058702	1.49456e-05	0.050924	1.4203e-05	0.040151	1.40224e-05	0.0276951	1.28431e-05	0.0203453	1.3564e-05	0.0563339	2.09576e-05	0.024416	1.66055e-05
0.0876369	2.10481e-05	0.085648	1.65435e-05	0.0833863	1.68076e-05	0.0780922	1.6743e-05	0.0726768	1.62201e-05	0.0656439	1.5354e-05	0.0589221	1.51717e-05	0.0511005	1.45437e-05	0.0402937	1.4007e-05	0.0278584	1.26901e-05	0.0205424	1.31957e-05	0.0563533	2.2767e-05	0.0244867	1.96943e-05
0.0881281	1.68387e-05	0.0856689	1.76557e-05	0.0834837	1.71349e-05	0.0782437	1.5945e-05	0.0728116	1.62698e-05	0.0657756	1.57324e-05	0.0590817	1.553e-05	0.0512664	1.49406e-05	0.0404288	1.40623e-05	0.0279863	1.28269e-05	0.0207302	1.26882e-05	0.0564093	2.4183e-05	0.0245747	2.27663e-05
0.0881482	2.36331e-05	0.0857662	1.76295e-05	0.0836065	1.70721e-05	0.078337	1.5992e-05	0.0729442	1.62997e-05	0.0658621	1.56043e-05	0.0590857	1.47604e-05	0.0513586	1.45422e-05	0.0405749	1.42383e-05	0.028078	1.26689e-05	0.0208969	1.2457e-05	0.0564153	2.07302e-05	0.0246282	1.76371e-05
0.0882154	2.28653e-05	0.0857931	1.58627e-05	0.0837142	1.67586e-05	0.0784684	1.66098e-05	0.0731131	1.58989e-05	0.0659729	1.524e-05	0.0591109	1.46305e-05	0.051423	1.44911e-05	0.0407356	1.42499e-05	0.0281999	1.23413e-05	0.0211216	1.26807e-05	0.0566938	2.35833e-05	0.0246391	1.91933e-05
0.0883494	1.71865e-05	0.0860021	2.11593e-05	0.0838184	1.65539e-05	0.0786143	1.6961e-05	0.0733094	1.58049e-05	0.066108	1.5117e-05	0.0591308	1.56519e-05	0.0515334	1.49617e-05	0.0408874	1.41779e-05	0.0283541	1.22249e-05	0.0213527	1.28122e-05	0.0568126	1.99607e-05	0.0246981	2.15597e-05
0.088387	1.95949e-05	0.0864765	2.17502e-05	0.0839692	1.70263e-05	0.0787131	1.66397e-05	0.0734578	1.62973e-05	0.0661578	1.59416e-05	0.0592643	1.50785e-05	0.0517266	1.45327e-05	0.0410513	1.40101e-05	0.0284515	1.25109e-05	0.0215964	1.30964e-05	0.0568326	1.87095e-05	0.0247853	2.031e-05
0.0884077	2.07751e-05	0.0866315	1.69919e-05	0.0841134	1.75391e-05	0.0787849	1.67217e-05	0.0735664	1.63325e-05	0.0662043	1.70254e-05	0.0594369	1.52608e-05	0.0519483	1.43731e-05	0.0412105	1.37604e-05	0.028581	1.31809e-05	0.0218796	1.30291e-05	0.0571579	2.1774e-05	0.0248098	1.55863e-05
0.0884168	2.05083e-05	0.0866731	1.48703e-05	0.0842205	1.75534e-05	0.0788968	1.74928e-05	0.0737003	1.60475e-05	0.0663792	1.63185e-05	0.0595868	1.51946e-05	0.0520094	1.62246e-05	0.0413139	1.40428e-05	0.0288309	1.28246e-05	0.0221164	1.25329e-05	0.0575561	2.38277e-05	0.0248926	1.74889e-05
0.0884409	2.0189e-05	0.0866956	1.70847e-05	0.0843219	1.76307e-05	0.0790526	1.75444e-05	0.0738491	1.59192e-05	0.0665989	1.61536e-05	0.0597025	1.55169e-05	0.0520258	1.57071e-05	0.0414644	1.49631e-05	0.0291206	1.27511e-05	0.0222904	1.25889e-05	0.0578363	2.40908e-05	0.0249347	1.58378e-05
0.0886431	2.15863e-05	0.086726	1.65917e-05	0.0843466	1.64908e-05	0.0791912	1.73177e-05	0.0739763	1.60637e-05	0.0667457	1.6931e-05	0.0598122	1.58448e-05	0.0521142	1.52769e-05	0.0416988	1.49144e-05	0.0293176	1.3405e-05	0.0224763	1.2752e-05	0.0581706	2.35188e-05	0.0249423	1.88233e-05
0.0890091	1.8904e-05	0.0867841	1.64431e-05	0.0843711	1.56656e-05	0.0793361	1.70519e-05	0.074076	1.58366e-05	0.0667981	1.6447e-05	0.0599552	1.57289e-05	0.0522337	1.44273e-05	0.0418509	1.39142e-05	0.0294417	1.35376e-05	0.0226624	1.28868e-05	0.0582785	2.13101e-05	0.0249827	2.0281e-05
0.0892169	1.95619e-05	0.0868279	1.71116e-05	0.0845566	1.69775e-05	0.0794643	1.64811e-05	0.0741473	1.59784e-05	0.0668777	1.57482e-05	0.0601042	1.56726e-05	0.0523461	1.38609e-05	0.0419145	1.39372e-05	0.0296093	1.3292e-05	0.0228132	1.2744e-05	0.0583428	2.55111e-05	0.0250277	1.94843e-05
0.08938	1.94481e-05	0.0868817	1.50238e-05	0.0847001	1.76302e-05	0.0795748	1.625e-05	0.0742376	1.64533e-05	0.0670113	1.56713e-05	0.0602728	1.54154e-05	0.0525408	1.40747e-05	0.0420127	1.43486e-05	0.0297532	1.2787e-05	0.0230167	1.22601e-05	0.0583571	2.03294e-05	0.0251241	2.00214e-05
0.0893991	1.87257e-05	0.0869448	1.73562e-05	0.084715	1.86447e-05	0.0797162	1.64251e-05	0.0743688	1.63534e-05	0.0671237	1.5845e-05	0.060408	1.4689e-05	0.0527299	1.43189e-05	0.0421874	1.39804e-05	0.0298304	1.28842e-05	0.0232767	1.21622e-05	0.0585547	2.68161e-05	0.0251403	2.18888e-05
0.0894585	2.70697e-05	0.0869639	1.62033e-05	0.084773	1.58164e-05	0.0798183	1.70874e-05	0.0744952	1.61625e-05	0.067259	1.63775e-05	0.0604823	1.47169e-05	0.0529216	1.46587e-05	0.042416	1.41239e-05	0.0300215	1.41647e-05	0.0232958	1.33185e-05	0.0585605	2.36333e-05	0.02546	3.14111e-05
0.0895282	1.96129e-05	0.0872793	1.45811e-05	0.0850067	1.60564e-05	0.0799149	1.78724e-05	0.074605	1.62042e-05	0.0674122	1.66145e-05	0.0606159	1.55181e-05	0.05309	1.51749e-05	0.0425835	1.4826e-05	0.0302832	1.46944e-05	0.0233595	1.23164e-05	0.0585826	2.13086e-05	0.0257157	3.64345e-05
0.0895577	1.75378e-05	0.0878083	1.5329e-05	0.0851529	1.73786e-05	0.0800535	1.79218e-05	0.0747292	1.64693e-05	0.0675383	1.65123e-05	0.0607863	1.58149e-05	0.0531671	1.46841e-05	0.0426996	1.50931e-05	0.0303819	1.35209e-05	0.0233661	1.33274e-05	0.0587324	2.09078e-05	0.0261459	3.01109e-05
0.0897983	2.76348e-05	0.0879899	1.92512e-05	0.0851725	1.70211e-05	0.0801275	1.68985e-05	0.0748479	1.67635e-05	0.0676786	1.62573e-05	0.0609332	1.58596e-05	0.0532513	1.42401e-05	0.042876	1.47052e-05	0.0304694	1.27844e-05	0.0236161	1.28232e-05	0.0588612	2.09788e-05	0.0261491	2.06358e-05
0.0899654	1.48563e-05	0.0880588	1.66736e-05	0.0852116	1.64948e-05	0.0801799	1.64026e-05	0.0749464	1.68158e-05	0.0678285	1.60917e-05	0.0610592	1.61392e-05	0.0534012	1.44374e-05	0.0430524	1.42719e-05	0.0307269	1.3508e-05	0.0239743	1.25187e-05	0.0589496	2.04327e-05	0.0262204	2.20363e-05
0.0900543	2.50685e-05	0.0880739	1.9768e-05	0.0853357	1.71773e-05	0.0803073	1.69302e-05	0.0750557	1.6734e-05	0.0679924	1.57976e-05	0.06114	1.58413e-05	0.0535029	1.50832e-05	0.0431958	1.4232e-05	0.0309991	1.40201e-05	0.0242979	1.18888e-05	0.0590812	1.94001e-05	0.0263719	2.28039e-05
0.0901632	1.72927e-05	0.0883039	1.66567e-05	0.0855213	1.69564e-05	0.0804441	1.72622e-05	0.0751915	1.70496e-05	0.0681662	1.55832e-05	0.0612095	1.5731e-05	0.0535724	1.55311e-05	0.0433505	1.43098e-05	0.0311354	1.32409e-05	0.0243942	1.30528e-05	0.0594112	2.09412e-05	0.0265569	2.36247e-05
0.0902579	2.46572e-05	0.0885018	1.72575e-05	0.0857284	1.70305e-05	0.0805749	1.76032e-05	0.0753311	1.72511e-05	0.0682984	1.58715e-05	0.0612786	1.55929e-05	0.0537509	1.47581e-05	0.0434995	1.44279e-05	0.0312488	1.28321e-05	0.0244045	1.28481e-05	0.0598156	2.1317e-05	0.0266688	2.38298e-05
0.090262	1.93605e-05	0.0886074	1.65301e-05	0.0858937	1.76463e-05	0.0807202	1.76849e-05	0.0754331	1.68908e-05	0.0683915	1.5687e-05	0.0614019	1.49269e-05	0.0540104	1.48357e-05	0.0436216	1.42668e-05	0.0314508	1.31474e-05	0.0244347	1.28361e-05	0.0600965	1.99605e-05	0.0266919	2.23499e-05
0.0903309	2.12951e-05	0.0886578	1.66433e-05	0.0859824	1.71253e-05	0.0808581	1.76574e-05	0.0755366	1.65888e-05	0.0684711	1.57012e-05	0.0615657	1.46517e-05	0.0542183	1.54355e-05	0.0437481	1.40989e-05	0.0316548	1.34007e-05	0.0245455	1.32124e-05	0.060265	2.0283e-05	0.0266965	2.274e-05
0.0903855	1.71307e-05	0.0887291	1.71152e-05	0.0860216	1.73708e-05	0.0809837	1.78104e-05	0.0756795	1.68292e-05	0.0686128	1.66134e-05	0.0616515	1.51952e-05	0.054327	1.49073e-05	0.0438876	1.40405e-05	0.0317961	1.31146e-05	0.0247364	1.29036e-05	0.060379	2.14627e-05	0.0267165	2.37828e-05
0.0904548	2.18857e-05	0.0888223	1.72363e-05	0.0860766	1.79374e-05	0.0810865	1.76022e-05	0.0758069	1.72377e-05	0.0688227	1.65378e-05	0.0617416	1.59758e-05	0.0544062	1.47864e-05	0.0440099	1.41587e-05	0.0318406	1.36612e-05	0.0249707	1.29464e-05	0.0604103	2.03278e-05	0.0268619	2.16615e-05
0.0905192	2.10836e-05	0.0889102	1.7297e-05	0.0861929	1.75325e-05	0.0811628	1.78083e-05	0.0758969	1.71195e-05	0.0689752	1.56326e-05	0.061921	1.56248e-05	0.0544946	1.47507e-05	0.0441402	1.43958e-05	0.031845	1.3949e-05	0.0251776	1.3193e-05	0.0604584	2.17777e-05	0.0270708	2.23854e-05
0.090653	1.72182e-05	0.0890406	1.67715e-05	0.0863466	1.7702e-05	0.0812201	1.77292e-05	0.0759961	1.69054e-05	0.0690517	1.57736e-05	0.062124	1.55249e-05	0.0546049	1.45224e-05	0.0442404	1.48781e-05	0.0319364	1.34427e-05	0.0253042	1.27424e-05	0.0604832	1.88942e-05	0.0271384	2.24709e-05
0.0906713	2.27634e-05	0.0892578	1.75277e-05	0.0865152	1.76302e-05	0.0813183	1.71188e-05	0.0761067	1.68454e-05	0.069158	1.63627e-05	0.0622896	1.58589e-05	0.0547649	1.48351e-05	0.0442906	1.48757e-05	0.032112	1.36936e-05	0.0253816	1.27474e-05	0.0608992	2.01892e-05	0.0275039	2.18974e-05
0.0907534	1.76878e-05	0.0894239	1.89972e-05	0.0866494	1.69767e-05	0.0814943	1.76748e-05	0.0762034	1.69763e-05	0.0693091	1.63216e-05	0.0623768	1.51992e-05	0.0548732	1.56412e-05	0.0444302	1.403e-05	0.0322887	1.38968e-05	0.0254918	1.30551e-05	0.061241	2.24627e-05	0.0275604	1.71949e-05
0.0912075	1.80193e-05	0.0894285	1.91549e-05	0.0867542	1.68456e-05	0.0816909	1.78406e-05	0.0763014	1.71582e-05	0.0694078	1.55561e-05	0.0624697	1.46435e-05	0.0548775	1.52836e-05	0.0447063	1.45437e-05	0.0323988	1.34511e-05	0.0256826	1.27015e-05	0.0613701	2.17847e-05	0.0275758	2.28065e-05
0.0913932	2.91818e-05	0.0894302	2.09412e-05	0.086927	1.78048e-05	0.0818422	1.72685e-05	0.0764231	1.69926e-05	0.0694541	1.55342e-05	0.0626607	1.51868e-05	0.0548902	1.4917e-05	0.0449523	1.53043e-05	0.0325071	1.31313e-05	0.0259184	1.26841e-05	0.0614782	2.15498e-05	0.0275903	2.60777e-05
0.091518	2.33673e-05	0.0894633	1.8435e-05	0.0871184	1.83869e-05	0.0819648	1.7202e-05	0.0765583	1.70071e-05	0.0695531	1.62425e-05	0.0628284	1.59262e-05	0.0550198	1.59703e-05	0.0450785	1.4766e-05	0.0327124	1.36978e-05	0.0261233	1.29099e-05	0.0615052	2.19423e-05	0.0276869	2.85696e-05
0.0915192	2.07646e-05	0.0895287	2.06252e-05	0.0872219	1.75211e-05	0.0820643	1.67381e-05	0.076698	1.69607e-05	0.069706	1.62054e-05	0.0629244	1.58695e-05	0.0552426	1.58191e-05	0.0451939	1.44533e-05	0.0329123	1.42367e-05	0.0262887	1.28275e-05	0.0615382	2.05959e-05	0.0276903	2.0728e-05
0.0916261	1.97908e-05	0.089695	2.19399e-05	0.0872955	1.72789e-05	0.0821287	1.68148e-05	0.0768159	1.65665e-05	0.0698686	1.63007e-05	0.0630597	1.53907e-05	0.0554376	1.52864e-05	0.0453671	1.47528e-05	0.0329803	1.34878e-05	0.0264405	1.28513e-05	0.0615392	2.05092e-05	0.0277078	1.73838e-05
0.0916367	2.27654e-05	0.089908	2.043e-05	0.0873991	1.74835e-05	0.0822372	1.76577e-05	0.0768956	1.67402e-05	0.07003	1.63932e-05	0.0632704	1.5823e-05	0.0555875	1.53421e-05	0.0455577	1.48327e-05	0.0330178	1.3166e-05	0.0266099	1.30432e-05	0.0615515	2.09435e-05	0.0277155	1.69438e-05
0.091866	2.36617e-05	0.0899501	2.11793e-05	0.087499	1.769e-05	0.0823765	1.79545e-05	0.0769787	1.70107e-05	0.0701551	1.59773e-05	0.0634955	1.60264e-05	0.0557382	1.54208e-05	0.0457411	1.4844e-05	0.0331541	1.37527e-05	0.0267449	1.3012e-05	0.0616337	2.72066e-05	0.0277692	2.00546e-05
0.0918807	1.73108e-05	0.089985	1.74759e-05	0.0875725	1.74913e-05	0.082486	1.77962e-05	0.077074	1.70618e-05	0.0702411	1.6111e-05	0.0635605	1.55736e-05	0.0558685	1.57101e-05	0.0459009	1.50929e-05	0.0333745	1.35385e-05	0.0267527	1.34169e-05	0.0620203	2.68024e-05	0.0277884	1.81713e-05
0.092026	2.09571e-05	0.0900405	1.983e-05	0.0876365	1.74619e-05	0.082622	1.73037e-05	0.077176	1.7233e-05	0.0703211	1.61911e-05	0.0635744	1.50078e-05	0.055985	1.58828e-05	0.0460019	1.46734e-05	0.0336358	1.36826e-05	0.0267885	1.41492e-05	0.0624132	2.66858e-05	0.0277905	2.12136e-05
0.092187	1.74638e-05	0.0901079	1.83185e-05	0.0877371	1.80601e-05	0.0827648	1.68435e-05	0.0772994	1.70879e-05	0.0704244	1.59701e-05	0.0636009	1.46979e-05	0.0561247	1.5761e-05	0.0461061	1.43292e-05	0.0338431	1.42834e-05	0.0267898	1.28455e-05	0.0626813	2.62195e-05	0.0278216	1.9735e-05
0.0922662	2.26829e-05	0.0903609	1.96847e-05	0.0878536	1.83353e-05	0.0828372	1.7397e-05	0.0774232	1.69033e-05	0.07057	1.63054e-05	0.0636265	1.51758e-05	0.0562902	1.59701e-05	0.0462672	1.45683e-05	0.0339811	1.42832e-05	0.0269841	1.37924e-05	0.0627353	2.25842e-05	0.0279595	1.79451e-05
0.09229	2.02295e-05	0.0907926	2.08222e-05	0.0879368	1.80449e-05	0.0828963	1.78843e-05	0.0775435	1.68003e-05	0.0707182	1.65591e-05	0.0638294	1.65587e-05	0.0564414	1.63297e-05	0.0464461	1.45849e-05	0.0341501	1.40032e-05	0.0271773	1.3357e-05	0.0627859	2.70332e-05	0.0280638	1.7384e-05
0.0924472	2.14336e-05	0.0909033	1.78461e-05	0.0880351	1.76013e-05	0.0830279	1.72803e-05	0.0776493	1.64735e-05	0.0708501	1.66118e-05	0.0640933	1.7052e-05	0.0565413	1.60281e-05	0.0465926	1.4234e-05	0.0342906	1.33884e-05	0.027316	1.34539e-05	0.0629031	2.18045e-05	0.0282601	1.7905e-05
0.0925677	2.4695e-05	0.0909885	1.52939e-05	0.0882241	1.87116e-05	0.0831876	1.7033e-05	0.0777684	1.6059e-05	0.0709738	1.67584e-05	0.0642549	1.60715e-05	0.0566684	1.54761e-05	0.0466832	1.44686e-05	0.0343838	1.32926e-05	0.0273943	1.4683e-05	0.0629726	2.28648e-05	0.0283864	1.59514e-05
0.0925965	2.54632e-05	0.0909963	1.836e-05	0.088465	1.88587e-05	0.0833148	1.72478e-05	0.0779224	1.60646e-05	0.0710911	1.68568e-05	0.0643336	1.62865e-05	0.0568489	1.55315e-05	0.0467848	1.48985e-05	0.0344936	1.33394e-05	0.0274214	1.39877e-05	0.0632957	2.01149e-05	0.0286227	2.17512e-05
0.0927699	1.8148e-05	0.0910069	1.76515e-05	0.0886478	1.79459e-05	0.083413	1.70389e-05	0.0780194	1.67664e-05	0.0712249	1.67256e-05	0.0644213	1.67128e-05	0.0570075	1.58214e-05	0.0469162	1.49618e-05	0.0345901	1.34974e-05	0.0274225	1.32547e-05	0.0634639	2.00078e-05	0.0286286	2.69913e-05
0.0928275	2.46152e-05	0.0910188	1.77529e-05	0.0887152	1.72962e-05	0.0835201	1.67564e-05	0.0780906	1.7277e-05	0.0713464	1.63826e-05	0.0646041	1.59087e-05	0.0571446	1.58696e-05	0.0470519	1.50781e-05	0.034749	1.43732e-05	0.0275332	1.3739e-05	0.0636887	2.08886e-05	0.0287157	2.67817e-05
0.0929306	2.40267e-05	0.0910501	1.69264e-05	0.0887359	1.77167e-05	0.083683	1.728e-05	0.0781866	1.73741e-05	0.0714274	1.66032e-05	0.0648106	1.53271e-05	0.0572674	1.6075e-05	0.0471949	1.50997e-05	0.03498	1.44512e-05	0.0278061	1.40641e-05	0.0639034	2.18178e-05	0.0287683	2.34263e-05
0.0931832	2.04137e-05	0.0910772	1.74691e-05	0.0887381	1.86069e-05	0.0838263	1.80156e-05	0.0782849	1.75348e-05	0.0715203	1.70717e-05	0.0649037	1.61126e-05	0.0573228	1.54109e-05	0.0473489	1.52826e-05	0.0352076	1.45073e-05	0.0280645	1.44648e-05	0.0639073	2.06235e-05	0.0287839	1.71903e-05
0.0932819	2.08073e-05	0.0911051	1.65808e-05	0.0887609	1.79165e-05	0.0839065	1.78403e-05	0.0784123	1.72831e-05	0.0716346	1.71852e-05	0.0649479	1.64242e-05	0.0573492	1.52034e-05	0.0475197	1.52562e-05	0.0354557	1.436e-05	0.0282195	1.38056e-05	0.0639592	2.03144e-05	0.028824	2.44474e-05
0.0934089	2.20238e-05	0.0912718	1.51865e-05	0.088872	1.75185e-05	0.0839921	1.76232e-05	0.0785489	1.71349e-05	0.0717406	1.719e-05	0.0650339	1.61775e-05	0.0574368	1.57532e-05	0.0476172	1.43389e-05	0.0356627	1.37421e-05	0.0283792	1.32721e-05	0.0639782	2.32238e-05	0.0289719	2.6956e-05
0.0936079	2.15117e-05	0.0914455	1.63229e-05	0.0890131	1.75532e-05	0.0841014	1.77691e-05	0.0786509	1.74659e-05	0.0718601	1.70286e-05	0.0651712	1.66374e-05	0.0575569	1.5854e-05	0.0476571	1.41713e-05	0.0357909	1.39326e-05	0.0285949	1.31783e-05	0.0642202	2.27166e-05	0.0290903	2.3022e-05
0.0937788	2.05219e-05	0.0916301	1.81618e-05	0.0891191	1.80702e-05	0.0842006	1.80374e-05	0.0787589	1.79922e-05	0.0719842	1.69073e-05	0.0653414	1.66283e-05	0.057673	1.59225e-05	0.0477911	1.50685e-05	0.0359484	1.44906e-05	0.0287662	1.3456e-05	0.0643962	2.0864e-05	0.0290984	1.85461e-05
0.0938313	2.15505e-05	0.0918211	1.98929e-05	0.0892071	1.84016e-05	0.0842987	1.83542e-05	0.0789358	1.74435e-05	0.0721217	1.66265e-05	0.0654935	1.63468e-05	0.057807	1.57744e-05	0.0480033	1.50472e-05	0.0361321	1.47209e-05	0.0289113	1.35545e-05	0.0644548	2.10108e-05	0.0291321	2.11804e-05
0.0938786	2.16348e-05	0.0918711	1.91521e-05	0.0893785	1.74547e-05	0.0844414	1.79452e-05	0.0791185	1.68903e-05	0.0722568	1.626e-05	0.0656416	1.61577e-05	0.057939	1.55712e-05	0.0482135	1.49985e-05	0.0362518	1.42693e-05	0.029017	1.39762e-05	0.0647196	2.54855e-05	0.0293906	1.70446e-05
0.0939157	2.58373e-05	0.0918773	1.85163e-05	0.0896173	1.74763e-05	0.0845643	1.71399e-05	0.0792164	1.75713e-05	0.0723518	1.64472e-05	0.0658056	1.61579e-05	0.0580419	1.57422e-05	0.0483871	1.53536e-05	0.0363762	1.38777e-05	0.0290655	1.38905e-05	0.065216	2.53713e-05	0.0294032	1.85422e-05
0.09395	2.40442e-05	0.0918887	1.91205e-05	0.089787	1.85057e-05	0.0846413	1.71332e-05	0.079291	1.80702e-05	0.0724673	1.70036e-05	0.0659299	1.664e-05	0.0581773	1.64276e-05	0.0485212	1.52847e-05	0.0365268	1.36932e-05	0.0292048	1.30789e-05	0.06562	2.32281e-05	0.0294121	2.30721e-05
0.0942664	2.48878e-05	0.0919878	1.64044e-05	0.089836	1.76167e-05	0.0847661	1.79345e-05	0.0794123	1.78032e-05	0.0726175	1.70223e-05	0.0660118	1.6582e-05	0.0583865	1.61054e-05	0.0486528	1.52435e-05	0.0366637	1.366e-05	0.0294581	1.32267e-05	0.0657421	2.43347e-05	0.0295082	2.59922e-05
0.0945049	2.07503e-05	0.092253	1.64179e-05	0.0898413	1.7538e-05	0.0849087	1.83563e-05	0.0795374	1.75521e-05	0.072766	1.70015e-05	0.0661255	1.61517e-05	0.0585861	1.55976e-05	0.0487858	1.52124e-05	0.0367813	1.34238e-05	0.029694	1.34923e-05	0.065744	2.39142e-05	0.029608	3.10345e-05
0.094511	2.45826e-05	0.0924007	1.80002e-05	0.0899167	1.87079e-05	0.0850122	1.81598e-05	0.0796306	1.77975e-05	0.0728806	1.74396e-05	0.0663522	1.73721e-05	0.0587193	1.5931e-05	0.0489547	1.48222e-05	0.0368414	1.3708e-05	0.0298625	1.31536e-05	0.0657696	2.40603e-05	0.0298094	3.21011e-05
0.0945159	2.25144e-05	0.0925214	1.97812e-05	0.0900816	1.83207e-05	0.0851042	1.81727e-05	0.0797016	1.77132e-05	0.0729668	1.75301e-05	0.0666156	1.79654e-05	0.0588109	1.57658e-05	0.0491789	1.50173e-05	0.0368527	1.35574e-05	0.0299872	1.3238e-05	0.0659241	2.13166e-05	0.0300206	2.6529e-05
0.0946995	2.15514e-05	0.0927122	2.01506e-05	0.090261	1.81294e-05	0.0851853	1.79902e-05	0.0797984	1.72891e-05	0.0730932	1.7057e-05	0.0667654	1.67738e-05	0.0589038	1.56184e-05	0.0493812	1.54122e-05	0.0368562	1.3512e-05	0.0301093	1.33175e-05	0.0659601	2.157e-05	0.0302733	2.02226e-05
0.0949678	2.04151e-05	0.0928245	1.89468e-05	0.090417	1.83237e-05	0.0852535	1.80289e-05	0.0799326	1.74042e-05	0.0732554	1.70686e-05	0.0668971	1.61215e-05	0.0590166	1.56917e-05	0.0495137	1.50169e-05	0.036953	1.44603e-05	0.0301312	1.41189e-05	0.065961	2.28001e-05	0.0305801	2.01552e-05
0.0951278	2.16437e-05	0.0929114	1.84463e-05	0.0905167	1.75515e-05	0.0853899	1.93753e-05	0.0800746	1.74088e-05	0.0734036	1.72641e-05	0.0670174	1.52434e-05	0.0591563	1.5455e-05	0.0496052	1.51204e-05	0.0371333	1.44885e-05	0.0301504	1.38194e-05	0.0661239	1.94579e-05	0.030822	1.89538e-05
0.0952602	2.25362e-05	0.0929718	1.78357e-05	0.0905448	1.79693e-05	0.0856215	1.89525e-05	0.0802064	1.72452e-05	0.0734901	1.65228e-05	0.0670904	1.5063e-05	0.0592908	1.51237e-05	0.0497077	1.53911e-05	0.0373202	1.46001e-05	0.0301562	1.40085e-05	0.0662756	2.10191e-05	0.0308757	2.70736e-05
0.095405	2.13638e-05	0.0929784	1.75247e-05	0.0906127	1.92957e-05	0.0858129	1.77501e-05	0.0802976	1.76534e-05	0.0735167	1.66844e-05	0.067211	1.54532e-05	0.0593513	1.56413e-05	0.0498101	1.56211e-05	0.037585	1.39702e-05	0.0302865	1.47539e-05	0.0665242	2.16097e-05	0.0309152	2.79486e-05
0.0954383	2.22502e-05	0.0930192	1.9279e-05	0.0907645	1.90374e-05	0.0859068	1.82311e-05	0.0803749	1.79292e-05	0.0735804	1.74911e-05	0.0673018	1.61458e-05	0.0594211	1.64607e-05	0.0498909	1.56133e-05	0.0377984	1.27765e-05	0.0305041	1.47696e-05	0.0666823	2.59473e-05	0.0309337	2.47338e-05
0.095499	1.77526e-05	0.0932246	1.79899e-05	0.0908757	1.79785e-05	0.0859861	1.85727e-05	0.0804853	1.76802e-05	0.0737257	1.70784e-05	0.0673593	1.65606e-05	0.0595859	1.60135e-05	0.0499837	1.54745e-05	0.0378213	1.33108e-05	0.0306544	1.40049e-05	0.0667109	2.12834e-05	0.0311421	2.6129e-05
0.0955135	2.15635e-05	0.0935177	1.80908e-05	0.09094	1.78474e-05	0.0861051	1.82441e-05	0.0805936	1.73307e-05	0.0738914	1.69168e-05	0.0674405	1.66002e-05	0.0597593	1.56149e-05	0.0500979	1.5591e-05	0.0378794	1.44381e-05	0.0307674	1.37468e-05	0.0667169	2.35907e-05	0.0314341	3.39276e-05
0.0955486	2.0265e-05	0.0935881	1.63093e-05	0.0910407	1.83247e-05	0.0862269	1.79087e-05	0.0806932	1.71692e-05	0.0740091	1.74056e-05	0.0675433	1.6986e-05	0.0598976	1.5686e-05	0.0502172	1.56443e-05	0.0380645	1.42448e-05	0.0309199	1.38645e-05	0.0669296	2.27834e-05	0.0316755	2.27815e-05
0.0956632	2.59089e-05	0.0936274	1.80505e-05	0.0911865	1.80455e-05	0.0863248	1.79877e-05	0.0808337	1.76719e-05	0.0740848	1.73156e-05	0.0676896	1.67464e-05	0.0600026	1.533e-05	0.0503207	1.5497e-05	0.0382505	1.40269e-05	0.0310544	1.4124e-05	0.0672157	2.05245e-05	0.0318499	2.04527e-05
0.0957402	1.86921e-05	0.0936898	2.02007e-05	0.0913637	1.82969e-05	0.0864398	1.84005e-05	0.0809745	1.81007e-05	0.0741857	1.69092e-05	0.067789	1.57749e-05	0.0600716	1.54418e-05	0.0504037	1.55875e-05	0.0383819	1.43453e-05	0.0311789	1.43417e-05	0.0672559	2.04176e-05	0.03191	2.84278e-05
0.0958506	1.8618e-05	0.0937038	1.66698e-05	0.0914462	1.90669e-05	0.0865927	1.81842e-05	0.0810677	1.77787e-05	0.0743225	1.69732e-05	0.0678584	1.53747e-05	0.0601898	1.62694e-05	0.050471	1.54899e-05	0.0385479	1.51835e-05	0.0313213	1.43569e-05	0.0673022	2.14489e-05	0.0321756	2.47775e-05
0.09592	2.57806e-05	0.0939184	1.57786e-05	0.0914658	1.97507e-05	0.0867556	1.81054e-05	0.0811495	1.76822e-05	0.0744498	1.71518e-05	0.067999	1.58585e-05	0.0603941	1.59446e-05	0.0505515	1.52712e-05	0.0387976	1.50372e-05	0.0314686	1.44317e-05	0.0673716	1.80155e-05	0.0322421	2.68583e-05
0.0961333	1.65681e-05	0.0941472	1.497e-05	0.0914946	1.75403e-05	0.0868449	1.91749e-05	0.0812454	1.781e-05	0.0745753	1.7365e-05	0.0681634	1.59959e-05	0.0605787	1.53046e-05	0.0506752	1.55533e-05	0.0389638	1.3907e-05	0.0316319	1.43543e-05	0.0678615	2.01103e-05	0.0322542	3.10329e-05
0.0961494	1.87468e-05	0.0942554	1.55875e-05	0.0916443	1.75477e-05	0.0868683	1.92185e-05	0.0813602	1.76452e-05	0.0747105	1.74105e-05	0.0682665	1.53251e-05	0.0606666	1.58421e-05	0.0508574	1.51582e-05	0.0390085	1.41297e-05	0.0317942	1.42487e-05	0.068213	2.43239e-05	0.0327239	2.66317e-05
0.096193	1.97931e-05	0.0943889	1.68191e-05	0.0917944	1.75479e-05	0.0869711	1.80085e-05	0.0814561	1.71353e-05	0.0747954	1.6657e-05	0.0682833	1.57258e-05	0.0607572	1.65764e-05	0.0510307	1.46098e-05	0.0390734	1.46487e-05	0.0319175	1.45139e-05	0.0683166	2.50281e-05	0.0327264	1.62246e-05
0.0963433	2.2978e-05	0.0945684	1.73341e-05	0.0919958	1.84677e-05	0.087152	1.80036e-05	0.0815229	1.71316e-05	0.0748798	1.60929e-05	0.0683384	1.68234e-05	0.060899	1.65704e-05	0.0511589	1.46123e-05	0.0392058	1.44258e-05	0.0319876	1.42307e-05	0.0686534	2.17017e-05	0.0327804	1.85616e-05
0.0964738	1.98875e-05	0.0946915	2.13884e-05	0.0921493	2.01544e-05	0.0872821	1.87774e-05	0.0816438	1.80507e-05	0.0750562	1.67732e-05	0.0684686	1.68234e-05	0.0610496	1.67158e-05	0.0513505	1.54043e-05	0.039356	1.43628e-05	0.0321092	1.3565e-05	0.0688938	2.37787e-05	0.0328041	1.62761e-05
0.0964963	1.72427e-05	0.0947115	1.73785e-05	0.0921913	1.99023e-05	0.087385	1.9267e-05	0.08181	1.81602e-05	0.0752306	1.74028e-05	0.0686565	1.77783e-05	0.0612443	1.62894e-05	0.0515382	1.61655e-05	0.039472	1.4635e-05	0.0322974	1.34674e-05	0.0689139	2.0314e-05	0.0329503	2.63736e-05
0.0965202	2.2436e-05	0.0947246	1.94038e-05	0.0922972	1.8626e-05	0.0875349	1.88945e-05	0.0819525	1.78684e-05	0.075333	1.70051e-05	0.0689144	1.76211e-05	0.0614241	1.55938e-05	0.0516627	1.62296e-05	0.0395526	1.45403e-05	0.0324558	1.36338e-05	0.0689699	1.85108e-05	0.0330159	3.11574e-05
0.0967077	2.68704e-05	0.0947839	2.06101e-05	0.09246	1.82648e-05	0.0877097	1.89379e-05	0.0820548	1.82204e-05	0.0754286	1.67941e-05	0.0691417	1.69328e-05	0.0615337	1.58245e-05	0.0518475	1.55911e-05	0.0396564	1.42478e-05	0.0326508	1.42259e-05	0.0690168	2.48141e-05	0.0333359	2.96387e-05
0.0968367	1.84473e-05	0.0948512	1.92075e-05	0.0925721	1.87513e-05	0.0878083	1.96865e-05	0.0821396	1.83384e-05	0.075565	1.71845e-05	0.0692351	1.82019e-05	0.0616603	1.63632e-05	0.0520354	1.49151e-05	0.0398387	1.48152e-05	0.0329109	1.41354e-05	0.0691244	2.58104e-05	0.0334111	1.86572e-05
0.0969803	2.36996e-05	0.0949592	1.76191e-05	0.0926031	1.78145e-05	0.0878103	2.02648e-05	0.0822355	1.82665e-05	0.07573	1.7114e-05	0.0692366	1.81882e-05	0.0617623	1.71534e-05	0.0521737	1.48975e-05	0.0400623	1.48893e-05	0.0331584	1.39055e-05	0.069285	2.54549e-05	0.0335025	2.59102e-05
0.0969812	2.82377e-05	0.0950789	1.61714e-05	0.0926252	1.72327e-05	0.0878408	1.86749e-05	0.0823624	1.87452e-05	0.0758753	1.6716e-05	0.0693049	1.72316e-05	0.0617999	1.71159e-05	0.0523314	1.5116e-05	0.0402518	1.45695e-05	0.0334226	1.35822e-05	0.069429	2.47469e-05	0.0335248	3.1313e-05
0.0971249	2.7529e-05	0.0951255	1.59392e-05	0.0927836	1.89546e-05	0.0879603	1.91936e-05	0.08252	1.86606e-05	0.075981	1.68984e-05	0.0694188	1.68801e-05	0.0619003	1.63059e-05	0.0524866	1.53133e-05	0.0403441	1.52794e-05	0.0337015	1.33504e-05	0.0694959	2.56363e-05	0.0337368	3.7321e-05
0.0972953	2.78085e-05	0.0953418	1.83582e-05	0.0929701	2.01149e-05	0.0880786	1.96772e-05	0.0826614	1.8273e-05	0.0760974	1.72851e-05	0.0695262	1.66846e-05	0.0620684	1.63569e-05	0.0526457	1.56151e-05	0.0403598	1.51989e-05	0.0338713	1.40819e-05	0.0695118	2.6484e-05	0.0337431	2.52108e-05
0.0975172	2.63181e-05	0.095587	2.04041e-05	0.0930867	2.00572e-05	0.0881828	1.99842e-05	0.0827585	1.86393e-05	0.07623	1.73927e-05	0.0696862	1.726e-05	0.062147	1.73035e-05	0.0527754	1.62146e-05	0.040423	1.46565e-05	0.0339399	1.39169e-05	0.0695711	2.88299e-05	0.0338079	1.7074e-05
0.0976756	2.27265e-05	0.0956347	2.33952e-05	0.093214	1.98205e-05	0.0883269	1.95137e-05	0.0828263	1.85342e-05	0.0763489	1.73161e-05	0.0698419	1.78242e-05	0.0621474	1.73698e-05	0.0528469	1.61143e-05	0.040507	1.42753e-05	0.0339941	1.391e-05	0.0696313	2.49376e-05	0.0338872	1.27015e-05
0.0977266	2.73535e-05	0.0956831	2.18451e-05	0.0933133	1.89673e-05	0.088458	1.8714e-05	0.0829119	1.8178e-05	0.0764178	1.79554e-05	0.0699405	1.75572e-05	0.0621534	1.73281e-05	0.0529615	1.55466e-05	0.0405872	1.40237e-05	0.0340531	1.39527e-05	0.0696609	2.26419e-05	0.0339505	1.58688e-05
0.0977544	2.20859e-05	0.0956922	1.99714e-05	0.0933808	1.88196e-05	0.0885519	1.86741e-05	0.0830302	1.83478e-05	0.0764541	1.81854e-05	0.0700076	1.77845e-05	0.0621556	1.74298e-05	0.0531144	1.54056e-05	0.0407824	1.50407e-05	0.0341245	1.38893e-05	0.0696705	2.07731e-05	0.0339802	1.85325e-05
0.0978687	2.45609e-05	0.0958355	1.94063e-05	0.0934903	1.94883e-05	0.088654	1.87647e-05	0.083159	1.83261e-05	0.0765036	1.81778e-05	0.0700353	1.73852e-05	0.0622173	1.65204e-05	0.0532586	1.53846e-05	0.0409969	1.57562e-05	0.0342116	1.39798e-05	0.0697888	2.6288e-05	0.0340133	2.01531e-05
0.0978847	2.13991e-05	0.0960687	1.65502e-05	0.093631	1.95363e-05	0.088801	1.81468e-05	0.0832949	1.843e-05	0.0765852	1.87745e-05	0.0701261	1.62772e-05	0.0623652	1.67284e-05	0.0533665	1.48994e-05	0.0411144	1.53537e-05	0.0343384	1.36973e-05	0.0698286	2.13271e-05	0.0341505	2.90389e-05
0.0979002	2.31817e-05	0.0960841	1.7288e-05	0.0937892	1.99707e-05	0.0889656	1.77668e-05	0.0834388	1.84068e-05	0.0767439	1.80776e-05	0.070314	1.64337e-05	0.0625239	1.67638e-05	0.0534438	1.48231e-05	0.0412506	1.485e-05	0.0345166	1.38938e-05	0.0699089	2.78497e-05	0.0342835	2.43588e-05
0.0980145	2.27356e-05	0.0961657	1.95944e-05	0.0939593	2.01016e-05	0.0891102	1.77501e-05	0.0835342	1.75162e-05	0.0769255	1.76826e-05	0.0704764	1.68869e-05	0.0626396	1.61609e-05	0.0535824	1.55057e-05	0.0414164	1.46033e-05	0.0346511	1.446e-05	0.0701145	2.37918e-05	0.0344717	1.78254e-05
0.0980216	2.47998e-05	0.0962752	2.14034e-05	0.0940778	1.9156e-05	0.089256	1.77525e-05	0.0835879	1.73879e-05	0.077079	1.77798e-05	0.0705555	1.61738e-05	0.0627555	1.56965e-05	0.053715	1.61839e-05	0.0415362	1.48524e-05	0.0347583	1.48606e-05	0.0701497	2.38777e-05	0.0345395	1.55382e-05
0.098266	2.13775e-05	0.0962972	2.16023e-05	0.0941551	1.9101e-05	0.0893489	1.85435e-05	0.0836946	1.81479e-05	0.0772176	1.76391e-05	0.0705955	1.60908e-05	0.0629051	1.5606e-05	0.053802	1.6391e-05	0.0416801	1.54974e-05	0.0349118	1.4736e-05	0.0703257	2.74087e-05	0.0346538	2.61108e-05
0.0984812	1.75349e-05	0.0964889	1.86474e-05	0.0942467	1.93261e-05	0.089411	1.89763e-05	0.0838126	1.86425e-05	0.0773582	1.74837e-05	0.0706743	1.65591e-05	0.0630119	1.60151e-05	0.0539175	1.62329e-05	0.0419367	1.48504e-05	0.0350401	1.43101e-05	0.0707441	2.55313e-05	0.0347244	2.05161e-05
0.0985654	1.96599e-05	0.0967223	1.65873e-05	0.0943454	1.93935e-05	0.08947	1.93988e-05	0.0838923	1.85118e-05	0.0775126	1.7529e-05	0.0707843	1.65534e-05	0.0631618	1.72248e-05	0.0540019	1.56159e-05	0.0422436	1.47073e-05	0.0351538	1.41098e-05	0.0709612	2.00653e-05	0.0347535	1.68052e-05
0.0985798	2.28498e-05	0.0967939	1.7131e-05	0.0944207	1.89778e-05	0.089502	1.93658e-05	0.0839839	1.82267e-05	0.0776402	1.79472e-05	0.0709355	1.71931e-05	0.0633447	1.78852e-05	0.0540624	1.6946e-05	0.0424641	1.54748e-05	0.0353089	1.43284e-05	0.0709967	1.8751e-05	0.0348294	1.66014e-05
0.0987115	2.13855e-05	0.0968325	1.72812e-05	0.094505	1.851e-05	0.0896145	1.80815e-05	0.0841211	1.87532e-05	0.0777157	1.75318e-05	0.0711178	1.73216e-05	0.0634648	1.76162e-05	0.0540677	1.53278e-05	0.042475	1.40236e-05	0.0354738	1.4421e-05	0.0713753	2.20766e-05	0.0349016	2.38583e-05
0.0987255	2.02492e-05	0.0969398	1.64982e-05	0.0946354	1.88505e-05	0.0898158	1.82211e-05	0.0842438	1.94506e-05	0.0777447	1.78506e-05	0.0712919	1.73256e-05	0.0635748	1.75268e-05	0.0541134	1.60168e-05	0.0425026	1.44438e-05	0.0355927	1.40181e-05	0.0716567	3.0456e-05	0.0356739	2.53144e-05
0.0987514	2.22416e-05	0.097124	1.67426e-05	0.0947311	1.97303e-05	0.0899815	1.88778e-05	0.0843128	1.92119e-05	0.0777714	1.82304e-05	0.0714339	1.77758e-05	0.0636713	1.71947e-05	0.0541419	1.50942e-05	0.0425086	1.42369e-05	0.035632	1.44166e-05	0.0717125	3.1782e-05	0.0358114	2.46892e-05
0.0988802	2.70567e-05	0.0972261	1.8085e-05	0.0947847	1.99482e-05	0.09007	1.82137e-05	0.0844152	1.84893e-05	0.0778472	1.78177e-05	0.0715627	1.81372e-05	0.0638103	1.63987e-05	0.0542371	1.50597e-05	0.0426006	1.41511e-05	0.0356668	1.48806e-05	0.071736	2.2959e-05	0.0358878	1.86646e-05
0.0989802	3.01388e-05	0.0973587	2.07289e-05	0.094924	1.86713e-05	0.0901133	1.83686e-05	0.0845464	1.81902e-05	0.0779719	1.81908e-05	0.0717603	1.74438e-05	0.0639799	1.59227e-05	0.0545257	1.44492e-05	0.0427351	1.42048e-05	0.0357934	1.43827e-05	0.0717393	2.31779e-05	0.0358906	1.78193e-05
0.099002	1.99565e-05	0.0974917	2.06677e-05	0.0950763	1.75371e-05	0.0901964	1.93324e-05	0.0846448	1.8445e-05	0.0781479	1.7744e-05	0.0719569	1.66511e-05	0.0640672	1.65089e-05	0.0546866	1.52128e-05	0.0428096	1.48081e-05	0.0359822	1.4506e-05	0.0717515	2.78979e-05	0.0360654	2.14759e-05
0.0992744	1.72851e-05	0.0975359	1.85386e-05	0.0950912	1.86448e-05	0.0903189	1.95e-05	0.0847455	1.88125e-05	0.0783809	1.82142e-05	0.0720466	1.74064e-05	0.0641334	1.6963e-05	0.0548201	1.58901e-05	0.0429466	1.65065e-05	0.0361233	1.50693e-05	0.0717559	2.23083e-05	0.0362902	2.47331e-05
0.0994166	1.71508e-05	0.0975798	2.15204e-05	0.0951324	2.08159e-05	0.090431	1.95094e-05	0.0848511	1.90605e-05	0.0786225	1.84835e-05	0.0720861	1.75308e-05	0.0642394	1.68276e-05	0.0549946	1.60024e-05	0.0431804	1.68715e-05	0.036218	1.52016e-05	0.0717688	3.40048e-05	0.0365202	3.66411e-05
0.0996872	1.92981e-05	0.0975919	2.01672e-05	0.0953042	2.02721e-05	0.0905612	1.92103e-05	0.0849529	1.92929e-05	0.0787787	1.72852e-05	0.0721542	1.72403e-05	0.0643846	1.72907e-05	0.055148	1.58446e-05	0.0433292	1.60332e-05	0.0363592	1.48327e-05	0.0718107	2.47349e-05	0.0366623	3.81263e-05
0.099775	2.76871e-05	0.0976615	1.9249e-05	0.0954815	1.97627e-05	0.0906882	1.87952e-05	0.0850722	1.91737e-05	0.0788548	1.74665e-05	0.0722416	1.7209e-05	0.0645671	1.71771e-05	0.0552323	1.65311e-05	0.0434751	1.54362e-05	0.036443	1.43822e-05	0.0718191	2.21255e-05	0.0368447	2.8861e-05
0.0998208	2.48084e-05	0.0976776	1.80693e-05	0.0955988	2.0422e-05	0.0907494	1.95435e-05	0.0851697	1.86035e-05	0.0789321	1.77163e-05	0.0723528	1.68868e-05	0.0646683	1.58284e-05	0.0552532	1.64474e-05	0.0437135	1.59538e-05	0.0364621	1.39638e-05	0.0718224	2.45407e-05	0.0368616	2.49603e-05
0.0998622	2.46899e-05	0.0978196	1.76978e-05	0.0956855	2.05506e-05	0.0908069	2.04543e-05	0.0852817	1.79487e-05	0.0789958	1.81123e-05	0.0724587	1.64328e-05	0.0646742	1.58923e-05	0.0553184	1.58573e-05	0.0439155	1.46621e-05	0.0364752	1.56053e-05	0.0718425	2.5487e-05	0.036955	3.14139e-05
0.099889	1.9992e-05	0.0980451	1.87604e-05	0.0957813	2.04834e-05	0.0909718	1.92721e-05	0.0854414	1.80094e-05	0.0790301	1.80757e-05	0.0725548	1.61831e-05	0.0647321	1.67394e-05	0.0554782	1.65024e-05	0.0439267	1.67177e-05	0.0365895	1.57898e-05	0.0719151	2.15566e-05	0.0371048	2.36259e-05
[truncated: 622 more rows]
