# Supplementary material for: Superconducting gap of H3S measured by tunnelling spectroscopy
Source: Nature. 2025 Apr 23;641(8063):619–24. doi: 10.1038/s41586-025-08895-2 (PMC12075003; doi:10.1038/s41586-025-08895-2)
Supplement: Supplementary file 3 — Source Data Fig. 3 [file 41586_2025_8895_MOESM3_ESM.xls]

## Sheet: Fig.3a
V	dI/dV-20K	Dynes model-20K	V	dI/dV-30K	Dynes model-30K	V	dI/dV-40K	Dynes model-40K	V	dI/dV-50K	Dynes model-50K	V	dI/dV-60K	Dynes model-60K	V	dI/dV-70K	Dynes model-70K	V	dI/dV-80K	Dynes model-80K	V	dI/dV-90K	Dynes model-90K	V	dI/dV-100K	Dynes model-100K	V	dI/dV-110K	Dynes model-110K	V	dI/dV-120K	Dynes model-120K	V	dI/dV-130K	Dynes model-130K
-0.0800546	1.07057	0.9828	-0.0800864	2.03823	2.003	-0.080067	3.09834	3.02	-0.0800515	3.99572	4.032	-0.0800321	5.06032	5.055	-0.0800495	6.05386	6.067	-0.0800459	7.027	7.078	-0.0800239	8.10648	8.085	-0.0800998	9.08158	9.082	-0.0799951	10.0449	10.065	-0.0800087	11.0368	11.059	-0.0800252	12.0438	12.047
-0.0799064	1.04936	0.983053	-0.0799113	2.08129	2.00332	-0.0799519	3.07606	3.02022	-0.0797997	4.07073	4.03247	-0.0799222	5.09024	5.05521	-0.0799058	6.15538	6.06725	-0.0798756	7.04231	7.07828	-0.0798986	8.12188	8.08516	-0.0799525	9.07314	9.08214	-0.0796626	9.9626	10.0652	-0.0799859	11.1387	11.059	-0.0799847	12.29	12.047
-0.0797252	1.05857	0.98338	-0.0797881	2.0838	2.00354	-0.0797999	3.08555	3.0205	-0.0795414	4.13534	4.03295	-0.0797779	5.08655	5.05549	-0.0796849	6.16928	6.06767	-0.0797795	7.12314	7.07844	-0.079821	8.0809	8.08526	-0.0798258	9.08557	9.08226	-0.0794995	10.0511	10.0652	-0.0798983	11.0036	11.059	-0.0799296	12.3203	12.047
-0.0795577	1.07956	0.983691	-0.0796413	2.06747	2.00382	-0.0795973	3.054	3.02088	-0.0794561	4.03582	4.03311	-0.0796288	5.08791	5.05578	-0.0795019	6.13894	6.068	-0.0797305	7.17432	7.07853	-0.0797272	8.03551	8.08538	-0.0797578	9.03174	9.08232	-0.0794894	9.98344	10.0652	-0.0797659	10.9581	11.059	-0.0796325	12.1013	12.0471
-0.0794319	1.05939	0.983931	-0.0796093	2.01595	2.00387	-0.079405	3.00879	3.02126	-0.0794063	3.99028	4.0332	-0.07948	5.08963	5.05607	-0.0793289	6.125	6.06832	-0.0796044	7.13758	7.07874	-0.0795795	8.04148	8.08558	-0.0796957	8.9965	9.08238	-0.0794813	9.93501	10.0652	-0.0795959	11.1465	11.059	-0.0793726	12.0797	12.0471
-0.079301	1.03856	0.984172	-0.0795852	2.12573	2.00391	-0.0793228	3.05146	3.02141	-0.0792529	4.02646	4.03351	-0.0793619	5.06008	5.05631	-0.0791863	6.07382	6.06858	-0.0794756	7.09728	7.07894	-0.0794753	8.08644	8.08571	-0.0796149	8.97371	9.08246	-0.0794125	9.93827	10.0653	-0.0795897	10.9937	11.059	-0.0793294	12.0029	12.0471
-0.0791657	1.01834	0.984414	-0.0795606	1.98875	2.00396	-0.0792384	3.11068	3.02156	-0.0791433	4.09338	4.03372	-0.0793104	5.09057	5.05641	-0.0790939	6.07681	6.06876	-0.079312	7.03731	7.07923	-0.0794257	8.07903	8.08578	-0.0795509	8.96886	9.08252	-0.0793889	9.97844	10.0653	-0.0795532	10.992	11.0591	-0.0793212	11.9266	12.0471
-0.0790562	1.02281	0.98462	-0.0793973	2.08559	2.00426	-0.0790742	3.09642	3.02189	-0.0790725	4.14201	4.03385	-0.0792357	5.15682	5.05655	-0.0789732	6.11264	6.06899	-0.0791528	6.96916	7.07949	-0.0793346	8.03624	8.08591	-0.0794389	9.01258	9.08262	-0.0793089	10.1033	10.0653	-0.0794803	11.1794	11.0591	-0.0792813	12.0369	12.0471
-0.0789438	1.02998	0.984846	-0.0792507	2.00351	2.00454	-0.0789484	3.04252	3.02212	-0.0789563	4.14272	4.03407	-0.0790331	5.09686	5.05697	-0.0788297	6.12246	6.06925	-0.0791079	7.00035	7.07956	-0.0792219	8.0097	8.08606	-0.0792929	9.02129	9.08277	-0.0790703	10.0478	10.0654	-0.079441	10.9964	11.0591	-0.0791496	12.0164	12.0472
-0.0788052	1.01496	0.985092	-0.0791906	2.00074	2.00465	-0.0788586	3.02667	3.0223	-0.0788487	4.13368	4.03428	-0.0787978	5.063	5.05744	-0.0787501	6.06374	6.0694	-0.0790436	7.06173	7.07968	-0.0790901	7.9744	8.08623	-0.0791733	9.00353	9.08288	-0.0788319	9.9875	10.0655	-0.0793017	11.0077	11.0591	-0.0790128	11.9969	12.0472
-0.078567	1.10166	0.98555	-0.0790844	2.03769	2.00485	-0.0787671	3.0092	3.02247	-0.0787123	4.10192	4.03455	-0.0786004	5.06774	5.05785	-0.0786503	6.00512	6.06959	-0.0789744	7.11315	7.0798	-0.0788794	8.00853	8.08651	-0.079142	9.06712	9.08291	-0.0788139	9.96004	10.0655	-0.079114	11.0836	11.0591	-0.0788058	12.0402	12.0472
-0.0782843	1.13898	0.98611	-0.0789004	2.01304	2.00519	-0.0787199	3.026	3.02257	-0.0786067	4.03602	4.03475	-0.0784575	5.02087	5.05813	-0.0784861	5.99704	6.0699	-0.0789479	7.12831	7.07983	-0.0787187	8.08439	8.08673	-0.0791151	9.15031	9.08293	-0.0787692	10.0576	10.0656	-0.0788324	11.0489	11.0591	-0.0785083	12.012	12.0472
-0.0781262	1.04191	0.986403	-0.0786912	2.00522	2.00559	-0.0786189	3.09812	3.02277	-0.0785689	4.03646	4.03483	-0.0783159	4.98588	5.05842	-0.0783957	6.04675	6.07007	-0.0788845	7.10562	7.07995	-0.0786055	8.12959	8.08688	-0.0789715	9.09801	9.08307	-0.0787471	9.98193	10.0656	-0.078558	11.0006	11.0591	-0.0782158	11.9752	12.0473
-0.0780521	1.03874	0.986559	-0.0785233	2.02783	2.00592	-0.0784198	3.08201	3.02316	-0.0784261	4.14376	4.03511	-0.0780778	5.028	5.05892	-0.0783194	6.09855	6.07023	-0.0787967	7.10673	7.08009	-0.0784736	8.14876	8.08707	-0.0788438	9.02259	9.0832	-0.0787207	10.0571	10.0656	-0.0784232	11.1027	11.0592	-0.0781173	12.0006	12.0473
-0.0779645	1.0485	0.986736	-0.0784079	2.00928	2.00613	-0.0782254	3.0592	3.02354	-0.0782059	4.17086	4.03555	-0.0778854	5.103	5.05932	-0.0782025	6.10747	6.07046	-0.078694	7.09527	7.08027	-0.0784255	8.06849	8.08712	-0.0787023	8.95871	9.08333	-0.0786896	10.1136	10.0656	-0.0784188	11.0587	11.0592	-0.0780843	12.0613	12.0473
-0.0778586	1.04153	0.986934	-0.0782919	1.99524	2.00636	-0.0780408	3.0489	3.02392	-0.0781147	4.06384	4.03575	-0.0778227	5.06375	5.05947	-0.0780512	6.15884	6.07075	-0.07857	7.10559	7.08048	-0.0784147	8.04211	8.08715	-0.0785021	8.9414	9.08352	-0.0786777	10.0922	10.0656	-0.0783578	10.9731	11.0592	-0.0780451	12.089	12.0473
-0.0777213	1.06561	0.987212	-0.0781485	2.00079	2.00664	-0.0778439	3.04736	3.02433	-0.0780857	4.03347	4.03579	-0.0778075	5.07043	5.05949	-0.0778608	6.16592	6.07112	-0.0784257	7.09478	7.08072	-0.0783493	8.06885	8.08723	-0.0783856	8.99054	9.08363	-0.0786556	10.0648	10.0656	-0.0782574	10.9226	11.0592	-0.0780307	12.173	12.0473
-0.0775556	1.06241	0.987531	-0.0780208	2.01555	2.00689	-0.0776374	3.03937	3.02474	-0.0779819	4.06557	4.03601	-0.0777732	5.09949	5.05958	-0.0777636	6.06835	6.07132	-0.0782633	7.10213	7.08101	-0.0782575	8.06748	8.08735	-0.0782767	9.04903	9.08373	-0.0786085	10.0639	10.0656	-0.0782286	10.9411	11.0592	-0.0780181	12.0127	12.0473
-0.0773844	1.06394	0.987894	-0.0778977	2.0298	2.00713	-0.0774801	2.98773	3.02507	-0.0778731	4.08942	4.03623	-0.0776871	5.08072	5.05975	-0.0777601	6.07217	6.07132	-0.078085	7.09377	7.08131	-0.0780976	8.14933	8.08757	-0.0781421	9.07741	9.08386	-0.078558	10.0607	10.0657	-0.0781152	11.0643	11.0592	-0.0779895	12.0931	12.0473
-0.0772224	1.07237	0.988218	-0.0777702	2.03881	2.00738	-0.077392	2.99287	3.02525	-0.0778014	4.08241	4.03638	-0.0775996	5.05991	5.05994	-0.0777234	6.11287	6.0714	-0.0779445	7.04228	7.08157	-0.0779025	8.18591	8.08784	-0.0780308	9.08393	9.08397	-0.0783142	10.366	10.0658	-0.0779598	11.138	11.0592	-0.0776263	12.0572	12.0474
-0.077083	1.05844	0.988504	-0.0776647	2.02879	2.0076	-0.0772721	3.02611	3.0255	-0.0776924	4.0481	4.0366	-0.0775207	5.05015	5.06011	-0.0776158	6.08464	6.07159	-0.0778803	7.0655	7.08167	-0.0778119	8.09419	8.08797	-0.0779262	9.09611	9.08407	-0.0779212	10.4409	10.0659	-0.0778797	11.1221	11.0592	-0.0774417	11.982	12.0474
-0.0769644	1.065	0.988751	-0.0775608	2.02196	2.0078	-0.0771267	3.03656	3.0258	-0.0775146	4.07225	4.03697	-0.0774012	5.07768	5.06037	-0.0774811	6.07857	6.07187	-0.0778059	7.10809	7.08179	-0.0777616	8.06427	8.08804	-0.0778561	9.07036	9.08413	-0.0778129	10.0566	10.066	-0.0777757	11.083	11.0592	-0.0772597	12.0358	12.0474
-0.0768424	1.07548	0.988999	-0.077447	2.02319	2.00802	-0.0770165	3.01799	3.02603	-0.0773214	4.08071	4.03737	-0.0772159	5.04878	5.06076	-0.0773417	6.06994	6.07215	-0.0777091	7.12404	7.08197	-0.0776694	8.07548	8.08816	-0.077798	9.06135	9.08419	-0.0777764	10.0852	10.066	-0.0776006	11.1333	11.0592	-0.0772545	12.276	12.0474
-0.0766991	1.066	0.98929	-0.077341	2.02997	2.00825	-0.0769603	3.04171	3.02616	-0.077164	4.05566	4.0377	-0.0770427	5.00456	5.06115	-0.0772271	6.0358	6.07237	-0.0776466	7.10307	7.08208	-0.077561	8.0701	8.08831	-0.0776997	9.09776	9.08429	-0.077775	10.1162	10.066	-0.0773495	11.0885	11.0592	-0.0771984	11.9614	12.0474
-0.0765592	1.052	0.989582	-0.07722	2.05165	2.00849	-0.0769451	3.03434	3.02618	-0.0770018	4.03272	4.03804	-0.076955	5.03055	5.06132	-0.0770994	6.00021	6.07263	-0.0775532	7.05984	7.08225	-0.0774677	8.0467	8.08844	-0.0775099	9.04137	9.08447	-0.0776414	10.0645	10.0661	-0.0770885	11.0515	11.0592	-0.0770869	12.1102	12.0474
-0.0764382	1.05654	0.989835	-0.0770118	2.00767	2.00892	-0.076882	2.99527	3.02633	-0.0768187	4.02392	4.03842	-0.0768701	5.06125	5.06152	-0.0769451	5.98245	6.07294	-0.077391	7.08192	7.08253	-0.07738	8.03415	8.08856	-0.0773212	8.97861	9.08465	-0.0775541	10.3753	10.0661	-0.0769262	11.1279	11.0592	-0.0767395	12.2343	12.0475
-0.0763215	1.0574	0.990088	-0.0767927	1.96684	2.00937	-0.0767557	3.00105	3.02658	-0.07673	4.08865	4.03861	-0.0767526	5.06282	5.06179	-0.0768493	6.00976	6.07314	-0.0772591	7.12927	7.08276	-0.077237	8.07871	8.08875	-0.0772597	9.03295	9.08471	-0.0775085	10.1785	10.0661	-0.0768624	11.0867	11.0592	-0.0763102	12.1021	12.0475
-0.0762171	1.06849	0.990301	-0.0766776	2.00068	2.0096	-0.0766341	3.00925	3.02686	-0.0766631	4.15431	4.03876	-0.0766049	5.09474	5.06212	-0.0767448	6.05349	6.07336	-0.0771853	7.11982	7.08289	-0.0770421	8.0688	8.08903	-0.0771763	9.13581	9.08479	-0.07749	10.0285	10.0661	-0.0768269	11.0847	11.0592	-0.0761995	12.1585	12.0475
-0.0761666	1.02651	0.990407	-0.0765617	2.04592	2.00985	-0.0764605	3.06444	3.02723	-0.0765172	4.13949	4.03906	-0.0764687	5.13156	5.06241	-0.0766355	6.08826	6.07357	-0.0771006	7.10328	7.08305	-0.076825	8.08116	8.08934	-0.0770144	9.14595	9.08495	-0.0774075	10.1429	10.0662	-0.0767125	11.1986	11.0592	-0.0761486	12.237	12.0475
-0.0761305	1.00538	0.990493	-0.0764209	2.06797	2.01015	-0.0762905	3.11744	3.0276	-0.0764201	4.07223	4.03928	-0.0763518	5.15683	5.06268	-0.0765398	6.1182	6.07378	-0.0769819	7.12219	7.08326	-0.0766251	8.10799	8.08961	-0.0769063	9.08925	9.08504	-0.0773831	10.0378	10.0662	-0.0764508	11.1146	11.0592	-0.0761049	12.0009	12.0475
-0.0760429	1.0289	0.990686	-0.0762965	2.07976	2.0104	-0.0761887	3.11589	3.02781	-0.0763478	4.04073	4.03943	-0.0761758	5.12479	5.06306	-0.0763855	6.09261	6.07409	-0.0768558	7.1303	7.08348	-0.0764493	8.11242	8.08986	-0.0767812	9.03331	9.08517	-0.0772958	10.1145	10.0662	-0.0763464	11.0666	11.0592	-0.0758912	11.9377	12.0476
-0.0758767	0.989268	0.99103	-0.0761129	2.0447	2.01081	-0.0759926	3.04269	3.02826	-0.076225	4.04821	4.03972	-0.0760475	5.04045	5.06336	-0.0762249	6.06907	6.07444	-0.0767901	7.07154	7.08361	-0.0762966	8.13925	8.09007	-0.0766234	9.00456	9.08532	-0.0772662	10.0306	10.0662	-0.0762977	11.0134	11.0592	-0.0756885	11.8934	12.0476
-0.0756075	1.0379	0.991618	-0.0758888	2.03932	2.01128	-0.0758042	2.95938	3.02868	-0.0761076	4.05871	4.03996	-0.0760289	5.05848	5.0634	-0.0761057	6.08374	6.07467	-0.0767092	7.01607	7.08375	-0.0761713	8.13688	8.09026	-0.0765464	9.04893	9.08539	-0.0772579	10.0463	10.0662	-0.0762905	11.0838	11.0592	-0.0753574	11.9206	12.0476
-0.0752951	1.04463	0.992301	-0.0757474	2.09693	2.01158	-0.0757983	3.00961	3.02868	-0.0759646	4.09794	4.04029	-0.0759859	5.10747	5.0635	-0.076009	6.07819	6.07488	-0.0765434	7.03264	7.08406	-0.0760477	8.13674	8.09043	-0.0765119	9.05821	9.08543	-0.0771814	10.0557	10.0663	-0.0762886	11.0061	11.0592	-0.0753061	12.092	12.0476
-0.0750151	1.02046	0.992927	-0.0756998	2.07745	2.01169	-0.0757385	3.13263	3.02881	-0.0757966	4.11133	4.04065	-0.0758869	5.10249	5.06372	-0.0758766	6.04536	6.07515	-0.0764287	7.09022	7.08426	-0.0759455	8.11114	8.09057	-0.0764278	9.02217	9.08551	-0.0771122	10.0667	10.0663	-0.0762204	11.0457	11.0592	-0.0752945	12.2186	12.0476
-0.0748089	1.05964	0.993402	-0.0756163	2.03611	2.01187	-0.0755313	3.12157	3.02928	-0.0756752	4.08019	4.04092	-0.0757826	5.10168	5.06398	-0.0757258	6.02352	6.07547	-0.0763699	7.10372	7.08437	-0.0758677	8.11424	8.09068	-0.0762612	9.06746	9.08567	-0.0770224	10.0594	10.0663	-0.076213	10.9713	11.0592	-0.0751448	12.1144	12.0476
-0.0746839	1.02546	0.993698	-0.0755206	2.00051	2.01209	-0.0753689	3.06467	3.02965	-0.0756112	4.10092	4.04107	-0.0756679	5.09257	5.06423	-0.0756602	6.07195	6.07562	-0.0762438	7.05612	7.08461	-0.075797	8.10927	8.09078	-0.0761168	9.1304	9.0858	-0.0769744	10.0103	10.0663	-0.0761994	10.9724	11.0592	-0.075118	12.001	12.0476
-0.0745939	1.02572	0.993904	-0.0754559	1.99286	2.01222	-0.0752836	3.07906	3.02985	-0.0755405	4.13441	4.04123	-0.0755216	5.11381	5.06458	-0.0756376	6.09119	6.07566	-0.0760508	7.06954	7.08495	-0.0756549	8.0418	8.091	-0.0760829	9.07387	9.08584	-0.076944	9.99821	10.0664	-0.0761731	11.0461	11.0592	-0.0750283	12.0931	12.0476
-0.0744869	1.04357	0.994134	-0.0753595	2.00944	2.01244	-0.0751598	3.13598	3.03013	-0.0754463	4.14265	4.04143	-0.0753537	5.11353	5.06498	-0.0755292	6.03733	6.0759	-0.0759861	7.11924	7.08507	-0.0754599	8.0201	8.09127	-0.0760702	9.05014	9.08585	-0.0768583	10.173	10.0664	-0.0761604	11.0582	11.0592	-0.0750239	11.9958	12.0476
-0.0743731	1.0533	0.994412	-0.075267	2.02622	2.01264	-0.0749205	3.08921	3.03068	-0.0754023	4.09964	4.04155	-0.0752386	5.05987	5.06524	-0.0753717	6.02175	6.07624	-0.0759504	7.0234	7.08514	-0.0753649	8.08775	8.09141	-0.076005	9.08071	9.08591	-0.0767975	9.98983	10.0664	-0.0760656	11.1788	11.0592	-0.0749221	11.9867	12.0476
-0.0742645	1.05972	0.994668	-0.0751395	2.0796	2.01293	-0.0747305	2.99555	3.03112	-0.0753504	4.06101	4.04166	-0.0751551	5.04359	5.06543	-0.0752777	6.05763	6.07644	-0.0759484	7.16575	7.08514	-0.0753463	8.0883	8.09143	-0.0758669	9.0395	9.08605	-0.0766193	9.97292	10.0665	-0.0760202	10.971	11.0593	-0.0748518	11.9518	12.0476
-0.0741304	1.04431	0.994972	-0.0749571	2.08385	2.01333	-0.0747223	3.04515	3.03115	-0.0751958	4.11448	4.042	-0.0749951	5.09712	5.06581	-0.0752387	6.04816	6.07652	-0.0757727	7.05484	7.08547	-0.0752699	8.03932	8.09154	-0.0756819	9.04173	9.08623	-0.0764641	9.93044	10.0666	-0.0758638	11.0031	11.0593	-0.0747891	11.9898	12.0476
-0.0739902	1.03175	0.995301	-0.0748467	2.02332	2.01358	-0.0747137	3.11209	3.03117	-0.0750313	4.15477	4.0424	-0.0747785	5.09626	5.06633	-0.0751525	6.00553	6.07672	-0.0755977	7.0845	7.08579	-0.0751151	8.06394	8.09176	-0.0756709	9.03561	9.08624	-0.0764341	9.99676	10.0666	-0.0757795	10.963	11.0592	-0.0743536	11.9289	12.0476
-0.0738729	1.03967	0.995585	-0.0747791	2.00712	2.01374	-0.0745504	3.04988	3.03155	-0.075002	4.06345	4.04247	-0.074614	5.04439	5.06674	-0.0749806	6.03274	6.07709	-0.0754564	7.08479	7.08605	-0.0749728	8.09572	8.09197	-0.0756489	9.09517	9.08626	-0.076373	10.1336	10.0666	-0.0757361	10.9659	11.0592	-0.0739843	11.9201	12.0477
-0.0737608	1.04405	0.995847	-0.074665	2.0264	2.01401	-0.0743256	3.03419	3.03207	-0.0749798	4.0028	4.04251	-0.0745178	5.05456	5.06696	-0.0747809	6.03493	6.07753	-0.0753269	7.09656	7.08629	-0.0748179	8.15221	8.09219	-0.0756069	9.05971	9.0863	-0.0762653	9.94816	10.0666	-0.0755802	11.1046	11.0592	-0.0736505	11.8859	12.0477
-0.0736179	1.02376	0.996182	-0.0745269	2.02532	2.01431	-0.0741806	3.07907	3.03243	-0.0748571	4.01697	4.04279	-0.0744681	5.02317	5.06708	-0.0745898	6.02903	6.07795	-0.0752182	7.08775	7.0865	-0.0746293	8.1669	8.09247	-0.0755972	9.13979	9.0863	-0.0762034	10.1124	10.0667	-0.075358	11.1643	11.0592	-0.0735827	12.0687	12.0477
-0.0734355	1.03714	0.996616	-0.0743728	2.03766	2.01468	-0.0741025	3.07284	3.03262	-0.0747238	4.02166	4.04312	-0.074484	5.04519	5.06706	-0.074449	6.06392	6.07826	-0.0751426	7.10907	7.08665	-0.0745286	8.07664	8.09261	-0.0755278	9.0655	9.08637	-0.0761984	10.1332	10.0667	-0.0752221	11.1121	11.0592	-0.0735527	12.0466	12.0477
-0.0732616	1.05643	0.997054	-0.0742102	2.04216	2.01505	-0.0739721	3.0308	3.03294	-0.0745948	4.0224	4.04342	-0.0743879	5.19583	5.06728	-0.0743798	6.03704	6.07842	-0.0750886	7.11095	7.08675	-0.0744756	8.05164	8.09268	-0.0754256	9.09963	9.08647	-0.0761673	9.96228	10.0667	-0.0751126	11.102	11.0592	-0.073515	12.0336	12.0477
-0.0731223	1.04508	0.997397	-0.0740591	2.03629	2.01541	-0.0737771	3.0368	3.0334	-0.074415	3.98926	4.04383	-0.0741184	5.17001	5.06794	-0.0743521	6.0462	6.07848	-0.0749972	7.07964	7.08692	-0.074393	8.05409	8.09282	-0.0752727	9.07999	9.08662	-0.0759727	10.089	10.0668	-0.0750558	11.024	11.0592	-0.0735136	12.011	12.0477
-0.0729856	1.0373	0.997718	-0.0739273	2.04524	2.01571	-0.0736193	3.0688	3.0338	-0.0742222	3.96214	4.0443	-0.0739365	5.0514	5.06839	-0.0742813	6.10151	6.07864	-0.0748928	7.05567	7.08712	-0.074323	8.067	8.09292	-0.0751225	9.05247	9.08677	-0.0758303	10.0235	10.0668	-0.0750467	11.0091	11.0592	-0.0734893	11.957	12.0477
-0.0728532	1.02386	0.998066	-0.0738043	2.04934	2.01602	-0.0734917	3.08104	3.03412	-0.0741445	4.01377	4.0445	-0.0738858	5.06216	5.06852	-0.0741314	6.08249	6.07898	-0.0748263	7.06768	7.08724	-0.0742486	8.08786	8.09302	-0.0750349	9.08733	9.08685	-0.0758208	9.97321	10.0668	-0.0748265	11.2929	11.0592	-0.0734541	11.9573	12.0477
-0.0727216	1.014	0.998391	-0.0736485	2.02978	2.01638	-0.0733479	3.08013	3.03447	-0.0740846	4.06756	4.04464	-0.0737961	5.11481	5.06874	-0.0739726	6.06768	6.07934	-0.0747113	7.1385	7.08747	-0.0741067	8.04606	8.09322	-0.0749451	9.13685	9.08693	-0.0758101	10.1321	10.0668	-0.0743921	11.2697	11.0592	-0.0734384	11.9974	12.0477
-0.0725828	1.00764	0.998743	-0.0734784	2.01844	2.01679	-0.0732046	3.07834	3.03484	-0.073962	4.0669	4.04493	-0.0736366	5.1022	5.06915	-0.0738168	6.05854	6.07968	-0.0745396	7.14652	7.08779	-0.073875	8.09218	8.09356	-0.0748086	9.13136	9.08706	-0.0756199	10.0478	10.0669	-0.0741438	10.988	11.0592	-0.073238	12.0577	12.0477
-0.0724891	1.03658	0.998971	-0.0733414	2.03187	2.01713	-0.0730697	3.08239	3.03517	-0.0738464	4.05931	4.0452	-0.0735164	5.0494	5.06945	-0.0736609	6.04846	6.08005	-0.0743972	7.12135	7.08806	-0.0737141	8.20722	8.09381	-0.0746868	9.10623	9.08718	-0.0753632	10.0304	10.067	-0.0741155	11.0007	11.0592	-0.0729481	12.0516	12.0477
-0.0724409	1.02985	0.999098	-0.0732488	2.01063	2.01735	-0.0729463	3.07631	3.03548	-0.0737199	4.04544	4.04552	-0.0734522	5.0497	5.06963	-0.0735357	6.06435	6.08033	-0.0742419	7.09056	7.08837	-0.073691	8.17248	8.09384	-0.0745578	9.07995	9.0873	-0.0751182	10.0276	10.0671	-0.0740542	11.057	11.0592	-0.0728442	11.9549	12.0477
-0.0723698	1.00737	0.999276	-0.0731508	1.99069	2.01759	-0.0728413	3.08528	3.03576	-0.0735894	4.03216	4.04584	-0.0733527	5.0834	5.06988	-0.0734256	6.06887	6.08058	-0.0740851	7.05626	7.08866	-0.073687	8.16586	8.09384	-0.0744845	9.01781	9.08738	-0.0748142	10.0961	10.0672	-0.0739928	10.9775	11.0592	-0.072806	12.05	12.0477
-0.0722168	1.05762	0.99966	-0.0729491	2.05193	2.01809	-0.0727881	3.04739	3.03589	-0.0734258	4.0005	4.04624	-0.0732308	5.09551	5.07019	-0.0733082	6.06699	6.08086	-0.0739596	7.05496	7.08891	-0.0736832	8.15789	8.09386	-0.0744742	9.0019	9.08739	-0.0745333	10.187	10.0673	-0.0739715	11.1165	11.0592	-0.0727983	11.9345	12.0477
-0.0720048	1.05342	1.00023	-0.0726902	2.06504	2.01873	-0.072765	3.03866	3.03594	-0.0731914	4.02129	4.04684	-0.0731169	5.10224	5.07047	-0.0731535	6.10241	6.08123	-0.073812	7.07581	7.0892	-0.073615	8.08916	8.09394	-0.0744106	9.13618	9.08745	-0.0744268	10.0588	10.0673	-0.0739225	11.036	11.0592	-0.0726887	12.0809	12.0477
-0.0718142	1.02717	1.00072	-0.0725127	2.00989	2.01919	-0.0726662	3.09744	3.03619	-0.0729984	4.06842	4.04732	-0.0729851	5.09261	5.07081	-0.0729856	6.12174	6.08161	-0.073644	7.07722	7.08954	-0.073479	8.08638	8.09415	-0.0742753	9.1841	9.08757	-0.0744115	10.0535	10.0673	-0.0738465	11.0253	11.0592	-0.0725389	12.1467	12.0476
-0.0716687	1.04091	1.00109	-0.0724365	2.03462	2.01937	-0.0725271	3.11776	3.03656	-0.07291	4.0321	4.04755	-0.0728241	5.10975	5.07125	-0.0728968	6.06234	6.08182	-0.0734656	7.08941	7.08987	-0.0733793	8.11763	8.0943	-0.0742377	9.11402	9.08761	-0.0743644	10.0854	10.0673	-0.0738207	10.9785	11.0592	-0.0722547	12.0928	12.0476
-0.0715843	1.00014	1.00133	-0.072398	2.03337	2.01947	-0.0724052	3.1256	3.03687	-0.072863	4.0323	4.04767	-0.0726691	5.12946	5.07165	-0.0728125	6.02247	6.08204	-0.0732878	7.09962	7.09023	-0.0733103	8.11932	8.0944	-0.0741549	9.02307	9.0877	-0.0742973	10.0921	10.0674	-0.0738185	11.0996	11.0592	-0.0719015	12.1031	12.0476
-0.0715245	0.986833	1.00149	-0.0723025	1.99438	2.01972	-0.0722156	3.07976	3.03737	-0.0727926	4.05212	4.04785	-0.0725783	5.08633	5.07189	-0.0726287	6.0672	6.08247	-0.0732697	7.04242	7.09027	-0.0731858	8.07045	8.09458	-0.0739619	9.03471	9.08788	-0.074243	10.084	10.0674	-0.0738159	11.0184	11.0592	-0.0716167	12.1762	12.0476
-0.0714222	1.0081	1.00176	-0.0721328	2.00685	2.02016	-0.0719998	3.05105	3.03795	-0.0727079	4.05859	4.04806	-0.0725085	5.0694	5.07207	-0.0724763	6.13323	6.08283	-0.0732417	7.18483	7.09033	-0.0730696	8.00907	8.09476	-0.0737502	9.02885	9.08808	-0.0741577	10.0483	10.0674	-0.07379	11.0993	11.0592	-0.0714817	12.1097	12.0476
-0.0713094	1.01757	1.00205	-0.0719938	2.03808	2.02052	-0.0718617	3.08411	3.03833	-0.0725881	4.10105	4.04837	-0.072382	5.10487	5.07242	-0.0723833	6.15311	6.08307	-0.0732112	7.00967	7.09039	-0.0729972	7.99573	8.09486	-0.0735434	9.01644	9.08828	-0.0740133	10.0758	10.0675	-0.0737457	11.1534	11.0592	-0.071329	12.0432	12.0476
-0.0712047	1.02161	1.00235	-0.0718896	2.04627	2.02078	-0.0717941	3.06043	3.03852	-0.0724089	4.09058	4.04884	-0.0722408	5.12344	5.07279	-0.0722401	6.12466	6.0834	-0.0730585	7.16067	7.09068	-0.0728972	8.00545	8.09501	-0.0733918	9.05283	9.08842	-0.0738483	10.0297	10.0675	-0.0736925	11.0457	11.0592	-0.0710188	12.1051	12.0476
-0.0711214	1.04131	1.00256	-0.0717542	2.03188	2.02115	-0.0716745	3.00747	3.03884	-0.0722344	4.0733	4.04931	-0.0721171	5.12781	5.07311	-0.0720577	6.13201	6.08384	-0.0729186	7.08558	7.09096	-0.0728288	8.03886	8.09511	-0.0732667	9.06889	9.08853	-0.0738375	10.0671	10.0675	-0.0735546	10.9952	11.0592	-0.0707345	12.1844	12.0475
-0.0710749	1.02919	1.0027	-0.07161	2.02278	2.02152	-0.0714672	3.01629	3.03939	-0.072025	4.03506	4.04987	-0.0719312	5.08134	5.07363	-0.0719145	6.17446	6.08421	-0.0728179	7.0623	7.09116	-0.0727078	8.14378	8.09529	-0.0731385	9.07984	9.08866	-0.0738366	10.2477	10.0675	-0.0733707	10.9856	11.0591	-0.0706817	12.0424	12.0475
-0.0709864	0.989195	1.00292	-0.0714835	2.02744	2.02186	-0.0713261	3.07054	3.03977	-0.0717825	4.01857	4.05051	-0.071709	5.06197	5.07423	-0.0718309	6.15895	6.08441	-0.072679	7.07323	7.09144	-0.0724808	8.13422	8.09564	-0.0730497	9.05002	9.08874	-0.0736784	10.0153	10.0676	-0.0732465	11.0315	11.0591	-0.0705643	11.9132	12.0475
-0.0708349	0.998164	1.00336	-0.0713114	2.07279	2.02232	-0.0712475	3.08375	3.03999	-0.0716527	4.08514	4.05086	-0.0715721	5.11235	5.07462	-0.0716905	6.09774	6.08475	-0.0725281	7.07265	7.09175	-0.0723506	8.01875	8.09583	-0.0729901	9.05166	9.0888	-0.0736369	10.0867	10.0676	-0.0731518	11.0573	11.0591	-0.0703063	11.8747	12.0475
-0.0706889	1.00969	1.00374	-0.0710801	2.06876	2.02294	-0.0711177	3.05685	3.04035	-0.0715826	4.11538	4.05105	-0.0714799	5.1312	5.07486	-0.0715436	6.03701	6.08512	-0.072386	7.0627	7.09203	-0.0723142	8.00736	8.09589	-0.0729157	9.06982	9.08887	-0.0735776	10.0672	10.0676	-0.0730468	11.069	11.0591	-0.0702085	11.9304	12.0475
-0.070565	1.00379	1.0041	-0.0708792	2.03708	2.02348	-0.0709997	3.01596	3.04069	-0.0714593	4.09944	4.05138	-0.071376	5.13815	5.07514	-0.0714886	6.05828	6.08525	-0.0722669	7.07367	7.09227	-0.0722327	8.03725	8.09601	-0.0728391	9.08331	9.08894	-0.0735554	10.1409	10.0676	-0.0729858	10.9065	11.0591	-0.0700194	12.0859	12.0474
-0.0704231	0.986581	1.00449	-0.0707405	2.05468	2.02387	-0.0708348	2.95734	3.04117	-0.0713629	4.05576	4.05165	-0.0712815	5.13644	5.07542	-0.0714208	6.09827	6.08542	-0.0721656	7.06858	7.09248	-0.0721384	8.05338	8.09614	-0.0727469	9.11865	9.08903	-0.0735175	10.0844	10.0676	-0.0729647	11.0548	11.0591	-0.0696859	12.1217	12.0474
-0.0702681	0.977165	1.00492	-0.0706319	2.04995	2.02417	-0.0705201	2.99795	3.04205	-0.0713077	4.05031	4.05179	-0.0711307	5.08872	5.07584	-0.0712711	6.06585	6.0858	-0.0720331	7.04	7.09276	-0.0720723	8.04423	8.09625	-0.0726252	9.11975	9.08914	-0.0734477	10.089	10.0676	-0.0729064	11.0386	11.0591	-0.069597	12.3751	12.0474
-0.0701426	0.989972	1.00529	-0.070502	2.03274	2.02454	-0.0702763	3.08368	3.04274	-0.0711915	4.0998	4.05212	-0.0709294	5.08153	5.07641	-0.0710326	6.11513	6.0864	-0.071886	7.02005	7.09305	-0.0719924	8.02522	8.09637	-0.0724931	9.13368	9.08927	-0.0734392	10.1066	10.0676	-0.0728247	10.9906	11.0591	-0.0695228	12.1476	12.0474
-0.0700167	1.0061	1.00563	-0.0703553	2.02581	2.02493	-0.07019	3.05431	3.043	-0.0710438	4.11821	4.05254	-0.0707712	5.1096	5.07686	-0.0707727	6.14007	6.08707	-0.0717779	7.03433	7.09327	-0.0718553	8.05928	8.09656	-0.072356	9.1412	9.08939	-0.0733636	9.98619	10.0677	-0.0728108	11.0111	11.0591	-0.069456	12.0674	12.0474
-0.0698702	1.00505	1.00606	-0.0702331	2.03583	2.0253	-0.0701379	3.05478	3.04315	-0.0709374	4.09858	4.05282	-0.0706826	5.07458	5.07712	-0.0706303	6.04904	6.08743	-0.0716389	7.08323	7.09356	-0.071705	8.07763	8.09679	-0.0722701	9.08814	9.08948	-0.0733415	10.1426	10.0677	-0.0726865	11.0299	11.0591	-0.0693666	12.0732	12.0473
-0.0697168	1.00975	1.0065	-0.0701204	2.03977	2.02561	-0.0700481	3.08911	3.04341	-0.0707768	4.04407	4.05327	-0.0705897	5.04469	5.07738	-0.070626	6.08578	6.08743	-0.0715108	7.13578	7.09383	-0.0716048	8.04596	8.09695	-0.0721832	9.04678	9.08956	-0.0732291	10.1832	10.0677	-0.0726293	10.9766	11.0591	-0.0693558	12.1203	12.0473
-0.0695495	1.00477	1.00699	-0.0699887	2.03042	2.02598	-0.0698664	3.0517	3.04394	-0.0705768	4.01679	4.05383	-0.0704569	5.04557	5.07776	-0.0705932	6.1662	6.08753	-0.0714631	7.11134	7.09393	-0.0715658	8.07118	8.097	-0.0720473	9.04993	9.08968	-0.0731199	10.2314	10.0677	-0.0725996	11.1242	11.0591	-0.0692924	12.1849	12.0473
-0.0693719	1.00758	1.00752	-0.0698063	2.06059	2.0265	-0.069708	2.99105	3.04442	-0.0703883	4.0032	4.05438	-0.0703535	5.06782	5.07807	-0.0704755	6.1578	6.08781	-0.0714122	7.08953	7.09403	-0.0714982	8.13806	8.0971	-0.0718738	9.02151	9.08985	-0.0728841	10.1218	10.0678	-0.0724667	11.0189	11.059	-0.0689276	12.0647	12.0473
-0.0692094	1.02024	1.008	-0.0696156	2.08082	2.02705	-0.0696534	3.0082	3.0446	-0.0702136	3.97615	4.0549	-0.070261	5.08542	5.07834	-0.0703986	6.10392	6.08802	-0.0713197	7.1063	7.09422	-0.0713276	8.09841	8.09736	-0.0716598	9.02715	9.09005	-0.0726577	10.0015	10.0679	-0.07233	11.0899	11.059	-0.0686632	12.0438	12.0472
-0.0690288	1.05305	1.00854	-0.0694725	2.06386	2.02749	-0.0695902	3.03687	3.04478	-0.0701333	4.01345	4.05513	-0.0701592	5.09311	5.07863	-0.0703118	6.05614	6.08825	-0.0712005	7.09753	7.09447	-0.0711147	8.09882	8.09769	-0.0714941	9.07353	9.0902	-0.0726559	10.1984	10.0679	-0.0723171	10.9692	11.059	-0.0683696	12.0431	12.0472
-0.068797	1.04113	1.00924	-0.0693277	2.04943	2.0279	-0.0694763	3.02819	3.04511	-0.0700275	4.08617	4.05542	-0.0700559	5.10387	5.07892	-0.0701556	6.06447	6.08864	-0.0710773	7.09208	7.09472	-0.0709973	8.19227	8.09786	-0.0714159	9.03746	9.09027	-0.0726409	10.0995	10.0679	-0.0722781	11.0362	11.059	-0.0682782	12.1961	12.0471
-0.0686037	0.991331	1.00985	-0.0691924	2.02449	2.02832	-0.069311	3.06061	3.04563	-0.0698213	4.07485	4.05604	-0.0699255	5.09171	5.07931	-0.0700009	6.07279	6.08906	-0.0709776	7.10791	7.09493	-0.0709751	8.19102	8.09789	-0.0713833	9.04718	9.0903	-0.0725212	10.1117	10.0679	-0.0722576	11.0992	11.059	-0.0682146	12.2697	12.0471
-0.0684648	0.990202	1.01028	-0.0690906	2.02664	2.02862	-0.0690975	3.05378	3.04627	-0.0696833	4.00331	4.05646	-0.0697925	5.07941	5.07972	-0.0698595	6.07096	6.08943	-0.0708696	7.1369	7.09516	-0.0709009	8.1381	8.09801	-0.0712905	9.12822	9.09039	-0.0722747	10.159	10.068	-0.072242	11.0165	11.059	-0.0681331	12.083	12.0471
-0.0683026	1.00987	1.01078	-0.0689488	2.063	2.02904	-0.0689115	3.02258	3.04686	-0.0696319	4.00411	4.05661	-0.0696916	5.09492	5.08002	-0.0697341	6.0822	6.08978	-0.0707119	7.11648	7.09549	-0.0707973	8.11201	8.09816	-0.0711145	9.11827	9.09055	-0.0720074	10.1762	10.0681	-0.0721981	11.1212	11.059	-0.0680563	12.0064	12.0471
-0.0681358	1.02327	1.01128	-0.0687448	2.05069	2.02968	-0.0688074	3.05152	3.04717	-0.0695245	4.05189	4.05694	-0.0696143	5.09105	5.08026	-0.0696171	6.08744	6.09007	-0.070575	7.07089	7.09579	-0.0706945	8.0936	8.09833	-0.0709646	9.07626	9.09069	-0.0718809	10.0191	10.0681	-0.07202	10.907	11.059	-0.0680411	12.0011	12.0471
-0.0680035	1.00834	1.01173	-0.0685681	2.01337	2.0302	-0.0687043	3.08699	3.04752	-0.0693773	4.06618	4.05736	-0.0695097	5.06669	5.08056	-0.0694838	6.07906	6.09044	-0.0704453	7.04194	7.09604	-0.0705803	8.08391	8.09849	-0.0708683	9.09142	9.09077	-0.0718437	9.98694	10.0681	-0.0716348	10.8834	11.0589	-0.0680344	12.0504	12.0471
-0.0678578	0.987311	1.01217	-0.0684667	2.03224	2.03051	-0.0685626	3.08912	3.04796	-0.0692642	4.0531	4.05772	-0.0693412	5.09669	5.08108	-0.0693475	6.07163	6.09079	-0.070301	7.02182	7.09636	-0.0705044	8.10913	8.09862	-0.0707999	9.0784	9.09084	-0.0717325	10.0255	10.0681	-0.0714135	10.9874	11.0589	-0.067833	12.146	12.047
-0.0676847	0.98538	1.01275	-0.0683611	2.05967	2.03085	-0.0684492	3.06725	3.04831	-0.0691738	4.05777	4.058	-0.0691823	5.13065	5.08157	-0.0692186	6.07147	6.09114	-0.0702206	7.05444	7.09653	-0.070436	8.13228	8.09871	-0.0706909	9.03455	9.09094	-0.0716299	10.0617	10.0682	-0.0712502	11.0744	11.0588	-0.0675422	12.24	12.047
-0.067536	1.00076	1.01321	-0.0681941	2.04167	2.03139	-0.068342	3.05453	3.04866	-0.0690763	4.06971	4.05827	-0.0690594	5.13502	5.08194	-0.0690953	6.06553	6.09147	-0.0701392	7.09789	7.0967	-0.0703128	8.10119	8.0989	-0.0705278	9.03831	9.09108	-0.0716297	9.97599	10.0682	-0.0710621	11.1298	11.0588	-0.0674089	12.1726	12.0469
-0.0674098	1.00017	1.01363	-0.0680042	2.03879	2.03199	-0.0682064	3.06327	3.04908	-0.0689459	4.05622	4.05867	-0.068909	5.11648	5.0824	-0.0689695	6.05991	6.09182	-0.0700169	7.09955	7.09695	-0.070179	8.07526	8.0991	-0.070389	9.06138	9.09121	-0.0716027	10.0422	10.0682	-0.0709018	11.1631	11.0588	-0.067152	12.033	12.0468
-0.0672672	0.989393	1.01409	-0.0678359	2.0502	2.0325	-0.0680829	3.07947	3.0495	-0.068785	4.06541	4.05917	-0.0687533	5.10065	5.0829	-0.0688317	6.06415	6.09221	-0.0699005	7.09528	7.09721	-0.0701223	8.12232	8.09919	-0.0702651	9.07393	9.09132	-0.071568	9.96182	10.0682	-0.0706129	11.0535	11.0587	-0.0668201	11.9571	12.0468
-0.0671068	0.991278	1.01463	-0.0676915	2.04398	2.03298	-0.06798	3.08084	3.04983	-0.0686291	4.07691	4.05967	-0.0686283	5.11216	5.08327	-0.0687121	6.08101	6.09254	-0.0697871	7.09458	7.09744	-0.0700631	8.19002	8.09928	-0.0701877	9.12805	9.09139	-0.0714834	10.0039	10.0682	-0.0703123	11.2042	11.0586	-0.066656	12.0024	12.0467
-0.0669782	1.0144	1.01506	-0.0675528	2.04299	2.03343	-0.0678431	3.05836	3.05028	-0.0684806	4.08515	4.06014	-0.0685369	5.09329	5.08355	-0.0686156	6.07916	6.09278	-0.0696775	7.0885	7.09768	-0.0699512	8.19396	8.09945	-0.0699259	9.01565	9.09162	-0.0712808	9.99576	10.0682	-0.070286	11.063	11.0586	-0.0665862	11.9876	12.0467
-0.0668879	1.00905	1.01536	-0.0674112	2.04286	2.03389	-0.0676784	3.05493	3.05081	-0.0683143	4.07904	4.06068	-0.0684557	5.0862	5.08381	-0.0685044	6.06659	6.09312	-0.0695662	7.0824	7.09791	-0.0698698	8.1597	8.09957	-0.0698683	9.13277	9.09167	-0.071266	10.1226	10.0682	-0.070225	11.0496	11.0586	-0.0665353	11.9816	12.0467
-0.0667893	0.999081	1.0157	-0.0672613	2.03757	2.03439	-0.0674882	3.03552	3.05145	-0.0681545	4.06546	4.0612	-0.0683383	5.11215	5.08419	-0.0684243	6.02264	6.09334	-0.0694361	7.09523	7.09819	-0.0697817	8.12705	8.09971	-0.0697292	9.14958	9.0918	-0.0712194	10.0343	10.0683	-0.0701349	11.063	11.0586	-0.0663773	12.0584	12.0466
-0.0666557	1.01621	1.01614	-0.0671151	2.02896	2.03485	-0.0673095	3.00356	3.05205	-0.068028	4.07854	4.06158	-0.0681631	5.08905	5.08476	-0.0683884	6.01897	6.09342	-0.069299	7.10031	7.0985	-0.069681	8.1033	8.09986	-0.0697079	9.13931	9.09181	-0.0712143	10.1137	10.0683	-0.0700746	11.027	11.0586	-0.0662921	11.9999	12.0466
-0.0664792	1.00033	1.01676	-0.0669964	2.04011	2.03525	-0.0672091	3.02771	3.05239	-0.0678337	4.16178	4.06223	-0.0679573	5.09	5.0854	-0.0682624	6.09876	6.09378	-0.0692013	7.06595	7.09871	-0.0695449	8.05524	8.10007	-0.069583	9.10456	9.09193	-0.0711253	9.98854	10.0683	-0.070032	11.1122	11.0586	-0.0662453	12.0425	12.0466
-0.0662985	0.985705	1.01739	-0.0668979	2.03703	2.03559	-0.067108	3.05903	3.05273	-0.0675853	4.19047	4.06302	-0.0677751	5.10926	5.08598	-0.068084	6.12814	6.09429	-0.0691331	7.06219	7.09886	-0.0693955	8.0139	8.10029	-0.0694557	9.07581	9.09203	-0.0710332	9.95577	10.0683	-0.0699256	11.1836	11.0586	-0.0662391	12.0267	12.0466
-0.0661493	0.995325	1.01791	-0.0667718	2.01708	2.03603	-0.0669413	3.04035	3.05331	-0.0674478	4.10957	4.06349	-0.0675853	5.14096	5.0866	-0.0679584	6.10926	6.09463	-0.0690155	7.10745	7.0991	-0.0692797	8.007	8.10047	-0.0693357	9.03524	9.09214	-0.0708449	10.0121	10.0683	-0.0699068	11.1162	11.0585	-0.0662254	12.0771	12.0466
-0.066011	0.997722	1.01841	-0.0666002	2.02881	2.03661	-0.066749	3.03847	3.05397	-0.0673489	4.07955	4.06382	-0.0674197	5.19091	5.08716	-0.0678875	6.13954	6.09482	-0.0688799	7.13152	7.0994	-0.0691036	8.0562	8.10074	-0.0692801	9.05637	9.09219	-0.0707044	10.1104	10.0684	-0.0698329	10.9196	11.0585	-0.0662232	11.9919	12.0466
-0.0658652	0.994799	1.0189	-0.066386	2.0117	2.03733	-0.0665585	3.03835	3.05464	-0.0671969	4.09191	4.06433	-0.0673509	5.14733	5.08739	-0.0678145	6.18095	6.09505	-0.0688099	7.09019	7.09956	-0.068917	8.09208	8.10102	-0.0692264	9.08104	9.09224	-0.0706673	10.1098	10.0684	-0.0696873	11.0944	11.0585	-0.0661947	12.0278	12.0465
-0.0657116	0.997814	1.01948	-0.0661325	2.02151	2.03823	-0.0663266	3.07137	3.05545	-0.0670373	4.09596	4.06487	-0.0672972	5.12513	5.08756	-0.0676707	6.15178	6.09545	-0.0687427	7.06099	7.09971	-0.0687567	8.10868	8.10126	-0.0691239	9.06004	9.09233	-0.0706583	10.1389	10.0684	-0.069408	11.0478	11.0584	-0.0661915	12.1097	12.0465
-0.0655637	1.00443	1.02002	-0.0659216	2.05892	2.03898	-0.066136	3.13117	3.05613	-0.0669089	4.07223	4.06531	-0.0672021	5.13994	5.08789	-0.0675355	6.10911	6.09582	-0.0686021	7.09887	7.10001	-0.0685638	8.09305	8.10156	-0.0689636	9.09701	9.09247	-0.0706426	10.1862	10.0684	-0.0692068	11.0866	11.0584	-0.0661737	12.0174	12.0465
-0.0654206	1.00811	1.02053	-0.0657691	2.05633	2.03951	-0.0660802	3.08147	3.05635	-0.0667957	4.06433	4.06569	-0.0670616	5.11576	5.08836	-0.06738	6.06255	6.09628	-0.0684393	7.11389	7.10036	-0.0683536	8.0922	8.10188	-0.0687979	9.12325	9.09261	-0.0704942	10.0819	10.0684	-0.0691514	11.0386	11.0583	-0.0661733	12.0697	12.0465
-0.0652528	0.99431	1.02115	-0.0656293	2.06219	2.04001	-0.0660164	3.03879	3.05656	-0.0666517	4.08056	4.06621	-0.0669046	5.10181	5.0889	-0.0672132	6.02022	6.09677	-0.0683113	7.09546	7.10065	-0.0682303	8.17184	8.10206	-0.068682	9.09738	9.09271	-0.0703029	10.0212	10.0684	-0.0690935	11.0937	11.0583	-0.0661663	12.1848	12.0465
-0.0650885	0.974801	1.02175	-0.0654974	2.06247	2.04049	-0.0658328	3.08832	3.05726	-0.0665152	4.09994	4.06666	-0.0667457	5.08954	5.08941	-0.0671297	6.04375	6.097	-0.0681843	7.08112	7.10093	-0.0682185	8.13811	8.10208	-0.0685854	9.0943	9.09279	-0.0701814	10.0359	10.0685	-0.0690793	11.131	11.0583	-0.0660231	12.2104	12.0465
-0.0649507	0.977454	1.02227	-0.0653408	2.04649	2.04107	-0.0656098	3.10321	3.05807	-0.0664023	4.10282	4.06708	-0.0665997	5.06417	5.08992	-0.0670257	6.09345	6.09729	-0.0680354	7.08536	7.10124	-0.068168	8.07858	8.10215	-0.0685056	9.07102	9.09285	-0.0700458	10.0703	10.0685	-0.0690633	11.0636	11.0583	-0.0658937	12.2354	12.0464
-0.0647983	0.992504	1.02283	-0.0651631	2.0432	2.04173	-0.0654515	3.06379	3.05866	-0.0662735	4.09356	4.06754	-0.066456	5.04621	5.0904	-0.0668569	6.08559	6.09779	-0.0679085	7.1073	7.10153	-0.0680487	8.08261	8.10234	-0.0684257	9.05289	9.09292	-0.0697945	9.99555	10.0685	-0.0690189	11.147	11.0583	-0.06555	12.0842	12.0463
-0.0646328	0.995631	1.02348	-0.0650169	2.06154	2.04225	-0.0653367	3.06245	3.05907	-0.0661504	4.07713	4.06796	-0.0662664	5.06416	5.09105	-0.0666997	6.06382	6.09826	-0.0678112	7.102	7.10175	-0.0679166	8.07538	8.10253	-0.0683325	9.04598	9.093	-0.0694916	9.96378	10.0686	-0.0689145	11.1118	11.0583	-0.0651487	11.984	12.0462
-0.0644691	0.997551	1.0241	-0.0649216	2.04267	2.04263	-0.0652365	3.04852	3.05945	-0.0660115	4.0534	4.06846	-0.0661052	5.10074	5.09161	-0.066576	6.07141	6.09861	-0.0676863	7.07547	7.10201	-0.0677878	8.06307	8.10273	-0.0682532	9.05184	9.09307	-0.069338	10.0616	10.0686	-0.0687729	11.0603	11.0582	-0.0650056	12.0638	12.0461
-0.0643116	1.00353	1.02472	-0.0648187	2.02308	2.04301	-0.0651277	3.03291	3.05987	-0.0658137	4.07527	4.06918	-0.0659829	5.1097	5.09206	-0.0664743	6.0611	6.09894	-0.0675453	7.06094	7.10232	-0.0676397	8.03824	8.10296	-0.0681548	9.07919	9.09316	-0.0692819	10.081	10.0686	-0.0687063	11.0929	11.0582	-0.0649751	12.0724	12.0461
-0.0641676	0.998044	1.02526	-0.0646664	2.03835	2.04357	-0.064976	3.04819	3.06044	-0.0656048	4.086	4.06995	-0.0658506	5.10954	5.09252	-0.0663946	6.06916	6.09918	-0.0673983	7.0452	7.10266	-0.0674372	8.06127	8.10326	-0.0680363	9.08466	9.09325	-0.069154	10.031	10.0686	-0.0686693	11.0955	11.0582	-0.0649101	12.0558	12.0461
-0.0640237	0.993963	1.02585	-0.064511	2.04942	2.04419	-0.0648437	3.07351	3.06098	-0.065439	4.06055	4.07053	-0.0657603	5.07022	5.09284	-0.0662838	6.10928	6.0995	-0.0671904	7.0841	7.10312	-0.0672529	8.09678	8.10355	-0.0679378	9.06948	9.09333	-0.0689614	10.0414	10.0686	-0.0685736	11.0408	11.0582	-0.0647558	12.1065	12.046
-0.0638796	0.989954	1.02641	-0.0643624	2.05722	2.04476	-0.0647528	3.06938	3.06132	-0.0653538	4.09703	4.07087	-0.0657033	5.0641	5.09305	-0.0661195	6.1008	6.09998	-0.0670592	7.16872	7.10341	-0.0671292	8.07645	8.10373	-0.0678756	9.08882	9.09338	-0.0688134	10.0921	10.0687	-0.0684409	11.0208	11.0581	-0.0645955	12.1475	12.0459
-0.0637314	0.984209	1.02701	-0.0642056	2.0584	2.04535	-0.0646584	3.06384	3.06167	-0.0652828	4.131	4.07113	-0.0656113	5.088	5.09337	-0.0659909	6.05686	6.10037	-0.0670591	7.18771	7.10341	-0.0670558	8.10346	8.10383	-0.0678049	9.12334	9.09344	-0.0688017	10.0011	10.0687	-0.0683467	11.0392	11.0581	-0.0645543	12.091	12.0459
-0.0635647	0.992105	1.0277	-0.0640636	2.04748	2.04594	-0.0645337	3.08171	3.06218	-0.0651483	4.11166	4.07161	-0.0655099	5.10042	5.09373	-0.0659068	6.05476	6.10061	-0.0670039	7.10561	7.10355	-0.0670058	8.11199	8.10391	-0.0676644	9.08882	9.09356	-0.0687826	9.93194	10.0687	-0.0682491	11.0664	11.0581	-0.0644528	12.0153	12.0459
-0.0633968	0.998024	1.02835	-0.0639205	2.03811	2.04649	-0.0643573	3.06123	3.06285	-0.065003	4.09847	4.07217	-0.0653922	5.13156	5.09416	-0.0657987	6.07399	6.10095	-0.0668854	7.09814	7.10379	-0.0668892	8.0621	8.10409	-0.0675173	9.05598	9.09367	-0.068607	9.99547	10.0687	-0.0681505	11.0887	11.058	-0.0642072	12.0423	12.0458
-0.063224	1.00949	1.02909	-0.063761	2.03962	2.04713	-0.0641442	3.06823	3.06373	-0.0648873	4.10886	4.07259	-0.065236	5.12728	5.0947	-0.0656583	6.06618	6.10137	-0.0667217	7.05787	7.10417	-0.0667169	8.05955	8.10434	-0.06743	9.07962	9.09375	-0.0684609	10.201	10.0687	-0.0680339	11.141	11.058	-0.0640268	12.1061	12.0457
-0.0630566	1.02303	1.02976	-0.0636036	2.0434	2.04777	-0.0639315	3.07453	3.06458	-0.0647868	4.10713	4.07297	-0.0650944	5.10654	5.09524	-0.0654869	6.08524	6.10189	-0.0665064	7.05888	7.10464	-0.0665956	8.09995	8.10452	-0.0673805	9.06824	9.09379	-0.0684344	10.0243	10.0687	-0.0679758	10.9374	11.058	-0.0639012	12.1389	12.0456
-0.062938	0.997339	1.03026	-0.0634719	2.02739	2.0483	-0.0637713	3.03837	3.06523	-0.0646793	4.10074	4.07339	-0.0649338	5.07659	5.09582	-0.065309	6.0975	6.10244	-0.0663408	7.0983	7.10503	-0.0664883	8.13598	8.10469	-0.0672802	9.01851	9.09387	-0.0684128	10.038	10.0687	-0.0679059	11.101	11.0579	-0.0637523	12.1487	12.0455
-0.0628201	0.978636	1.03077	-0.0633604	2.0265	2.04875	-0.0636701	3.04763	3.06564	-0.0645742	4.08961	4.07381	-0.064769	5.04644	5.09641	-0.0651641	6.08041	6.1029	-0.0662177	7.10444	7.1053	-0.0663249	8.11571	8.10494	-0.0671081	9.02859	9.094	-0.0683446	9.96056	10.0687	-0.0678736	11.1377	11.0579	-0.063574	12.1834	12.0454
-0.0626655	0.98552	1.03141	-0.0632096	2.05662	2.04937	-0.0635787	3.05094	3.06601	-0.064434	4.05665	4.07436	-0.0646695	5.06724	5.09678	-0.0650329	6.07628	6.1033	-0.0661105	7.12316	7.10554	-0.0661902	8.06315	8.10514	-0.0669866	9.07929	9.09409	-0.0682915	10.1447	10.0687	-0.0678633	10.9619	11.0579	-0.0635177	12.3087	12.0454
-0.0624968	0.981553	1.03214	-0.0630327	2.06515	2.05012	-0.063453	3.03201	3.06655	-0.0642255	4.07649	4.07514	-0.0645696	5.09391	5.09715	-0.0648419	6.12897	6.10389	-0.0660274	7.11941	7.10572	-0.0661145	8.06977	8.10526	-0.0669197	9.08634	9.09415	-0.0681332	10.0697	10.0687	-0.0676914	11.1094	11.0578	-0.0634849	12.2993	12.0454
-0.0623175	0.985044	1.03292	-0.0628872	2.04819	2.05071	-0.0632783	3.04771	3.06726	-0.0640583	4.1242	4.07581	-0.0644434	5.09708	5.09763	-0.0646851	6.20754	6.10436	-0.0659207	7.09717	7.10597	-0.0660478	8.06862	8.10534	-0.0667898	9.03927	9.09425	-0.067997	10.0335	10.0687	-0.0675567	11.0237	11.0578	-0.0632918	12.097	12.0453
-0.0621455	0.9929	1.03367	-0.0627602	2.04679	2.05126	-0.0631342	3.08188	3.06789	-0.0639824	4.09823	4.07612	-0.0643021	5.11496	5.09816	-0.0646538	6.16389	6.10449	-0.0658111	7.07489	7.10622	-0.0659554	8.04764	8.10548	-0.0666277	9.01672	9.09437	-0.0678247	10.0297	10.0687	-0.0674562	10.9906	11.0578	-0.0628651	12.0627	12.0451
-0.0619759	0.999373	1.03443	-0.062638	2.042	2.05177	-0.0630685	3.05774	3.06815	-0.0639236	4.09011	4.07636	-0.0641375	5.11224	5.09876	-0.0645985	6.1113	6.10465	-0.0657307	7.08002	7.1064	-0.0658076	8.07686	8.1057	-0.0664952	9.02161	9.09447	-0.0678107	10.1263	10.0687	-0.0672976	10.9227	11.0577	-0.0626089	12.1536	12.0449
-0.0618118	1.00871	1.03519	-0.0625093	2.03426	2.05233	-0.0629717	3.02051	3.06858	-0.0638375	4.10479	4.07668	-0.0640003	5.08338	5.09929	-0.0644496	6.14433	6.10512	-0.0656185	7.11862	7.10665	-0.0656583	8.10097	8.10592	-0.0663148	9.07624	9.09462	-0.0677856	10.0535	10.0687	-0.0672552	11.0193	11.0577	-0.0625541	12.0794	12.0449
-0.0616924	0.983829	1.03573	-0.0623734	2.03034	2.05293	-0.0628047	3.03009	3.06931	-0.063714	4.08987	4.07721	-0.0639045	5.09051	5.09967	-0.064262	6.13998	6.10572	-0.0655041	7.15067	7.10692	-0.0655543	8.08273	8.10609	-0.0661434	9.13413	9.09474	-0.0677636	10.1309	10.0687	-0.0672479	11.0662	11.0577	-0.0625473	12.0563	12.0449
-0.06157	0.962679	1.03628	-0.0622346	2.02556	2.05354	-0.0626448	3.04184	3.07	-0.0636028	4.06149	4.07765	-0.0638098	5.0981	5.10002	-0.0641003	6.10828	6.10622	-0.0654337	7.14188	7.10708	-0.0655022	8.11161	8.10616	-0.0660956	9.06651	9.09477	-0.0676839	10.0568	10.0687	-0.0671536	10.9919	11.0576	-0.0623772	12.1685	12.0448
-0.0614074	0.968251	1.03701	-0.0620768	2.03413	2.0542	-0.0624867	3.0546	3.07066	-0.0635058	4.04971	4.07802	-0.0636605	5.06618	5.10059	-0.0640043	6.13546	6.10654	-0.065342	7.11687	7.10728	-0.0654538	8.14464	8.10623	-0.066053	9.02104	9.09481	-0.0675243	10.0097	10.0687	-0.0671269	11.0319	11.0576	-0.0620397	12.1338	12.0446
-0.0612462	0.974029	1.03775	-0.0619127	2.03765	2.05496	-0.0623096	3.05322	3.07145	-0.0633961	4.04589	4.07846	-0.0634074	5.12093	5.10156	-0.063926	6.1513	6.10677	-0.0652538	7.08427	7.10749	-0.0653257	8.10187	8.10641	-0.0659445	9.03078	9.09489	-0.0672528	10.0725	10.0687	-0.0670737	11.1756	11.0576	-0.061824	12.0009	12.0444
-0.0610978	0.970902	1.03846	-0.0617646	2.0292	2.05563	-0.0621606	3.0281	3.07212	-0.063289	4.04384	4.07892	-0.0631367	5.15503	5.10261	-0.0637953	6.12123	6.10718	-0.0651594	7.05543	7.10769	-0.0651475	8.10485	8.10667	-0.0658978	9.09118	9.09492	-0.0670695	10.2286	10.0687	-0.0669978	11.0484	11.0576	-0.0617045	11.9644	12.0443
-0.060961	0.975835	1.03912	-0.0616308	2.03222	2.05622	-0.0620501	3.03197	3.07262	-0.0631427	4.07399	4.07954	-0.0629932	5.07457	5.10321	-0.0636428	6.10722	6.1077	-0.065007	7.0754	7.10803	-0.0649994	8.13313	8.10689	-0.0658912	9.12663	9.09493	-0.0670517	10.1975	10.0687	-0.0667745	10.9805	11.0575	-0.0614299	12.0339	12.0442
-0.0608115	0.991823	1.03983	-0.0614959	2.03647	2.05681	-0.0618942	3.07436	3.07334	-0.062978	4.08707	4.0802	-0.0629065	5.05385	5.10352	-0.0635288	6.12746	6.10805	-0.0648741	7.10747	7.10835	-0.0648854	8.12984	8.10705	-0.0657705	9.05424	9.09502	-0.0669471	10.0845	10.0687	-0.0664902	10.9637	11.0574	-0.0611638	12.1113	12.044
-0.060639	0.990246	1.04065	-0.0613636	2.04101	2.05746	-0.0616776	3.06995	3.0743	-0.0628444	4.07446	4.08079	-0.0627952	5.04857	5.10396	-0.0634288	6.13841	6.10837	-0.0647494	7.1398	7.10862	-0.0647804	8.13538	8.10721	-0.0655918	9.03081	9.09514	-0.0667874	10.0275	10.0687	-0.0663635	11.0873	11.0573	-0.0610546	12.0699	12.0439
-0.0604842	0.974122	1.04143	-0.061225	2.05138	2.0581	-0.061454	3.0701	3.07537	-0.0627377	4.08304	4.08121	-0.0626975	5.05362	5.10436	-0.0632999	6.1232	6.1088	-0.06463	7.17271	7.10889	-0.0647255	8.08651	8.10728	-0.0654868	9.07113	9.09522	-0.0667694	10.1103	10.0687	-0.0663536	11.1149	11.0573	-0.0610123	12.0771	12.0439
-0.0603511	0.975774	1.04207	-0.0610558	2.04064	2.05885	-0.0612888	3.11056	3.07612	-0.0626654	4.06466	4.08151	-0.0625983	5.06204	5.10476	-0.0631413	6.13426	6.10932	-0.064555	7.16178	7.10905	-0.0646391	8.02612	8.10741	-0.06541	9.09209	9.09527	-0.0667331	10.2595	10.0687	-0.0662806	11.0734	11.0573	-0.0609509	12.0953	12.0438
-0.0601994	0.992479	1.04281	-0.0608424	2.06149	2.05989	-0.0612263	3.0714	3.0764	-0.0625656	4.0324	4.08194	-0.0625102	5.07687	5.10512	-0.062996	6.15478	6.10977	-0.0644531	7.12989	7.1093	-0.0644997	8.00635	8.10762	-0.0653056	9.08568	9.09534	-0.0665225	10.1808	10.0687	-0.0661642	11.0763	11.0572	-0.0608634	12.0922	12.0438
-0.0600123	0.982948	1.04376	-0.0606536	2.09618	2.0608	-0.0611712	3.04619	3.07668	-0.0623696	4.07172	4.0828	-0.0624332	5.08529	5.10544	-0.0628937	6.13399	6.11014	-0.064295	7.15272	7.10966	-0.0644235	8.03618	8.10773	-0.0651565	9.12833	9.09545	-0.0662996	10.1117	10.0687	-0.0660494	11.0803	11.0571	-0.0607766	12.0948	12.0437
-0.0598144	0.979713	1.04477	-0.0605525	2.06539	2.06129	-0.0610408	3.0763	3.0773	-0.0621443	4.08548	4.0838	-0.0623147	5.06329	5.10593	-0.0627717	6.10248	6.11053	-0.0641231	7.15989	7.11005	-0.0643049	8.11917	8.1079	-0.0649578	9.11881	9.09558	-0.0661457	9.96469	10.0687	-0.0659508	11.0657	11.0571	-0.0605282	11.9919	12.0435
-0.0596415	0.993238	1.04564	-0.0604326	2.02998	2.06187	-0.0608667	3.07356	3.07812	-0.0619433	4.08074	4.08467	-0.0621686	5.06039	5.1065	-0.0626465	6.06998	6.11093	-0.0639723	7.14497	7.11039	-0.064116	8.13149	8.10816	-0.0647903	9.07338	9.09569	-0.0661436	10.1249	10.0687	-0.0658408	11.0438	11.057	-0.0602782	12.17	12.0433
-0.0594696	1.00816	1.04652	-0.0602752	2.01684	2.06261	-0.0606849	3.07635	3.07904	-0.0617934	4.1135	4.08534	-0.0620191	5.05601	5.10711	-0.0625637	6.07495	6.11122	-0.0638354	7.14519	7.11069	-0.0639604	8.10986	8.10839	-0.0646721	9.07939	9.09577	-0.066111	10.0004	10.0687	-0.0657273	11.0208	11.057	-0.060217	11.9284	12.0433
-0.0592505	0.989699	1.04768	-0.0601484	2.02486	2.06325	-0.0605256	3.09304	3.07977	-0.061711	4.09286	4.0857	-0.0618579	5.06031	5.10777	-0.0624224	6.13746	6.11169	-0.0637076	7.13556	7.11098	-0.0638444	8.1268	8.10856	-0.0645135	9.13152	9.09588	-0.066009	10.0978	10.0687	-0.0656598	11.0426	11.057	-0.0602064	12.0531	12.0433
-0.0590197	0.977784	1.0489	-0.0600093	2.04412	2.06395	-0.0603995	3.0851	3.08042	-0.0616041	4.06015	4.08619	-0.0617337	5.0909	5.10831	-0.0622363	6.15572	6.11229	-0.063594	7.14025	7.11125	-0.0637897	8.08201	8.10863	-0.0643025	9.12779	9.09601	-0.0658208	10.1778	10.0687	-0.0655019	11.19	11.0569	-0.0602006	12.1484	12.0433
-0.0588765	1.02535	1.04966	-0.0598621	2.05535	2.06471	-0.060269	3.07589	3.08106	-0.0614506	4.05986	4.08687	-0.0616221	5.11849	5.10876	-0.0620705	6.15662	6.11285	-0.0635162	7.10832	7.11141	-0.063706	8.0273	8.10874	-0.0641234	9.08771	9.09612	-0.0657084	10.1782	10.0687	-0.0652666	11.2387	11.0567	-0.0600904	12.1462	12.0432
-0.0588221	1.01028	1.04998	-0.0597185	2.06594	2.06542	-0.0600963	3.09884	3.08192	-0.0613013	4.06352	4.08755	-0.0614605	5.10353	5.10943	-0.0619257	6.17545	6.11332	-0.0634025	7.0568	7.11169	-0.0635597	8.02082	8.10895	-0.0640369	9.13866	9.09617	-0.0655447	10.1249	10.0687	-0.0651597	11.1125	11.0567	-0.0598756	12.0685	12.043
-0.0587296	0.974086	1.05047	-0.0595369	2.05032	2.06634	-0.0599174	3.1143	3.08283	-0.0611437	4.07469	4.08828	-0.0613206	5.06666	5.11002	-0.0618063	6.17106	6.11373	-0.0632426	7.03941	7.11205	-0.0634471	8.03932	8.1091	-0.0639957	9.15092	9.0962	-0.0654419	10.0406	10.0687	-0.0650723	11.0444	11.0566	-0.0596531	11.9982	12.0428
-0.0585614	0.990018	1.0514	-0.0593436	2.0406	2.06738	-0.0597995	3.08126	3.08344	-0.0610003	4.09322	4.08893	-0.0612172	5.06258	5.11044	-0.0616609	6.14609	6.11423	-0.0631683	7.08948	7.11221	-0.0633169	8.07991	8.10928	-0.0638923	9.10296	9.09626	-0.0654284	10.0151	10.0686	-0.06495	11.0066	11.0566	-0.0595965	12.0575	12.0428
-0.0583836	0.997387	1.0524	-0.0592036	2.06741	2.06811	-0.0596525	3.0377	3.08421	-0.0608881	4.08865	4.08944	-0.0610871	5.07911	5.11099	-0.061526	6.10674	6.11467	-0.0631436	7.10546	7.11227	-0.0631634	8.09629	8.10951	-0.0637236	9.1182	9.09637	-0.0653838	10.1615	10.0686	-0.0648829	11.0234	11.0565	-0.0595961	12.0445	12.0428
-0.0582267	0.989345	1.05325	-0.0591076	2.06487	2.06859	-0.0594767	3.00926	3.0851	-0.0607452	4.06443	4.09009	-0.0609483	5.08702	5.11158	-0.0614134	6.09401	6.11508	-0.0630696	7.07894	7.11243	-0.0630208	8.10386	8.1097	-0.0635622	9.13801	9.09646	-0.0652571	10.1999	10.0686	-0.0647644	11.1049	11.0565	-0.0595604	12.0498	12.0428
-0.0580731	0.986036	1.05415	-0.0589872	2.04664	2.06923	-0.059399	3.04496	3.08552	-0.0605167	4.1069	4.09118	-0.0608096	5.09748	5.11218	-0.0613032	6.07645	6.11545	-0.0629468	7.09405	7.1127	-0.0629035	8.13218	8.10986	-0.0633434	9.23532	9.09658	-0.0652204	10.1258	10.0686	-0.0645993	11.1316	11.0564	-0.059473	12.0831	12.0427
-0.0579122	0.987401	1.05507	-0.058845	2.04165	2.07003	-0.0593216	3.09162	3.08594	-0.0602956	4.15028	4.09223	-0.0606425	5.08602	5.11291	-0.0611849	6.05615	6.11586	-0.0628221	7.10563	7.113	-0.0627725	8.18576	8.11004	-0.0629181	9.11004	9.09681	-0.0651195	10.0174	10.0686	-0.0645451	11.0495	11.0563	-0.0593651	12.0909	12.0426
-0.0577478	0.985717	1.056	-0.0587082	2.04104	2.07074	-0.0591669	3.07932	3.08673	-0.0602055	4.08364	4.09266	-0.0604626	5.0831	5.11369	-0.0610221	6.07015	6.1164	-0.0627114	7.10453	7.11325	-0.062582	8.17458	8.1103	-0.06291	9.12663	9.09682	-0.0649746	9.94787	10.0686	-0.064532	11.0443	11.0563	-0.0592134	12.1329	12.0425
-0.0575823	0.984425	1.05699	-0.0585695	2.04053	2.0715	-0.059008	3.06783	3.08759	-0.0601503	4.05701	4.09295	-0.0603272	5.11289	5.11425	-0.060899	6.11158	6.11682	-0.0625728	7.0821	7.11356	-0.0624405	8.10721	8.11048	-0.06284	9.1526	9.09685	-0.0649361	9.96987	10.0686	-0.0645093	11.1147	11.0563	-0.0590141	12.1326	12.0423
-0.0574405	0.998554	1.05782	-0.0584293	2.03939	2.07228	-0.0588938	3.08811	3.08824	-0.0600329	4.07624	4.09353	-0.0602437	5.10237	5.11464	-0.0607782	6.16274	6.11723	-0.0624218	7.06806	7.1139	-0.0623757	8.12	8.11056	-0.0628257	9.11993	9.09686	-0.0648745	10.0213	10.0686	-0.0643698	11.068	11.0562	-0.0588526	12.1048	12.0421
-0.0573328	0.987532	1.05848	-0.0582778	2.04752	2.07311	-0.058778	3.11505	3.08883	-0.0598904	4.07553	4.09422	-0.0601374	5.07811	5.11508	-0.060601	6.1596	6.11785	-0.0623133	7.08908	7.11415	-0.0623218	8.12405	8.11064	-0.062812	8.94436	9.09687	-0.0647979	10.0544	10.0686	-0.0643041	10.9498	11.0562	-0.0586745	12.0717	12.042
-0.0572557	0.99805	1.0589	-0.0581098	2.04418	2.07407	-0.0586031	3.09765	3.08982	-0.059737	4.0837	4.09496	-0.0600095	5.06768	5.11565	-0.0604543	6.12595	6.11836	-0.0622027	7.11784	7.1144	-0.0622372	8.1013	8.11075	-0.0627946	9.08052	9.09688	-0.0647752	10.0365	10.0686	-0.0642883	10.9576	11.0562	-0.0584173	12.0996	12.0417
-0.0571815	1.00982	1.05938	-0.0579376	2.043	2.07503	-0.0584281	3.07677	3.09076	-0.0595697	4.08125	4.0958	-0.0599107	5.07928	5.11609	-0.0603205	6.10985	6.11881	-0.062044	7.10336	7.11476	-0.0621577	8.0697	8.11085	-0.0626532	8.86639	9.09695	-0.0647094	9.98819	10.0685	-0.0642285	11.0319	11.0562	-0.0581686	12.1366	12.0415
-0.0570564	0.986621	1.06011	-0.0577752	2.04839	2.07595	-0.0582746	3.07352	3.09165	-0.0593992	4.08061	4.09665	-0.0598039	5.10081	5.11658	-0.0601679	6.10804	6.11933	-0.0618466	7.12417	7.11518	-0.0620789	8.04675	8.11096	-0.062609	9.20788	9.09697	-0.0645902	9.98386	10.0685	-0.0640979	11.0577	11.0561	-0.0580274	12.0844	12.0414
-0.0568786	1.00019	1.06122	-0.057625	2.04529	2.07682	-0.0581389	3.05506	3.09238	-0.0592302	4.08223	4.09751	-0.0596593	5.0929	5.1172	-0.0600067	6.10039	6.11989	-0.0616407	7.13509	7.11565	-0.0619304	8.08545	8.11116	-0.0623121	9.20869	9.09711	-0.0644777	9.98563	10.0685	-0.0639784	11.0778	11.056	-0.0578623	12.0253	12.0412
-0.0566873	1.0029	1.0624	-0.0574834	2.04832	2.0777	-0.0580178	3.0496	3.09306	-0.0590767	4.07089	4.09827	-0.0594878	5.10687	5.11796	-0.0598307	6.10455	6.12051	-0.0615095	7.07371	7.11594	-0.0617657	8.10485	8.11136	-0.0621439	9.06257	9.09719	-0.0643	10.0538	10.0685	-0.0638035	11.0435	11.0559	-0.0576252	12.0052	12.041
-0.0565205	0.986462	1.06347	-0.057348	2.04675	2.07847	-0.0578395	3.08726	3.09409	-0.0589398	4.07209	4.09899	-0.0593133	5.1157	5.11876	-0.0596731	6.12235	6.12107	-0.0614312	7.06695	7.11612	-0.061634	8.09467	8.11154	-0.0621068	9.06377	9.09721	-0.0641598	10.1551	10.0684	-0.0635542	11.0865	11.0557	-0.0574222	12.0092	12.0408
-0.0563811	0.990569	1.06436	-0.0572076	2.0435	2.0793	-0.0576081	3.08421	3.09543	-0.0587969	4.0783	4.09971	-0.059165	5.10247	5.11944	-0.0595497	6.11134	6.12149	-0.0613272	7.08248	7.11634	-0.0615424	8.11971	8.11166	-0.0620629	9.07228	9.09723	-0.0641238	10.1548	10.0684	-0.0633286	11.1495	11.0556	-0.057132	12.0916	12.0404
-0.0562309	1.00408	1.06532	-0.0570561	2.04786	2.08021	-0.0573996	3.06284	3.09666	-0.0586537	4.08348	4.10049	-0.0590091	5.08691	5.12012	-0.0594469	6.11926	6.12184	-0.0611969	7.07486	7.11663	-0.0614598	8.14057	8.11176	-0.0620371	9.09354	9.09724	-0.0640173	10.0855	10.0684	-0.0632239	11.0744	11.0555	-0.0568997	12.2184	12.0402
-0.0560488	0.995793	1.06649	-0.0568941	2.04445	2.08124	-0.0572402	3.07729	3.09761	-0.0585047	4.0935	4.10128	-0.0588194	5.09614	5.12098	-0.0593668	6.1073	6.12212	-0.0610545	7.07666	7.11696	-0.0613446	8.12965	8.11191	-0.061998	9.13573	9.09726	-0.0638032	10.131	10.0683	-0.0631649	11.061	11.0555	-0.0568993	12.1457	12.0402
-0.0558503	0.998397	1.06781	-0.056728	2.04295	2.08223	-0.0570606	3.11235	3.09868	-0.0583383	4.09006	4.10212	-0.0586545	5.12199	5.12176	-0.059274	6.08777	6.12247	-0.0609335	7.09459	7.11723	-0.0612283	8.11859	8.11205	-0.0618727	9.09461	9.09731	-0.0636286	10.2161	10.0683	-0.0630786	11.0759	11.0554	-0.0568336	12.0544	12.0401
-0.0556719	1.01285	1.06901	-0.0565763	2.05075	2.08316	-0.0568841	3.14529	3.09977	-0.058173	4.08573	4.10303	-0.0585579	5.09279	5.12217	-0.0591335	6.10755	6.12296	-0.060803	7.12559	7.11751	-0.0611258	8.12158	8.11217	-0.0617062	9.08848	9.09738	-0.0635375	10.2079	10.0683	-0.0629486	11.0473	11.0553	-0.0565973	12.0899	12.0399
-0.0555187	1.00986	1.07002	-0.0564278	2.05665	2.0841	-0.0567753	3.12465	3.10039	-0.0580338	4.10033	4.10378	-0.0584779	5.08133	5.12254	-0.0590124	6.13959	6.12338	-0.0606491	7.13293	7.11784	-0.0610192	8.1294	8.11231	-0.0615604	9.10129	9.09744	-0.0633312	10.0841	10.0682	-0.062828	11.0045	11.0552	-0.0563374	12.0982	12.0396
-0.0553591	1.00355	1.07111	-0.0562597	2.04966	2.08518	-0.056619	3.07698	3.10137	-0.0578962	4.11694	4.10448	-0.058354	5.1053	5.12314	-0.0589295	6.14057	6.12367	-0.0605246	7.113	7.11813	-0.0609021	8.12693	8.11246	-0.0614738	9.05655	9.09748	-0.0630411	10.0448	10.0681	-0.0627574	11.0119	11.0552	-0.0560896	12.0905	12.0393
-0.0551862	1.00635	1.07228	-0.0560891	2.04395	2.08627	-0.0564183	3.05708	3.10261	-0.0577423	4.11932	4.10535	-0.0581888	5.09619	5.12388	-0.0587963	6.10301	6.12412	-0.0604014	7.09838	7.11839	-0.0607737	8.13585	8.11261	-0.0614082	9.03842	9.0975	-0.0628156	10.0693	10.068	-0.062591	11.131	11.055	-0.05588	12.111	12.039
-0.054999	0.999784	1.07361	-0.0559341	2.04911	2.08731	-0.0562654	3.07207	3.10356	-0.0575993	4.11222	4.10612	-0.0580186	5.08938	5.12467	-0.0586163	6.10269	6.12476	-0.0602728	7.08597	7.11867	-0.0606441	8.1425	8.11277	-0.0612471	9.11214	9.09756	-0.0627308	9.94593	10.068	-0.0623909	10.9778	11.0549	-0.055709	12.1096	12.0388
-0.0548256	0.979998	1.07481	-0.0557709	2.06152	2.08836	-0.0561256	3.07994	3.10444	-0.0574642	4.11221	4.10689	-0.0578921	5.11492	5.12528	-0.0584909	6.14446	6.12522	-0.0601555	7.08463	7.11891	-0.0605424	8.12019	8.11289	-0.0611259	9.19977	9.0976	-0.0627271	9.96023	10.068	-0.0623892	11.2084	11.0549	-0.0555727	12.1341	12.0387
-0.0546826	0.982917	1.07589	-0.0555983	2.06616	2.08949	-0.0559853	3.08541	3.10534	-0.0573366	4.10527	4.10756	-0.0577824	5.13154	5.1258	-0.0584121	6.15086	6.1255	-0.060002	7.11781	7.11925	-0.0604577	8.11666	8.11299	-0.0611239	9.21953	9.09761	-0.0626684	9.98828	10.068	-0.0623765	11.056	11.0549	-0.055431	12.1703	12.0385
-0.0545251	0.99846	1.07698	-0.0554497	2.05288	2.09049	-0.0558575	3.08167	3.10617	-0.0572073	4.09869	4.10828	-0.0576599	5.13694	5.12636	-0.0583225	6.14765	6.12582	-0.0598297	7.131	7.11962	-0.060328	8.1608	8.11314	-0.0610314	9.09585	9.09764	-0.0626003	10.0214	10.068	-0.0622817	11.0087	11.0548	-0.0552516	12.1777	12.0383
-0.0543724	1.01493	1.07815	-0.0553206	2.05444	2.09137	-0.0557168	3.07052	3.10708	-0.0570889	4.08147	4.10896	-0.0575202	5.15986	5.12702	-0.0582182	6.15822	6.12617	-0.0597463	7.06097	7.11979	-0.0601234	8.13267	8.11338	-0.0608585	9.06328	9.0977	-0.0625335	10.0634	10.0679	-0.0621711	11.0345	11.0547	-0.0551082	12.1512	12.0381
-0.0542291	1.02752	1.07918	-0.0551965	2.05227	2.09219	-0.05556	3.06836	3.10813	-0.0569863	4.07927	4.10952	-0.057356	5.15917	5.12778	-0.0580819	6.14143	6.12667	-0.0597023	7.03626	7.1199	-0.0599397	8.07899	8.11359	-0.0607191	9.06529	9.09774	-0.0624963	10.1022	10.0679	-0.0621078	11.0162	11.0547	-0.0549892	12.112	12.0379
-0.0540615	1.02198	1.08046	-0.0550662	2.04782	2.09309	-0.0554247	3.0805	3.10905	-0.0568489	4.10582	4.11032	-0.0572257	5.12616	5.12839	-0.0579526	6.11478	6.12713	-0.0595765	7.07806	7.12015	-0.0598125	8.08063	8.11373	-0.0605677	9.07959	9.09779	-0.0624819	10.1149	10.0679	-0.0619874	10.9578	11.0546	-0.0549613	12.0379	12.0379
-0.0538782	1.02802	1.08182	-0.0549121	2.06052	2.0942	-0.0553047	3.08403	3.10985	-0.0566577	4.09032	4.1114	-0.0570919	5.09834	5.12906	-0.0578516	6.11495	6.12748	-0.0594021	7.07898	7.12053	-0.0597105	8.05829	8.11384	-0.060459	9.12775	9.09782	-0.0624275	10.0206	10.0679	-0.0617356	11.0141	11.0544	-0.0549586	12.1202	12.0379
-0.0537065	1.04118	1.08313	-0.0547378	2.05786	2.0954	-0.0551666	3.0755	3.11072	-0.0564661	4.07203	4.1125	-0.0569185	5.09834	5.12987	-0.057722	6.1423	6.12794	-0.059234	7.07398	7.12089	-0.059621	8.05	8.11394	-0.0603889	9.1465	9.09784	-0.0622833	10.0039	10.0678	-0.0617223	11.0282	11.0544	-0.0548822	12.0195	12.0378
-0.0535589	1.03665	1.08429	-0.0545613	2.05615	2.09668	-0.0550057	3.08322	3.1118	-0.0563131	4.08275	4.11343	-0.0567698	5.11615	5.13059	-0.0575473	6.1311	6.12855	-0.0591031	7.09697	7.12116	-0.0594715	8.09566	8.11411	-0.0603083	9.1526	9.09786	-0.0621405	9.99186	10.0678	-0.0616297	11.0394	11.0543	-0.0548655	12.0703	12.0378
-0.0534154	1.03665	1.08539	-0.0543885	2.05725	2.0979	-0.0548362	3.08429	3.11296	-0.0561533	4.10041	4.11437	-0.056652	5.11145	5.13117	-0.0573742	6.11579	6.12919	-0.0590092	7.09024	7.12135	-0.0592921	8.11122	8.1143	-0.0602531	9.1298	9.09788	-0.0619074	10.0671	10.0677	-0.0615494	11.0382	11.0542	-0.0547297	12.0326	12.0376
-0.0532801	1.02963	1.0865	-0.0542265	2.05007	2.09907	-0.0546877	3.06859	3.114	-0.0559959	4.11722	4.11526	-0.0565136	5.09342	5.13184	-0.0572663	6.15255	6.12954	-0.0589268	7.09354	7.12151	-0.0591544	8.08903	8.11445	-0.060135	9.06016	9.09791	-0.0617185	10.1844	10.0676	-0.0615457	11.125	11.0542	-0.0546298	12.0306	12.0374
-0.0531515	1.02774	1.08755	-0.0540893	2.0596	2.1001	-0.0545635	3.07136	3.1149	-0.0558834	4.09976	4.11597	-0.0563077	5.13062	5.13281	-0.0572136	6.14386	6.12975	-0.0587623	7.18006	7.12186	-0.05904	8.08978	8.11456	-0.059957	9.04015	9.09795	-0.0617027	10.1159	10.0676	-0.0615344	10.8291	11.0542	-0.0544986	12.0522	12.0373
-0.0530019	1.04287	1.08876	-0.0539574	2.06597	2.10107	-0.0544163	3.09288	3.11588	-0.0557787	4.09134	4.11657	-0.0561139	5.17269	5.13378	-0.0571019	6.09313	6.13014	-0.0585566	7.22173	7.12227	-0.0588851	8.13183	8.11471	-0.0598429	9.07365	9.09797	-0.0616104	10.0023	10.0675	-0.0609922	10.8779	11.0538	-0.0542502	11.994	12.0369
-0.0528432	1.04951	1.09007	-0.0538175	2.06641	2.10212	-0.0542623	3.10784	3.11701	-0.0556535	4.09824	4.11735	-0.0560026	5.14495	5.13432	-0.0568861	6.12666	6.13089	-0.0584482	7.16401	7.1225	-0.058718	8.15811	8.11488	-0.0597088	9.13923	9.098	-0.0613948	9.99561	10.0674	-0.0609236	11.0754	11.0537	-0.053885	12.0021	12.0364
-0.0526914	1.05047	1.09132	-0.0536454	2.09342	2.10341	-0.0541274	3.10988	3.11793	-0.0555144	4.09479	4.11819	-0.0558936	5.12516	5.13486	-0.056657	6.14552	6.1317	-0.0583479	7.12732	7.1227	-0.0585954	8.14148	8.115	-0.0595021	9.13094	9.09804	-0.0612872	10.078	10.0674	-0.06092	11.0969	11.0537	-0.0536125	12.1921	12.036
-0.052523	1.04014	1.09275	-0.0534623	2.10939	2.10487	-0.0539708	3.0965	3.11908	-0.0553727	4.09258	4.11904	-0.0557313	5.15	5.13564	-0.0564723	6.12652	6.13238	-0.0582269	7.10484	7.12294	-0.0584476	8.10771	8.11515	-0.0593795	9.03601	9.09805	-0.0612608	10.0965	10.0674	-0.0608054	11.1818	11.0536	-0.0536122	12.0654	12.036
-0.0523266	1.05217	1.09436	-0.0533369	2.08097	2.1058	-0.0537913	3.09876	3.12039	-0.055238	4.09568	4.11984	-0.0555598	5.1642	5.13647	-0.0563048	6.12447	6.13298	-0.058159	7.12821	7.12308	-0.0583316	8.0398	8.11526	-0.0592973	8.99665	9.09807	-0.0611751	10.0587	10.0673	-0.0607351	10.9606	11.0535	-0.0534955	12.042	12.0359
-0.0521352	1.06606	1.096	-0.0532208	2.06476	2.10674	-0.0536418	3.12099	3.12148	-0.0551299	4.07711	4.12052	-0.0554437	5.12887	5.13706	-0.0561751	6.08726	6.1334	-0.0580712	7.17917	7.12326	-0.0583116	8.05726	8.11528	-0.0591007	9.05136	9.09809	-0.0610052	10.1066	10.0672	-0.0606506	11.0813	11.0535	-0.0534384	12.1111	12.0358
-0.0519894	1.04334	1.09732	-0.0530616	2.07853	2.108	-0.0535327	3.11406	3.1223	-0.0550254	4.0657	4.12113	-0.0553535	5.12084	5.1375	-0.0560787	6.0814	6.13375	-0.0579276	7.17418	7.12354	-0.0582735	8.09697	8.11532	-0.0588838	9.08513	9.09811	-0.0608988	10.0019	10.0672	-0.060606	11.0434	11.0534	-0.0534349	12.0782	12.0358
-0.05187	1.04337	1.09838	-0.0528843	2.07868	2.10944	-0.053402	3.09447	3.12326	-0.0548985	4.06949	4.12194	-0.0552355	5.13594	5.13805	-0.0559428	6.109	6.13425	-0.0577899	7.1616	7.12381	-0.0581942	8.09708	8.11539	-0.0587101	9.08315	9.09813	-0.0608518	10.0764	10.0672	-0.0605109	11.0922	11.0533	-0.053291	12.1124	12.0355
-0.0517298	1.06118	1.09963	-0.0527063	2.079	2.11082	-0.0532228	3.10916	3.12461	-0.0547632	4.06647	4.12282	-0.0550919	5.12887	5.13879	-0.0557864	6.11752	6.13477	-0.0576499	7.15077	7.12408	-0.0580882	8.12381	8.11548	-0.0585773	9.11483	9.09813	-0.0608411	10.1552	10.0672	-0.0605015	10.9679	11.0533	-0.0532774	12.0452	12.0355
-0.0515705	1.06287	1.10108	-0.0525536	2.09678	2.11213	-0.0530328	3.11446	3.12604	-0.0546044	4.08129	4.12382	-0.0549427	5.12495	5.13953	-0.0556421	6.1165	6.1353	-0.0575119	7.13553	7.12435	-0.0579359	8.10817	8.11562	-0.0584787	9.11798	9.09814	-0.0608343	10.0329	10.0671	-0.0603648	10.9159	11.0532	-0.0531964	12.015	12.0354
-0.051413	1.0632	1.10254	-0.0524235	2.10003	2.11321	-0.0528591	3.10812	3.12734	-0.0544339	4.08619	4.1249	-0.0547892	5.11887	5.14027	-0.0555071	6.12378	6.13575	-0.0573663	7.11663	7.12462	-0.0577712	8.10048	8.11577	-0.0584121	9.1492	9.09814	-0.0606561	10.0149	10.0671	-0.0603624	10.9871	11.0532	-0.0529947	12.0517	12.0351
-0.0512096	1.03321	1.1044	-0.0522762	2.09077	2.11438	-0.052709	3.11903	3.1285	-0.0542706	4.08486	4.12592	-0.0546317	5.11356	5.14106	-0.0553747	6.1301	6.13624	-0.0572135	7.10087	7.12493	-0.0576286	8.11213	8.11589	-0.0583428	9.19175	9.09814	-0.0603733	10.0287	10.0669	-0.0601246	11.122	11.053	-0.0528972	12.0244	12.035
-0.0509676	1.02914	1.10666	-0.0520955	2.10653	2.1159	-0.0525756	3.11815	3.12951	-0.0540937	4.0752	4.12707	-0.0544901	5.12077	5.14176	-0.0552244	6.12122	6.13677	-0.0570923	7.11217	7.12515	-0.0575151	8.09819	8.11598	-0.0581956	9.1532	9.09814	-0.0601718	10.1126	10.0668	-0.0601077	11.1164	11.053	-0.0527753	11.9895	12.0348
-0.0508192	1.09003	1.1081	-0.0519031	2.11227	2.11762	-0.0524321	3.11105	3.13068	-0.0539194	4.06228	4.12817	-0.0543655	5.11549	5.14235	-0.0550707	6.11337	6.13729	-0.0569706	7.12523	7.12537	-0.0573984	8.08487	8.11608	-0.0580534	9.1052	9.09814	-0.0600945	10.0793	10.0667	-0.0600988	11.0723	11.0529	-0.0526092	11.979	12.0345
-0.0507531	1.09333	1.10878	-0.0517408	2.09301	2.11901	-0.0522893	3.10168	3.13179	-0.0537784	4.07295	4.12908	-0.0542401	5.11085	5.143	-0.0549524	6.13331	6.1377	-0.0568192	7.11302	7.12565	-0.0572496	8.09964	8.1162	-0.0579577	9.10664	9.09813	-0.060087	10.1177	10.0667	-0.0600584	11.0475	11.0529	-0.0524805	11.9967	12.0343
-0.0506468	1.06696	1.10976	-0.051571	2.07331	2.1205	-0.0521441	3.09294	3.13298	-0.0536458	4.07911	4.12993	-0.0540831	5.13295	5.1438	-0.0548478	6.14376	6.13805	-0.0566535	7.11288	7.12596	-0.0570858	8.10038	8.11632	-0.0578435	9.12799	9.09813	-0.0600796	10.1076	10.0667	-0.0599163	10.9595	11.0528	-0.0523329	12.0329	12.0341
-0.0504906	1.07809	1.11133	-0.0513584	2.08376	2.12237	-0.0519754	3.10085	3.13426	-0.0535141	4.085	4.13085	-0.0539058	5.13697	5.14464	-0.0547056	6.12406	6.13853	-0.0564934	7.11732	7.12625	-0.0569263	8.09694	8.11644	-0.0577244	9.14184	9.09812	-0.0599648	10.0148	10.0666	-0.0595323	10.9479	11.0524	-0.0521607	12.0433	12.0338
-0.0503226	1.07891	1.11303	-0.0511705	2.10891	2.12409	-0.0518157	3.11462	3.13555	-0.053368	4.10404	4.13178	-0.0537604	5.11301	5.14539	-0.0545285	6.13366	6.13915	-0.0563654	7.09193	7.12646	-0.0567853	8.10911	8.11654	-0.0576564	9.10325	9.09811	-0.0597187	10.019	10.0665	-0.059482	11.0084	11.0523	-0.0520297	12.0181	12.0336
-0.0501601	1.07578	1.11465	-0.0510237	2.10603	2.12546	-0.0516788	3.1125	3.13669	-0.0532036	4.1078	4.13291	-0.0536036	5.08672	5.14619	-0.0543885	6.17094	6.13963	-0.0562787	7.10244	7.12662	-0.0566709	8.09754	8.11662	-0.0575696	9.05916	9.0981	-0.0595295	10.0695	10.0663	-0.0594413	10.9574	11.0523	-0.0518646	11.9795	12.0333
-0.0500096	1.082	1.11618	-0.0508768	2.10378	2.12675	-0.0515376	3.10727	3.13784	-0.0530666	4.08917	4.13378	-0.0534047	5.09002	5.14718	-0.0543111	6.15508	6.1399	-0.0561889	7.11821	7.12677	-0.0566264	8.14501	8.11665	-0.0574304	9.05736	9.09809	-0.0594041	10.0668	10.0662	-0.0594238	10.9783	11.0523	-0.051857	12.0729	12.0333
-0.0498542	1.09388	1.11784	-0.0507084	2.11857	2.12834	-0.0513944	3.10243	3.13909	-0.0529266	4.07353	4.13472	-0.0532422	5.11889	5.14798	-0.0542477	6.15332	6.14011	-0.0560653	7.10547	7.12698	-0.0566089	8.17782	8.11667	-0.0573191	9.07777	9.09807	-0.0593625	10.0838	10.0662	-0.0593287	10.9826	11.0522	-0.0518533	12.032	12.0333
-0.0496918	1.09866	1.11952	-0.0505074	2.10926	2.13023	-0.051231	3.08582	3.14042	-0.0527448	4.08769	4.136	-0.0531027	5.13473	5.14868	-0.054157	6.17812	6.14041	-0.0559226	7.10796	7.12723	-0.056471	8.10332	8.11676	-0.0571645	9.15032	9.09805	-0.0593393	10.1189	10.0662	-0.0593134	11.069	11.0522	-0.0518462	12.003	12.0333
-0.0495378	1.09652	1.12112	-0.0503223	2.0852	2.13206	-0.0510594	3.07106	3.14185	-0.0525719	4.1048	4.13716	-0.0529494	5.13726	5.14942	-0.0539801	6.13122	6.14102	-0.0557969	7.12323	7.12743	-0.056269	8.08149	8.11689	-0.0569862	9.19503	9.09802	-0.0592611	9.96184	10.0661	-0.059181	11.118	11.052	-0.0517995	11.95	12.0332
-0.0493865	1.09696	1.12274	-0.0501867	2.09831	2.13332	-0.0509355	3.0887	3.14287	-0.0524231	4.10562	4.13818	-0.0527943	5.14182	5.15022	-0.0537363	6.13837	6.14183	-0.0556483	7.16574	7.12768	-0.0561351	8.11594	8.11697	-0.0569148	9.1266	9.098	-0.0590141	10.2624	10.0659	-0.0588042	10.9232	11.0516	-0.0517442	11.9148	12.0331
-0.049239	1.09379	1.12437	-0.0500541	2.11206	2.13469	-0.0508019	3.11999	3.14406	-0.0522537	4.09297	4.13935	-0.0526473	5.15185	5.15091	-0.0535497	6.18989	6.14246	-0.0554484	7.1604	7.12801	-0.0560386	8.12169	8.11703	-0.0568676	9.09478	9.09799	-0.0589842	9.98156	10.0659	-0.0587699	11.1236	11.0516	-0.0517417	12.0266	12.0331
-0.049087	1.08807	1.12603	-0.0499085	2.114	2.13608	-0.0506174	3.11255	3.14561	-0.0520842	4.07781	4.14053	-0.0525078	5.15573	5.15161	-0.053456	6.1604	6.14276	-0.055278	7.12439	7.12828	-0.0559618	8.14305	8.11707	-0.0567726	9.10571	9.09797	-0.058915	10.1815	10.0659	-0.0587588	11.1053	11.0516	-0.0515934	11.9907	12.0328
-0.0489215	1.09314	1.12793	-0.0497681	2.1119	2.13748	-0.0504432	3.09515	3.14717	-0.0519597	4.09463	4.14136	-0.0523818	5.16924	5.15225	-0.0533441	6.125	6.14316	-0.0551856	7.15653	7.12842	-0.0558784	8.17619	8.11712	-0.0566303	9.07655	9.09793	-0.0588336	10.0451	10.0658	-0.0585713	11.15	11.0514	-0.0514708	11.9767	12.0326
-0.0487666	1.1063	1.12964	-0.0496281	2.11061	2.13889	-0.050319	3.11339	3.14822	-0.0518166	4.13043	4.14234	-0.0522946	5.15024	5.1527	-0.0531853	6.12594	6.14365	-0.055119	7.17068	7.12853	-0.0557142	8.13399	8.11721	-0.0564706	9.05803	9.09789	-0.0585076	9.97775	10.0655	-0.0585371	10.9861	11.0513	-0.0511271	12.1366	12.032
-0.0486242	1.11085	1.13136	-0.0494929	2.10369	2.14032	-0.0501892	3.14104	3.14936	-0.051646	4.14189	4.14353	-0.052198	5.12862	5.15314	-0.0530403	6.13628	6.14414	-0.0549857	7.12822	7.12872	-0.0555384	8.09834	8.11729	-0.056373	9.09153	9.09786	-0.058404	10.0989	10.0654	-0.0585341	11.0334	11.0513	-0.0505941	12.151	12.0311
-0.0484626	1.09943	1.13322	-0.0493661	2.10359	2.14156	-0.0500397	3.15097	3.15068	-0.0515029	4.13261	4.14459	-0.0520738	5.127	5.15378	-0.0529148	6.13057	6.14456	-0.0548183	7.11025	7.12898	-0.0553676	8.07492	8.11737	-0.0562714	9.14074	9.09783	-0.0583707	10.1935	10.0654	-0.0585103	11.0541	11.0513	-0.0501614	12.0798	12.0303
-0.0482563	1.12687	1.13559	-0.0492223	2.11838	2.14312	-0.0499127	3.14337	3.15184	-0.0513588	4.12463	4.14558	-0.051956	5.13037	5.15432	-0.0528	6.13396	6.14491	-0.0546854	7.12204	7.12917	-0.0551853	8.05765	8.11745	-0.0561376	9.15475	9.09779	-0.0581779	10.1137	10.0653	-0.0585074	10.9714	11.0513	-0.049876	12.1304	12.0297
-0.0480624	1.16075	1.13799	-0.049072	2.12648	2.1447	-0.0497705	3.12809	3.1531	-0.051207	4.12122	4.14664	-0.0517998	5.16957	5.15511	-0.0527088	6.115	6.1452	-0.054565	7.12544	7.12934	-0.055068	8.09178	8.1175	-0.056044	9.12746	9.09775	-0.0579779	10.0365	10.0651	-0.0585011	11.0499	11.0513	-0.0497127	12.0878	12.0294
-0.0479277	1.14183	1.13958	-0.0489238	2.13436	2.14629	-0.0496129	3.12247	3.15454	-0.0510617	4.12303	4.14771	-0.0516143	5.18095	5.15604	-0.0526164	6.09923	6.14549	-0.0544088	7.10137	7.12957	-0.0549566	8.13007	8.11754	-0.0559434	9.10051	9.09771	-0.0578861	10.0647	10.065	-0.0584947	11.0226	11.0513	-0.0495754	12.0663	12.0291
-0.0477978	1.13077	1.14118	-0.0487663	2.13463	2.1479	-0.0494477	3.11224	3.15599	-0.0509094	4.13099	4.14878	-0.0514965	5.13159	5.15657	-0.0524768	6.12268	6.14593	-0.054264	7.06326	7.12977	-0.0547822	8.1116	8.1176	-0.0558037	9.10817	9.09766	-0.0578116	10.081	10.0649	-0.0584761	11.0388	11.0513	-0.0493795	12.0794	12.0287
-0.0476504	1.13536	1.14305	-0.0486072	2.13613	2.14964	-0.0492458	3.12969	3.15782	-0.0507501	4.13297	4.14993	-0.0513943	5.10579	5.15711	-0.0523428	6.14699	6.14637	-0.054198	7.08799	7.12985	-0.0546308	8.06819	8.11765	-0.0556694	9.11931	9.0976	-0.0577332	10.0914	10.0648	-0.0583723	11.099	11.0511	-0.049204	11.9994	12.0284
-0.0475093	1.14426	1.14482	-0.0484484	2.13782	2.15139	-0.0490366	3.13977	3.15976	-0.0506115	4.11742	4.15094	-0.0512226	5.13422	5.15793	-0.0522591	6.1297	6.14662	-0.0541135	7.13761	7.12997	-0.0545606	8.09492	8.11767	-0.0555758	9.0909	9.09756	-0.057702	10.0549	10.0648	-0.0583595	11.1165	11.0511	-0.0492011	11.9883	12.0284
-0.04737	1.15325	1.14661	-0.0482958	2.13426	2.15306	-0.0488419	3.13839	3.16163	-0.0504728	4.10617	4.15195	-0.0510669	5.16978	5.15865	-0.0521683	6.11101	6.1469	-0.0539517	7.11973	7.13018	-0.0545231	8.09719	8.11768	-0.0555097	9.09144	9.09753	-0.0576197	9.98847	10.0647	-0.0582392	11.3248	11.051	-0.0491906	12.0953	12.0284
-0.0472141	1.14747	1.14869	-0.0481455	2.13316	2.15474	-0.048684	3.16299	3.16313	-0.050313	4.10983	4.15312	-0.0509866	5.14389	5.15904	-0.0520276	6.13291	6.14733	-0.0537982	7.09078	7.13037	-0.0544778	8.09224	8.11769	-0.0554155	9.12067	9.09749	-0.0574848	9.96059	10.0646	-0.0580823	11.0153	11.0508	-0.0491675	11.992	12.0283
-0.0470553	1.14299	1.15066	-0.0479748	2.14905	2.15678	-0.0485879	3.14037	3.16398	-0.0501516	4.11106	4.15428	-0.0508736	5.10142	5.15961	-0.0518764	6.14371	6.14778	-0.0536609	7.08071	7.13054	-0.0543199	8.20308	8.11773	-0.0552646	9.09725	9.09741	-0.0574794	10.1169	10.0646	-0.0577239	10.9895	11.0504	-0.0491516	12.0055	12.0283
-0.0468948	1.13834	1.15292	-0.0477955	2.15745	2.15873	-0.0484848	3.11811	3.16502	-0.0499829	4.11827	4.15552	-0.0507112	5.09251	5.16037	-0.0517481	6.13534	6.14817	-0.0535103	7.07995	7.13072	-0.054069	8.2178	8.11777	-0.0551127	9.07052	9.09733	-0.057477	10.0296	10.0646	-0.0575027	11.0813	11.0501	-0.0489907	12.0863	12.028
-0.0467241	1.14235	1.15522	-0.0476559	2.13334	2.16036	-0.0483084	3.15187	3.16664	-0.0498195	4.12808	4.15669	-0.0505994	5.11931	5.1609	-0.0516079	6.1212	6.14859	-0.0533857	7.0971	7.13086	-0.0539199	8.12292	8.1178	-0.0550062	9.08437	9.09728	-0.0573696	10.0918	10.0645	-0.057388	11.0833	11.05	-0.0486998	12.0902	12.0274
-0.046559	1.15123	1.15741	-0.0475503	2.13618	2.16165	-0.0481095	3.16522	3.16855	-0.0496811	4.11755	4.15772	-0.0505101	5.13229	5.16132	-0.0514402	6.1286	6.14909	-0.0532579	7.12159	7.131	-0.0538023	8.07869	8.11781	-0.0548806	9.1202	9.0972	-0.057276	10.0459	10.0644	-0.0571363	10.9742	11.0497	-0.0486159	12.139	12.0272
-0.0464102	1.14574	1.1595	-0.0474292	2.15262	2.16306	-0.0479858	3.11704	3.16971	-0.0495646	4.12395	4.1586	-0.0504003	5.12876	5.16184	-0.0512842	6.14268	6.14956	-0.0531064	7.12439	7.13116	-0.0535992	8.10702	8.11782	-0.0547217	9.12276	9.09711	-0.0571521	9.98991	10.0643	-0.0565765	11.1654	11.049	-0.0484582	12.0248	12.0269
-0.0462653	1.1436	1.16147	-0.0472734	2.14239	2.16497	-0.0478956	3.10155	3.17058	-0.0494586	4.12383	4.15934	-0.0502675	5.14567	5.16245	-0.0511487	6.14076	6.14993	-0.0529523	7.12894	7.13133	-0.0534166	8.14848	8.11783	-0.0546321	9.05809	9.09705	-0.056907	10.0356	10.064	-0.0559874	11.3442	11.0482	-0.0484299	12.0708	12.0268
-0.0461122	1.14892	1.16375	-0.0471003	2.14315	2.16701	-0.0477397	3.13566	3.17213	-0.0493523	4.12366	4.16015	-0.0501164	5.14676	5.16314	-0.0510078	6.13551	6.15033	-0.0527776	7.11719	7.1315	-0.0532801	8.15262	8.11783	-0.054583	9.03906	9.09702	-0.0567501	10.1559	10.0638	-0.0559719	11.0824	11.0481	-0.0484205	12.0079	12.0268
-0.0459711	1.16311	1.16578	-0.0469497	2.15953	2.16884	-0.0475745	3.15885	3.17379	-0.0492352	4.13242	4.16097	-0.0499496	5.16201	5.16393	-0.050868	6.12684	6.15072	-0.0526229	7.08613	7.13165	-0.053142	8.15479	8.11782	-0.0544031	9.14298	9.0969	-0.0566717	10.2279	10.0638	-0.055971	11.1161	11.0481	-0.0481969	12.0785	12.0263
-0.0458393	1.16987	1.16768	-0.04682	2.1624	2.17044	-0.0474222	3.17631	3.17526	-0.0491177	4.13959	4.16185	-0.0497751	5.16915	5.16471	-0.0507346	6.12473	6.1511	-0.0525194	7.09791	7.13174	-0.0530219	8.13835	8.11781	-0.0541517	9.17532	9.09672	-0.0564456	10.1353	10.0635	-0.0559546	11.0375	11.0481	-0.0481645	11.9513	12.0262
-0.0456915	1.16254	1.1699	-0.0466654	2.14759	2.1723	-0.047234	3.16644	3.17713	-0.0489964	4.15152	4.16274	-0.0496227	5.15698	5.16543	-0.0506084	6.11673	6.15143	-0.0524325	7.0974	7.13182	-0.0529101	8.13194	8.1178	-0.0539882	9.11778	9.0966	-0.0562695	9.99156	10.0633	-0.0559342	11.0856	11.0481	-0.0480624	12.0732	12.026
-0.0455331	1.16542	1.17231	-0.0464933	2.14456	2.17455	-0.0470752	3.12956	3.17862	-0.048854	4.14652	4.16385	-0.0494956	5.16584	5.16597	-0.0505061	6.12749	6.1517	-0.0523441	7.09607	7.13189	-0.0528231	8.0999	8.11778	-0.05386	9.10288	9.0965	-0.0562295	9.98657	10.0633	-0.0559323	11.081	11.0481	-0.047631	12.0869	12.025
-0.0453851	1.17652	1.17444	-0.0463327	2.15007	2.17658	-0.0469603	3.12872	3.17981	-0.0486748	4.17288	4.16519	-0.0493707	5.17449	5.16655	-0.050395	6.14885	6.15199	-0.0522644	7.08648	7.13196	-0.0527518	8.08668	8.11777	-0.0537753	9.04438	9.09643	-0.0561042	10.0621	10.0631	-0.0559185	11.0526	11.0481	-0.0472233	12.0775	12.0241
-0.0452344	1.19306	1.1769	-0.0461777	2.15167	2.1785	-0.0468044	3.16209	3.18141	-0.048485	4.18853	4.16653	-0.0492167	5.16118	5.16721	-0.0502522	6.14322	6.15238	-0.0521634	7.06425	7.13204	-0.0526321	8.11625	8.11775	-0.0536868	8.99869	9.09636	-0.0560082	9.96157	10.063	-0.0559029	11.0941	11.048	-0.0469188	12.1388	12.0234
-0.0450716	1.19661	1.17941	-0.0460288	2.15741	2.18044	-0.046623	3.1728	3.18321	-0.0483613	4.14703	4.16749	-0.0490629	5.14499	5.16791	-0.0501098	6.13583	6.15274	-0.0520074	7.08423	7.13215	-0.0524712	8.11	8.11771	-0.0534967	9.02981	9.0962	-0.0559568	10.0034	10.0629	-0.055884	11.1762	11.048	-0.0467886	12.075	12.0231
-0.0449218	1.18706	1.18179	-0.0458844	2.16023	2.1824	-0.0464661	3.16298	3.18472	-0.0482556	4.12645	4.16823	-0.0489311	5.14692	5.16847	-0.0499692	6.13139	6.15309	-0.0518631	7.11005	7.13225	-0.0523366	8.07763	8.11768	-0.0533824	9.11701	9.09609	-0.055952	10.1086	10.0629	-0.0558653	11.0416	11.048	-0.0466267	12.0097	12.0227
-0.0447744	1.18167	1.1842	-0.0457482	2.16936	2.18411	-0.0463243	3.16595	3.18623	-0.0480994	4.14425	4.16942	-0.0487975	5.15059	5.16903	-0.0498223	6.13139	6.15346	-0.0517273	7.13466	7.13234	-0.0522349	8.07521	8.11764	-0.0533404	9.15959	9.09605	-0.0559423	10.0139	10.0629	-0.0558409	11.0579	11.048	-0.0464444	11.9526	12.0223
-0.0446073	1.19545	1.18681	-0.0456151	2.17773	2.18583	-0.0461781	3.17427	3.18764	-0.0479062	4.13372	4.17083	-0.0486532	5.14614	5.16967	-0.0496644	6.12473	6.15385	-0.0515745	7.14354	7.13243	-0.052102	8.10054	8.1176	-0.0532245	9.13017	9.09594	-0.0557996	10.0019	10.0627	-0.0558269	11.1005	11.048	-0.046315	11.9405	12.022
-0.0444427	1.20938	1.18962	-0.0454627	2.17018	2.18797	-0.0460328	3.18205	3.18916	-0.047739	4.09849	4.17209	-0.0484921	5.15424	5.17033	-0.0495046	6.11816	6.15422	-0.0513962	7.17969	7.13253	-0.0519524	8.10936	8.11754	-0.053139	9.06677	9.09586	-0.0556052	10.0353	10.0625	-0.055803	11.1013	11.0479	-0.0462044	11.9154	12.0217
-0.0443078	1.19415	1.1918	-0.0453062	2.16428	2.19	-0.0459067	3.1741	3.19037	-0.0476299	4.10795	4.17291	-0.0483417	5.16903	5.17095	-0.0493562	6.12024	6.15454	-0.0511663	7.16718	7.13264	-0.0517672	8.15451	8.11746	-0.0531295	9.07489	9.09585	-0.055377	10.0385	10.0622	-0.0557654	11.0486	11.0479	-0.046171	11.9259	12.0216
-0.0441832	1.19177	1.194	-0.0451626	2.16879	2.19204	-0.0457666	3.15822	3.1918	-0.0474768	4.1584	4.17402	-0.0482258	5.15657	5.1714	-0.0492058	6.12433	6.15488	-0.0509642	7.12533	7.13272	-0.051516	8.13867	8.11733	-0.0531117	9.09184	9.09583	-0.0551694	10.0223	10.0619	-0.0557591	11.0213	11.0479	-0.0460304	12.0008	12.0213
-0.0440512	1.19635	1.19623	-0.0450074	2.183	2.1941	-0.0456044	3.15787	3.19352	-0.0472818	4.1722	4.1755	-0.0480915	5.13383	5.17196	-0.0490684	6.13734	6.15518	-0.0508149	7.13207	7.13277	-0.0513459	8.04687	8.11724	-0.0529665	9.01219	9.0957	-0.0550398	10.0695	10.0618	-0.0557516	10.9941	11.0478	-0.0458912	12.0734	12.0209
-0.0439058	1.18787	1.19866	-0.0448418	2.18752	2.19646	-0.0454519	3.16442	3.19505	-0.0471326	4.14791	4.1766	-0.0479287	5.13104	5.17259	-0.0489369	6.14795	6.15546	-0.0506909	7.11521	7.1328	-0.0513109	8.07053	8.11721	-0.0526719	9.04971	9.09538	-0.0549884	10.0496	10.0617	-0.0556854	10.9986	11.0478	-0.045876	12.0786	12.0209
-0.0437492	1.18903	1.20147	-0.0446905	2.18109	2.19856	-0.0453192	3.15511	3.19638	-0.0469854	4.13041	4.17763	-0.0477817	5.14001	5.17317	-0.0488182	6.16668	6.15571	-0.0505801	7.11155	7.13282	-0.0512308	8.14479	8.11716	-0.0524101	9.10856	9.0951	-0.0549554	10.0482	10.0617	-0.0555508	11.0301	11.0476	-0.0457763	12.0309	12.0207
-0.0435902	1.1881	1.20432	-0.0445444	2.1799	2.20067	-0.0451958	3.15506	3.1976	-0.0468053	4.13683	4.17895	-0.0476334	5.15206	5.17374	-0.0487212	6.16796	6.15591	-0.0504684	7.10889	7.13284	-0.0511065	8.17473	8.11709	-0.052248	9.08422	9.09491	-0.0548436	10.129	10.0615	-0.0553742	11.0229	11.0473	-0.0456308	12.009	12.0203
-0.0434264	1.1905	1.20721	-0.0443895	2.18602	2.2028	-0.0450466	3.1771	3.19913	-0.0466354	4.14942	4.18019	-0.0474798	5.15846	5.1743	-0.0486018	6.15237	6.15615	-0.0503322	7.08964	7.13286	-0.051057	8.13384	8.11705	-0.0521391	9.10632	9.09478	-0.0546422	10.1181	10.0612	-0.0550401	11.1927	11.0468	-0.0454673	11.9876	12.0199
-0.0432763	1.20443	1.20996	-0.0442241	2.18379	2.20524	-0.0448714	3.17632	3.20096	-0.0464773	4.15448	4.18135	-0.0473323	5.16051	5.17485	-0.0484498	6.1647	6.15643	-0.0501554	7.10178	7.13287	-0.0509814	8.0833	8.117	-0.052053	9.11087	9.09467	-0.0545024	10.0424	10.061	-0.0546168	11.2621	11.0462	-0.0452276	12.0126	12.0193
-0.043143	1.20485	1.21256	-0.0440577	2.1816	2.20755	-0.0446998	3.17187	3.20269	-0.0463254	4.16332	4.18243	-0.0471945	5.17047	5.17535	-0.0482707	6.15464	6.15676	-0.050019	7.14242	7.13287	-0.0508314	8.09168	8.11688	-0.0518967	9.06047	9.09448	-0.0543393	9.9719	10.0608	-0.0543761	11.1024	11.0458	-0.0450861	12.0879	12.0189
-0.0430037	1.20009	1.21519	-0.0438984	2.1852	2.20988	-0.0445451	3.18038	3.20421	-0.0461826	4.16591	4.18351	-0.0470796	5.16161	5.17574	-0.0481271	6.11084	6.15701	-0.0499844	7.09804	7.13287	-0.0506869	8.10378	8.11677	-0.0516915	9.04649	9.09421	-0.0540883	9.96586	10.0604	-0.0542083	11.0579	11.0455	-0.0450218	12.1188	12.0187
-0.042847	1.21241	1.21804	-0.0437487	2.18079	2.21208	-0.0444101	3.17221	3.20564	-0.0460234	4.15767	4.18465	-0.0469462	5.1407	5.17619	-0.0480167	6.09946	6.15719	-0.0499711	7.07843	7.13287	-0.0505533	8.10819	8.11666	-0.0515522	9.0847	9.09402	-0.0539534	10.0449	10.0602	-0.0540542	10.9951	11.0453	-0.044823	12.0567	12.0182
-0.0426799	1.21373	1.22132	-0.0436074	2.18343	2.21415	-0.0442931	3.17843	3.20685	-0.0458494	4.16031	4.18586	-0.0467689	5.15369	5.17679	-0.0478624	6.1228	6.15745	-0.0498901	7.11354	7.13286	-0.0504079	8.10203	8.11653	-0.0514414	9.10601	9.09387	-0.0538627	10.1097	10.06	-0.0540069	11.0276	11.0452	-0.044592	12.0176	12.0176
-0.042526	1.20095	1.22425	-0.0434584	2.19342	2.21638	-0.0441678	3.19451	3.20806	-0.0456879	4.17067	4.18699	-0.0465933	5.16615	5.17738	-0.04769	6.12984	6.15771	-0.0497573	7.10663	7.13285	-0.0502793	8.07908	8.11641	-0.0513425	9.1331	9.09373	-0.053726	10.1259	10.0598	-0.0538247	11.2376	11.0449	-0.0443426	11.9781	12.0169
-0.0423883	1.20468	1.22701	-0.0432903	2.18903	2.21892	-0.0440036	3.18009	3.20977	-0.0455375	4.17329	4.18803	-0.046447	5.15378	5.17782	-0.0475271	6.12971	6.15794	-0.0496055	7.11498	7.13282	-0.0502148	8.10748	8.11634	-0.0512877	9.12107	9.09366	-0.0536321	10.0983	10.0597	-0.0536286	11.1031	11.0446	-0.043984	12.0031	12.0159
-0.042228	1.23365	1.23022	-0.0431228	2.18288	2.22148	-0.0438312	3.1696	3.21148	-0.0453812	4.17141	4.18914	-0.0463219	5.15909	5.17822	-0.047401	6.15745	6.15812	-0.0494572	7.12377	7.13278	-0.0501261	8.1675	8.11626	-0.0512031	9.08821	9.09353	-0.0535533	10.0895	10.0596	-0.0536175	11.0399	11.0446	-0.0437128	12.0833	12.0152
-0.0420564	1.24906	1.23367	-0.0429826	2.19669	2.2236	-0.0436995	3.1898	3.21278	-0.0452149	4.17654	4.19031	-0.0462073	5.15717	5.17855	-0.0473076	6.16177	6.15824	-0.0493221	7.12216	7.13274	-0.0499443	8.14212	8.11606	-0.0510645	9.09983	9.09332	-0.053495	10.058	10.0595	-0.0535977	11.2061	11.0446	-0.043612	12.055	12.0149
-0.0419066	1.24291	1.23675	-0.042851	2.20577	2.22558	-0.0435773	3.20626	3.21397	-0.0450595	4.18894	4.19133	-0.046078	5.14542	5.17892	-0.0471762	6.13678	6.1584	-0.0491773	7.11397	7.13269	-0.0497596	8.116	8.11586	-0.050937	9.11868	9.09314	-0.0534591	10.0519	10.0594	-0.0535881	11.4004	11.0445	-0.0435769	12.0663	12.0148
-0.0417671	1.24635	1.23966	-0.0427194	2.21347	2.22756	-0.0434367	3.20649	3.21536	-0.0449271	4.18409	4.1922	-0.0459248	5.15187	5.17937	-0.0470274	6.12243	6.15857	-0.0489933	7.13859	7.1326	-0.0496034	8.11723	8.11567	-0.0508161	9.13678	9.09295	-0.0533479	10.1228	10.0592	-0.0535461	10.95	11.0445	-0.0434531	12.1539	12.0144
-0.0416309	1.24658	1.2426	-0.0425877	2.22162	2.22956	-0.0433048	3.19874	3.21673	-0.0447825	4.17157	4.1932	-0.0457571	5.14728	5.1798	-0.0468998	6.12582	6.15871	-0.0488008	7.15317	7.13249	-0.0494853	8.08302	8.11553	-0.0506981	9.15483	9.09276	-0.0531918	10.1438	10.059	-0.0532108	11.0893	11.0439	-0.04317	12.1187	12.0136
-0.0414811	1.23466	1.24579	-0.0424356	2.21316	2.23187	-0.0431511	3.17725	3.2182	-0.0446398	4.15472	4.19412	-0.0455889	5.14189	5.18024	-0.0467545	6.14425	6.15886	-0.0486665	7.1172	7.13241	-0.0494002	8.07986	8.11542	-0.0506233	9.13118	9.09263	-0.0530917	10.106	10.0588	-0.0527872	11.1443	11.0432	-0.0429239	12.0437	12.0129
-0.0413309	1.21941	1.24901	-0.0422677	2.21862	2.2345	-0.0429591	3.18471	3.22004	-0.0445539	4.18115	4.19471	-0.0454399	5.15112	5.1806	-0.0465968	6.15094	6.159	-0.0485681	7.11503	7.13234	-0.0492808	8.10688	8.11526	-0.0505159	9.08713	9.09247	-0.0530212	10.1019	10.0587	-0.0524878	11.0679	11.0426	-0.0427816	12.0473	12.0125
-0.0411961	1.22065	1.25184	-0.0421208	2.2395	2.23682	-0.0427735	3.19683	3.22186	-0.0444479	4.23432	4.19536	-0.0452958	5.15805	5.18093	-0.0464431	6.15644	6.15912	-0.048422	7.15662	7.13223	-0.049162	8.13061	8.1151	-0.0503752	9.06741	9.09224	-0.0529591	10.0866	10.0586	-0.0522596	11.0703	11.0422	-0.0426325	12.0638	12.0121
-0.0410448	1.2415	1.25535	-0.0420003	2.23951	2.23869	-0.0425994	3.20097	3.22347	-0.0442555	4.21221	4.19657	-0.0451374	5.15394	5.18128	-0.046291	6.16237	6.15923	-0.0482407	7.16483	7.13208	-0.0490275	8.17699	8.11492	-0.0502813	9.08649	9.09207	-0.0529099	10.0854	10.0585	-0.0520289	11.0768	11.0418	-0.042445	12.0601	12.0115
-0.0408878	1.25392	1.25868	-0.0418617	2.22573	2.24088	-0.0424435	3.21703	3.22497	-0.0440634	4.18579	4.19782	-0.0449807	5.14729	5.18161	-0.046168	6.14274	6.1593	-0.0481091	7.1272	7.13196	-0.0488158	8.15208	8.1146	-0.0501854	9.11229	9.09191	-0.0528142	10.1357	10.0583	-0.051873	11.1518	11.0415	-0.0422522	12.0593	12.0109
-0.0407469	1.25072	1.26182	-0.0417137	2.21788	2.24322	-0.042325	3.20229	3.22608	-0.0438989	4.18601	4.1988	-0.0448405	5.15459	5.18188	-0.0460618	6.13918	6.15936	-0.0480091	7.12095	7.13186	-0.0486814	8.05348	8.11439	-0.0500578	9.03375	9.09168	-0.0526405	10.1083	10.058	-0.051861	10.9908	11.0415	-0.0420815	12.0663	12.0104
-0.0406105	1.25243	1.26498	-0.0415792	2.22183	2.24526	-0.0422029	3.1882	3.22718	-0.0437587	4.1644	4.19965	-0.0446894	5.17308	5.18215	-0.0459368	6.1515	6.15941	-0.0478852	7.13505	7.13173	-0.0486334	8.03928	8.11431	-0.0500496	9.10242	9.09166	-0.0525151	10.0292	10.0578	-0.0517958	11.0193	11.0414	-0.0419802	12.0243	12.0101
-0.0404663	1.26323	1.26818	-0.0414336	2.23713	2.24761	-0.042076	3.1742	3.22827	-0.0436853	4.19347	4.20006	-0.044534	5.18465	5.18242	-0.0457845	6.14222	6.15946	-0.0477365	7.12955	7.13157	-0.0485301	8.06808	8.11415	-0.050007	9.16542	9.09159	-0.0524589	10.0214	10.0577	-0.0517792	11.1739	11.0413	-0.0418726	11.989	12.0098
-0.0403117	1.26265	1.27187	-0.0412587	2.22851	2.25027	-0.0419682	3.1763	3.22926	-0.0435894	4.25296	4.20065	-0.0444069	5.17278	5.1826	-0.0456118	6.14898	6.1595	-0.0475993	7.11227	7.1314	-0.0484229	8.08922	8.11396	-0.049995	9.0181	9.09157	-0.0523784	10.0344	10.0576	-0.051778	11.0756	11.0413	-0.0416096	12.0448	12.0089
-0.0401518	1.26773	1.2756	-0.0410812	2.22042	2.2531	-0.04181	3.22512	3.23068	-0.0433874	4.21956	4.2018	-0.0442723	5.15817	5.1828	-0.0454214	6.14317	6.15952	-0.0474538	7.09213	7.1312	-0.0483191	8.11261	8.11379	-0.049747	9.10652	9.09111	-0.0522097	9.98142	10.0572	-0.0517711	11.0559	11.0413	-0.0413907	12.1249	12.0083
-0.0399981	1.27785	1.27912	-0.0409449	2.24441	2.25529	-0.0416096	3.23524	3.23241	-0.043189	4.17645	4.20292	-0.0441051	5.16776	5.183	-0.0452575	6.11315	6.15951	-0.0472917	7.08197	7.13098	-0.0481891	8.11269	8.11356	-0.0494851	9.04366	9.09062	-0.0519303	10.0146	10.0567	-0.0517261	11.0502	11.0412	-0.0412975	12.1323	12.008
-0.0398537	1.27908	1.28267	-0.0408234	2.25985	2.25717	-0.0414434	3.21522	3.23385	-0.0430521	4.18637	4.20369	-0.0439284	5.16906	5.18319	-0.0451373	6.11806	6.15949	-0.0471523	7.08931	7.13078	-0.0480377	8.13176	8.11329	-0.0493365	9.07545	9.09032	-0.0516936	10.0786	10.0562	-0.0517052	11.1509	11.0412	-0.0411259	12.0923	12.0074
-0.0397086	1.28053	1.28602	-0.0406806	2.25584	2.25935	-0.0413085	3.22239	3.23493	-0.0429005	4.21324	4.20448	-0.0437725	5.15319	5.18333	-0.045017	6.12399	6.15946	-0.0469933	7.11527	7.13053	-0.0478814	8.1443	8.11298	-0.0492286	9.07652	9.0901	-0.0515893	10.0286	10.0561	-0.0517037	11.2124	11.0412	-0.0409419	12.0607	12.0068
-0.0395664	1.27857	1.28938	-0.0405389	2.24836	2.26153	-0.0411649	3.23932	3.23615	-0.0427267	4.21919	4.20536	-0.0436434	5.15924	5.18343	-0.0449002	6.13154	6.15942	-0.0467561	7.08261	7.13014	-0.0477847	8.10337	8.11279	-0.0491077	9.06793	9.08985	-0.0515436	10.0324	10.056	-0.0516824	11.1179	11.0411	-0.0409363	12.0606	12.0068
-0.0394282	1.27986	1.29277	-0.0404016	2.24597	2.26371	-0.040986	3.22664	3.2375	-0.0425773	4.20334	4.2061	-0.0435207	5.16077	5.1835	-0.0447643	6.15659	6.15935	-0.0464861	7.07003	7.12965	-0.0477003	8.08066	8.11263	-0.0489577	9.08503	9.08954	-0.0514896	10.0448	10.0559	-0.0514216	11.0872	11.0406	-0.0408992	11.9663	12.0067
-0.0392826	1.29001	1.29642	-0.0402422	2.26569	2.26618	-0.0408066	3.21181	3.23889	-0.0424337	4.19514	4.20683	-0.0433825	5.15141	5.18357	-0.0445836	6.14541	6.15924	-0.046285	7.10633	7.12925	-0.0475485	8.11358	8.11232	-0.0488171	9.10695	9.08923	-0.0514306	10.0514	10.0557	-0.0511281	11.0267	11.0401	-0.0408724	12.1071	12.0066
-0.0391357	1.29728	1.29985	-0.0400754	2.27634	2.26864	-0.040663	3.22744	3.24001	-0.0422735	4.19997	4.20757	-0.04325	5.13519	5.1836	-0.044388	6.14592	6.1591	-0.0461467	7.09845	7.12896	-0.0473577	8.11244	8.11192	-0.0486907	9.12038	9.08895	-0.0513725	10.0577	10.0556	-0.0509948	11.1113	11.0398	-0.0405842	12.0266	12.0057
-0.0389971	1.29471	1.30329	-0.0399258	2.27182	2.27093	-0.0405377	3.22942	3.24088	-0.0421142	4.20478	4.20829	-0.0431195	5.12381	5.18362	-0.0442043	6.15511	6.15892	-0.0460363	7.11149	7.12872	-0.047201	8.08003	8.11157	-0.0485149	9.09295	9.08855	-0.0513145	10.063	10.0555	-0.0509541	11.1193	11.0397	-0.0402511	12.0707	12.0046
-0.0388572	1.29142	1.30675	-0.0397857	2.27605	2.27306	-0.0403919	3.21508	3.24194	-0.0419764	4.19071	4.20884	-0.0429599	5.13388	5.18361	-0.044044	6.14512	6.15875	-0.045944	7.11153	7.1285	-0.0470949	8.09012	8.11132	-0.0483447	9.05593	9.08816	-0.0512028	10.1269	10.0553	-0.0508505	11.0701	11.0395	-0.0400798	12.0147	12.004
-0.0387101	1.29705	1.31047	-0.0396561	2.27042	2.27502	-0.0402472	3.19672	3.24289	-0.0418531	4.18999	4.20938	-0.0428056	5.14706	5.18358	-0.0439106	6.15635	6.15859	-0.0458893	7.13862	7.12838	-0.0469483	8.14053	8.11099	-0.0482561	9.08535	9.08797	-0.0510282	10.1266	10.0549	-0.050729	11.0327	11.0393	-0.0399763	12.0142	12.0037
-0.0385666	1.30525	1.31395	-0.039516	2.25774	2.27711	-0.0401306	3.20209	3.24368	-0.0417165	4.2009	4.20989	-0.042653	5.16173	5.18351	-0.0437903	6.15815	6.15843	-0.0458435	7.16489	7.12827	-0.0467442	8.14008	8.11049	-0.0481734	9.11763	9.08776	-0.0508984	10.0786	10.0546	-0.0506865	11.0663	11.0392	-0.0398356	12.0395	12.0032
-0.0384224	1.31606	1.31769	-0.0393567	2.26103	2.27947	-0.0399932	3.22614	3.24457	-0.0415639	4.19935	4.2105	-0.0424974	5.17107	5.18342	-0.0436577	6.15101	6.15824	-0.0457302	7.13561	7.128	-0.0466227	8.0644	8.11019	-0.0480371	9.10354	9.08744	-0.0507034	9.99544	10.0542	-0.0506323	11.1237	11.0391	-0.0395892	11.9964	12.0023
-0.0382766	1.32356	1.32119	-0.0392087	2.273	2.28166	-0.0398442	3.23789	3.24548	-0.0414294	4.18098	4.21096	-0.0423587	5.16731	5.1833	-0.0435171	6.14928	6.15802	-0.0456042	7.11267	7.12768	-0.0465549	8.0428	8.11001	-0.0478921	9.09489	9.08708	-0.0503752	10.0165	10.0535	-0.0505043	11.1049	11.0388	-0.0392263	12.0221	12.0011
-0.038138	1.32362	1.32468	-0.0390852	2.26302	2.28339	-0.0397073	3.24195	3.24624	-0.0413332	4.19255	4.2113	-0.0422081	5.15613	5.18315	-0.043374	6.14641	6.15775	-0.0454716	7.09126	7.12735	-0.0464626	8.0367	8.10978	-0.0477339	9.07745	9.08668	-0.0501775	10.142	10.0531	-0.0503975	11.0603	11.0386	-0.0389557	12.1006	12.0002
-0.037999	1.32344	1.32818	-0.0389693	2.26224	2.2851	-0.0395557	3.2344	3.24707	-0.0412441	4.20039	4.21159	-0.0420389	5.15728	5.18294	-0.0432236	6.14913	6.15747	-0.0452725	7.12219	7.12681	-0.0463851	8.04131	8.1096	-0.0475628	9.06806	9.08624	-0.0501306	10.1436	10.053	-0.0503108	11.0424	11.0384	-0.0388388	12.0749	11.9997
-0.0378585	1.32489	1.33167	-0.0388226	2.29204	2.2872	-0.0393882	3.23988	3.24795	-0.0410834	4.15656	4.21208	-0.0418938	5.17545	5.18271	-0.0430731	6.1525	6.15716	-0.045068	7.14414	7.12625	-0.0462266	8.11624	8.10917	-0.0474278	9.08689	9.0859	-0.0500678	10.1308	10.0528	-0.0502384	11.0565	11.0383	-0.0387033	12.0439	11.9992
-0.0377146	1.32408	1.3354	-0.0386575	2.30083	2.28941	-0.0392124	3.23835	3.24881	-0.0408523	4.16299	4.21272	-0.0417492	5.19901	5.18248	-0.0429262	6.15314	6.15686	-0.0449468	7.0967	7.1259	-0.0459938	8.12714	8.1085	-0.0473421	9.06371	9.08566	-0.0500057	10.1146	10.0527	-0.0502368	11.123	11.0383	-0.0384705	12.0849	11.9984
-0.0375647	1.33045	1.33912	-0.0385229	2.27999	2.2913	-0.0390541	3.22003	3.24951	-0.0406558	4.19294	4.21318	-0.041577	5.19851	5.18215	-0.0427926	6.16244	6.15653	-0.0448769	7.09447	7.12569	-0.0458076	8.0981	8.10798	-0.0472822	9.06355	9.0855	-0.0499028	10.0695	10.0524	-0.0502323	11.0134	11.0383	-0.0381476	12.0702	11.9973
-0.0374148	1.33479	1.34281	-0.0384024	2.27485	2.2929	-0.0389263	3.22776	3.25	-0.0405061	4.1896	4.2135	-0.0414234	5.18082	5.1818	-0.042667	6.16636	6.15623	-0.0447806	7.1131	7.12538	-0.0457202	8.14838	8.10771	-0.047169	9.11376	9.0852	-0.0497425	10.0731	10.052	-0.050115	11.0716	11.038	-0.0379311	11.9808	11.9965
-0.0372717	1.33133	1.34624	-0.0382586	2.29054	2.29472	-0.0387878	3.24719	3.25052	-0.0403684	4.19572	4.21376	-0.0412767	5.17185	5.18147	-0.0425102	6.14741	6.15581	-0.0446323	7.09288	7.1249	-0.0457	8.14675	8.10765	-0.0470137	9.12421	9.08476	-0.0495612	10.059	10.0516	-0.0499117	11.0969	11.0376	-0.0378721	11.9886	11.9962
-0.0371312	1.33142	1.34964	-0.0381006	2.29205	2.29674	-0.0386237	3.24399	3.25108	-0.0402283	4.20517	4.21399	-0.0411259	5.16436	5.18107	-0.0423184	6.1538	6.15527	-0.0444402	7.10623	7.12428	-0.0456566	8.12756	8.10753	-0.0468736	9.12173	9.08437	-0.049377	10.0448	10.0512	-0.0497168	11.1264	11.0372	-0.0377374	12.0495	11.9958
-0.0369873	1.33424	1.35301	-0.0379491	2.28826	2.29859	-0.0384605	3.23887	3.25154	-0.0400784	4.20593	4.21419	-0.0409944	5.17194	5.18067	-0.0421489	6.17544	6.15475	-0.0442364	7.10946	7.12359	-0.0455601	8.15514	8.10723	-0.0467438	9.1281	9.08399	-0.0493088	10.1355	10.051	-0.0495916	11.0835	11.0369	-0.0375207	12.0554	11.995
-0.0368467	1.34014	1.35634	-0.0378006	2.28779	2.30037	-0.0383037	3.24075	3.25192	-0.0399266	4.20827	4.21435	-0.0408823	5.16402	5.18033	-0.0420502	6.13945	6.15443	-0.0440436	7.10371	7.12287	-0.0453841	8.11681	8.10667	-0.0466698	9.08221	9.08379	-0.0493031	10.1218	10.051	-0.0494667	11.051	11.0366	-0.0373237	12.0412	11.9942
-0.0366979	1.35927	1.35987	-0.0376527	2.28629	2.3021	-0.0381536	3.2364	3.25221	-0.0397792	4.2136	4.21446	-0.0407519	5.14525	5.17991	-0.041939	6.10363	6.15407	-0.0438901	7.12647	7.12231	-0.0452105	8.071	8.10612	-0.0465977	9.04882	9.08359	-0.0492185	10.066	10.0508	-0.0493299	11.0259	11.0363	-0.0371573	12.0473	11.9936
-0.0365427	1.3685	1.36356	-0.0375119	2.291	2.30365	-0.0380034	3.232	3.25243	-0.0396374	4.21461	4.21453	-0.0405896	5.14915	5.17934	-0.0417481	6.12594	6.1534	-0.0437753	7.12029	7.12188	-0.0450675	8.05717	8.10566	-0.0464006	9.12118	9.08299	-0.0490059	10.1081	10.0503	-0.0492491	11.0495	11.0361	-0.0370904	11.9934	11.9933
-0.0364024	1.35964	1.36674	-0.0373671	2.30057	2.30514	-0.0378401	3.23857	3.25259	-0.0394823	4.20683	4.21455	-0.0404525	5.17095	5.17881	-0.0415581	6.14582	6.15269	-0.0436584	7.11408	7.12141	-0.0448829	8.07486	8.10502	-0.0461309	9.12756	9.08217	-0.048732	10.0927	10.0496	-0.0491807	11.0666	11.036	-0.0370631	11.9778	11.9932
-0.0362617	1.3521	1.36985	-0.037217	2.30421	2.30667	-0.0376804	3.24704	3.25267	-0.0393265	4.19787	4.21452	-0.0403181	5.19604	5.17829	-0.0414011	6.1416	6.15206	-0.0435126	7.13157	7.1208	-0.044726	8.10872	8.1045	-0.0459722	9.03378	9.08166	-0.0485461	9.99264	10.0491	-0.0490827	11.0564	11.0358	-0.0369342	12.0246	11.9927
-0.0361141	1.3516	1.3731	-0.0370788	2.2961	2.30802	-0.0375422	3.23586	3.25266	-0.0391867	4.20135	4.21445	-0.0401408	5.18504	5.17752	-0.0412518	6.14371	6.15144	-0.0433077	7.10573	7.11996	-0.0446376	8.08967	8.10418	-0.045897	9.02042	9.08144	-0.0485292	10.0082	10.049	-0.0489685	11.0601	11.0355	-0.0367708	12.0403	11.9921
-0.0359719	1.35688	1.37606	-0.0369379	2.28863	2.3093	-0.0374087	3.23049	3.25259	-0.0390342	4.21706	4.21432	-0.0399677	5.16806	5.17673	-0.041135	6.11858	6.15092	-0.0430901	7.08582	7.119	-0.0445248	8.05848	8.10374	-0.0457434	9.07002	9.08092	-0.0484711	9.98919	10.0489	-0.0488009	11.0212	11.0351	-0.0366123	12.0565	11.9915
-0.0358254	1.36868	1.37893	-0.0367747	2.30209	2.31076	-0.037271	3.2289	3.25245	-0.038862	4.21579	4.21411	-0.0397702	5.13852	5.17574	-0.04103	6.10753	6.15048	-0.0429565	7.1256	7.11841	-0.0443258	8.09314	8.10304	-0.0455844	9.10932	9.0804	-0.0484614	10.154	10.0489	-0.0485744	11.0306	11.0346	-0.0364587	12.0732	11.9909
-0.0356853	1.38686	1.38171	-0.0366148	2.31513	2.31202	-0.0371429	3.23486	3.25226	-0.0387077	4.19661	4.21386	-0.039559	5.11374	5.17461	-0.0408789	6.13183	6.14978	-0.0428732	7.13176	7.11799	-0.0441018	8.1055	8.10216	-0.0455218	9.06849	9.0802	-0.0484552	10.0353	10.0489	-0.0483397	11.0332	11.0341	-0.0363101	12.083	11.9904
-0.0355594	1.38988	1.3842	-0.0364806	2.30392	2.31296	-0.037	3.25585	3.25197	-0.0385587	4.18523	4.21356	-0.039432	5.1483	5.17387	-0.0407145	6.14257	6.14896	-0.0427876	7.13521	7.11762	-0.043945	8.06097	8.10157	-0.0454934	9.0607	9.08009	-0.0482504	10.1945	10.0483	-0.0481361	11.0067	11.0336	-0.0360904	12.0485	11.9895
-0.0354236	1.38048	1.38677	-0.0363506	2.29848	2.31382	-0.0368186	3.24415	3.2515	-0.0383855	4.1936	4.21316	-0.0393284	5.17383	5.17328	-0.0405844	6.12644	6.14831	-0.0426949	7.1446	7.11714	-0.04385	8.06706	8.10117	-0.0453845	9.12364	9.07972	-0.0481435	10.1236	10.048	-0.0480087	11.042	11.0333	-0.0358727	12.0142	11.9886
-0.0352794	1.38005	1.38922	-0.0362021	2.30929	2.31472	-0.0366408	3.22668	3.25089	-0.0382289	4.21285	4.21271	-0.0392094	5.18464	5.17255	-0.0404699	6.12407	6.14774	-0.0425588	7.12142	7.11651	-0.0437445	8.08434	8.10072	-0.045205	9.12282	9.07914	-0.048039	10.0728	10.0477	-0.0478825	11.087	11.033	-0.035732	12.0348	11.9881
-0.035138	1.38284	1.39155	-0.0360475	2.31331	2.31551	-0.036501	3.24064	3.25033	-0.0380968	4.21417	4.21229	-0.0390902	5.19806	5.17178	-0.0403346	6.13728	6.14699	-0.0423835	7.12879	7.1156	-0.0436461	8.10396	8.10035	-0.0450663	9.08433	9.07865	-0.0478326	10.1147	10.0472	-0.0476874	11.0673	11.0325	-0.03559	12.0616	11.9875
-0.0350002	1.38111	1.39373	-0.0359086	2.3031	2.31614	-0.0363703	3.24916	3.24973	-0.0379479	4.20327	4.21175	-0.0389207	5.17325	5.17065	-0.0401739	6.13122	6.14609	-0.0422035	7.13179	7.11467	-0.0435396	8.13641	8.09989	-0.0449488	9.06971	9.07822	-0.0476439	10.1681	10.0466	-0.0474831	11.0521	11.032	-0.0353972	12.0487	11.9868
-0.0348591	1.37621	1.39577	-0.035774	2.29858	2.31666	-0.0362353	3.25408	3.24905	-0.0377959	4.19277	4.21115	-0.0387404	5.15305	5.16938	-0.0400099	6.12748	6.14517	-0.0420639	7.10047	7.11392	-0.0433829	8.12612	8.09921	-0.0447758	9.10162	9.07761	-0.0475551	10.1213	10.0464	-0.0473316	11.0828	11.0316	-0.0352181	12.024	11.9861
-0.0347091	1.38061	1.39777	-0.0356332	2.29913	2.31707	-0.0361075	3.25317	3.24831	-0.0376599	4.19574	4.21053	-0.0385894	5.15674	5.16828	-0.0398577	6.13253	6.14426	-0.0419497	7.09278	7.11333	-0.043238	8.10293	8.0986	-0.0445964	9.12427	9.07695	-0.0474482	10.0715	10.0461	-0.0472354	11.0648	11.0314	-0.0350261	11.998	11.9853
-0.0345655	1.39145	1.39946	-0.0355047	2.30998	2.31735	-0.0359607	3.23734	3.24735	-0.0375235	4.19948	4.20985	-0.0384372	5.16199	5.16712	-0.0397038	6.13988	6.14326	-0.0418047	7.10882	7.11249	-0.0430546	8.05916	8.09775	-0.0444537	9.11644	9.07638	-0.0473345	10.0232	10.0457	-0.0471398	11.051	11.0311	-0.0348231	11.9681	11.9844
-0.0344337	1.39005	1.40097	-0.0353779	2.3214	2.31751	-0.0358034	3.22769	3.24621	-0.0373779	4.19619	4.20912	-0.0382793	5.16359	5.16584	-0.0395558	6.15017	6.14236	-0.0416406	7.10933	7.11158	-0.0428191	8.04995	8.09669	-0.0443166	9.11445	9.07589	-0.0472648	10.0168	10.0455	-0.0470486	11.0303	11.0309	-0.0347043	11.986	11.9839
-0.0343002	1.38702	1.4022	-0.0352248	2.30885	2.31759	-0.0356622	3.23175	3.24511	-0.0372258	4.19773	4.20826	-0.0381378	5.15155	5.16467	-0.0394126	6.15837	6.14136	-0.0414876	7.10039	7.1107	-0.0426634	8.09679	8.09593	-0.0442351	9.06148	9.07558	-0.0471299	10.0684	10.0452	-0.0470083	11.053	11.0308	-0.0346197	11.9932	11.9836
-0.0341533	1.40125	1.40339	-0.0350587	2.30671	2.3175	-0.035501	3.25387	3.24374	-0.0370696	4.19734	4.20728	-0.0379818	5.13177	5.16328	-0.0392563	6.15606	6.14033	-0.0413587	7.10946	7.10992	-0.0425883	8.08608	8.0956	-0.0441862	9.04416	9.07539	-0.0469312	10.0634	10.0446	-0.0469638	11.0866	11.0307	-0.0345452	12.0099	11.9833
-0.0339974	1.40302	1.40434	-0.0349022	2.31426	2.31724	-0.0353133	3.25262	3.24194	-0.0369161	4.19426	4.20628	-0.0377968	5.13109	5.16164	-0.0391018	6.15138	6.13918	-0.0412278	7.12211	7.10913	-0.0425165	8.07889	8.09526	-0.0440921	9.06146	9.075	-0.046721	10.068	10.0439	-0.0468524	11.0592	11.0304	-0.0344217	12.0657	11.9828
-0.0338439	1.40159	1.40505	-0.0347539	2.31475	2.31682	-0.0351488	3.23083	3.24029	-0.0367695	4.19578	4.20521	-0.0376311	5.14326	5.16003	-0.0389524	6.15135	6.13808	-0.0410792	7.12145	7.10819	-0.0423968	8.11122	8.09467	-0.0439798	9.06242	9.07456	-0.0465192	10.0787	10.0433	-0.0467258	11.0419	11.0301	-0.0342319	12.0688	11.982
-0.033702	1.41338	1.40542	-0.0346107	2.31854	2.31629	-0.0350027	3.22704	3.23861	-0.0366171	4.20247	4.20407	-0.0374713	5.15209	5.15845	-0.038817	6.13923	6.13709	-0.0409542	7.10059	7.10736	-0.0422051	8.08767	8.09372	-0.04384	9.08775	9.074	-0.0463737	10.038	10.0429	-0.0466694	11.0844	11.0299	-0.0340895	12.0387	11.9814
-0.0335788	1.40155	1.40553	-0.0344742	2.3159	2.3156	-0.0348592	3.21988	3.23694	-0.0364551	4.20141	4.20277	-0.0373192	5.16481	5.15692	-0.0386688	6.12228	6.13592	-0.0408364	7.088	7.10665	-0.0420229	8.0514	8.09275	-0.043664	9.08296	9.07327	-0.0463568	10.0825	10.0428	-0.0464711	11.3325	11.0294	-0.0339206	12.0013	11.9807
-0.0334541	1.39178	1.40542	-0.0343328	2.30969	2.31476	-0.0347254	3.22108	3.2353	-0.0362936	4.19829	4.20129	-0.0371863	5.16518	5.15555	-0.0385024	6.11656	6.13455	-0.0406834	7.10134	7.10558	-0.0418846	8.05098	8.09201	-0.0434617	9.09954	9.07244	-0.0463338	10.0849	10.0427	-0.0462021	11.1457	11.0287	-0.0337149	11.9748	11.9798
-0.0333146	1.39977	1.40504	-0.0341925	2.30078	2.31376	-0.0345844	3.22877	3.23328	-0.0361337	4.19713	4.19981	-0.0370401	5.15672	5.15392	-0.0383453	6.1172	6.13331	-0.0405221	7.10712	7.1045	-0.0417288	8.06535	8.09121	-0.0432716	9.12312	9.07164	-0.0462769	10.0059	10.0426	-0.0461864	11.0379	11.0287	-0.0335893	11.9936	11.9793
-0.0331702	1.39983	1.40437	-0.0340446	2.28767	2.31251	-0.0344264	3.22283	3.23114	-0.0359726	4.19774	4.19824	-0.0369003	5.14119	5.15235	-0.0381824	6.12238	6.13185	-0.0403284	7.14077	7.10317	-0.0415841	8.08508	8.0904	-0.0431232	9.11345	9.07099	-0.0460879	10.0115	10.042	-0.0461095	11.1674	11.0285	-0.0334752	12.0168	11.9789
-0.0330229	1.40371	1.40331	-0.0338838	2.28311	2.31096	-0.0342577	3.22486	3.22856	-0.0358199	4.20435	4.19669	-0.036756	5.12608	5.15073	-0.0380134	6.12291	6.13035	-0.0400894	7.13731	7.10145	-0.0414468	8.10312	8.08968	-0.0430227	9.14293	9.07055	-0.045929	10.0367	10.0415	-0.0460486	11.1552	11.0283	-0.03324	11.9786	11.9779
-0.0328747	1.4061	1.40188	-0.0337534	2.30403	2.30954	-0.034097	3.23349	3.22598	-0.0356815	4.19954	4.19516	-0.0365639	5.14568	5.14833	-0.0378474	6.11976	6.12889	-0.039894	7.0972	7.09996	-0.0412863	8.10205	8.08878	-0.0429793	9.12323	9.07038	-0.0457411	10.0974	10.0408	-0.0460436	11.2939	11.0283	-0.0329931	11.9423	11.9768
-0.0327308	1.40159	1.40021	-0.0336376	2.31622	2.30821	-0.0339551	3.22695	3.2236	-0.0355375	4.19189	4.19356	-0.0363703	5.16145	5.14596	-0.0376959	6.12685	6.12749	-0.0397712	7.11347	7.09905	-0.0411207	8.10497	8.0878	-0.0429037	9.08398	9.07003	-0.0455235	10.127	10.0401	-0.046017	11.0657	11.0282	-0.0328446	11.9541	11.9761
-0.0325977	1.4102	1.39835	-0.0334962	2.30505	2.30637	-0.0338282	3.23158	3.22129	-0.0353877	4.18737	4.19177	-0.0362218	5.14316	5.14403	-0.0375555	6.12732	6.12615	-0.0396764	7.10985	7.09836	-0.0409369	8.09487	8.08675	-0.0427988	9.064	9.06958	-0.0454136	10.0538	10.0397	-0.0459191	11.0681	11.028	-0.0326946	11.9695	11.9755
-0.0324681	1.41745	1.39619	-0.0333341	2.31239	2.30388	-0.0336935	3.24416	3.21868	-0.0352396	4.18501	4.1899	-0.0361028	5.14789	5.14244	-0.037417	6.12909	6.12477	-0.039549	7.08585	7.09735	-0.0407553	8.08065	8.08567	-0.0427079	9.05783	9.06917	-0.0453498	10.0327	10.0395	-0.045919	11.1539	11.028	-0.0325887	12.0051	11.9751
-0.0323193	1.40208	1.39331	-0.0331611	2.3094	2.30111	-0.0335219	3.22781	3.21536	-0.0350859	4.18662	4.18794	-0.0359717	5.16363	5.14068	-0.0372693	6.13865	6.12326	-0.0393919	7.08068	7.09608	-0.0405915	8.08233	8.08464	-0.0425803	9.08194	9.06858	-0.0452642	10.0279	10.0392	-0.0459088	11.1672	11.0279	-0.0324727	12.0522	11.9745
-0.0321629	1.39378	1.38975	-0.0330121	2.28144	2.29843	-0.033341	3.21634	3.21165	-0.0349333	4.18987	4.18575	-0.0358044	5.15356	5.13831	-0.0370959	6.12974	6.12149	-0.03924	7.0799	7.09486	-0.0403864	8.11972	8.08339	-0.0424338	9.08981	9.06789	-0.0452175	10.052	10.0391	-0.0457653	11.0599	11.0276	-0.0321977	12.0039	11.9734
-0.0320081	1.38881	1.38596	-0.0328811	2.27349	2.29592	-0.0331781	3.21992	3.20818	-0.034792	4.18399	4.18375	-0.0356293	5.14764	5.13587	-0.0369257	6.11629	6.11969	-0.039094	7.07414	7.09361	-0.0401819	8.15207	8.08205	-0.0422652	9.11981	9.06714	-0.0451368	10.1173	10.0388	-0.0457507	11.088	11.0275	-0.0318598	11.9948	11.9719
-0.0318522	1.38389	1.38142	-0.0327359	2.27741	2.29302	-0.0330236	3.21555	3.20455	-0.0346428	4.17311	4.18153	-0.0354513	5.14031	5.13321	-0.0367831	6.12338	6.11805	-0.0389645	7.08081	7.09252	-0.0401024	8.07941	8.08153	-0.0420686	9.12314	9.06619	-0.04495	10.0864	10.0382	-0.0457393	11.0436	11.0275	-0.0315971	12.033	11.9707
-0.0317039	1.3881	1.37668	-0.0325972	2.28706	2.28992	-0.0328697	3.21259	3.201	-0.0344758	4.17458	4.17906	-0.0352706	5.1334	5.13046	-0.036651	6.12339	6.1166	-0.038825	7.09668	7.0914	-0.0400681	8.05439	8.08133	-0.0419147	9.08754	9.06542	-0.0447231	10.0889	10.0374	-0.0456774	11.1323	11.0273	-0.0314125	12.0278	11.9699
-0.0315559	1.39254	1.37182	-0.0324549	2.30248	2.28637	-0.0327183	3.2079	3.19731	-0.034307	4.17487	4.17632	-0.0351118	5.14197	5.12794	-0.0365056	6.11598	6.115	-0.0386808	7.10616	7.0901	-0.0399457	8.09453	8.08054	-0.0417878	9.07886	9.06483	-0.0445278	10.1168	10.0367	-0.0455295	11.033	11.0269	-0.0312603	12.0357	11.9692
-0.0314018	1.39089	1.36576	-0.0322862	2.2929	2.28232	-0.0325638	3.20215	3.19322	-0.0341373	4.17464	4.17346	-0.0349713	5.13642	5.12569	-0.0363444	6.11931	6.11302	-0.0385484	7.10782	7.08894	-0.0397503	8.07932	8.07921	-0.0416527	9.07538	9.06413	-0.0444063	10.0768	10.0363	-0.0453529	11.058	11.0264	-0.0311257	12.0333	11.9686
-0.0312536	1.3807	1.35956	-0.0321231	2.27595	2.2777	-0.0323958	3.20628	3.18896	-0.0340071	4.20179	4.1712	-0.0348299	5.13147	5.12338	-0.0361716	6.11392	6.11098	-0.0384006	7.09935	7.08759	-0.0395765	8.04512	8.07805	-0.0415091	9.0668	9.06343	-0.0443108	10.0665	10.0359	-0.0452226	11.0437	11.026	-0.0309567	12.013	11.9679
-0.0311115	1.37794	1.35333	-0.0319855	2.28231	2.27396	-0.0322193	3.20407	3.18398	-0.0339283	4.19212	4.16977	-0.0346684	5.14226	5.12068	-0.0359873	6.11619	6.10877	-0.0382442	7.09475	7.08612	-0.0394364	8.0393	8.07707	-0.041341	9.07626	9.06256	-0.044226	10.0443	10.0356	-0.0450834	11.0249	11.0256	-0.0307909	11.9805	11.9671
-0.0309714	1.37174	1.34665	-0.0318622	2.27483	2.27003	-0.0320606	3.1862	3.17937	-0.0338216	4.16575	4.16777	-0.0344905	5.14082	5.11756	-0.035797	6.11445	6.10637	-0.0380959	7.09629	7.08481	-0.0392902	8.03674	8.07602	-0.041182	9.09089	9.06174	-0.0441725	10.0486	10.0354	-0.0450532	10.9517	11.0256	-0.0306848	11.9844	11.9666
-0.0308193	1.35435	1.33902	-0.0317253	2.25853	2.2659	-0.0319085	3.17638	3.1749	-0.033677	4.16515	4.16514	-0.0343289	5.12604	5.11472	-0.0356241	6.09737	6.10404	-0.0379549	7.09326	7.08338	-0.0391803	8.05732	8.07523	-0.0410657	9.07208	9.06116	-0.0440554	10.1152	10.035	-0.0450145	10.9445	11.0254	-0.0305307	12.0271	11.9659
-0.0306621	1.33837	1.33031	-0.0315638	2.26326	2.26022	-0.0317341	3.18243	3.16935	-0.0334939	4.14004	4.16145	-0.0341698	5.11595	5.11181	-0.0354809	6.10201	6.10219	-0.0378108	7.08892	7.08202	-0.0390723	8.08181	8.07444	-0.0409544	9.06087	9.06053	-0.0438775	10.1234	10.0343	-0.0449671	11.0724	11.0253	-0.0303413	12.0448	11.9651
-0.0305105	1.3311	1.32162	-0.0314005	2.26596	2.25458	-0.0315554	3.18571	3.16392	-0.0332626	4.14752	4.15677	-0.0340062	5.10697	5.10883	-0.0353303	6.11442	6.10017	-0.0376386	7.10599	7.08035	-0.0389274	8.0779	8.07342	-0.0407767	9.10483	9.05962	-0.0437599	10.0717	10.0339	-0.0447649	11.09	11.0247	-0.0302175	12.0214	11.9645
-0.0303511	1.33288	1.31178	-0.0312444	2.26231	2.24864	-0.0313872	3.18096	3.1583	-0.0330771	4.18421	4.15296	-0.0338424	5.09975	5.10559	-0.0351642	6.1151	6.09782	-0.0374297	7.09652	7.07824	-0.0387811	8.07408	8.0723	-0.0405632	9.11632	9.05842	-0.043649	10.0376	10.0335	-0.0446445	11.031	11.0244	-0.0300404	11.9817	11.9637
-0.0301904	1.33316	1.30138	-0.031088	2.25926	2.2428	-0.0312331	3.18562	3.15284	-0.032977	4.15887	4.15078	-0.0336723	5.0954	5.10227	-0.0350048	6.11036	6.09557	-0.0372428	7.06797	7.07628	-0.0386168	8.05953	8.0711	-0.0404256	9.06196	9.0577	-0.0434742	10.055	10.0328	-0.0445606	11.0131	11.0242	-0.0297809	11.9854	11.9625
-0.0300384	1.32271	1.29111	-0.0309374	2.25006	2.23671	-0.0310887	3.18319	3.14793	-0.0328679	4.1344	4.14833	-0.0335003	5.09187	5.09888	-0.0348456	6.10677	6.09341	-0.0371073	7.07682	7.07492	-0.0384208	8.06683	8.06956	-0.040329	9.04784	9.05714	-0.0432885	10.0615	10.0321	-0.0444133	11.0499	11.0237	-0.0295382	11.9916	11.9614
-0.0298864	1.31438	1.28034	-0.0307873	2.24317	2.23036	-0.0309254	3.16916	3.14217	-0.03271	4.14278	4.14468	-0.0333217	5.09211	5.0952	-0.0346902	6.09924	6.09107	-0.0369685	7.09025	7.07343	-0.0382467	8.08833	8.06824	-0.0401517	9.09923	9.05612	-0.0432686	10.0979	10.032	-0.0442419	11.0627	11.0232	-0.0292961	11.9921	11.9603
-0.0297356	1.3027	1.26909	-0.0306413	2.23096	2.22375	-0.0307587	3.15376	3.13587	-0.0325296	4.13488	4.14045	-0.0331554	5.09876	5.09186	-0.0345435	6.09862	6.08883	-0.036813	7.09099	7.07171	-0.0380974	8.09416	8.06705	-0.0399298	9.11224	9.05486	-0.043251	10.02	10.0319	-0.0441277	11.0234	11.0229	-0.0290533	11.9921	11.9592
-0.0295946	1.30269	1.25737	-0.0304883	2.21735	2.21689	-0.0305562	3.12014	3.12823	-0.0323471	4.12679	4.13607	-0.0329752	5.11716	5.08803	-0.0344073	6.08972	6.08686	-0.0366627	7.08746	7.07006	-0.0379607	8.1068	8.06592	-0.0397763	9.06684	9.05399	-0.0431993	9.98592	10.0317	-0.0440962	10.8659	11.0228	-0.0288777	11.9579	11.9584
-0.0294492	1.3076	1.24601	-0.0303172	2.21657	2.20881	-0.0303358	3.09487	3.11955	-0.0321739	4.12612	4.13156	-0.0327571	5.10957	5.08322	-0.0342599	6.07608	6.08454	-0.0364942	7.0744	7.06817	-0.0378415	8.1071	8.06495	-0.0396431	9.0449	9.05316	-0.0431562	10.0642	10.0316	-0.0440599	10.9207	11.0227	-0.0287885	11.9719	11.958
-0.0292795	1.28902	1.23168	-0.0301444	2.21398	2.19989	-0.0301681	3.10449	3.11265	-0.0319973	4.12759	4.12717	-0.0325635	5.08131	5.07874	-0.0340777	6.08479	6.0817	-0.036335	7.05168	7.06647	-0.0376613	8.06706	8.06346	-0.0394842	9.03931	9.0522	-0.0430068	10.0585	10.031	-0.0440427	11.0142	11.0226	-0.0286817	12.0004	11.9574
-0.0291114	1.26517	1.2168	-0.0299769	2.20597	2.19167	-0.0300156	3.10532	3.10641	-0.0318201	4.12857	4.12238	-0.0324181	5.08646	5.07555	-0.0339042	6.09838	6.07881	-0.0362152	7.05594	7.06509	-0.0374421	8.04985	8.06161	-0.0393608	9.05811	9.05148	-0.0428617	10.0572	10.0304	-0.0437723	11.0816	11.0218	-0.0284458	11.9653	11.9564
-0.0289482	1.25168	1.20231	-0.0298152	2.20364	2.18317	-0.02988	3.1159	3.10047	-0.0316541	4.11996	4.11774	-0.0322708	5.09503	5.07206	-0.0337488	6.10123	6.07635	-0.036073	7.0779	7.06334	-0.0372869	8.07625	8.06033	-0.0392513	9.06874	9.05081	-0.0426914	10.0787	10.0297	-0.0432771	11.1686	11.0203	-0.0281408	11.9643	11.9549
-0.0287845	1.2359	1.18642	-0.0296457	2.206	2.17384	-0.0297327	3.13757	3.09399	-0.0314769	4.10662	4.11298	-0.0320981	5.08741	5.06805	-0.0335501	6.07702	6.07301	-0.0358982	7.07631	7.06133	-0.0371933	8.06064	8.05947	-0.0390944	9.04587	9.04982	-0.0425109	10.0902	10.029	-0.0429467	11.0924	11.0193	-0.0279052	11.992	11.9538
-0.028619	1.2209	1.17103	-0.0294658	2.20095	2.16363	-0.0295446	3.13124	3.08559	-0.0312636	4.11783	4.10663	-0.0319161	5.08455	5.06372	-0.0333176	6.07239	6.06908	-0.0357295	7.06848	7.05929	-0.0370782	8.03522	8.05851	-0.0389101	9.04144	9.0487	-0.0423697	10.0665	10.0284	-0.0427442	11.1423	11.0187	-0.0277333	11.9809	11.953
-0.0284482	1.20823	1.15425	-0.0292867	2.1951	2.15309	-0.0293599	3.12094	3.07745	-0.0310521	4.12845	4.10038	-0.0317458	5.08908	5.05955	-0.0331383	6.10019	6.06594	-0.0355722	7.06922	7.05734	-0.0368762	8.07092	8.05674	-0.0387432	9.0493	9.04763	-0.0422237	10.0438	10.0278	-0.0426789	11.058	11.0185	-0.0276108	11.9965	11.9524
-0.0282796	1.19997	1.13704	-0.029111	2.19281	2.14223	-0.0291761	3.11433	3.06915	-0.0308754	4.1151	4.09519	-0.0315751	5.09464	5.05531	-0.0330133	6.09263	6.06363	-0.0354208	7.0665	7.05548	-0.0366909	8.11369	8.05504	-0.0385977	9.04121	9.04673	-0.0420963	10.0018	10.0273	-0.0425957	10.9856	11.0182	-0.0275301	11.9965	11.952
-0.0281095	1.19014	1.11946	-0.0289546	2.17395	2.13231	-0.0289984	3.10191	3.06067	-0.0307106	4.11154	4.08988	-0.0313981	5.09565	5.05074	-0.0328703	6.07618	6.06111	-0.0352691	7.06427	7.0536	-0.0365861	8.09836	8.05413	-0.0384782	9.05169	9.04595	-0.0420207	10.003	10.0269	-0.0423821	11.0123	11.0175	-0.0273802	11.9624	11.9513
-0.0279323	1.17686	1.10046	-0.0288069	2.16455	2.12344	-0.0288256	3.09387	3.05252	-0.0305394	4.11167	4.08446	-0.0312216	5.09622	5.0461	-0.0327163	6.0653	6.05837	-0.035111	7.06605	7.05156	-0.036437	8.05787	8.05275	-0.0383562	9.06671	9.04517	-0.0418913	10.0492	10.0264	-0.0422341	11.0864	11.017	-0.0272432	11.9171	11.9507
-0.0277538	1.16319	1.08112	-0.0286461	2.16346	2.11309	-0.0286404	3.09245	3.04325	-0.0303578	4.10585	4.07858	-0.0310285	5.08812	5.04111	-0.0325646	6.05802	6.05541	-0.0349563	7.06963	7.04963	-0.0362424	8.04559	8.05088	-0.0381905	9.0502	9.04405	-0.0416972	10.0423	10.0256	-0.0421836	11.0855	11.0169	-0.0271825	11.9194	11.9504
-0.0275744	1.15165	1.06148	-0.0284668	2.1511	2.10117	-0.0284537	3.0906	3.0338	-0.0301792	4.09638	4.07259	-0.0308734	5.05222	5.03684	-0.0323954	6.06122	6.0524	-0.0347957	7.07823	7.04754	-0.0360705	8.05059	8.04927	-0.0380133	9.03959	9.04285	-0.0414996	10.0379	10.0247	-0.0420211	11.0005	11.0163	-0.0270393	11.9685	11.9497
-0.0273984	1.13461	1.0427	-0.0283016	2.12562	2.08968	-0.0282809	3.07757	3.02522	-0.0300051	4.0923	4.0668	-0.0307427	5.03643	5.03333	-0.0322235	6.0625	6.04896	-0.0346167	7.07418	7.04515	-0.0359121	8.04622	8.04774	-0.037866	9.05127	9.0419	-0.0413556	10.0733	10.0241	-0.0417688	10.9823	11.0155	-0.0268997	12.0086	11.9491
-0.0272135	1.11504	1.0215	-0.0281562	2.11715	2.08004	-0.0281097	3.06816	3.01651	-0.0298423	4.07925	4.06091	-0.0305833	5.03578	5.02895	-0.0320591	6.05853	6.04585	-0.0344605	7.05217	7.043	-0.0357896	8.06396	8.04657	-0.0377392	9.04895	9.04102	-0.0413266	10.0138	10.024	-0.0416651	11.075	11.0152	-0.0267954	12.0307	11.9486
-0.0270201	1.09873	1.00011	-0.0279905	2.12151	2.06814	-0.0279344	3.06046	3.00717	-0.0296916	4.07467	4.05562	-0.0304262	5.03658	5.02479	-0.0318938	6.05494	6.0425	-0.0343182	7.04366	7.04109	-0.03571	8.05239	8.04579	-0.0376247	9.05432	9.04019	-0.0412872	9.96351	10.0238	-0.0415885	11.1816	11.0149	-0.0265686	11.9852	11.9475
-0.0268252	1.08487	0.978594	-0.027789	2.10522	2.05388	-0.0277503	3.04985	2.9977	-0.0295228	4.08131	4.04953	-0.030258	5.04457	5.02002	-0.0317243	6.05321	6.0391	-0.0341497	7.0519	7.03874	-0.0356716	8.0686	8.0454	-0.0374699	9.09487	9.03915	-0.0410943	10.024	10.0229	-0.0414206	11.1895	11.0144	-0.0263365	11.9436	11.9464
-0.0266353	1.06448	0.957006	-0.0275787	2.09177	2.03863	-0.027554	3.04457	2.98704	-0.02934	4.07915	4.04296	-0.0300743	5.04315	5.01461	-0.0315335	6.04125	6.03524	-0.0339721	7.0528	7.03622	-0.0355678	8.14393	8.04441	-0.0372404	9.07708	9.03753	-0.0408964	10.0758	10.0221	-0.041354	11.0861	11.0141	-0.0262005	11.9548	11.9457
-0.026443	1.04799	0.93426	-0.0273785	2.0858	2.02386	-0.0273589	3.04105	2.97679	-0.0291859	4.05597	4.0374	-0.0299086	5.02858	5.00999	-0.0313277	6.03665	6.03111	-0.0337999	7.04982	7.03381	-0.0353238	8.10957	8.04191	-0.037023	9.04498	9.03596	-0.0408047	10.0439	10.0216	-0.0413139	11.034	11.014	-0.0261147	11.9401	11.9453
-0.0262453	1.03217	0.912681	-0.0271889	2.07126	2.00963	-0.0271776	3.02822	2.96697	-0.0290399	4.04201	4.03176	-0.0297427	5.01704	5.00502	-0.0311466	6.0455	6.02733	-0.0336343	7.05146	7.03136	-0.0350957	8.05857	8.03967	-0.0368664	9.05884	9.03487	-0.0407229	10.0267	10.0213	-0.0412284	11.0153	11.0137	-0.0260191	11.929	11.9449
-0.0260368	1.01277	0.888924	-0.0270008	2.06061	1.99523	-0.0269802	3.01052	2.95595	-0.0288683	4.04247	4.02528	-0.0295398	5.02695	4.9991	-0.0309949	6.03641	6.02393	-0.0334751	7.04755	7.02918	-0.034932	8.05894	8.03791	-0.0367317	9.05907	9.03385	-0.0405587	10.0783	10.0205	-0.0411157	10.9815	11.0134	-0.0257953	11.9882	11.9438
-0.0258302	0.988612	0.865323	-0.0268156	2.04474	1.98145	-0.0267705	2.99644	2.94427	-0.0286793	4.03417	4.01792	-0.029331	5.03232	4.9928	-0.0308494	6.03251	6.02092	-0.033316	7.04467	7.02682	-0.0347826	8.04812	8.03634	-0.0365794	9.04794	9.03274	-0.0403505	10.089	10.0196	-0.0409406	10.9929	11.0127	-0.0254753	11.9867	11.9423
-0.0256202	0.968036	0.841936	-0.0266244	2.0293	1.96599	-0.0265683	2.98869	2.93305	-0.0284878	4.02553	4.01045	-0.029156	5.01729	4.98763	-0.0306822	6.04085	6.01721	-0.0331493	7.04735	7.02429	-0.0346555	8.05301	8.03507	-0.0363895	9.06461	9.03132	-0.0402077	10.0416	10.0189	-0.0408005	11.0275	11.0123	-0.0252481	11.9258	11.9412
-0.0253981	0.950297	0.817723	-0.0264226	2.01816	1.95041	-0.0263727	2.97562	2.92174	-0.0282922	4.01676	4.00246	-0.0289878	5.00872	4.98241	-0.0304904	6.03475	6.01302	-0.0329795	7.04791	7.02172	-0.0345439	8.04715	8.03379	-0.0361679	9.05771	9.02966	-0.0401503	10.065	10.0186	-0.0406801	11.0529	11.0118	-0.0251396	11.9303	11.9406
-0.0251657	0.931462	0.792783	-0.0262224	2.01012	1.93473	-0.026172	2.96395	2.91036	-0.0281001	4.00401	3.99476	-0.0288111	5.00332	4.97682	-0.0302938	6.03127	6.00855	-0.0328144	7.04505	7.01912	-0.034423	8.03691	8.0325	-0.0359939	9.01246	9.02828	-0.0401185	10.0695	10.0185	-0.0405951	11.0619	11.0116	-0.0249892	11.966	11.9399
-0.0249457	0.903359	0.769338	-0.0260265	1.99777	1.91976	-0.0259594	2.95604	2.89834	-0.0279102	3.99501	3.98695	-0.028629	4.99652	4.97117	-0.0301054	6.03286	6.00447	-0.0326442	7.03998	7.01649	-0.0342681	8.04951	8.03087	-0.0358872	9.01751	9.02751	-0.0400256	10.0296	10.0181	-0.0405897	11.0992	11.0115	-0.0247827	11.9698	11.9389
-0.0247071	0.873903	0.744273	-0.0258143	1.9808	1.90237	-0.0257447	2.94819	2.88569	-0.02769	4.00147	3.97779	-0.028434	4.99568	4.96482	-0.0299381	6.02086	6.00056	-0.0324722	7.03488	7.01383	-0.0341008	8.05275	8.02901	-0.0357741	9.02854	9.02658	-0.0398852	10.0241	10.0174	-0.0405786	11.0174	11.0115	-0.0245651	11.9811	11.9379
-0.0244578	0.845472	0.718784	-0.0256066	1.9583	1.88653	-0.025535	2.93602	2.87414	-0.027468	4.00694	3.96851	-0.0282423	4.9975	4.95873	-0.0297731	6.01258	5.99662	-0.0323117	7.03739	7.0113	-0.033944	8.04866	8.02723	-0.035633	9.02049	9.02548	-0.0397673	10.0352	10.0168	-0.0404533	11.0632	11.011	-0.0242878	11.9673	11.9366
-0.0242174	0.827015	0.694954	-0.0253949	1.93922	1.8691	-0.0253227	2.92547	2.86141	-0.0272667	4.00118	3.95996	-0.0280662	4.99035	4.95324	-0.0295832	6.01803	5.99216	-0.0321603	7.03399	7.0089	-0.0337988	8.05343	8.02566	-0.0354638	9.03195	9.02413	-0.0395814	10.1123	10.0159	-0.0402956	11.0774	11.0105	-0.0240204	11.9451	11.9353
-0.0239732	0.807134	0.670837	-0.0251689	1.92373	1.85169	-0.025109	2.91239	2.84924	-0.0270595	3.99312	3.95089	-0.0278873	4.98265	4.94736	-0.0293669	6.00936	5.98717	-0.0319963	7.02453	7.00632	-0.0336423	8.06796	8.02385	-0.0353209	9.05955	9.02301	-0.0393365	10.1336	10.0147	-0.0402085	11.0278	11.0102	-0.0238103	11.9483	11.9343
-0.0236786	0.774855	0.643803	-0.0249383	1.91061	1.83355	-0.0248802	2.89654	2.83589	-0.0268587	3.97969	3.94216	-0.0276969	4.97977	4.94111	-0.0291255	6.01434	5.98138	-0.0318344	7.01174	7.00355	-0.0334624	8.06478	8.02179	-0.035218	9.06161	9.02221	-0.0391907	10.0627	10.014	-0.0401815	11.0326	11.0101	-0.0235797	11.9572	11.9332
-0.0233784	0.740788	0.616938	-0.0247138	1.89217	1.81549	-0.0246431	2.88229	2.82197	-0.0266641	3.9719	3.93334	-0.0274965	4.97307	4.93447	-0.0289068	6.03125	5.97601	-0.0316717	7.00209	7.00091	-0.0332794	8.06314	8.01971	-0.0351104	9.05956	9.02132	-0.0391081	10.0544	10.0136	-0.0400925	11.0987	11.0098	-0.0233801	11.9795	11.9322
-0.0230714	0.713352	0.590379	-0.0244874	1.87637	1.79833	-0.0244077	2.87172	2.80866	-0.026493	3.94894	3.92579	-0.0272995	4.96199	4.92778	-0.0287493	6.01264	5.97206	-0.031453	7.02692	6.99724	-0.033082	8.05336	8.01736	-0.0350032	9.05663	9.02042	-0.0390417	10.0304	10.0133	-0.0398339	11.0219	11.0089	-0.0232065	11.9988	11.9314
-0.0227523	0.686186	0.564259	-0.0242549	1.86029	1.77976	-0.0241749	2.85796	2.7948	-0.0263262	3.93281	3.91864	-0.0271041	4.95398	4.92103	-0.0285992	6.00085	5.96832	-0.0312111	7.03448	6.99318	-0.0328723	8.04951	8.01487	-0.0348676	9.03635	9.01936	-0.0389607	10.003	10.0129	-0.0394982	11.0032	11.0077	-0.022986	11.9914	11.9303
-0.0223816	0.653984	0.535696	-0.0239831	1.8349	1.75909	-0.0239296	2.84308	2.781	-0.0261236	3.93227	3.90919	-0.0269026	4.94839	4.91423	-0.0284313	5.99727	5.96406	-0.0310157	7.0121	6.98993	-0.0327003	8.06963	8.01283	-0.0346954	9.03921	9.01795	-0.0388432	9.99955	10.0123	-0.0393043	11.0941	11.0069	-0.0228174	11.9522	11.9295
-0.0220168	0.616925	0.509568	-0.0237091	1.80572	1.7387	-0.0236756	2.82881	2.76669	-0.0259103	3.92763	3.89967	-0.0267038	4.94518	4.90739	-0.0282598	5.99279	5.95975	-0.0308504	7.01029	6.98699	-0.0325873	8.05024	8.0115	-0.0345284	9.04501	9.01653	-0.0387336	10.0011	10.0117	-0.0392311	11.0926	11.0067	-0.0226406	11.924	11.9287
-0.021614	0.582297	0.481761	-0.0234694	1.79326	1.72083	-0.0234193	2.81698	2.75191	-0.0256795	3.93051	3.88918	-0.0265118	4.93759	4.90085	-0.0280817	5.9911	5.95516	-0.0306675	7.01838	6.98385	-0.0324779	8.03713	8.01016	-0.0343943	9.0274	9.01535	-0.0386146	10.0105	10.0111	-0.0391001	11.0457	11.0062	-0.0223826	11.9336	11.9274
-0.0211918	0.548748	0.45535	-0.0232351	1.77731	1.70397	-0.02317	2.80028	2.73781	-0.0254385	3.92893	3.87817	-0.0263109	4.92795	4.89393	-0.0278824	5.97993	5.95	-0.0305011	7.03427	6.98085	-0.0323487	8.03555	8.00856	-0.0342862	9.02923	9.0145	-0.0384632	9.99742	10.0103	-0.0389125	11.043	11.0055	-0.0221871	11.9648	11.9265
-0.0206549	0.50778	0.424314	-0.0229731	1.75753	1.68451	-0.022915	2.78632	2.72328	-0.0252395	3.9064	3.86895	-0.0260975	4.92245	4.88662	-0.0276831	5.96549	5.9448	-0.030394	7.01469	6.9789	-0.0321814	8.01273	8.00646	-0.0341324	9.06767	9.01313	-0.0382596	10.0233	10.0093	-0.0388138	11.1106	11.0051	-0.0220498	11.9641	11.9259
-0.0201229	0.464104	0.396834	-0.022704	1.73673	1.66545	-0.0226527	2.7722	2.7089	-0.0250423	3.88956	3.85969	-0.0258635	4.91004	4.87822	-0.0275074	5.96471	5.94034	-0.0302786	6.99503	6.97694	-0.0319653	8.01908	8.00383	-0.033911	9.056	9.01123	-0.0380882	10.0686	10.0084	-0.0387702	11.1408	11.005	-0.0218769	11.9472	11.9251
-0.0194016	0.415421	0.363797	-0.0223992	1.71229	1.64476	-0.0223706	2.75545	2.6936	-0.024809	3.88572	3.84901	-0.0255989	4.9098	4.86907	-0.0273343	5.96308	5.93559	-0.030109	7.00564	6.97388	-0.0317828	8.04412	8.00143	-0.0337084	9.02741	9.00948	-0.0379819	10.0661	10.0078	-0.0385863	11.0503	11.0043	-0.0217619	11.903	11.9245
-0.0186603	0.370345	0.334418	-0.0220857	1.68678	1.62396	-0.0220887	2.7358	2.67851	-0.0245675	3.87983	3.83785	-0.0253754	4.92686	4.86129	-0.0271474	5.95577	5.9308	-0.0299241	7.00663	6.97043	-0.031655	8.03506	7.99977	-0.0335513	9.03268	9.00807	-0.0378761	10.0646	10.0073	-0.0383366	11.0118	11.0034	-0.0217076	11.8935	11.9242
-0.0175171	0.317222	0.296823	-0.0217517	1.66325	1.60184	-0.0218001	2.71908	2.66311	-0.0243395	3.86674	3.82712	-0.0252263	4.91068	4.85597	-0.0269615	5.94632	5.92571	-0.0297504	7.00038	6.96732	-0.0314971	8.01184	7.99784	-0.0333998	9.03472	9.00674	-0.0377924	10.0443	10.0068	-0.0381902	11.0553	11.0028	-0.0215334	11.9443	11.9234
-0.0163649	0.270407	0.266304	-0.0214107	1.63809	1.58047	-0.0214847	2.70624	2.64642	-0.0241072	3.85577	3.81639	-0.0250594	4.89055	4.84993	-0.0267901	5.94517	5.92113	-0.0295666	6.99039	6.964	-0.0313153	8.00062	7.9955	-0.0332489	9.03781	9.00539	-0.0376559	9.99397	10.0061	-0.0380859	11.0712	11.0024	-0.0212848	11.9603	11.9222
-0.0143895	0.2185	0.2277	-0.0210358	1.61318	1.5581	-0.0211656	2.69536	2.63057	-0.0238729	3.84337	3.80519	-0.0248523	4.88508	4.84245	-0.026614	5.94621	5.91624	-0.0293689	6.98675	6.96027	-0.0311633	8.00709	7.99341	-0.0331256	9.02046	9.00431	-0.0374753	9.97042	10.0052	-0.0379553	11.0643	11.0019	-0.0211184	11.934	11.9215
-0.0123834	0.177697	0.200293	-0.0206669	1.58401	1.53665	-0.0208869	2.67269	2.61654	-0.0236402	3.83344	3.79447	-0.0246333	4.87645	4.83459	-0.0264024	5.93208	5.91051	-0.0291773	6.98773	6.95671	-0.0310378	7.99681	7.99183	-0.0330039	9.00701	9.00313	-0.0373686	9.99672	10.0046	-0.0378627	11.0215	11.0016	-0.0209553	11.9102	11.9207
-0.010602	0.157094	0.182874	-0.0202513	1.55617	1.51343	-0.0205706	2.64819	2.60084	-0.0234019	3.8236	3.7833	-0.0244078	4.86789	4.82673	-0.0261696	5.92607	5.90418	-0.0289798	6.99234	6.95292	-0.0309049	7.98482	7.98997	-0.0328686	9.00048	9.00195	-0.0372177	10.069	10.0038	-0.037808	11.0147	11.0014	-0.0207197	11.9127	11.9196
-0.00876916	0.138218	0.169723	-0.0198088	1.52974	1.49039	-0.0202225	2.62741	2.5841	-0.0231539	3.8129	3.7717	-0.0241733	4.858	4.81813	-0.0259594	5.93153	5.89837	-0.0287981	7.00348	6.94948	-0.0307183	8.00433	7.98756	-0.032727	8.99177	9.00066	-0.0369721	10.0642	10.0024	-0.037693	11.0603	11.0009	-0.0205421	11.9399	11.9187
-0.00740659	0.129996	0.162338	-0.0192752	1.49925	1.46435	-0.0198593	2.609	2.56736	-0.022915	3.79595	3.76106	-0.0239428	4.8452	4.80989	-0.0257675	5.92846	5.89308	-0.0286343	7.00565	6.94622	-0.0305055	8.00661	7.98473	-0.0325473	9.00698	8.99899	-0.036751	10.0368	10.0012	-0.0375246	11.0598	11.0002	-0.0203587	11.9858	11.9179
-0.00610596	0.120582	0.15682	-0.0187423	1.46634	1.4397	-0.0194971	2.58764	2.55112	-0.0226701	3.78103	3.74954	-0.0237223	4.83844	4.80201	-0.0255667	5.92166	5.88749	-0.0284527	6.99844	6.94273	-0.0303144	7.99571	7.982	-0.0323796	9.02711	8.9974	-0.036657	10.0546	10.0007	-0.0373994	11.0201	10.9998	-0.0200912	11.9842	11.9166
-0.00505371	0.115451	0.153283	-0.0181267	1.43547	1.41405	-0.0191138	2.56835	2.5341	-0.0224174	3.76675	3.73808	-0.0234911	4.83451	4.79378	-0.0253637	5.91439	5.88159	-0.0282792	6.98354	6.93942	-0.0301788	8.01702	7.98022	-0.0322298	9.0397	8.99599	-0.0366416	10.0952	10.0006	-0.0372911	11.0005	10.9993	-0.0198706	11.9548	11.9156
-0.00378846	0.111425	0.150074	-0.0175124	1.40233	1.39024	-0.0187282	2.54671	2.5181	-0.0221722	3.75756	3.72669	-0.0232439	4.82634	4.78483	-0.0251532	5.90571	5.87566	-0.0281087	6.97327	6.93609	-0.0300764	8.02055	7.97884	-0.0320516	9.03277	8.99428	-0.0365459	9.94569	10.0001	-0.0371229	11.0277	10.9987	-0.0196628	11.9429	11.9147
-0.00289655	0.110667	0.148405	-0.0166883	1.36586	1.362	-0.0182922	2.52412	2.5003	-0.0219223	3.748	3.71538	-0.0229967	4.81643	4.77626	-0.0249402	5.89541	5.86971	-0.0279226	6.97099	6.93234	-0.029909	7.98839	7.97647	-0.0318853	9.01539	8.99276	-0.0362795	9.9354	9.99854	-0.0369551	11.0514	10.998	-0.0194156	11.9501	11.9136
-0.00221659	0.10802	0.147443	-0.0158529	1.33033	1.33658	-0.0178395	2.50116	2.48289	-0.0216482	3.73445	3.70327	-0.0227549	4.8103	4.76736	-0.0247504	5.8962	5.8643	-0.0277124	6.95799	6.92817	-0.0296919	7.98265	7.97339	-0.0317151	8.99956	8.99112	-0.0361273	9.99353	9.99768	-0.0367981	11.0701	10.9974	-0.0191459	11.941	11.9123
-0.00162548	0.106459	0.146822	-0.0145424	1.2876	1.30314	-0.0173373	2.4793	2.46449	-0.0213681	3.72019	3.69082	-0.0225251	4.79834	4.75954	-0.0245501	5.90299	5.8586	-0.0274938	6.94707	6.92377	-0.0295095	7.9963	7.97085	-0.0315264	8.99353	8.98928	-0.0360392	10.0189	9.99717	-0.0366406	11.0856	10.9968	-0.018935	11.8941	11.9114
-0.000592607	0.107942	0.146196	-0.0131888	1.24985	1.27536	-0.0168357	2.45491	2.44706	-0.0210797	3.70719	3.67807	-0.0222901	4.78747	4.75104	-0.0243109	5.89359	5.85172	-0.0273171	6.95742	6.92035	-0.029344	8.00188	7.96843	-0.0313537	8.9979	8.98752	-0.0358723	9.98986	9.99619	-0.0365265	11.0635	10.9963	-0.0188246	11.8977	11.9108
0.000513139	0.108689	0.146172	-0.0116664	1.22204	1.25064	-0.0162763	2.43174	2.42868	-0.0207889	3.69248	3.66547	-0.0220347	4.78162	4.74188	-0.0240736	5.88124	5.84483	-0.027177	6.94896	6.91752	-0.0291556	7.99431	7.96585	-0.0312175	8.97771	8.98624	-0.035696	9.96395	9.9952	-0.0364395	11.0665	10.996	-0.0186178	11.9598	11.9099
0.00131788	0.107348	0.146573	-0.0101431	1.19546	1.23133	-0.0157007	2.40786	2.41087	-0.0204888	3.67968	3.65261	-0.0217698	4.77503	4.73275	-0.0238566	5.87897	5.83879	-0.0270298	6.93908	6.91447	-0.0289754	7.97981	7.96325	-0.0311073	8.9758	8.98515	-0.0356036	9.99333	9.99462	-0.0363492	11.0731	10.9956	-0.018337	11.9807	11.9087
0.00181482	0.108143	0.146991	-0.00862954	1.17823	1.21661	-0.0150246	2.38372	2.39152	-0.020185	3.66551	3.63993	-0.0215204	4.76178	4.72403	-0.0236581	5.86765	5.83302	-0.0268523	6.9438	6.9108	-0.0288033	7.97335	7.96064	-0.0309621	8.99734	8.98366	-0.0355242	10.0208	9.99415	-0.0362214	11.0504	10.9951	-0.018211	11.9189	11.9081
0.00295629	0.114306	0.148502	-0.00711802	1.16082	1.20535	-0.0143409	2.35793	2.37375	-0.0198694	3.65167	3.62662	-0.0212618	4.74841	4.71501	-0.0234519	5.85601	5.82696	-0.0266452	6.93546	6.9067	-0.0286042	7.98232	7.95771	-0.0307844	8.99798	8.98186	-0.035378	10.0006	9.99333	-0.0360156	11.0962	10.9943	-0.018132	11.8971	11.9077
0.0042601	0.118604	0.151151	-0.00594044	1.15239	1.19854	-0.0135127	2.33224	2.35406	-0.0195502	3.63623	3.61355	-0.0209871	4.73756	4.70572	-0.0232373	5.84559	5.82089	-0.0264483	6.91996	6.90258	-0.0284082	7.99077	7.95491	-0.0305946	9.00717	8.97994	-0.0351771	10.0193	9.99215	-0.0357687	11.1026	10.9932	-0.0180044	11.8954	11.9072
0.00574474	0.12617	0.155493	-0.00467894	1.14415	1.19292	-0.0126687	2.30647	2.33624	-0.0192193	3.6222	3.60032	-0.0207214	4.73125	4.69649	-0.0230311	5.84093	5.81482	-0.026283	6.92035	6.89906	-0.0282603	7.97035	7.95269	-0.0304191	9.02257	8.97822	-0.03503	10.0727	9.99125	-0.0356414	11.0004	10.9927	-0.017882	11.8912	11.9066
0.00713185	0.134096	0.161031	-0.00388696	1.14196	1.19017	-0.0116966	2.28371	2.31807	-0.0188831	3.60624	3.58697	-0.0204531	4.72362	4.68734	-0.0228159	5.83892	5.80874	-0.0261058	6.92696	6.89553	-0.0281261	7.96105	7.95075	-0.0302731	9.01984	8.97668	-0.0349252	10.104	9.99065	-0.0356202	10.9963	10.9926	-0.0177141	11.9022	11.9059
0.00926199	0.156126	0.172849	-0.00313463	1.13895	1.18805	-0.0107207	2.2602	2.30208	-0.0185436	3.59337	3.57392	-0.0201681	4.71369	4.67794	-0.0225892	5.83289	5.80209	-0.0259095	6.9244	6.89135	-0.0279681	7.96317	7.94835	-0.0301366	9.02326	8.97535	-0.0347487	10.0776	9.98957	-0.0355498	11.033	10.9923	-0.0175245	11.9027	11.905
0.0113524	0.180814	0.189572	-0.00236927	1.13646	1.18642	-0.00960645	2.24022	2.28657	-0.0182005	3.57952	3.56116	-0.0198869	4.70142	4.66864	-0.0223687	5.82295	5.79572	-0.0257136	6.92093	6.88716	-0.0277932	7.95684	7.94564	-0.0300145	9.01582	8.97401	-0.0345831	10.0376	9.98854	-0.0353922	11.0024	10.9917	-0.0173096	11.9224	11.9041
0.0131141	0.214422	0.20914	-0.00144603	1.13493	1.18507	-0.00847082	2.22015	2.27318	-0.017831	3.56496	3.54764	-0.0195939	4.68923	4.65878	-0.0221374	5.81174	5.78908	-0.0255063	6.91345	6.88296	-0.0276088	7.95568	7.94292	-0.0298619	8.99267	8.97245	-0.0344206	10.0084	9.98756	-0.0351659	11.0232	10.9908	-0.0170819	11.9337	11.9031
0.0148867	0.252562	0.2362	-0.00065295	1.13472	1.18443	-0.00739712	2.20722	2.26271	-0.0174423	3.5513	3.53378	-0.0192951	4.67632	4.64936	-0.0218791	5.80778	5.78158	-0.0252997	6.90305	6.87853	-0.0274242	7.95484	7.94002	-0.0296687	8.99398	8.97047	-0.034201	10.0186	9.98621	-0.0349196	11.0271	10.9897	-0.0168814	11.9329	11.9023
0.0160667	0.287618	0.259685	5.30325e-05	1.13376	1.18427	-0.00629867	2.19383	2.25382	-0.0170161	3.53582	3.51933	-0.0189988	4.66675	4.63975	-0.0216199	5.80445	5.77409	-0.0251079	6.9008	6.8745	-0.0272343	7.95677	7.93711	-0.0294987	9.00839	8.96869	-0.0339982	10.0382	9.98497	-0.0347004	11.0083	10.9888	-0.016644	11.9216	11.9012
0.0171945	0.327579	0.287428	0.000622849	1.13403	1.18442	-0.00535313	2.18652	2.24753	-0.0166019	3.51614	3.50537	-0.0186966	4.65675	4.63026	-0.021372	5.79679	5.76692	-0.0249157	6.899	6.87047	-0.0270843	7.97825	7.9348	-0.0293481	9.01219	8.9671	-0.0338606	10.008	9.9841	-0.0346085	11.0845	10.9884	-0.0163764	11.9234	11.9001
0.0179166	0.35717	0.309059	0.00148227	1.13727	1.1851	-0.00438646	2.17866	2.24237	-0.0161866	3.50107	3.49222	-0.0183837	4.64684	4.6203	-0.021123	5.79043	5.75976	-0.0247113	6.8928	6.866	-0.0269722	7.98098	7.9331	-0.0291777	9.00408	8.9653	-0.0337855	10.0238	9.98366	-0.0345434	11.1628	10.9881	-0.0161374	11.9321	11.8991
0.0186369	0.385818	0.333682	0.00240878	1.13941	1.1865	-0.0035065	2.17368	2.23863	-0.0157724	3.4836	3.47923	-0.0180794	4.63303	4.6111	-0.0208814	5.77992	5.75291	-0.0245004	6.88829	6.86151	-0.0268103	7.95846	7.93062	-0.0290335	8.97644	8.9637	-0.0337434	10.0178	9.98335	-0.0343688	11.1341	10.9874	-0.0159547	11.9072	11.8983
0.0192659	0.417861	0.358318	0.00330996	1.14186	1.18851	-0.00258964	2.1685	2.23566	-0.0153155	3.4661	3.46587	-0.0177653	4.62108	4.60176	-0.0206421	5.77226	5.74609	-0.0243036	6.89031	6.85723	-0.0265973	7.96217	7.92735	-0.0289133	8.96749	8.96242	-0.03364	9.9754	9.98272	-0.0343125	11.0056	10.9871	-0.0158207	11.9074	11.8978
0.0198728	0.45079	0.384827	0.00410544	1.14487	1.19088	-0.00184154	2.16647	2.23393	-0.0148333	3.44913	3.45196	-0.0174137	4.61498	4.5911	-0.02039	5.76732	5.73902	-0.024103	6.89446	6.85294	-0.0264309	7.9896	7.92469	-0.0287579	8.97961	8.9608	-0.033465	9.97826	9.98159	-0.0342866	11.0171	10.987	-0.0156315	11.9427	11.897
0.0203344	0.476189	0.407384	0.0054251	1.15528	1.19607	-0.00103815	2.16469	2.23274	-0.0143081	3.43299	3.43792	-0.0170394	4.60585	4.58038	-0.0201308	5.76147	5.7317	-0.0238774	6.88809	6.84822	-0.0263418	7.97455	7.92328	-0.0285695	8.97286	8.95875	-0.0332417	9.95285	9.98019	-0.0342836	11.0383	10.987	-0.0153699	11.9407	11.8959
0.0207904	0.499909	0.432056	0.00675196	1.16493	1.20304	-0.000286287	2.16383	2.23223	-0.0137861	3.41442	3.42461	-0.0166982	4.58835	4.57074	-0.0198857	5.74959	5.72498	-0.023657	6.87777	6.84348	-0.0261877	7.93126	7.92091	-0.0283912	8.95802	8.95679	-0.0331103	9.86689	9.97936	-0.0341836	11.0158	10.9866	-0.0151279	11.9278	11.895
0.0212283	0.52918	0.457777	0.0082428	1.18142	1.2134	0.000539273	2.16401	2.23233	-0.0132338	3.39802	3.41108	-0.0163751	4.57759	4.56186	-0.0196465	5.74178	5.7183	-0.0234572	6.87815	6.83918	-0.0259537	7.926	7.91712	-0.0282373	8.9579	8.95516	-0.0330821	9.85124	9.97917	-0.0340119	11.0506	10.9858	-0.0149295	11.9413	11.8942
0.0216637	0.556173	0.485043	0.00970211	1.19785	1.22664	0.0013171	2.16467	2.23308	-0.0126638	3.38102	3.39814	-0.0160344	4.56748	4.55236	-0.0193975	5.73543	5.71138	-0.0232665	6.87409	6.83508	-0.0257526	7.93682	7.91394	-0.0280618	8.97154	8.95318	-0.0328645	9.94769	9.97775	-0.0337879	11.0422	10.9849	-0.0148049	11.9188	11.8936
0.0220446	0.580822	0.510977	0.0113404	1.22756	1.24605	0.00213014	2.16603	2.23453	-0.0120573	3.36606	3.3854	-0.0156732	4.55663	4.54282	-0.0191444	5.73003	5.70424	-0.0230644	6.86594	6.83055	-0.0255735	7.93645	7.91106	-0.027866	8.97227	8.95109	-0.0326302	10.0333	9.97626	-0.0336151	10.9891	10.9841	-0.0147035	11.9057	11.8933
0.0224155	0.605122	0.538699	0.01298	1.25936	1.27157	0.00289097	2.16775	2.23653	-0.0114497	3.34894	3.37334	-0.0153115	4.54441	4.53353	-0.0188869	5.72474	5.69742	-0.022853	6.86016	6.82602	-0.0253727	7.92642	7.90786	-0.0276949	8.95612	8.94909	-0.0325388	10.03	9.97567	-0.0334642	10.9637	10.9834	-0.0144967	11.9375	11.8925
0.0227717	0.633989	0.565853	0.0141412	1.28976	1.29426	0.00383265	2.17276	2.23989	-0.0107658	3.33235	3.36093	-0.01493	4.53232	4.52398	-0.0186088	5.71503	5.68985	-0.0226362	6.85363	6.82148	-0.0251704	7.91607	7.90464	-0.0275481	8.95559	8.94754	-0.032416	10.0082	9.97489	-0.0331974	11.0247	10.9823	-0.0142604	11.952	11.8915
0.0231313	0.658209	0.595424	0.0152532	1.32282	1.32039	0.00473267	2.17759	2.24407	-0.0100589	3.31559	3.34907	-0.0145459	4.51858	4.51471	-0.0183237	5.70538	5.68208	-0.0224186	6.84513	6.81674	-0.0249776	7.9121	7.90158	-0.027415	8.94717	8.94608	-0.0322704	9.99983	9.9739	-0.0329249	11.0756	10.9811	-0.0141661	11.9007	11.8912
0.0234609	0.681184	0.623991	0.0160964	1.35562	1.34379	0.00572397	2.18559	2.24983	-0.00932787	3.30216	3.33799	-0.0141211	4.50322	4.50455	-0.0180419	5.69853	5.67465	-0.0222008	6.83838	6.81199	-0.0247775	7.91106	7.89834	-0.0273112	8.95521	8.94485	-0.0321161	9.98723	9.97292	-0.0328069	11.0006	10.9806	-0.0141151	11.8789	11.891
0.0237806	0.703858	0.653009	0.0169421	1.38768	1.37023	0.006699	2.19303	2.25684	-0.00858368	3.28776	3.32773	-0.013642	4.49291	4.49363	-0.0177641	5.68843	5.66731	-0.0219797	6.83234	6.80725	-0.0246012	7.92078	7.89542	-0.0271769	8.98511	8.94339	-0.0319573	9.97544	9.97186	-0.0327745	10.9999	10.9804	-0.0139148	11.9259	11.8902
0.0240605	0.719029	0.679434	0.0175544	1.41346	1.39171	0.00785171	2.20701	2.26688	-0.00781209	3.27605	3.31833	-0.0131829	4.48702	4.48357	-0.0174903	5.68137	5.6603	-0.0217607	6.82829	6.80252	-0.0244276	7.9312	7.89266	-0.0269836	8.97863	8.94114	-0.0318252	9.98161	9.97099	-0.0327101	11.0243	10.9801	-0.0136245	11.9333	11.8891
0.0243351	0.733391	0.706789	0.0181605	1.43773	1.41526	0.00898594	2.22015	2.27899	-0.00703388	3.26321	3.3099	-0.0128004	4.47018	4.47557	-0.0172274	5.67062	5.65362	-0.0215176	6.83335	6.79736	-0.0242041	7.91766	7.8889	-0.026806	8.96046	8.93921	-0.0316102	10.0537	9.96952	-0.0326059	11.0175	10.9797	-0.013383	11.9166	11.8882
0.0246016	0.749678	0.732977	0.0186991	1.46371	1.43795	0.0100946	2.23804	2.29296	-0.00625975	3.25367	3.3026	-0.012423	4.4578	4.46785	-0.0169427	5.65773	5.64626	-0.0212677	6.83541	6.79199	-0.0239865	7.89829	7.88547	-0.0266413	8.95272	8.93728	-0.0313281	10.0717	9.96764	-0.0324932	11.0173	10.9792	-0.0131811	11.9148	11.8874
0.0248783	0.760041	0.76197	0.0192365	1.48742	1.46246	0.0111793	2.25562	2.3093	-0.005461	3.2437	3.29605	-0.0120133	4.44709	4.45982	-0.0166167	5.65254	5.63826	-0.0210506	6.82399	6.78729	-0.0237917	7.89335	7.88219	-0.0264488	8.96055	8.93512	-0.0311298	10.0239	9.96628	-0.0324153	11.0413	10.9789	-0.0130202	11.8863	11.8869
0.0251468	0.769978	0.790635	0.0197057	1.51017	1.48534	0.0121722	2.27739	2.32656	-0.00468178	3.23676	3.29062	-0.011553	4.43476	4.45119	-0.0162931	5.64894	5.63013	-0.020841	6.81747	6.7828	-0.0235691	7.90151	7.87858	-0.0262523	8.96509	8.93283	-0.0310037	10.0333	9.9654	-0.0323366	11.073	10.9785	-0.0128736	11.8697	11.8863
0.025388	0.787658	0.81663	0.0201795	1.52974	1.50968	0.0131401	2.29911	2.34596	-0.00388329	3.22936	3.286	-0.0110624	4.42356	4.44243	-0.015981	5.64171	5.62261	-0.020632	6.80929	6.77833	-0.0233716	7.9185	7.87529	-0.0260813	8.95423	8.93088	-0.0308735	10.0482	9.96451	-0.0321901	11.0492	10.9778	-0.0127206	11.8584	11.8858
0.0256239	0.808236	0.841936	0.020606	1.54801	1.53326	0.0139581	2.32216	2.36447	-0.00313834	3.22462	3.28253	-0.0105619	4.41378	4.43396	-0.0156533	5.63311	5.61475	-0.0204076	6.7987	6.77366	-0.0232203	7.91431	7.87281	-0.0259265	8.95458	8.92915	-0.0307259	10.0489	9.96355	-0.032041	11.0235	10.9771	-0.0125714	11.8508	11.8852
0.0258738	0.820364	0.869804	0.0209825	1.57187	1.55456	0.0147744	2.34388	2.38481	-0.00236616	3.2198	3.27973	-0.0100737	4.40126	4.42609	-0.0153303	5.62174	5.60725	-0.0201666	6.79233	6.76858	-0.0230324	7.89556	7.86968	-0.0257747	8.95302	8.9273	-0.0306355	10.0041	9.96293	-0.0318803	10.9959	10.9764	-0.0123033	11.8964	11.8843
0.0261153	0.831849	0.897959	0.0213202	1.59636	1.57495	0.0154662	2.36625	2.40414	-0.00163528	3.21682	3.27781	-0.00957066	4.39058	4.41851	-0.015011	5.614	5.5999	-0.0199355	6.78968	6.76373	-0.0227867	7.90281	7.86572	-0.025592	8.93579	8.92521	-0.0305772	9.989	9.96252	-0.031696	10.9821	10.9756	-0.0119712	11.9155	11.8831
0.0263649	0.83883	0.925168	0.0217057	1.6089	1.59929	0.0161707	2.3859	2.42521	-0.000859943	3.21419	3.27654	-0.00904841	4.37937	4.41109	-0.0146888	5.6053	5.59268	-0.0197112	6.78376	6.7589	-0.0225314	7.90497	7.86142	-0.0253966	8.92279	8.923	-0.0303952	10.0682	9.96128	-0.0315558	11.0001	10.975	-0.0117171	11.8997	11.8823
0.0266105	0.84565	0.953595	0.0220764	1.622	1.6233	0.0167775	2.40437	2.44503	-0.000142055	3.21318	3.27608	-0.00850551	4.36942	4.40389	-0.0143696	5.59844	5.5856	-0.0194841	6.77826	6.7541	-0.0223425	7.87278	7.85828	-0.025249	8.93516	8.92126	-0.0301303	10.0817	9.9594	-0.0314712	10.9779	10.9746	-0.011516	11.9034	11.8816
0.0268468	0.854282	0.980863	0.0224228	1.63765	1.64613	0.0173497	2.42361	2.46485	0.000618187	3.21324	3.27631	-0.00794051	4.35982	4.39682	-0.0140508	5.59009	5.57867	-0.0192411	6.77648	6.74911	-0.0222067	7.86841	7.85612	-0.0251076	8.9458	8.91962	-0.0299822	10.0013	9.95836	-0.0314196	10.9799	10.9743	-0.011332	11.8934	11.881
0.027068	0.857593	1.00575	0.022749	1.65253	1.66895	0.0178616	2.44346	2.48365	0.00135542	3.21369	3.27726	-0.00737079	4.35209	4.39031	-0.0137105	5.58013	5.57146	-0.0190061	6.77752	6.74435	-0.0220308	7.88354	7.85315	-0.0249271	8.93555	8.91752	-0.0298696	9.96299	9.95759	-0.0312688	11.0658	10.9737	-0.0111444	11.884	11.8804
0.0272898	0.859898	1.03045	0.0230768	1.6648	1.69239	0.0183615	2.46223	2.50308	0.00213412	3.21532	3.27902	-0.00680523	4.34275	4.38442	-0.0133573	5.57012	5.56422	-0.0187982	6.76964	6.74003	-0.021804	7.87578	7.84934	-0.0247314	8.93305	8.91517	-0.0296579	9.98766	9.95611	-0.031018	11.0685	10.9725	-0.0109361	11.8883	11.8797
0.0275298	0.871454	1.05708	0.0233868	1.67681	1.71494	0.0188124	2.48141	2.52143	0.00287824	3.21733	3.28149	-0.00623043	4.335	4.37886	-0.0130101	5.56314	5.55716	-0.0185584	6.75446	6.73512	-0.0215778	7.86599	7.8457	-0.0245384	8.93239	8.91294	-0.0294356	10.0025	9.95456	-0.0308694	10.9838	10.9718	-0.0107247	11.8906	11.879
0.0277704	0.880762	1.08329	0.0236708	1.69273	1.7357	0.0192751	2.49727	2.54145	0.00365803	3.22081	3.28489	-0.00563533	4.3272	4.37375	-0.0126687	5.55428	5.55047	-0.0182823	6.74867	6.72943	-0.0213897	7.873	7.84256	-0.0243728	8.91547	8.91093	-0.0292918	9.96201	9.9535	-0.0308035	10.9894	10.9715	-0.0105217	11.8894	11.8784
0.0279903	0.882421	1.10683	0.0239423	1.70985	1.75605	0.0197167	2.51526	2.56098	0.004406	3.22439	3.28896	-0.00504051	4.32106	4.36911	-0.0123153	5.54567	5.54377	-0.0180308	6.75074	6.72439	-0.021219	7.87298	7.83975	-0.0242502	8.92186	8.90952	-0.0291909	9.95441	9.95279	-0.0307898	11.0317	10.9715	-0.0103424	11.9027	11.8779
0.0281931	0.891449	1.12778	0.0242285	1.7207	1.77822	0.020138	2.53304	2.58033	0.00522397	3.23099	3.29428	-0.00443376	4.31452	4.36495	-0.0119562	5.53636	5.53707	-0.0178017	6.74557	6.71978	-0.0209986	7.85401	7.83612	-0.0241161	8.93648	8.90798	-0.0290597	9.96687	9.95186	-0.030785	10.9609	10.9714	-0.0102428	11.8806	11.8776
0.0283937	0.90174	1.14822	0.0245289	1.73902	1.80144	0.0205185	2.54988	2.59842	0.00604582	3.23669	3.30078	-0.00382552	4.30952	4.36141	-0.0115919	5.52838	5.5304	-0.0175658	6.73967	6.71521	-0.0207447	7.84695	7.83183	-0.0239313	8.92443	8.90573	-0.0289255	9.97561	9.95094	-0.0307458	10.9961	10.9713	-0.0101125	11.8478	11.8772
0.0286062	0.904548	1.17006	0.0248499	1.74906	1.82647	0.0209196	2.56132	2.61803	0.00689258	3.24493	3.3085	-0.00319728	4.30466	4.35825	-0.0112085	5.52183	5.52376	-0.0173183	6.73621	6.71028	-0.0205466	7.8629	7.8287	-0.0236941	8.94053	8.90289	-0.0288028	9.978	9.95001	-0.030693	11.0155	10.971	-0.0098223	11.8738	11.8763
0.0288156	0.906469	1.19021	0.0251539	1.75641	1.85011	0.0213111	2.57389	2.63769	0.00770236	3.25286	3.31707	-0.00258478	4.30115	4.35572	-0.0108129	5.51515	5.51701	-0.0170523	6.72872	6.705	-0.0204098	7.85367	7.8264	-0.0234552	8.95419	8.90015	-0.0286757	9.97737	9.94915	-0.0306796	10.9502	10.9709	-0.00954432	11.9012	11.8755
0.0290227	0.909007	1.20871	0.0254034	1.77843	1.86989	0.0216733	2.58918	2.65629	0.00851738	3.26356	3.32696	-0.00196365	4.29741	4.35373	-0.0104215	5.50653	5.51067	-0.0167902	6.71843	6.69997	-0.0202509	7.83763	7.82378	-0.0232651	8.94088	8.8979	-0.0285156	10.0006	9.948	-0.0306268	10.9632	10.9707	-0.00936686	11.8925	11.875
0.0292298	0.912253	1.22736	0.0255988	1.78771	1.88574	0.0220114	2.60502	2.67423	0.00930152	3.274	3.33756	-0.0013475	4.29455	4.35231	-0.0100254	5.4992	5.50457	-0.0165277	6.71082	6.69499	-0.0200253	7.84814	7.82017	-0.0230758	8.93001	8.89563	-0.0283488	10.0164	9.94677	-0.0304634	10.9574	10.9699	-0.0091937	11.8872	11.8745
0.029449	0.909771	1.24601	0.0258302	1.784	1.90395	0.0223611	2.61644	2.69306	0.0100605	3.28691	3.34907	-0.000707317	4.29198	4.35138	-0.00963114	5.4902	5.49856	-0.0162547	6.70474	6.68968	-0.019783	7.85084	7.81609	-0.0228459	8.94066	8.89289	-0.028214	10.011	9.94576	-0.0303317	10.9717	10.9693	-0.00899159	11.8947	11.874
0.0296792	0.913329	1.26446	0.0260819	1.78682	1.9237	0.0227067	2.63035	2.71221	0.010821	3.29829	3.3618	-7.72497e-05	4.29024	4.35103	-0.00923109	5.4829	5.49281	-0.015988	6.70083	6.68481	-0.019566	7.84148	7.81267	-0.0226082	8.94593	8.89003	-0.0280688	10.0004	9.94475	-0.0302224	10.9723	10.9688	-0.00873841	11.8857	11.8733
0.029895	0.922355	1.28107	0.0263003	1.79902	1.94101	0.0230375	2.64497	2.73053	0.0115681	3.31258	3.37565	0.000565865	4.28905	4.35125	-0.00882416	5.47509	5.48716	-0.0157263	6.69456	6.67999	-0.0193509	7.83481	7.80909	-0.0224576	8.90078	8.88824	-0.0279249	9.98667	9.94366	-0.0300634	10.9441	10.9681	-0.00847517	11.8796	11.8726
0.0300947	0.924269	1.29459	0.0265427	1.82305	1.95977	0.0233558	2.66097	2.74852	0.0122866	3.32668	3.39018	0.00116227	4.28979	4.35197	-0.00841215	5.46803	5.48178	-0.0154529	6.68698	6.67486	-0.0191225	7.83331	7.80537	-0.0223349	8.87869	8.88669	-0.0277817	9.977	9.94264	-0.0297996	10.9873	10.9669	-0.00825551	11.8866	11.8721
0.0303041	0.92089	1.30859	0.0268279	1.82927	1.98222	0.0236949	2.67013	2.76726	0.012928	3.34132	3.40417	0.0017749	4.29151	4.35323	-0.00798095	5.46194	5.47642	-0.0151784	6.67738	6.66998	-0.0188948	7.83245	7.80166	-0.0221423	8.88981	8.88442	-0.0276222	9.97683	9.94147	-0.0295762	11.0532	10.9658	-0.00809687	11.8609	11.8717
0.0305206	0.920236	1.32221	0.0270828	1.82606	2.00131	0.0240076	2.67503	2.78559	0.0135684	3.35429	3.4192	0.00240681	4.29209	4.35512	-0.0075444	5.45659	5.47124	-0.0149104	6.67121	6.66516	-0.0186901	7.82131	7.79845	-0.0219589	8.90332	8.88227	-0.0274749	9.98306	9.94038	-0.0294678	11.037	10.9653	-0.00794809	11.8444	11.8713
0.0307327	0.921664	1.33419	0.0273133	1.83128	2.01864	0.0242906	2.68604	2.80172	0.0141558	3.36774	3.43401	0.00305282	4.29354	4.35759	-0.00710963	5.44949	5.46647	-0.0146221	6.66975	6.66006	-0.0184876	7.81326	7.79525	-0.0217862	8.91414	8.88025	-0.0273558	9.9703	9.93957	-0.0293291	11.0041	10.9647	-0.00772375	11.8632	11.8708
0.0309351	0.918763	1.34517	0.0275543	1.8422	2.03643	0.024575	2.70057	2.8185	0.0146639	3.38483	3.44729	0.00364495	4.2968	4.36039	-0.00666965	5.4434	5.46188	-0.0143314	6.66811	6.65504	-0.0182585	7.81451	7.79158	-0.0216117	8.92249	8.8781	-0.0272243	9.95342	9.93854	-0.0292233	10.9417	10.9641	-0.00747436	11.8697	11.8702
0.0311445	0.912904	1.3547	0.0277875	1.8539	2.05388	0.0248725	2.70909	2.83531	0.0151433	3.40557	3.46068	0.00424919	4.30156	4.36383	-0.00623009	5.4365	5.45759	-0.0140766	6.65663	6.65077	-0.0180189	7.8121	7.78778	-0.0214955	8.89973	8.87679	-0.0270939	9.93173	9.93759	-0.0291617	10.9197	10.9639	-0.00723614	11.8726	11.8697
0.0313546	0.90634	1.36375	0.0280227	1.86976	2.07026	0.0251596	2.71701	2.85214	0.0156955	3.41821	3.47712	0.0048537	4.30572	4.36775	-0.00578884	5.4309	5.4536	-0.0138258	6.64842	6.64657	-0.0177885	7.80524	7.78415	-0.0213814	8.88296	8.87536	-0.0270204	9.94421	9.93707	-0.0290396	10.9353	10.9633	-0.00698912	11.8765	11.8691
0.0315409	0.912208	1.3711	0.0282786	1.87523	2.08831	0.0254334	2.72683	2.86778	0.0162102	3.43107	3.49285	0.00546672	4.31151	4.37238	-0.00534426	5.42453	5.44983	-0.0135375	6.64782	6.64176	-0.0175907	7.81126	7.78102	-0.0212232	8.88598	8.87345	-0.0268978	9.99564	9.93619	-0.0288911	10.9336	10.9626	-0.00676267	11.8716	11.8686
0.0317272	0.919702	1.37767	0.0285264	1.87857	2.10518	0.0257048	2.73796	2.88338	0.0167013	3.4446	3.50865	0.00608011	4.31601	4.37751	-0.0048952	5.41908	5.44644	-0.01322	6.64159	6.63656	-0.0174303	7.80315	7.77852	-0.0210343	8.87625	8.87119	-0.0267207	10.0078	9.93486	-0.0286837	10.9741	10.9616	-0.00657272	11.8766	11.8682
0.0319419	0.911805	1.38404	0.0287591	1.8876	2.12023	0.0259623	2.75088	2.89834	0.0171988	3.46327	3.52546	0.0066941	4.32181	4.38323	-0.00441926	5.41522	5.44309	-0.0129002	6.63458	6.63146	-0.0172481	7.78911	7.77572	-0.0208272	8.87369	8.86881	-0.026578	9.99685	9.93383	-0.028455	10.9961	10.9605	-0.00642923	11.8616	11.868
0.0321599	0.90436	1.38975	0.0289474	1.87878	2.13231	0.0261969	2.76076	2.91207	0.0177408	3.47446	3.5444	0.0072921	4.32744	4.38943	-0.00394359	5.41209	5.44008	-0.012585	6.63045	6.62647	-0.0170135	7.79273	7.77201	-0.0206404	8.87945	8.86655	-0.0263864	9.96043	9.93242	-0.0282945	10.9702	10.9597	-0.00627661	11.8464	11.8677
0.0323751	0.90024	1.39451	0.029133	1.87182	2.14345	0.0264603	2.76091	2.92684	0.0182359	3.48296	3.56265	0.00788968	4.33463	4.39623	-0.00348232	5.40701	5.43753	-0.0122537	6.6291	6.62143	-0.0167463	7.78548	7.76803	-0.0204491	8.88879	8.8643	-0.0261011	9.98188	9.93027	-0.0281587	10.9646	10.9591	-0.00606155	11.8495	11.8672
0.0325877	0.89402	1.3982	0.0293513	1.87793	2.15664	0.0267414	2.7672	2.94259	0.0186658	3.49745	3.57887	0.00851409	4.33924	4.40389	-0.00301591	5.40284	5.43529	-0.0119159	6.62632	6.61652	-0.0164886	7.7723	7.76407	-0.0202438	8.89062	8.86181	-0.0258376	10.0134	9.92833	-0.0279887	10.9832	10.9583	-0.00583895	11.8493	11.8668
0.0328033	0.886689	1.40109	0.0295765	1.88017	2.16991	0.0270011	2.77842	2.95706	0.0190684	3.51207	3.59439	0.00913499	4.34455	4.4122	-0.00252675	5.39993	5.43326	-0.0116113	6.61534	6.612	-0.0162669	7.77264	7.76075	-0.0199697	8.93092	8.85862	-0.025636	10.006	9.92684	-0.027752	10.9591	10.9572	-0.00561179	11.8569	11.8664
0.0330204	0.878807	1.40331	0.0298031	1.88292	2.18209	0.0272408	2.78576	2.97025	0.01946	3.52602	3.60991	0.00967649	4.3535	4.42014	-0.00204152	5.39748	5.43159	-0.011312	6.60762	6.60774	-0.0160554	7.76991	7.7576	-0.0196051	8.9231	8.85438	-0.025468	10.0215	9.92557	-0.0275142	10.9316	10.956	-0.00538126	11.8667	11.866
0.0332177	0.881196	1.40464	0.0300406	1.88085	2.19479	0.0274926	2.78811	2.98381	0.0197967	3.53598	3.62374	0.0102185	4.36563	4.42845	-0.00155824	5.3944	5.4303	-0.0109953	6.60142	6.60344	-0.0158306	7.76384	7.75418	-0.0192941	8.88369	8.85063	-0.025373	9.98588	9.92483	-0.0273433	10.9465	10.9552	-0.00515711	11.8758	11.8657
0.0334066	0.879734	1.40534	0.030279	1.87994	2.20686	0.0277477	2.79235	2.9977	0.0201025	3.54866	3.63616	0.0107465	4.37704	4.43712	-0.00108375	5.39246	5.42936	-0.0106822	6.59712	6.59911	-0.0155961	7.75993	7.75079	-0.0190605	8.88555	8.84795	-0.0252513	9.94353	9.92393	-0.0271735	10.9644	10.9544	-0.00491971	11.8736	11.8653
0.0336132	0.870427	1.40552	0.0304933	1.88828	2.21689	0.0279849	2.80185	3.00978	0.0204216	3.56756	3.64963	0.0112228	4.38775	4.44525	-0.000593791	5.39108	5.42875	-0.0103664	6.59297	6.59503	-0.0153651	7.75789	7.74743	-0.0188443	8.87946	8.84539	-0.0250455	9.94906	9.92243	-0.0269374	10.9407	10.9533	-0.00467984	11.872	11.8649
0.0338245	0.861022	1.40512	0.0306945	1.89278	2.22599	0.028215	2.8113	3.02165	0.0207799	3.57767	3.66504	0.0117332	4.3944	4.45452	-0.00010044	5.38965	5.4285	-0.010048	6.58925	6.59094	-0.0151278	7.75755	7.74395	-0.0187238	8.87721	8.844	-0.0248613	9.96564	9.92101	-0.0267166	10.9023	10.9522	-0.00445783	11.8774	11.8646
0.0340268	0.8571	1.40417	0.0308994	1.89487	2.23504	0.0284545	2.81531	3.0338	0.0211305	3.58925	3.68026	0.0122556	4.40405	4.46468	0.000389436	5.38806	5.4286	-0.00973797	6.58297	6.58708	-0.0148786	7.75395	7.74037	-0.0187147	8.9119	8.84388	-0.0248072	9.89857	9.92063	-0.0266538	10.9575	10.9519	-0.00424106	11.8757	11.8643
0.0342331	0.855504	1.40278	0.0310998	1.89559	2.2432	0.0286898	2.81887	3.0457	0.0214561	3.60324	3.69481	0.0127714	4.41273	4.47495	0.000874675	5.38702	5.42906	-0.00941617	6.57611	6.58322	-0.0146304	7.74915	7.73683	-0.0186915	8.83481	8.84365	-0.0247966	9.90688	9.92056	-0.0266309	11.0032	10.9518	-0.00402533	11.8748	11.864
0.0344578	0.84604	1.40066	0.0313108	1.89187	2.25127	0.0288984	2.83044	3.05589	0.0217445	3.61348	3.7073	0.0132637	4.42167	4.48529	0.00136981	5.38663	5.42989	-0.00907862	6.57088	6.57926	-0.014375	7.74335	7.73332	-0.0185154	8.85283	8.84168	-0.0247045	9.96068	9.91981	-0.0265307	10.9929	10.9513	-0.00381624	11.8764	11.8638
0.0346794	0.83339	1.39815	0.0315165	1.88506	2.25884	0.0290925	2.83846	3.06493	0.0220466	3.62002	3.72125	0.0137343	4.43141	4.49564	0.00185477	5.38693	5.43104	-0.00874641	6.56753	6.57554	-0.0141166	7.73732	7.72972	-0.0183106	8.85674	8.83926	-0.0244964	9.95733	9.91831	-0.0263885	11.0134	10.9506	-0.00359912	11.8795	11.8635
0.0348818	0.830896	1.39549	0.0317239	1.87948	2.26558	0.0293079	2.83763	3.07516	0.0223747	3.63425	3.7358	0.0141901	4.44244	4.50618	0.00234837	5.38809	5.43261	-0.00842061	6.56223	6.57195	-0.0138733	7.73728	7.7263	-0.0181214	8.85378	8.83708	-0.0242883	9.9531	9.91673	-0.0262102	11.0071	10.9498	-0.00339193	11.8786	11.8633
0.0350922	0.831954	1.39234	0.0319736	1.89222	2.27337	0.0295371	2.84329	3.08559	0.022697	3.64685	3.75092	0.0146259	4.45333	4.51664	0.00283952	5.38912	5.4345	-0.00809141	6.5575	6.5685	-0.0136584	7.72762	7.72346	-0.0179211	8.84789	8.83479	-0.0241035	9.96243	9.9153	-0.0260713	10.9694	10.9491	-0.00319227	11.876	11.8631
0.0353092	0.829899	1.38871	0.0322134	1.90591	2.28019	0.0297629	2.84898	3.09529	0.023004	3.6594	3.76475	0.0150447	4.46548	4.52672	0.00332985	5.3904	5.43676	-0.0077575	6.55261	6.56518	-0.0134414	7.71883	7.72052	-0.0177271	8.83776	8.83263	-0.0239663	9.94184	9.91432	-0.0259563	10.9542	10.9486	-0.00298889	11.8744	11.8629
0.0355217	0.82542	1.38495	0.0324102	1.90241	2.28539	0.030063	2.88894	3.10809	0.0233224	3.66747	3.77958	0.0154718	4.47493	4.53763	0.00381533	5.39202	5.43938	-0.00740887	6.54708	6.5618	-0.0131752	7.72393	7.71709	-0.0175257	8.82635	8.83036	-0.0238408	9.9317	9.91335	-0.0258085	10.9595	10.9479	-0.00278697	11.8737	11.8627
0.0357369	0.8212	1.38073	0.0326116	1.89762	2.29015	0.0304465	2.89095	3.12393	0.0236386	3.67661	3.79447	0.0158881	4.48524	4.54862	0.00430171	5.39419	5.4423	-0.00703312	6.54508	6.55831	-0.012893	7.72403	7.71332	-0.017284	8.83084	8.82754	-0.0236517	9.96049	9.91192	-0.0256654	10.9668	10.9472	-0.00258469	11.8672	11.8625
0.0359667	0.823359	1.37606	0.0328312	1.90069	2.29491	0.0307769	2.86983	3.13662	0.0239591	3.68316	3.80939	0.0162957	4.49493	4.55967	0.00477436	5.39653	5.4455	-0.00666604	6.54425	6.55517	-0.01263	7.71708	7.70999	-0.0170627	8.84236	8.82508	-0.0234358	9.97032	9.91034	-0.0255274	10.972	10.9465	-0.00238211	11.8617	11.8623
0.0361963	0.824362	1.37116	0.0330396	1.90757	2.29898	0.0310348	2.87951	3.14579	0.0242963	3.69688	3.82526	0.0166907	4.50622	4.57046	0.0052516	5.39992	5.44911	-0.00632879	6.5381	6.55234	-0.0123811	7.71513	7.70684	-0.0168786	8.83813	8.82307	-0.023266	9.95098	9.90906	-0.0253835	10.9737	10.9458	-0.00216632	11.8669	11.8622
0.0364093	0.817781	1.36651	0.0332394	1.91115	2.30245	0.031271	2.88193	3.15422	0.0246613	3.70169	3.84204	0.0170973	4.51425	4.5821	0.00572812	5.40272	5.45308	-0.00598995	6.53297	6.54967	-0.0121321	7.71337	7.70374	-0.016673	8.82679	8.82074	-0.0231298	9.95439	9.90801	-0.0252336	10.9801	10.9451	-0.00193774	11.8711	11.862
0.0366231	0.811965	1.36172	0.0334464	1.91091	2.30566	0.0315191	2.87993	3.16261	0.0249407	3.68414	3.85505	0.0174961	4.52338	4.59374	0.00620614	5.40639	5.4574	-0.00563558	6.52878	6.54707	-0.0118847	7.71238	7.70069	-0.0164501	8.82167	8.81832	-0.0230132	9.94567	9.90711	-0.0249787	10.9242	10.9439	-0.00172447	11.8693	11.8619
0.0368406	0.806042	1.35658	0.0336426	1.90651	2.30821	0.0317556	2.87251	3.17029	0.0251031	3.69656	3.86247	0.0178657	4.53492	4.60475	0.00666295	5.41104	5.46178	-0.00527917	6.52515	6.54455	-0.0116556	7.70534	7.69805	-0.0162448	8.82398	8.81602	-0.0228561	9.91751	9.90598	-0.024722	10.865	10.9426	-0.00151995	11.8663	11.8618
0.0370637	0.798898	1.35133	0.0338442	1.90054	2.31054	0.031967	2.87487	3.17671	0.0253102	3.72574	3.87218	0.0182241	4.54799	4.61538	0.00712083	5.41661	5.46657	-0.00492036	6.52164	6.5422	-0.0114173	7.69748	7.69521	-0.0160586	8.81809	8.81406	-0.0226551	9.91106	9.90448	-0.0246815	10.9261	10.9424	-0.00131693	11.8621	11.8617
0.0372983	0.796485	1.34551	0.034057	1.89885	2.31269	0.032185	2.88092	3.18313	0.0255716	3.73686	3.88414	0.0185826	4.55903	4.62651	0.00758739	5.4205	5.47181	-0.00455889	6.51848	6.54001	-0.0111542	7.69539	7.69208	-0.0158765	8.81487	8.81211	-0.0224966	9.92697	9.90328	-0.0246747	10.9862	10.9424	-0.00111446	11.8587	11.8616
0.0375275	0.796392	1.33986	0.0342711	1.89678	2.31435	0.0323951	2.88882	3.18896	0.0258045	3.74196	3.89466	0.0189217	4.56973	4.63721	0.00805131	5.4256	5.47728	-0.00418709	6.51623	6.53793	-0.0108881	7.69303	7.68912	-0.0156779	8.81812	8.80996	-0.0223508	9.93787	9.90216	-0.0245325	10.9563	10.9417	-0.000900985	11.8539	11.8616
0.0377463	0.791732	1.33441	0.0344969	1.9	2.31576	0.0325885	2.89114	3.194	0.0260395	3.74607	3.90557	0.0193061	4.57193	4.64969	0.00851151	5.43011	5.48307	-0.00381664	6.51454	6.53603	-0.0106326	7.68701	7.68622	-0.0154629	8.81502	8.80762	-0.0221925	9.94053	9.90096	-0.0243738	10.9341	10.9409	-0.00069415	11.8523	11.8615
0.0379697	0.786042	1.32893	0.0347157	1.90528	2.31672	0.0327866	2.89099	3.19905	0.0262857	3.75501	3.91685	0.0196881	4.57435	4.66205	0.0089652	5.43513	5.4892	-0.00345569	6.51109	6.53435	-0.0103735	7.68196	7.68337	-0.0152474	8.81139	8.80539	-0.0220416	9.93979	9.89984	-0.0242581	10.9403	10.9404	-0.000487657	11.856	11.8615
0.0382092	0.786513	1.32294	0.0349046	1.89746	2.31724	0.0329937	2.89434	3.20385	0.0265841	3.74729	3.9298	0.0199998	4.58715	4.67228	0.00939761	5.44119	5.49522	-0.00309281	6.508	6.53279	-0.0101048	7.67858	7.68048	-0.0150427	8.81303	8.80319	-0.0218184	9.90327	9.89819	-0.0241123	10.9694	10.9397	-0.000264709	11.8576	11.8614
0.0384533	0.784985	1.31694	0.0351003	1.88896	2.31754	0.0332161	2.89077	3.20906	0.0269549	3.76184	3.9461	0.020328	4.60726	4.6833	0.00981938	5.44771	5.50139	-0.00271709	6.50623	6.53141	-0.00984172	7.67664	7.67777	-0.0148569	8.80671	8.80131	-0.0215669	9.87775	9.89633	-0.0239297	10.972	10.9388	-3.73768e-05	11.8617	11.8614
0.0387024	0.785544	1.31072	0.0353272	1.89372	2.31756	0.0334326	2.88496	3.21353	0.0272979	3.78216	3.96125	0.0207137	4.61404	4.69615	0.0102469	5.45256	5.50799	-0.00233635	6.50454	6.53017	-0.00959237	7.67042	7.67521	-0.0146632	8.79832	8.79924	-0.0214195	9.90541	9.89521	-0.0237739	10.9556	10.938	0.000170213	11.8675	11.8614
0.0389337	0.793209	1.30502	0.0355441	1.90079	2.31727	0.0336308	2.88707	3.21753	0.0275638	3.77988	3.97232	0.0210447	4.61019	4.70743	0.0106757	5.45889	5.51487	-0.00196187	6.50163	6.52912	-0.00933124	7.66287	7.67261	-0.0144487	8.79681	8.79709	-0.0212377	9.9641	9.89387	-0.0236338	10.9514	10.9374	0.000365144	11.869	11.8614
0.0391363	0.789735	1.29985	0.0357321	1.89561	2.31679	0.0338414	2.89577	3.22147	0.0278021	3.78605	3.98239	0.0213011	4.62054	4.7164	0.0111067	5.46427	5.52205	-0.00159377	6.49954	6.52828	-0.00903889	7.66144	7.66979	-0.0142489	8.80062	8.79506	-0.0209777	9.97294	9.89194	-0.0234883	10.95	10.9367	0.000586002	11.8605	11.8615
0.0393457	0.783572	1.29471	0.0359142	1.89356	2.31614	0.0340502	2.90359	3.22515	0.028046	3.79682	3.99271	0.021596	4.64362	4.72682	0.0115344	5.4707	5.52933	-0.00121898	6.49804	6.52761	-0.00875883	7.66301	7.66714	-0.0140587	8.80027	8.79315	-0.0208001	9.92934	9.89061	-0.0233308	10.943	10.9359	0.000818759	11.85	11.8615
0.0395695	0.782771	1.28938	0.0361126	1.89816	2.31521	0.0342498	2.90907	3.22841	0.0283044	3.80108	4.00286	0.0219533	4.6506	4.73906	0.0119387	5.47809	5.53671	-0.000844359	6.49676	6.52711	-0.00850047	7.65968	7.66475	-0.0138529	8.79473	8.79105	-0.0206799	9.92513	9.88972	-0.0231588	10.9443	10.9351	0.00104306	11.8444	11.8616
0.0397971	0.780511	1.28387	0.0363281	1.89477	2.31395	0.0344609	2.90863	3.23158	0.0285625	3.80644	4.01321	0.0222527	4.64533	4.74963	0.012341	5.48728	5.54415	-0.000463644	6.49563	6.52679	-0.00823098	7.65464	7.66233	-0.013621	8.79953	8.78878	-0.0205445	9.92941	9.88869	-0.0229908	10.947	10.9343	0.00126023	11.8404	11.8617
0.0400387	0.783493	1.27818	0.0365439	1.89199	2.31253	0.0346748	2.90968	3.23451	0.0288171	3.81179	4.02335	0.0225121	4.64902	4.75883	0.0127519	5.49397	5.55203	-8.16852e-05	6.49449	6.52665	-0.00794005	7.6541	7.65982	-0.0133775	8.79957	8.78644	-0.0203947	9.92502	9.88758	-0.0228124	10.9574	10.9334	0.00147009	11.8441	11.8618
0.0402581	0.794242	1.27303	0.0367561	1.8909	2.31084	0.0348934	2.90906	3.23731	0.0290565	3.81274	4.03252	0.0227926	4.65906	4.76878	0.0131476	5.49985	5.55996	0.000303154	6.49407	6.52671	-0.00764876	7.65363	7.65739	-0.0131548	8.79088	8.78422	-0.0202687	9.9053	9.8867	-0.0226372	10.968	10.9326	0.00168221	11.8498	11.8619
0.0404174	0.781055	1.26933	0.0369794	1.89524	2.30894	0.0350992	2.90225	3.23974	0.0292651	3.8235	4.04038	0.0230794	4.66597	4.77912	0.0135264	5.50673	5.56772	0.000685499	6.49394	6.52695	-0.00738173	7.64671	7.6552	-0.012951	8.79022	8.78231	-0.0201606	9.89816	9.8859	-0.0225034	10.9502	10.932	0.00188185	11.8542	11.862
0.0405928	0.76463	1.26544	0.0372044	1.89792	2.30687	0.03529	2.90187	3.24174	0.02946	3.83168	4.04735	0.0233723	4.67643	4.78948	0.0138961	5.51471	5.57547	0.00106568	6.49354	6.52739	-0.00711602	7.64145	7.65316	-0.0127452	8.79012	8.78042	-0.0200306	9.90122	9.88494	-0.0223741	10.9386	10.9313	0.00207923	11.8588	11.8621
0.0408178	0.766366	1.26024	0.0374167	1.89518	2.30462	0.035441	2.88274	3.24319	0.0296717	3.83324	4.05491	0.0236425	4.6909	4.79915	0.0142712	5.52063	5.58342	0.00145071	6.49256	6.528	-0.00682555	7.64127	7.65096	-0.0125342	8.78838	8.77837	-0.0198425	9.87707	9.88355	-0.0221766	10.9732	10.9304	0.00228741	11.8585	11.8623
0.0410266	0.773531	1.25557	0.037621	1.89607	2.30244	0.0355822	2.87115	3.24444	0.0298955	3.84034	4.063	0.0238876	4.70238	4.8081	0.0146393	5.52708	5.59156	0.00183765	6.49172	6.52883	-0.00653454	7.64106	7.64879	-0.012328	8.78422	8.77653	-0.019626	9.86504	9.88202	-0.0219551	10.9886	10.9294	0.0025094	11.8587	11.8624
0.0412424	0.785912	1.25096	0.0378133	1.89154	2.30026	0.03582	2.90117	3.24636	0.0301329	3.84059	4.0709	0.0241565	4.70546	4.81778	0.015001	5.53324	5.59967	0.00220698	6.49298	6.52979	-0.00625561	7.6377	7.64691	-0.0121164	8.77919	8.77462	-0.0194495	9.87299	9.88072	-0.0217974	10.96	10.9286	0.00274363	11.8542	11.8626
0.041474	0.79004	1.246	0.0380136	1.88518	2.29786	0.0360875	2.91446	3.24818	0.0303705	3.84126	4.07891	0.0244256	4.70955	4.82744	0.0153627	5.5411	5.60795	0.00257598	6.49456	6.53093	-0.00597348	7.6349	7.64497	-0.0119028	8.77382	8.77264	-0.0192894	9.87372	9.87956	-0.0216475	10.9422	10.9279	0.00296529	11.8491	11.8628
0.0416811	0.784077	1.24155	0.0382241	1.88259	2.29523	0.0363082	2.90885	3.24943	0.0305918	3.84738	4.08606	0.0247131	4.70823	4.83745	0.0157196	5.54829	5.6164	0.00295705	6.49476	6.53228	-0.00569137	7.63146	7.64318	-0.0116843	8.76861	8.7707	-0.0191493	9.88337	9.87855	-0.0215069	10.9151	10.9273	0.00316139	11.8588	11.863
0.0418832	0.78161	1.23737	0.0384196	1.88549	2.29263	0.0364928	2.91923	3.25028	0.0307471	3.82764	4.09114	0.0249941	4.70425	4.84744	0.0160742	5.55711	5.62478	0.00334133	6.49556	6.53382	-0.00540718	7.62777	7.64148	-0.0114375	8.77315	8.7686	-0.0189906	9.90613	9.8774	-0.0214104	10.9168	10.9268	0.00334843	11.8668	11.8632
0.042079	0.775919	1.23326	0.0386107	1.88724	2.29009	0.0366677	2.92736	3.251	0.0308502	3.82943	4.09426	0.0252488	4.70725	4.85668	0.0164399	5.56319	5.63381	0.00371892	6.49648	6.53555	-0.00511088	7.62616	7.63975	-0.0111932	8.77717	8.76646	-0.0188011	9.91064	9.87603	-0.0213026	10.9262	10.9263	0.00357175	11.8552	11.8635
0.0422589	0.776389	1.22961	0.0388074	1.88623	2.28734	0.0368854	2.91541	3.2517	0.0310276	3.86242	4.09978	0.0255255	4.71852	4.8666	0.0167999	5.56988	5.64275	0.00409711	6.49776	6.53745	-0.00481491	7.62494	7.63811	-0.0109773	8.77088	8.76469	-0.0186191	9.91159	9.87475	-0.0211655	10.9184	10.9257	0.00380811	11.8472	11.8637
0.0424589	0.786229	1.22563	0.0390203	1.8922	2.28439	0.0371129	2.90628	3.2522	0.0312588	3.87064	4.10663	0.0257609	4.73887	4.8747	0.0171427	5.57759	5.65133	0.00447668	6.4986	6.53955	-0.0045193	7.62267	7.63662	-0.0107752	8.77021	8.76303	-0.0184561	9.92246	9.87361	-0.0209913	10.9332	10.9248	0.004002	11.8558	11.864
0.0426612	0.793416	1.22171	0.0392488	1.89049	2.28108	0.0373038	2.91384	3.25249	0.0314546	3.86604	4.11212	0.0259775	4.7592	4.88242	0.0174698	5.58438	5.65978	0.00485544	6.49955	6.54182	-0.00422616	7.62132	7.63522	-0.0105724	8.76884	8.76131	-0.0183297	9.91353	9.87269	-0.0208243	10.9507	10.924	0.0041987	11.8621	11.8642
0.0428592	0.799728	1.21785	0.0394564	1.87958	2.27799	0.0374861	2.91899	3.25264	0.0316306	3.8695	4.11719	0.0262434	4.76211	4.8915	0.0177947	5.59031	5.66809	0.00522975	6.50081	6.54421	-0.00393467	7.61988	7.63387	-0.0103527	8.76253	8.75953	-0.018157	9.88421	9.87148	-0.0207027	10.9409	10.9235	0.00440839	11.8624	11.8645
0.0430937	0.790368	1.2135	0.0396449	1.87825	2.27532	0.0376925	2.91359	3.25266	0.031814	3.87729	4.12211	0.0264732	4.75357	4.89947	0.0181147	5.59627	5.6765	0.00560582	6.50213	6.54685	-0.0036401	7.61812	7.63265	-0.0101276	8.75771	8.75779	-0.017942	9.8733	9.86993	-0.0205837	10.9337	10.9229	0.00461442	11.8671	11.8648
0.0433424	0.78674	1.20886	0.0398406	1.8802	2.2723	0.0379149	2.91539	3.25253	0.0320326	3.87012	4.12795	0.0266832	4.75203	4.90671	0.0184177	5.60412	5.68475	0.00595173	6.50687	6.54936	-0.0033401	7.61722	7.63149	-0.0099107	8.75635	8.75608	-0.0177744	9.88569	9.86874	-0.0204494	10.9351	10.9223	0.00484237	11.8674	11.8651
0.0435757	0.78952	1.2045	0.0400443	1.87844	2.26926	0.0381309	2.91862	3.25224	0.0322709	3.87059	4.13408	0.0269562	4.77191	4.91628	0.0187164	5.6139	5.69282	0.00629381	6.51278	6.55202	-0.00304077	7.61658	7.63043	-0.00969822	8.75298	8.75448	-0.0176345	9.88542	9.86777	-0.0203007	10.9285	10.9216	0.00506476	11.8653	11.8655
0.0438012	0.789588	1.20059	0.0402547	1.87972	2.26603	0.038333	2.91591	3.25185	0.0324915	3.87755	4.13949	0.0272295	4.78935	4.92542	0.0190285	5.61952	5.70123	0.00666132	6.5144	6.55508	-0.00275068	7.61372	7.6295	-0.00948155	8.74904	8.75283	-0.0174718	9.87507	9.86665	-0.0201321	10.9327	10.9208	0.00529379	11.8564	11.8659
0.0439917	0.803326	1.19727	0.0404552	1.88453	2.26278	0.0385292	2.91602	3.25134	0.0327218	3.89106	4.14491	0.0274458	4.79029	4.9328	0.0193456	5.62788	5.71	0.00703484	6.51739	6.55831	-0.0024632	7.61182	7.62866	-0.00924838	8.75023	8.75114	-0.0172718	9.882	9.86527	-0.0199533	10.9307	10.92	0.00551946	11.8445	11.8663
0.0441612	0.810493	1.19434	0.0406457	1.88595	2.25982	0.0387134	2.90947	3.25079	0.0329703	3.89559	4.15056	0.0276596	4.79097	4.93979	0.0196431	5.63861	5.71802	0.00740029	6.52084	6.56171	-0.00217061	7.61074	7.62791	-0.00902351	8.75374	8.74949	-0.0170709	9.8874	9.8639	-0.0197758	10.9281	10.9192	0.00570545	11.8488	11.8666
0.0443522	0.807364	1.19112	0.0408607	1.87782	2.25654	0.0388855	2.909	3.25015	0.0332521	3.91801	4.15656	0.0279297	4.81355	4.94867	0.0199184	5.64699	5.72582	0.00775604	6.52363	6.56518	-0.00186936	7.60869	7.62724	-0.00881077	8.75349	8.74801	-0.0168619	9.89949	9.86246	-0.0196133	10.9341	10.9185	0.00591612	11.8595	11.867
0.0445548	0.809427	1.18779	0.0410797	1.8702	2.2531	0.0390695	2.91573	3.24943	0.0335461	3.9309	4.16263	0.0282337	4.82121	4.95841	0.020222	5.64806	5.73423	0.00810379	6.52695	6.5686	-0.00156692	7.60654	7.62666	-0.00857974	8.7485	8.74643	-0.016627	9.89747	9.8609	-0.0194618	10.934	10.9178	0.00615612	11.8574	11.8674
0.0447571	0.811649	1.18436	0.0412741	1.87284	2.25012	0.0392655	2.9159	3.24853	0.0336864	3.87141	4.16533	0.0284748	4.80595	4.9661	0.0205385	5.65275	5.74326	0.00844613	6.53022	6.57227	-0.00126984	7.60519	7.62619	-0.00834528	8.74367	8.74488	-0.0164138	9.88267	9.85942	-0.0193105	10.9341	10.9171	0.00636525	11.8471	11.8678
0.0449687	0.819278	1.18099	0.0414647	1.87456	2.24714	0.0394492	2.91013	3.24764	0.0337392	3.85931	4.16628	0.0286561	4.813	4.97211	0.0208451	5.6591	5.75206	0.00879132	6.53292	6.57598	-0.000975285	7.60306	7.62582	-0.00812698	8.7439	8.74344	-0.0162383	9.88778	9.85828	-0.0191794	10.9209	10.9165	0.00654432	11.8542	11.8682
0.0451854	0.822524	1.17753	0.0416373	1.88301	2.24432	0.0396209	2.91031	3.24674	0.033904	3.89505	4.16923	0.0288388	4.82171	4.97775	0.021144	5.66523	5.76033	0.00914964	6.53853	6.58006	-0.000682156	7.6015	7.62555	-0.00790903	8.74399	8.74203	-0.0160743	9.88752	9.85715	-0.0190604	10.9167	10.916	0.0067395	11.8703	11.8686
0.0453892	0.820216	1.17444	0.0418143	1.89516	2.24166	0.0398093	2.91928	3.24566	0.0341103	3.90886	4.17295	0.0290411	4.82213	4.98395	0.0214223	5.67416	5.76835	0.00951491	6.54169	6.5843	-0.000377992	7.60149	7.62537	-0.00768267	8.74165	8.74059	-0.0159021	9.88361	9.85602	-0.018907	10.9339	10.9153	0.00697303	11.8645	11.8691
0.0455792	0.82402	1.17155	0.0420432	1.88341	2.23807	0.0400186	2.91738	3.24439	0.0342986	3.91837	4.17615	0.0292499	4.82632	4.99037	0.0216929	5.68354	5.77611	0.00986363	6.54282	6.58856	-7.6471e-05	7.60188	7.62529	-0.00744913	8.74054	8.73919	-0.0157678	9.85841	9.85517	-0.0187091	10.9252	10.9144	0.00720804	11.8581	11.8696
0.0457781	0.833639	1.16857	0.0422729	1.87095	2.2345	0.0402264	2.9146	3.24303	0.0345869	3.88458	4.18077	0.0294975	4.81632	4.99791	0.0219712	5.68949	5.78417	0.0101815	6.54812	6.59258	0.000223315	7.60266	7.62531	-0.0072158	8.73973	8.73783	-0.0156546	9.84822	9.85438	-0.0184713	10.9408	10.9133	0.00743761	11.8549	11.8701
0.0459933	0.834333	1.16549	0.0424619	1.87689	2.23156	0.0404361	2.91211	3.24159	0.034944	3.87768	4.18589	0.0298049	4.82864	5.00678	0.02225	5.69657	5.79226	0.0105017	6.55468	6.59673	0.000524559	7.60296	7.62544	-0.00700291	8.73226	8.73657	-0.0154525	9.88255	9.85308	-0.0181994	10.9345	10.9121	0.0076584	11.8416	11.8706
0.0462172	0.839219	1.16218	0.0426453	1.88173	2.22864	0.0406671	2.92041	3.23994	0.0351986	3.91334	4.18938	0.0300812	4.85002	5.01489	0.0225459	5.69819	5.80093	0.0108395	6.55743	6.60126	0.000821457	7.60244	7.62566	-0.00678682	8.72538	8.73539	-0.0152141	9.89506	9.85153	-0.017926	10.9277	10.9109	0.00783245	11.8475	11.871
0.0464532	0.837671	1.15894	0.0428402	1.88086	2.22573	0.0408936	2.92841	3.23828	0.0353784	3.92124	4.19165	0.0302668	4.83776	5.0203	0.022832	5.69832	5.80903	0.0111877	6.56342	6.60606	0.0011192	7.60177	7.62599	-0.00654	8.72753	8.73404	-0.0150484	9.86989	9.8505	-0.0177097	10.9533	10.91	0.00801668	11.8653	11.8715
0.0466591	0.821119	1.15604	0.0430418	1.88329	2.22269	0.0410776	2.91613	3.23679	0.0355889	3.91432	4.19414	0.0304192	4.83952	5.02451	0.0230694	5.71019	5.81597	0.0115482	6.5664	6.61114	0.00141845	7.60138	7.62641	-0.00629024	8.7285	8.73273	-0.0148822	9.85018	9.84942	-0.017563	10.9365	10.9093	0.008254	11.8649	11.8721
0.0468225	0.826006	1.15386	0.04325	1.8823	2.21952	0.0412495	2.91139	3.23542	0.0358036	3.90835	4.19647	0.0305994	4.85397	5.0295	0.0232947	5.72172	5.82233	0.0118954	6.56765	6.61622	0.00172321	7.59997	7.62694	-0.00604292	8.72879	8.73148	-0.0146389	9.86537	9.84791	-0.0174183	10.9242	10.9087	0.00849096	11.8642	11.8727
0.0470223	0.851965	1.15119	0.043446	1.87534	2.21653	0.0414179	2.90319	3.23402	0.0359978	3.91271	4.19854	0.0308113	4.85485	5.03522	0.0235544	5.72231	5.82985	0.0122197	6.57222	6.62098	0.00202996	7.59879	7.62758	-0.00580063	8.73046	8.73031	-0.0143931	9.87724	9.84635	-0.0172242	10.9429	10.9079	0.00870713	11.8667	11.8732
0.0472425	0.86445	1.1483	0.0436287	1.87559	2.21385	0.0415542	2.91011	3.23292	0.0361786	3.91148	4.20028	0.031029	4.85882	5.04111	0.0238341	5.72948	5.83792	0.0125452	6.57822	6.62601	0.00232911	7.59958	7.62831	-0.00556654	8.72963	8.72924	-0.0142239	9.85186	9.84529	-0.0170361	10.9622	10.9071	0.00889947	11.859	11.8737
0.0474343	0.864002	1.14584	0.043815	1.87785	2.2112	0.0417321	2.94219	3.23137	0.0363491	3.91387	4.20183	0.0312758	4.85034	5.04765	0.0241051	5.73764	5.84598	0.0128582	6.58522	6.63083	0.00262788	7.60058	7.62914	-0.00532789	8.72768	8.72817	-0.014108	9.85388	9.84462	-0.016912	10.9415	10.9065	0.00903118	11.8754	11.8741
0.0476326	0.860284	1.1433	0.0440054	1.87698	2.20828	0.0419801	2.93671	3.22917	0.0365389	3.92708	4.20343	0.0315043	4.83271	5.05329	0.0243631	5.74384	5.85316	0.0131513	6.59	6.63544	0.00293232	7.59976	7.63007	-0.00509245	8.72419	8.72714	-0.0139995	9.85247	9.84395	-0.01679	10.9264	10.906	0.00918207	11.8996	11.8745
0.0478357	0.858617	1.14069	0.0442113	1.8838	2.20538	0.042203	2.91709	3.22718	0.0367575	3.92523	4.20514	0.0316739	4.83926	5.05756	0.0246189	5.75006	5.8606	0.0134642	6.59096	6.64045	0.00323943	7.59942	7.63113	-0.00486262	8.72352	8.72619	-0.013874	9.84436	9.84316	-0.0166486	10.921	10.9055	0.00943516	11.8789	11.8752
0.0480298	0.862066	1.13836	0.0444404	1.87954	2.20209	0.0423872	2.91812	3.22544	0.0369481	3.90801	4.20649	0.031863	4.85538	5.06225	0.0248656	5.75493	5.86772	0.0138	6.59699	6.64606	0.00353976	7.60032	7.63225	-0.00462985	8.72366	8.72529	-0.0136954	9.86155	9.84213	-0.0165238	10.9253	10.9049	0.00969275	11.8626	11.8759
0.0481664	0.834548	1.13666	0.0446719	1.87583	2.19884	0.042577	2.9227	3.22366	0.0371074	3.90731	4.20753	0.0320638	4.86444	5.06709	0.0251162	5.75704	5.87481	0.0141333	6.60186	6.65162	0.00384087	7.60162	7.63348	-0.0043916	8.72168	8.72439	-0.0134759	9.8586	9.84082	-0.0164111	10.9227	10.9044	0.0099154	11.8672	11.8766
0.0482869	0.81941	1.13523	0.0448773	1.88323	2.1959	0.0427587	2.92999	3.22196	0.0372978	3.92364	4.20867	0.0322823	4.88531	5.0723	0.0253604	5.75764	5.88159	0.0144507	6.60461	6.65711	0.00413508	7.6039	7.6348	-0.0041469	8.7214	8.72354	-0.0132749	9.84543	9.83958	-0.0162849	10.9143	10.9039	0.0101485	11.8778	11.8773
0.0484943	0.84725	1.13287	0.045059	1.87997	2.19341	0.0429225	2.92962	3.22043	0.0375137	3.92581	4.2098	0.0325222	4.89409	5.07783	0.0255834	5.7641	5.88777	0.0147472	6.61059	6.66234	0.00442752	7.60572	7.63618	-0.00390286	8.72136	8.72271	-0.0131039	9.84778	9.83859	-0.0160987	10.943	10.9032	0.0103778	11.8831	11.878
0.048726	0.859512	1.13009	0.0452312	1.88103	2.19108	0.0430956	2.92562	3.21869	0.0377239	3.92572	4.2108	0.0327144	4.88206	5.08211	0.02581	5.77365	5.8942	0.0150428	6.61736	6.66747	0.00473683	7.60408	7.63774	-0.00364885	8.72391	8.72192	-0.0129447	9.84456	9.83766	-0.0158862	10.9522	10.9023	0.0105466	11.8616	11.8785
0.0489434	0.866146	1.12771	0.0454207	1.89218	2.18851	0.0432971	2.9364	3.21673	0.0379279	3.92817	4.21167	0.0328723	4.88593	5.08564	0.0260476	5.77812	5.90087	0.015349	6.62088	6.67304	0.00504463	7.6024	7.63936	-0.00339692	8.72659	8.72119	-0.0127555	9.82931	9.83663	-0.0157497	10.9129	10.9017	0.0106592	11.8654	11.8789
0.0491514	0.87601	1.12536	0.0456269	1.89413	2.1857	0.0435092	2.93939	3.21466	0.0380796	3.90421	4.21222	0.0330395	4.89548	5.08932	0.0262788	5.78073	5.90721	0.0156539	6.62573	6.67852	0.00531877	7.60715	7.64095	-0.0031717	8.72152	8.72056	-0.0125077	9.83934	9.83521	-0.0156623	10.9073	10.9014	0.0108255	11.8894	11.8794
0.0493206	0.866428	1.1235	0.0458184	1.88935	2.18318	0.0436807	2.92121	3.21298	0.0381561	3.91699	4.21249	0.0332344	4.89176	5.09333	0.0264965	5.7869	5.91324	0.0159399	6.63335	6.68388	0.0055893	7.61226	7.64257	-0.00294825	8.71791	8.72	-0.0122731	9.85322	9.83387	-0.0155363	10.9249	10.9009	0.0110578	11.8834	11.8801
0.0494957	0.855681	1.12155	0.0460221	1.88014	2.18057	0.0438414	2.91136	3.21138	0.0382523	3.94389	4.21277	0.0334233	4.88456	5.09726	0.0267005	5.79044	5.91869	0.0162245	6.64274	6.68912	0.00589529	7.60976	7.64452	-0.00271331	8.71733	8.71943	-0.0120825	9.84702	9.83282	-0.0153469	10.9067	10.9001	0.0113021	11.8879	11.8809
0.0497146	0.868059	1.11931	0.0461972	1.85565	2.17824	0.0440604	2.93055	3.20917	0.0384322	3.92871	4.21326	0.0336157	4.87788	5.10128	0.0269207	5.78808	5.92463	0.0165151	6.64924	6.6948	0.00621372	7.6096	7.64657	-0.00247507	8.7159	8.71893	-0.0119058	9.84775	9.83189	-0.0151319	10.9	10.8992	0.0115476	11.896	11.8817
0.0499323	0.878745	1.11701	0.0463402	1.84871	2.17645	0.0442792	2.94673	3.20695	0.0386612	3.937	4.21377	0.0338403	4.88537	5.10559	0.0271709	5.7967	5.93133	0.0167831	6.65179	6.69978	0.0065269	7.61037	7.64879	-0.00224099	8.71289	8.71845	-0.01174	9.84394	9.83098	-0.0149738	10.9235	10.8986	0.0117672	11.8933	11.8825
0.0501028	0.864036	1.11526	0.0465239	1.8594	2.17417	0.0444098	2.91721	3.20564	0.0388955	3.94042	4.21416	0.0340467	4.89822	5.10958	0.0274097	5.80745	5.93771	0.0170577	6.65234	6.7052	0.00683277	7.60971	7.65096	-0.00201032	8.71127	8.71804	-0.0115554	9.83331	9.83002	-0.0148476	10.9332	10.8981	0.0119964	11.8825	11.8833
0.0502282	0.874014	1.11394	0.0466879	1.87692	2.17205	0.0445223	2.902	3.20452	0.0390944	3.92572	4.21437	0.0342286	4.90227	5.11291	0.0276276	5.81283	5.94349	0.0173463	6.65673	6.71087	0.00711854	7.6134	7.65316	-0.00176602	8.71384	8.71766	-0.0113243	9.84315	9.82876	-0.014693	10.9261	10.8975	0.0122281	11.8709	11.884
0.0503787	0.902365	1.11243	0.0468556	1.90155	2.16994	0.0446744	2.90516	3.203	0.0392568	3.92993	4.21449	0.0344225	4.90033	5.11633	0.0278419	5.81834	5.94896	0.0176203	6.66396	6.7162	0.00740238	7.61758	7.65536	-0.00151781	8.71541	8.71732	-0.0111044	9.85606	9.82762	-0.0145276	10.9244	10.8969	0.0124461	11.8667	11.8848
0.0505888	0.895231	1.11034	0.0471047	1.88587	2.16701	0.0448539	2.89566	3.20116	0.0394405	3.94618	4.21455	0.0346391	4.90879	5.12017	0.0280624	5.82795	5.95464	0.0178882	6.67148	6.72158	0.00769325	7.6191	7.65772	-0.0012772	8.71492	8.71704	-0.0109241	9.85167	9.8267	-0.0143398	10.9114	10.8962	0.0126846	11.8654	11.8856
0.0508038	0.889986	1.1083	0.0473692	1.8752	2.16377	0.0450947	2.91618	3.19872	0.0396497	3.94761	4.21452	0.0348601	4.91372	5.12388	0.0282941	5.83254	5.96051	0.0181673	6.67452	6.72721	0.00798635	7.62153	7.66024	-0.00103854	8.71435	8.7168	-0.0107329	9.84375	9.82575	-0.0141323	10.9082	10.8954	0.0128931	11.8757	11.8864
0.0510093	0.889647	1.10628	0.0475656	1.8951	2.16141	0.045351	2.92629	3.19607	0.0398636	3.95327	4.21441	0.03504	4.8999	5.12682	0.028521	5.83641	5.96632	0.0184416	6.67711	6.73267	0.00826974	7.62539	7.66269	-0.000802576	8.71288	8.71662	-0.0105314	9.83927	9.82476	-0.0139355	10.911	10.8946	0.0130579	11.8738	11.887
0.0512037	0.88269	1.10449	0.0477365	1.90635	2.15943	0.0455477	2.90704	3.19403	0.0401375	3.92959	4.21411	0.0351928	4.90001	5.12921	0.0287383	5.84215	5.97181	0.0187042	6.6818	6.73798	0.00854148	7.62679	7.66511	-0.000566246	8.71148	8.71648	-0.0103316	9.83638	9.82378	-0.0137634	10.899	10.894	0.0132304	11.8739	11.8876
0.0513826	0.884684	1.10282	0.0479515	1.8959	2.15701	0.045708	2.90754	3.19241	0.0403811	3.88721	4.21374	0.035396	4.92653	5.13245	0.0289443	5.84463	5.97674	0.0189681	6.68739	6.74352	0.0088111	7.62829	7.66761	-0.000325633	8.71055	8.71639	-0.0101411	9.82828	9.82287	-0.0136257	10.9071	10.8935	0.0134399	11.8919	11.8884
0.0515545	0.88216	1.10126	0.0481613	1.88196	2.15463	0.0459111	2.93165	3.19037	0.0404921	3.90933	4.21354	0.0356298	4.93501	5.13587	0.029161	5.84264	5.98211	0.019249	6.68786	6.74931	0.00909099	7.63336	7.67027	-8.04239e-05	8.70847	8.71635	-0.00995559	9.82438	9.82202	-0.0134783	10.9233	10.8929	0.0137201	11.8737	11.8895
0.0517342	0.875903	1.09963	0.0483284	1.88871	2.15272	0.0461317	2.94444	3.18815	0.0406072	3.94028	4.21329	0.0358218	4.92308	5.1386	0.0294042	5.85111	5.98788	0.0195472	6.69427	6.75556	0.0093876	7.63407	7.67321	0.000162182	8.70593	8.71636	-0.00978523	9.81257	9.82122	-0.0133081	10.9241	10.8923	0.0139865	11.8466	11.8905
0.0519344	0.881868	1.09785	0.0485129	1.90663	2.15073	0.046314	2.93875	3.18633	0.0407829	3.93804	4.21289	0.0360096	4.91516	5.14123	0.0296545	5.8553	5.99381	0.0198424	6.70023	6.76163	0.00968492	7.6352	7.67612	0.000395858	8.70611	8.71641	-0.00962545	9.80642	9.82049	-0.0131478	10.9188	10.8917	0.0141204	11.8739	11.891
0.0521199	0.894246	1.09618	0.0487116	1.91503	2.14855	0.0464868	2.93758	3.18451	0.040966	3.93958	4.2124	0.0362148	4.91493	5.1439	0.0298886	5.85438	5.99941	0.0201218	6.70308	6.76752	0.00997888	7.63672	7.67922	0.000634997	8.7082	8.71652	-0.00943704	9.81194	9.81963	-0.0129946	10.9182	10.8912	0.0142171	11.8853	11.8914
0.0522854	0.897177	1.09471	0.0488734	1.90565	2.14682	0.0466631	2.93853	3.18281	0.0411424	3.94451	4.2119	0.0364191	4.9157	5.14659	0.0301009	5.86163	6.00424	0.0203805	6.71047	6.77302	0.0102671	7.63726	7.6823	0.00087519	8.70954	8.71667	-0.00922752	9.80865	9.8187	-0.0128656	10.9014	10.8907	0.014444	11.8446	11.8922
0.0524532	0.898238	1.09334	0.0490447	1.89374	2.14501	0.0468419	2.93785	3.18101	0.0413261	3.95499	4.2113	0.0366106	4.91022	5.14894	0.0303038	5.86657	6.00877	0.0206357	6.71875	6.77854	0.0105334	7.64221	7.68511	0.00111235	8.7103	8.71687	-0.00900604	9.80921	9.81774	-0.01273	10.885	10.8903	0.0147365	11.8319	11.8934
0.0526285	0.904488	1.09182	0.0492391	1.8917	2.14291	0.0470411	2.94803	3.17902	0.0415554	3.94078	4.2105	0.0367675	4.92001	5.15084	0.0305167	5.86659	6.01369	0.0208893	6.72597	6.78387	0.0107967	7.64768	7.68811	0.00135575	8.70914	8.71713	-0.00881392	9.8208	9.81688	-0.0125296	10.9047	10.8896	0.014935	11.8554	11.8942
0.0528041	0.909308	1.0904	0.0494251	1.89428	2.14094	0.0472463	2.95329	3.17694	0.0418294	3.94905	4.20946	0.0369282	4.93453	5.15269	0.0307252	5.86481	6.01831	0.0211313	6.73141	6.789	0.0110705	7.65045	7.69116	0.00160101	8.70847	8.71742	-0.00863404	9.8303	9.81613	-0.0123158	10.9147	10.8888	0.0150995	11.8699	11.8948
0.0529768	0.91344	1.08892	0.0496256	1.90554	2.13889	0.0474343	2.95107	3.17516	0.0420929	3.96073	4.20837	0.037107	4.93805	5.15469	0.0309305	5.86441	6.02264	0.0213786	6.73495	6.79435	0.0113389	7.65253	7.69428	0.00184583	8.70851	8.71779	-0.00842342	9.82619	9.81527	-0.0121302	10.9093	10.8882	0.0153257	11.8628	11.8958
0.0531714	0.905375	1.08739	0.049844	1.90588	2.13678	0.0475447	2.98866	3.17408	0.0422881	3.93626	4.20748	0.0372809	4.93892	5.1565	0.0311514	5.8714	6.02733	0.0216412	6.74458	6.79994	0.0115998	7.65526	7.69733	0.00208868	8.70805	8.71818	-0.00822305	9.81637	9.81446	-0.0119506	10.908	10.8876	0.0155286	11.8441	11.8966
0.0533795	0.904618	1.08571	0.050049	1.89934	2.13469	0.0475491	2.96975	3.17399	0.0424625	3.92631	4.20668	0.0374736	4.93076	5.15845	0.0313739	5.87711	6.03194	0.0219123	6.74941	6.80574	0.011871	7.66144	7.70057	0.00232023	8.70998	8.71861	-0.00804155	9.81559	9.81376	-0.0117835	10.8986	10.887	0.0156396	11.8581	11.897
0.0535865	0.903615	1.08406	0.0502173	1.91035	2.13303	0.0476025	2.93111	3.1735	0.0426918	3.94391	4.20556	0.0376723	4.92546	5.16042	0.0315817	5.87743	6.03626	0.022151	6.74452	6.81091	0.0121599	7.6625	7.70411	0.00255459	8.71335	8.71908	-0.00784846	9.81997	9.81302	-0.0116428	10.904	10.8866	0.0157535	11.8714	11.8975
0.0537606	0.881858	1.08274	0.0503591	1.90879	2.13167	0.0477917	2.96323	3.17164	0.0429121	3.96303	4.20443	0.03784	4.93519	5.16201	0.0317757	5.88231	6.0403	0.022371	6.74562	6.81566	0.0124512	7.66388	7.70772	0.00280065	8.71293	8.71964	-0.00765381	9.82304	9.81227	-0.0115081	10.9069	10.8861	0.015934	11.8569	11.8982
0.0539003	0.882165	1.08167	0.0505065	1.90478	2.13023	0.0480114	2.97491	3.16951	0.0430831	3.95907	4.20352	0.0380105	4.94928	5.16354	0.0319465	5.87747	6.04369	0.0226088	6.7532	6.82084	0.0127227	7.6694	7.71114	0.0030441	8.71159	8.72022	-0.00747862	9.81759	9.81164	-0.0113415	10.8943	10.8856	0.0161735	11.8725	11.8993
0.0540846	0.910606	1.08031	0.0506543	1.90129	2.1289	0.0481454	2.93812	3.16817	0.0432468	3.95928	4.20259	0.0382123	4.94584	5.16526	0.0320996	5.88044	6.04663	0.0228436	6.76024	6.8258	0.0129743	7.67148	7.71435	0.00327869	8.71284	8.72085	-0.00729577	9.81103	9.81099	-0.0111552	10.8909	10.885	0.0164065	11.8882	11.9003
0.0543051	0.914276	1.07859	0.0508331	1.88446	2.12722	0.0482532	2.9227	3.16721	0.0433936	3.94999	4.2018	0.0384144	4.94222	5.16689	0.032281	5.89728	6.05011	0.0230674	6.76443	6.83076	0.0132314	7.6718	7.71774	0.00351375	8.71382	8.7215	-0.00709001	9.81353	9.81025	-0.0110011	10.9032	10.8845	0.0166335	11.9054	11.9012
0.0544832	0.89224	1.07734	0.0510865	1.90365	2.12482	0.0484394	2.94843	3.1654	0.0435014	3.9614	4.20117	0.0386059	4.94413	5.16843	0.0324842	5.90212	6.05391	0.0233052	6.76358	6.83594	0.0135045	7.67679	7.72132	0.0037339	8.71867	8.72217	-0.00688038	9.81348	9.80953	-0.0108766	10.9004	10.8841	0.0169342	11.8938	11.9025
0.0546093	0.902318	1.07639	0.0513376	1.92092	2.12255	0.0486667	2.94878	3.16322	0.0435702	3.95261	4.20077	0.0387957	4.94585	5.16981	0.0326756	5.90331	6.05764	0.0235445	6.7641	6.8409	0.0137824	7.67967	7.72508	0.00395498	8.72578	8.72287	-0.00667907	9.80956	9.80886	-0.0107285	10.8867	10.8837	0.0171631	11.8471	11.9035
0.0547598	0.931962	1.07531	0.0515148	1.90156	2.12103	0.0488629	2.93164	3.16144	0.0436728	3.9294	4.20018	0.0389702	4.95528	5.17099	0.0328755	5.90049	6.06129	0.0237507	6.77432	6.84542	0.0140628	7.68406	7.7289	0.00421839	8.7198	8.72379	-0.00648339	9.80848	9.80822	-0.0105384	10.894	10.8831	0.0171652	11.8918	11.9035
0.0549717	0.92104	1.07382	0.0516592	1.90069	2.11971	0.0490291	2.93185	3.15986	0.0438559	3.94684	4.19905	0.0391151	4.94999	5.17198	0.0330729	5.89606	6.0647	0.0239582	6.78783	6.84994	0.0143351	7.68958	7.73277	0.00448412	8.71344	8.72472	-0.00629882	9.8013	9.80765	-0.0103467	10.8994	10.8825	0.0172403	11.9892	11.9038
0.0551608	0.893292	1.07249	0.0518065	1.90145	2.1184	0.0492144	2.94251	3.15819	0.0440493	3.95713	4.19788	0.0392818	4.93444	5.17298	0.0332582	5.89735	6.06804	0.0242037	6.78686	6.85509	0.0145853	7.69002	7.73626	0.00472616	8.71465	8.72568	-0.00611069	9.79428	9.80706	-0.0101871	10.8876	10.8821	0.0174883	11.9912	11.9049
0.0552996	0.89813	1.07152	0.05198	1.89085	2.11693	0.0494041	2.94898	3.15645	0.044217	3.95506	4.19682	0.0394859	4.93684	5.17422	0.0334458	5.90037	6.07132	0.0244505	6.78629	6.86044	0.0148302	7.69221	7.73966	0.00496291	8.71443	8.7266	-0.00589929	9.79674	9.80644	-0.0100208	10.8751	10.8816	0.0176933	11.9746	11.9058
0.055442	0.906701	1.07056	0.0521423	1.87273	2.11556	0.0495673	2.94253	3.1549	0.044407	3.94154	4.19562	0.0396754	4.94554	5.17527	0.0336338	5.90252	6.07436	0.0246576	6.79847	6.86493	0.0150767	7.69549	7.74324	0.00519283	8.71606	8.72756	-0.00569958	9.80304	9.80586	-0.00981798	10.8809	10.881	0.0179187	11.9515	11.9068
0.055599	0.906263	1.06948	0.0522721	1.87115	2.11446	0.0497249	2.93989	3.15355	0.0446359	3.94773	4.19412	0.0398521	4.94921	5.17614	0.0338192	5.90412	6.07751	0.0248562	6.81067	6.86919	0.01531	7.70085	7.74656	0.00541876	8.71678	8.72856	-0.00551156	9.80553	9.80533	-0.00963641	10.896	10.8805	0.0181635	11.9354	11.9079
0.0557516	0.903162	1.06847	0.0524808	1.91121	2.11271	0.0498965	2.94496	3.15193	0.044849	3.96039	4.19274	0.0400267	4.95305	5.17701	0.0340138	5.90206	6.08059	0.0250902	6.80938	6.87408	0.015542	7.70723	7.74991	0.00565652	8.71468	8.72965	-0.00531305	9.80375	9.80479	-0.00948046	10.8994	10.88	0.0184586	11.9059	11.9092
0.0559119	0.895526	1.06741	0.0527242	1.92944	2.11074	0.0500651	2.95055	3.15042	0.0450105	3.94483	4.19167	0.0402099	4.96221	5.17782	0.0342267	5.90916	6.08407	0.0253335	6.81168	6.87916	0.0157803	7.71077	7.75344	0.00590731	8.71649	8.73084	-0.00511146	9.80291	9.80427	-0.00930961	10.8949	10.8796	0.0187986	11.8941	11.9107
0.0561015	0.905735	1.06616	0.0529126	1.9197	2.1092	0.0502215	2.95056	3.14909	0.0451473	3.94408	4.19072	0.0403934	4.96951	5.17857	0.0344289	5.91877	6.08716	0.0255812	6.81116	6.88443	0.0160225	7.71581	7.75701	0.00614585	8.72069	8.73202	-0.00490868	9.80182	9.80377	-0.00913013	10.8945	10.8791	0.0190127	11.9331	11.9117
0.0562865	0.916693	1.06493	0.053084	1.91973	2.10784	0.0503965	2.94105	3.14752	0.0452999	3.95358	4.18969	0.040558	4.96833	5.17923	0.0346106	5.92005	6.08988	0.0258159	6.80551	6.88947	0.0162884	7.71361	7.76105	0.00637286	8.72204	8.73315	-0.00470869	9.79921	9.80329	-0.00894237	10.8902	10.8786	0.019132	11.9256	11.9122
0.056442	0.910448	1.06397	0.0532486	1.91708	2.1065	0.0505735	2.93117	3.14604	0.0454638	3.95568	4.18859	0.0407256	4.96561	5.17984	0.0347804	5.92621	6.09239	0.0260118	6.81389	6.89344	0.0165656	7.71542	7.76528	0.00659453	8.72458	8.73431	-0.00451249	9.79847	9.80283	-0.00874065	10.8932	10.8781	0.0193423	11.8813	11.9132
0.0566081	0.899215	1.0629	0.053424	1.90969	2.10518	0.0507466	2.92556	3.14449	0.0456202	3.954	4.18748	0.0408838	4.95694	5.18033	0.0349599	5.93842	6.095	0.0262233	6.83033	6.89781	0.0168271	7.72101	7.76925	0.00681738	8.72742	8.73556	-0.00431747	9.79702	9.8024	-0.00856709	10.9104	10.8776	0.0196161	11.8666	11.9145
0.0567924	0.896953	1.06177	0.0536146	1.9095	2.10371	0.0509334	2.92695	3.14295	0.045773	3.95419	4.18642	0.0410315	4.95498	5.18079	0.0351454	5.9456	6.09768	0.0264753	6.8294	6.9032	0.0170546	7.71706	7.77263	0.00703476	8.73129	8.73674	-0.00411928	9.79538	9.80198	-0.00845307	10.8953	10.8773	0.0197963	11.8921	11.9153
0.0569472	0.911199	1.06078	0.0537929	1.91491	2.10234	0.0511294	2.9226	3.14126	0.0459648	3.97841	4.18508	0.0412157	4.97488	5.18131	0.0353227	5.95102	6.10003	0.0267382	6.83408	6.90855	0.0172503	7.72223	7.77572	0.00724642	8.73487	8.73801	-0.00391321	9.7968	9.80155	-0.00833538	10.8809	10.877	0.0199311	11.9017	11.9159
0.0570881	0.920726	1.05993	0.0539734	1.92319	2.10099	0.0513358	2.92357	3.1395	0.0461729	3.99009	4.18358	0.0414258	4.97798	5.18183	0.0355339	5.93908	6.10286	0.0269912	6.84139	6.91366	0.0174742	7.73831	7.77914	0.00746947	8.73448	8.73931	-0.00370961	9.7982	9.80117	-0.00816939	10.8915	10.8766	0.0201653	11.8736	11.917
0.0572543	0.913853	1.05896	0.0541715	1.92118	2.09951	0.0515075	2.94114	3.13809	0.0463457	3.98226	4.18229	0.0415954	4.95738	5.18219	0.0357491	5.92728	6.10573	0.0272055	6.83368	6.91813	0.017738	7.74034	7.78337	0.0077028	8.73768	8.74071	-0.00351967	9.7939	9.80082	-0.00797958	10.8889	10.8762	0.0204476	11.8635	11.9183
0.0574342	0.915184	1.05788	0.054359	1.91292	2.09812	0.0516594	2.95082	3.13686	0.0465376	3.96653	4.18091	0.0417529	4.94756	5.18248	0.0359038	5.94556	6.10764	0.0273651	6.84733	6.92136	0.0179935	7.74015	7.78731	0.00794927	8.73642	8.74228	-0.00332686	9.78941	9.80049	-0.00778371	10.8883	10.8757	0.0206134	11.8968	11.9191
0.0576012	0.923605	1.05688	0.0545312	1.91403	2.09689	0.0518377	2.9452	3.13539	0.0467593	3.96607	4.17931	0.0419455	4.95649	5.18281	0.0360376	5.95693	6.10939	0.0275127	6.85933	6.92417	0.0182443	7.7418	7.79127	0.00819355	8.73418	8.74383	-0.00311882	9.7897	9.80015	-0.00759264	10.8901	10.8753	0.0207432	11.9156	11.9197
0.0577535	0.923964	1.056	0.0547164	1.92305	2.09554	0.0520261	2.94563	3.13386	0.0469251	3.99417	4.17807	0.0421443	4.95975	5.18306	0.0362129	5.94614	6.11146	0.0277098	6.85012	6.92817	0.0184882	7.74158	7.79525	0.00842499	8.73601	8.74535	-0.00291345	9.79088	9.79983	-0.00741242	10.8868	10.8749	0.0209176	11.9119	11.9205
0.0579061	0.924589	1.05507	0.0549236	1.9188	2.09413	0.0522076	2.94922	3.13242	0.0470477	4.00177	4.17719	0.0423501	4.96829	5.18329	0.0363986	5.93935	6.11372	0.027929	6.84913	6.93254	0.0187232	7.74326	7.79893	0.00866184	8.74023	8.74697	-0.00270406	9.79488	9.79953	-0.00723975	10.8877	10.8745	0.021047	11.8906	11.9211
0.0580394	0.912252	1.05433	0.0551172	1.90611	2.09274	0.0523946	2.95739	3.131	0.0472134	3.98426	4.17601	0.0425369	4.98512	5.18344	0.036556	5.94787	6.11557	0.0281352	6.85374	6.93668	0.0189531	7.74368	7.80263	0.00888752	8.74761	8.74857	-0.00249242	9.79737	9.79925	-0.00706191	10.8919	10.8741	0.0211751	11.8743	11.9217
0.0581723	0.9017	1.05359	0.0552476	1.92591	2.09185	0.0525929	2.95798	3.12943	0.0473943	3.97226	4.17468	0.0426717	4.97244	5.18352	0.036703	5.95275	6.11716	0.0283561	6.86651	6.94098	0.0191587	7.751	7.80602	0.00908737	8.74742	8.74999	-0.00229695	9.79331	9.79902	-0.00688138	10.8941	10.8737	0.0213971	11.9009	11.9228
0.0583365	0.910097	1.05263	0.0553722	1.94793	2.09103	0.0527688	2.94531	3.12803	0.0475753	3.96227	4.17328	0.0427969	4.96706	5.18358	0.0368665	5.94782	6.11903	0.0285884	6.87172	6.94545	0.0193473	7.7542	7.80909	0.00929474	8.74435	8.75143	-0.00210185	9.79008	9.7988	-0.00671756	10.8868	10.8734	0.0216977	11.8951	11.9242
0.0585112	0.910873	1.05168	0.0556094	1.90938	2.08942	0.052903	2.95614	3.12704	0.0477762	3.96356	4.1718	0.0429716	4.99282	5.18362	0.0370811	5.97193	6.12128	0.0288013	6.86913	6.94948	0.0195294	7.75873	7.81202	0.00952372	8.74845	8.75313	-0.00190016	9.78911	9.7986	-0.00655337	10.8808	10.8731	0.0219653	11.8721	11.9255
0.0587079	0.927409	1.05058	0.055873	1.87952	2.0877	0.0530125	2.9544	3.1262	0.0479569	3.97488	4.17046	0.0431665	5.00347	5.18362	0.0373307	5.97422	6.12386	0.0289846	6.87869	6.95292	0.0197406	7.77454	7.81544	0.00976602	8.74774	8.75501	-0.00170135	9.78924	9.79841	-0.00637858	10.8796	10.8727	0.0221349	11.888	11.9262
0.0589181	0.93295	1.04944	0.0560112	1.91294	2.08679	0.053144	2.94236	3.12521	0.0480924	3.96085	4.1695	0.0433199	4.98969	5.18359	0.0375433	5.95526	6.12595	0.0291315	6.87221	6.95576	0.0200119	7.76877	7.81984	0.010011	8.74719	8.75686	-0.00150685	9.78764	9.79826	-0.0062092	10.8819	10.8724	0.0222712	11.8855	11.9269
0.0591091	0.925286	1.04842	0.0561172	1.9387	2.08608	0.0533244	2.95764	3.12386	0.0482476	3.93962	4.16831	0.0434892	4.97012	5.18352	0.0377149	5.95987	6.12758	0.0293023	6.85754	6.95896	0.0203121	7.77354	7.82476	0.0102352	8.75295	8.75866	-0.00130558	9.78452	9.79811	-0.00604767	10.8801	10.8721	0.0225072	11.8444	11.928
0.059272	0.935595	1.04757	0.0562768	1.93286	2.08505	0.0535272	2.9575	3.1223	0.0484613	3.94892	4.16675	0.0436848	4.96327	5.1834	0.0378742	5.95752	6.12908	0.0295359	6.8702	6.96344	0.0205953	7.78276	7.82953	0.0104415	8.75433	8.76026	-0.00109879	9.7832	9.79798	-0.00588676	10.8783	10.8718	0.0228137	11.8341	11.9295
0.0594264	0.943273	1.04673	0.0564422	1.92953	2.08404	0.0537343	2.96046	3.12083	0.0486501	3.96937	4.16534	0.0438464	4.97508	5.18327	0.038023	5.96064	6.13044	0.0297646	6.88275	6.9675	0.0208221	7.7727	7.83315	0.0106542	8.75344	8.76196	-0.000899917	9.7841	9.79788	-0.00572192	10.8782	10.8715	0.0230061	11.8688	11.9304
0.059603	0.9357	1.04585	0.0566073	1.92666	2.08297	0.0539164	2.97593	3.11944	0.0487856	3.96191	4.1643	0.0439793	4.97192	5.18314	0.0381838	5.97303	6.13185	0.0299769	6.89043	6.97152	0.0210095	7.7768	7.83628	0.0108812	8.75775	8.76385	-0.00069364	9.78849	9.7978	-0.00555508	10.8772	10.8713	0.0231066	11.8692	11.9309
0.0597554	0.909645	1.04503	0.056787	1.93227	2.08186	0.054062	2.97195	3.11844	0.0489231	3.95549	4.16333	0.0441286	4.96146	5.18297	0.0383802	5.96495	6.13356	0.0301848	6.89853	6.97514	0.0212331	7.79626	7.83991	0.0111086	8.76112	8.76578	-0.000486205	9.79161	9.79774	-0.00537659	10.8818	10.871	0.0232303	11.8649	11.9315
0.0598776	0.906231	1.04442	0.0569713	1.93523	2.08075	0.0542208	2.96141	3.11729	0.0491042	3.97492	4.162	0.0443	4.96262	5.18276	0.038584	5.95989	6.1352	0.0303877	6.90614	6.9789	0.0215028	7.79695	7.84438	0.0113304	8.76325	8.76766	-0.00028325	9.7928	9.7977	-0.00519624	10.8848	10.8707	0.0233746	11.8698	11.9322
0.0600395	0.930188	1.04361	0.0571373	1.92805	2.07972	0.0544058	2.96448	3.11595	0.049293	3.98617	4.1606	0.0444731	4.96172	5.18251	0.0387611	5.96893	6.13663	0.030605	6.90605	6.98262	0.0217612	7.79343	7.84868	0.0115566	8.76351	8.76965	-7.30138e-05	9.79108	9.79768	-0.00503181	10.88	10.8704	0.0234859	11.8821	11.9327
0.0602127	0.943521	1.04276	0.0572924	1.92672	2.07883	0.0545986	2.96263	3.11462	0.0494516	3.98087	4.15942	0.0446604	4.96976	5.18221	0.0389067	5.96133	6.13778	0.0308211	6.90553	6.98647	0.0219916	7.80045	7.85248	0.0117817	8.76351	8.77158	0.000130784	9.78715	9.79768	-0.00487169	10.8782	10.8702	0.0236973	11.9451	11.9337
0.0603198	0.912014	1.04221	0.0574816	1.94604	2.0777	0.0547762	2.95211	3.11338	0.0496143	3.97421	4.15824	0.0448375	4.98173	5.18188	0.0390435	5.95943	6.13875	0.0310345	6.90687	6.9901	0.0221983	7.79966	7.85596	0.0120051	8.76457	8.77363	0.00033253	9.78456	9.7977	-0.00470045	10.8823	10.8699	0.0239553	11.9801	11.935
0.0603943	0.906827	1.04187	0.0576881	1.95293	2.07647	0.0549218	2.96023	3.11242	0.0498133	3.98886	4.15677	0.0449973	4.98477	5.18157	0.0391887	5.96232	6.13983	0.0312401	6.90462	6.99369	0.022401	7.7996	7.85927	0.0122161	8.76128	8.77553	0.000536575	9.78251	9.79775	-0.00452145	10.882	10.8697	0.0240665	11.9434	11.9355
0.0605164	0.934237	1.04123	0.0578508	1.93437	2.07555	0.0550683	2.97108	3.1114	0.0499997	4.00821	4.15538	0.0451645	4.98307	5.18124	0.0393535	5.95543	6.14095	0.0314479	6.90087	6.99724	0.0225992	7.79784	7.86258	0.0124188	8.76051	8.77736	0.000738437	9.78149	9.79781	-0.00434827	10.8783	10.8694	0.0241658	11.9204	11.936
0.0606807	0.930644	1.04046	0.057995	1.92867	2.07469	0.0552438	2.96409	3.11025	0.0501351	3.99902	4.15435	0.0453219	4.97606	5.18088	0.0395448	5.96307	6.14223	0.0316545	6.89601	7.00058	0.0227876	7.7996	7.86572	0.0126395	8.76656	8.77939	0.000942736	9.78139	9.7979	-0.00417889	10.8771	10.8692	0.024383	11.9584	11.937
0.0608661	0.942045	1.03955	0.0581813	1.94692	2.07367	0.0554075	2.94846	3.10912	0.0502925	3.97935	4.15326	0.0454828	4.96836	5.18051	0.0397377	5.96753	6.14352	0.0318513	6.896	7.00387	0.0229958	7.8093	7.86919	0.0128553	8.77311	8.78146	0.00114087	9.78334	9.79801	-0.00400498	10.8781	10.869	0.0246009	11.9968	11.9381
0.0610655	0.94262	1.0386	0.0583827	1.95392	2.07255	0.0555545	2.94527	3.10819	0.0504495	3.95631	4.1521	0.0456789	4.98156	5.18001	0.039919	5.96619	6.14463	0.032033	6.88767	7.00681	0.0232097	7.81528	7.87265	0.0130744	8.78192	8.78345	0.00133799	9.78542	9.79813	-0.00383047	10.8787	10.8688	0.0247179	11.9823	11.9386
0.0612351	0.920835	1.0378	0.0585308	1.93027	2.07172	0.0557149	2.9499	3.10715	0.0505688	3.95722	4.15123	0.0458603	5.00056	5.17954	0.0400815	5.97451	6.14558	0.0321847	6.89349	7.00922	0.0234004	7.81382	7.87578	0.0133035	8.78578	8.78566	0.00155195	9.7818	9.79829	-0.00366051	10.8768	10.8686	0.0249766	11.9007	11.9399
0.0613664	0.926165	1.0372	0.0586542	1.92394	2.07107	0.0558751	2.95274	3.10604	0.0507167	3.97659	4.15015	0.0460138	5.00575	5.17912	0.0402394	5.98122	6.14649	0.032345	6.90635	7.01194	0.023578	7.81716	7.87874	0.0135274	8.7893	8.7879	0.00176798	9.77841	9.79847	-0.00349254	10.8769	10.8684	0.0253821	11.8795	11.9418
0.0614927	0.930384	1.03664	0.0588053	1.93316	2.0702	0.0560515	2.9671	3.10495	0.0508732	3.98805	4.14907	0.0461875	4.99831	5.17861	0.0403984	5.98599	6.14736	0.0325242	6.90867	7.01462	0.0237661	7.82606	7.88186	0.0137499	8.79263	8.79006	0.00196115	9.78275	9.79865	-0.00332804	10.8751	10.8682	0.0256294	11.9294	11.943
0.0616471	0.916677	1.03591	0.0589796	1.9287	2.06928	0.0562545	2.96429	3.10368	0.0510153	3.99302	4.148	0.0463701	4.99548	5.17807	0.0405568	5.99275	6.1482	0.0327183	6.91967	7.01773	0.0240115	7.81265	7.8858	0.0139573	8.79063	8.79214	0.00214984	9.78628	9.79885	-0.00316192	10.8721	10.868	0.025777	11.946	11.9437
0.0618191	0.913095	1.03514	0.0591682	1.93223	2.06827	0.056425	2.94074	3.10261	0.0511882	3.98065	4.14678	0.046548	4.99632	5.17751	0.0407258	5.99233	6.14906	0.0329213	6.92461	7.02081	0.0243161	7.82186	7.89086	0.0141587	8.79096	8.79415	0.00235534	9.78328	9.79909	-0.00299004	10.8717	10.8679	0.0259645	11.9407	11.9446
0.0619654	0.925329	1.03447	0.0593959	1.91496	2.06707	0.0565564	2.94176	3.10174	0.051372	3.97322	4.1455	0.0467012	4.98134	5.17702	0.0409085	6.00096	6.14992	0.0331043	6.91995	7.02353	0.024597	7.83819	7.89542	0.01436	8.79144	8.79617	0.00256753	9.78248	9.79936	-0.00282015	10.8723	10.8677	0.0261846	11.9531	11.9456
0.0621188	0.946423	1.0338	0.0596568	1.9144	2.06572	0.0566927	2.94548	3.10094	0.0515312	3.97947	4.14437	0.0468373	4.9776	5.17656	0.0411023	6.00165	6.15079	0.0332689	6.92432	7.02608	0.0248007	7.82411	7.89867	0.0145686	8.78923	8.79832	0.00277062	9.78497	9.79963	-0.002653	10.8705	10.8676	0.0265052	11.9213	11.9472
0.0623224	0.932085	1.03292	0.0598195	1.96626	2.06491	0.056846	2.93944	3.09996	0.0517022	3.99542	4.14318	0.0469846	4.98055	5.17609	0.0412862	5.99624	6.15161	0.0334384	6.93272	7.02859	0.0249818	7.82155	7.90158	0.0147927	8.79301	8.80059	0.00296772	9.78468	9.79992	-0.0024848	10.8686	10.8674	0.0267681	11.8576	11.9484
0.0625332	0.920527	1.03201	0.0598868	1.97015	2.06455	0.0570099	2.93993	3.09899	0.0519197	3.98226	4.14164	0.0471476	4.97421	5.1755	0.0414382	6.00927	6.15222	0.0335864	6.95069	7.03078	0.0251703	7.82183	7.90464	0.0150149	8.79732	8.80287	0.00315591	9.78754	9.80021	-0.00231351	10.8689	10.8673	0.0268073	11.893	11.9486
0.0627027	0.936917	1.03128	0.0599955	1.94958	2.064	0.0571507	2.95224	3.09814	0.0521307	3.96283	4.14018	0.0473345	4.98124	5.17485	0.0415764	6.01641	6.15277	0.0337206	6.96554	7.03266	0.0253544	7.82285	7.90754	0.0152205	8.79574	8.80508	0.00334574	9.79262	9.80053	-0.00214005	10.8682	10.8672	0.026889	11.9582	11.949
0.0628372	0.931288	1.03069	0.0601444	1.95105	2.0633	0.0572851	2.96377	3.09731	0.0523013	3.96845	4.13901	0.047531	4.98153	5.17412	0.0417486	6.0037	6.1534	0.0339405	6.93472	7.0358	0.0255592	7.83339	7.9109	0.0154252	8.79401	8.8073	0.00354486	9.79347	9.80086	-0.0019621	10.8698	10.8671	0.0270878	11.9587	11.95
0.0629652	0.929779	1.03014	0.0603091	1.94343	2.06246	0.0574486	2.95731	3.09636	0.0524628	3.96883	4.13791	0.0477123	4.97336	5.17344	0.0419343	5.99772	6.15403	0.0341804	6.91041	7.03916	0.0257501	7.84743	7.91394	0.0156342	8.79385	8.80943	0.00374345	9.7943	9.80123	-0.00178582	10.8718	10.867	0.0271592	11.8951	11.9503
0.0631101	0.940831	1.02955	0.0604811	1.93816	2.06163	0.0576325	2.96289	3.09531	0.0526048	3.97964	4.13695	0.0478737	4.97726	5.17282	0.0421242	5.98956	6.15466	0.0343338	6.93003	7.04122	0.0259515	7.86968	7.91712	0.0158213	8.80121	8.81147	0.00395651	9.78978	9.80165	-0.00160971	10.8743	10.8669	0.0272227	11.8519	11.9506
0.0632432	0.95762	1.02901	0.0606549	1.93268	2.0608	0.0578279	2.96084	3.09415	0.0527194	3.97618	4.13614	0.0480385	4.98458	5.17216	0.0423047	5.97412	6.15521	0.0344649	6.94235	7.043	0.0261955	7.87078	7.92107	0.0160176	8.81448	8.81363	0.00417915	9.78845	9.8021	-0.00143499	10.8769	10.8668	0.0275003	11.905	11.9519
0.0633506	0.957477	1.02856	0.0608323	1.92942	2.05994	0.0580313	2.964	3.09301	0.052857	3.96073	4.13519	0.0481998	4.99242	5.17152	0.0424491	5.98051	6.15564	0.0346251	6.93832	7.04528	0.0264174	7.86251	7.92453	0.0162347	8.81788	8.81591	0.00439399	9.7901	9.80256	-0.00126695	10.8764	10.8667	0.0278153	11.941	11.9534
0.0635063	0.926351	1.0279	0.0609809	1.94167	2.05923	0.0582194	2.97564	3.09193	0.0530371	3.96953	4.13398	0.0483409	4.98884	5.17095	0.042597	5.98986	6.15605	0.0348123	6.94828	7.04767	0.0266453	7.85326	7.92813	0.0164429	8.81736	8.81821	0.00459246	9.78511	9.80301	-0.00109284	10.8738	10.8667	0.028059	11.946	11.9545
0.0637035	0.921352	1.02713	0.0611178	1.94967	2.05857	0.0583633	2.96094	3.09115	0.0532178	3.9763	4.13277	0.0484912	4.98062	5.17033	0.0427675	5.98501	6.15648	0.0349953	6.95836	7.05015	0.0268981	7.85413	7.93202	0.0166562	8.8149	8.82063	0.0047857	9.7835	9.80348	-0.000923662	10.868	10.8666	0.028298	11.9471	11.9557
0.0638761	0.932068	1.02641	0.0613125	1.92522	2.05769	0.0584962	2.95409	3.09037	0.0534023	3.9876	4.13158	0.0486579	4.98176	5.16962	0.0429502	5.98829	6.1569	0.0351828	6.97508	7.05246	0.0271079	7.87214	7.93526	0.0168655	8.81108	8.82296	0.00498972	9.78618	9.80397	-0.000761409	10.8656	10.8666	0.0284469	11.8932	11.9564
0.0640211	0.924975	1.02585	0.0615092	1.89836	2.05677	0.0586599	2.96615	3.08949	0.0536119	3.98332	4.13019	0.0488225	4.98447	5.16895	0.0431159	6.00021	6.15727	0.0354177	6.96418	7.05548	0.027282	7.87726	7.93788	0.0170598	8.81324	8.82508	0.00519458	9.78739	9.80448	-0.000588239	10.8689	10.8665	0.028498	11.8933	11.9566
0.0641604	0.922437	1.0253	0.0616502	1.90407	2.05613	0.0588403	2.96664	3.08851	0.0538059	3.96825	4.12889	0.048996	4.99417	5.16817	0.0432687	6.00665	6.15757	0.0356473	6.94837	7.05832	0.0274674	7.87655	7.94078	0.0172563	8.81691	8.82732	0.00540182	9.78992	9.80503	-0.000411059	10.8697	10.8665	0.0285597	11.9049	11.9569
0.0643181	0.933174	1.02468	0.0618509	1.9487	2.05523	0.0590084	2.95846	3.08759	0.0539777	3.96715	4.12778	0.0491681	5.00206	5.16743	0.0434213	6.01187	6.15784	0.0358041	6.97188	7.06014	0.0276272	7.86329	7.94322	0.0174629	8.81607	8.82957	0.00561468	9.78997	9.80561	-0.000244637	10.8639	10.8665	0.0285725	11.9371	11.9569
0.06449	0.932937	1.02402	0.0620552	1.98708	2.05429	0.0591669	2.95684	3.08673	0.0541161	3.94496	4.12688	0.049325	5.00162	5.16677	0.0435575	6.0073	6.15808	0.035928	6.98123	7.06169	0.0277702	7.86002	7.94534	0.0176754	8.81768	8.83206	0.00582151	9.78667	9.8062	-7.33598e-05	10.8569	10.8665	0.0286608	12.0289	11.9573
0.064655	0.927779	1.02341	0.0621669	1.97114	2.05381	0.0593217	2.95381	3.08594	0.0542037	3.95356	4.12636	0.0494925	4.9949	5.16601	0.0436974	6.00125	6.1583	0.0360813	6.97345	7.06346	0.0279618	7.8801	7.9482	0.0178939	8.81664	8.83445	0.00599572	9.79553	9.80673	0.000105492	10.8536	10.8665	0.0289553	12.0008	11.9587
0.0648512	0.905168	1.02265	0.062305	1.94288	2.05319	0.0594645	2.95766	3.0852	0.0542964	3.96774	4.12572	0.0496524	4.98198	5.1653	0.0438736	6.01887	6.15854	0.0362486	6.97295	7.06543	0.0282228	7.86684	7.95209	0.0181267	8.82179	8.83719	0.00616483	9.80525	9.80722	0.000281542	10.852	10.8665	0.0292954	11.9968	11.9603
0.065128	0.936902	1.0216	0.0624928	1.94163	2.05241	0.0596033	2.96001	3.08447	0.0544373	3.95324	4.12483	0.0497954	4.98076	5.16461	0.0440877	6.01205	6.15881	0.0364133	6.97459	7.06726	0.0284911	7.85485	7.95609	0.018344	8.83254	8.83961	0.00637325	9.79876	9.80787	0.000458435	10.8506	10.8665	0.0296901	11.9604	11.9621
0.0653954	0.969866	1.0206	0.0626941	1.93306	2.05155	0.0597397	2.96304	3.08375	0.0546313	3.96895	4.12363	0.0499558	4.99024	5.16388	0.0442965	6.00055	6.15902	0.0365817	6.97915	7.06917	0.028678	7.87813	7.95888	0.0185255	8.82941	8.8418	0.00658917	9.79427	9.80857	0.000626106	10.8534	10.8666	0.0298015	11.9857	11.9626
0.0655883	0.951272	1.01991	0.0629176	1.93611	2.05058	0.0598879	2.97495	3.08298	0.0548258	3.9817	4.12238	0.0501171	4.99743	5.16314	0.0444738	6.00797	6.15916	0.0367642	6.97447	7.07116	0.028845	7.89704	7.96137	0.0186979	8.82954	8.84376	0.00679406	9.79455	9.80923	0.000794521	10.8574	10.8666	0.0299083	11.9178	11.9631
0.0657209	0.976465	1.01944	0.0630606	1.9841	2.04999	0.0600464	2.9787	3.08217	0.0550219	4.00038	4.1212	0.0502627	4.9967	5.16249	0.0446224	5.9978	6.15927	0.0369379	6.96354	7.07311	0.0290299	7.90499	7.96398	0.0188927	8.84022	8.84597	0.00699849	9.79472	9.80994	0.00096904	10.8579	10.8666	0.0299701	11.8555	11.9634
0.065771	0.93984	1.01926	0.0631155	1.98474	2.04974	0.0601825	2.96834	3.08151	0.0552268	4.01067	4.1199	0.0504142	4.99243	5.16179	0.044734	6.01031	6.15934	0.0371051	6.95779	7.07492	0.0291928	7.9041	7.96628	0.0190952	8.84598	8.84841	0.00718433	9.80159	9.81057	0.00114345	10.8586	10.8667	0.0300032	11.8928	11.9635
0.0658035	0.922661	1.01915	0.0632234	1.95468	2.04933	0.0603411	2.94822	3.08071	0.0553689	3.97968	4.11904	0.0505779	4.99582	5.16099	0.0448388	6.02029	6.15939	0.037287	6.95896	7.0768	0.0293873	7.88919	7.96914	0.0192558	8.8326	8.85028	0.00736914	9.80972	9.81124	0.00132145	10.8581	10.8668	0.0304132	11.8984	11.9654
0.0658997	0.951319	1.0188	0.0633817	1.95282	2.04867	0.0605414	2.95141	3.07973	0.0554811	3.97186	4.11838	0.0507274	5.00671	5.16028	0.0449807	6.00662	6.15945	0.0374068	6.99256	7.07803	0.0296056	7.8839	7.97227	0.019427	8.81792	8.85227	0.00758441	9.80569	9.81201	0.00149792	10.8568	10.8668	0.0306489	11.9925	11.9665
0.0660315	0.951832	1.01833	0.0635362	1.95315	2.04802	0.060738	2.95495	3.07875	0.0556475	3.99938	4.11735	0.0508702	5.01585	5.15961	0.0451601	6.01724	6.15949	0.037491	7.01363	7.07884	0.0297993	7.89004	7.97494	0.0196427	8.8212	8.85474	0.00780086	9.80138	9.81283	0.00168163	10.8517	10.8669	0.03073	12.0212	11.9668
0.0661528	0.944427	1.01791	0.0636848	1.94999	2.04745	0.06091	2.94366	3.07793	0.0558435	4.0049	4.11621	0.0510659	4.99258	5.15865	0.0453736	6.00577	6.15952	0.0376878	6.96893	7.08084	0.0299714	7.8865	7.97731	0.0198463	8.82836	8.85721	0.00801102	9.79947	9.81364	0.00186769	10.8469	10.867	0.0308793	12.0015	11.9675
0.0662839	0.932026	1.01746	0.0638442	1.94117	2.04681	0.0610425	2.95573	3.0773	0.0560156	3.99509	4.11514	0.0512876	4.9831	5.15759	0.0455962	5.99857	6.1595	0.0379599	6.96391	7.08348	0.0301162	7.89537	7.97939	0.0200361	8.83098	8.85945	0.00822134	9.79728	9.81446	0.00204985	10.8447	10.8671	0.0310163	11.9645	11.9681
0.0664563	0.949124	1.01683	0.0640194	1.94099	2.04609	0.0611738	2.96928	3.07668	0.0561443	4.01354	4.11443	0.0514726	4.99524	5.15672	0.0457867	6.01087	6.15946	0.0381732	6.9907	7.08547	0.0302649	7.90883	7.98132	0.0201855	8.84895	8.86122	0.00842583	9.79755	9.81531	0.00223176	10.8419	10.8673	0.0311808	11.9229	11.9689
0.0666324	0.960997	1.01625	0.0641929	1.94235	2.04543	0.0613288	2.96673	3.07593	0.0562455	4.01677	4.11378	0.0516274	4.98959	5.15594	0.0459337	5.99638	6.15941	0.0383383	6.99317	7.08704	0.0304262	7.9148	7.98364	0.020341	8.87528	8.863	0.00864416	9.80332	9.81617	0.00238604	10.8516	10.8674	0.0314304	11.9278	11.97
0.0668607	1.02218	1.01547	0.0643979	1.96542	2.04461	0.0614968	2.97373	3.07514	0.0563895	3.99266	4.11296	0.0517641	4.99522	5.1553	0.0460446	6.00517	6.15937	0.0385104	6.99116	7.08858	0.0305857	7.92143	7.98581	0.020572	8.86523	8.86572	0.00887067	9.80496	9.81714	0.00253815	10.8616	10.8675	0.0316099	11.9662	11.9708
0.0671763	1.00897	1.01439	0.0645979	1.98717	2.04384	0.0616644	2.97961	3.07439	0.0565692	3.98902	4.11192	0.0519027	5.00373	5.15462	0.0461777	6.03232	6.15929	0.0386488	6.96735	7.08983	0.0307598	7.91909	7.9881	0.0208064	8.85508	8.86857	0.00906549	9.79374	9.818	0.00273096	10.8517	10.8676	0.0316631	11.9388	11.971
0.0674072	0.924754	1.01363	0.0647309	1.96691	2.04335	0.0617921	2.95966	3.0738	0.0567469	3.98692	4.11089	0.0520635	4.99733	5.15383	0.046352	6.03064	6.15919	0.0387631	6.96159	7.0908	0.0309633	7.93315	7.99077	0.0210108	8.85974	8.87095	0.00923835	9.79257	9.81874	0.00292969	10.8439	10.8678	0.0317361	11.9132	11.9714
0.0675213	0.934567	1.01327	0.0648476	1.95994	2.04289	0.0619134	2.94728	3.07325	0.0569363	3.99174	4.1098	0.0522377	4.99826	5.15294	0.0465172	6.0224	6.15906	0.0389114	6.97595	7.09209	0.0312187	7.91966	7.9942	0.0211973	8.85667	8.87321	0.00943509	9.80174	9.81963	0.00310526	10.8475	10.868	0.031919	11.944	11.9721
0.0676423	0.952522	1.01288	0.0649884	1.96727	2.04237	0.0620683	2.9546	3.07253	0.057117	4.00058	4.10879	0.0523867	5.01391	5.1522	0.046677	6.01791	6.15893	0.0390756	6.97838	7.09353	0.0314672	7.90026	7.99745	0.021411	8.84241	8.87571	0.00963228	9.8092	9.82049	0.00327633	10.8496	10.8682	0.0321615	11.9359	11.9732
0.0677869	0.951462	1.0124	0.0651475	1.9624	2.04177	0.0621917	2.97876	3.07199	0.0572733	3.99546	4.10795	0.0525055	5.01272	5.15161	0.0468351	6.01159	6.15878	0.0392311	6.97613	7.09477	0.0316561	7.91151	7.9999	0.0216458	8.83555	8.87858	0.00981767	9.81307	9.82136	0.00344609	10.8519	10.8683	0.0324839	11.9672	11.9746
0.0679066	0.930957	1.01201	0.0653064	1.95759	2.04118	0.0622824	2.98646	3.07159	0.057398	4.01005	4.10722	0.0526495	4.99645	5.15091	0.0469935	6.00605	6.15862	0.0393951	6.9695	7.09616	0.0318002	7.90005	8.00168	0.0218026	8.86121	8.88036	0.0100009	9.81707	9.8222	0.00361455	10.8541	10.8685	0.0327909	12.0024	11.9759
0.068021	0.918052	1.01166	0.0654454	1.96492	2.04067	0.0624375	2.95595	3.07088	0.0575041	4.01488	4.10667	0.0528233	4.99814	5.15007	0.0471574	6.00337	6.15843	0.0395947	6.98348	7.09766	0.0319341	7.89527	8.00333	0.0219427	8.8851	8.88204	0.0101726	9.8167	9.82301	0.00380909	10.8443	10.8687	0.0329198	11.9408	11.9765
0.068187	0.941076	1.01113	0.0655824	1.97298	2.0402	0.0626399	2.95179	3.07	0.057616	4.01515	4.10601	0.0529871	5.00524	5.14922	0.0472941	6.01694	6.15827	0.0398056	6.98864	7.09936	0.0321025	7.9092	8.00546	0.0221196	8.88893	8.88418	0.010316	9.82799	9.82373	0.00401114	10.8366	10.869	0.0329931	11.9208	11.9768
0.0683708	0.948597	1.01056	0.0657518	1.96034	2.03958	0.062823	2.95814	3.06922	0.0577278	4.01565	4.10541	0.0531269	4.99711	5.14853	0.0474262	6.02986	6.15808	0.0399623	6.96157	7.10049	0.0322711	7.9207	8.00758	0.0222756	8.88353	8.88609	0.0104365	9.83108	9.82431	0.00419425	10.8391	10.8692	0.033114	11.9236	11.9773
0.0685365	0.944572	1.01003	0.065919	1.94418	2.03898	0.0629943	2.9583	3.06849	0.057878	3.99252	4.10459	0.0532641	4.9919	5.14788	0.0476065	6.01105	6.15783	0.0400361	6.98354	7.10108	0.0324043	7.91517	8.00918	0.0224625	8.86584	8.88824	0.0106164	9.80982	9.8252	0.00437033	10.8386	10.8694	0.0332208	11.9376	11.9778
0.0686983	0.943691	1.00954	0.0660316	1.96199	2.03859	0.0631564	2.96333	3.06777	0.0580689	3.99395	4.10356	0.0534195	4.99871	5.14708	0.0478042	6.00224	6.15755	0.0401243	7.02212	7.10167	0.0325281	7.91498	8.01077	0.02268	8.86033	8.89087	0.0108512	9.80971	9.82635	0.00454821	10.8366	10.8697	0.0332511	11.912	11.9779
0.0688534	0.937627	1.00908	0.0661355	1.97865	2.0382	0.0633258	2.97409	3.06705	0.0582377	4.00909	4.10265	0.0535904	4.99572	5.14624	0.0479709	6.01312	6.15728	0.0403027	7.00185	7.10296	0.032721	7.95563	8.01307	0.0228664	8.86874	8.89313	0.0110806	9.81161	9.82752	0.00473033	10.8364	10.8699	0.0332934	11.8822	11.9781
0.06901	0.931475	1.0086	0.0663113	1.95081	2.03761	0.0635062	2.97634	3.0663	0.0583998	4.02351	4.10181	0.053762	4.99292	5.14539	0.0481164	6.01185	6.15702	0.0405125	6.99906	7.10443	0.0329796	7.95648	8.01618	0.0230563	8.88128	8.8954	0.0113171	9.81651	9.82876	0.00489862	10.8421	10.8702	0.0335522	11.958	11.9792
0.0691847	0.938466	1.00809	0.066515	1.9372	2.03691	0.0636751	2.9724	3.0656	0.0585818	4.0218	4.10086	0.0539061	5.006	5.14464	0.0482512	6.01703	6.1568	0.0407017	7.00822	7.10572	0.0332021	7.93603	8.01877	0.0232286	8.89971	8.89742	0.0115422	9.82494	9.82991	0.00506307	10.8464	10.8704	0.033889	11.9869	11.9806
0.0693376	0.958864	1.00761	0.0666707	1.95199	2.03637	0.063827	2.97905	3.06498	0.0587578	4.01559	4.09992	0.0540289	5.00701	5.14405	0.0483832	6.02167	6.15656	0.0409185	7.03983	7.10717	0.0333761	7.94411	8.02087	0.0233606	8.90071	8.89897	0.0117453	9.8258	9.83103	0.00523291	10.8475	10.8707	0.0340075	11.9145	11.9811
0.0694579	0.957767	1.00726	0.0668077	1.95797	2.03589	0.0639508	2.96776	3.06449	0.0589361	4.00888	4.09899	0.0541811	4.99002	5.1433	0.0485387	6.01193	6.15626	0.0411884	7.03451	7.10888	0.0335174	7.93475	8.02248	0.0235313	8.8847	8.90099	0.0119553	9.82373	9.83217	0.00540006	10.8483	10.871	0.0340228	11.907	11.9811
0.0696078	0.937525	1.00682	0.0669347	1.96875	2.03549	0.0640713	2.96039	3.06401	0.0591045	3.99298	4.09817	0.054366	4.99191	5.14235	0.0487048	6.00802	6.15595	0.0413983	6.98701	7.11016	0.0336561	7.92754	8.02408	0.0237406	8.88616	8.90348	0.012139	9.80906	9.83315	0.00556802	10.8486	10.8713	0.0341061	11.9931	11.9815
0.0697761	0.928198	1.00632	0.0670592	1.98061	2.03505	0.0642314	2.97908	3.06337	0.0592583	3.98865	4.09736	0.0545222	5.01056	5.14161	0.0488682	6.00533	6.1556	0.0415576	6.97702	7.11111	0.0338236	7.93587	8.02589	0.0239445	8.88891	8.90585	0.0123101	9.80197	9.83409	0.00573825	10.8501	10.8716	0.0343449	11.9923	11.9825
0.0699246	0.932579	1.00592	0.0672291	1.96296	2.03448	0.0643912	2.99482	3.06273	0.059417	3.98815	4.09655	0.0546604	5.02198	5.14091	0.0490409	6.00893	6.15525	0.0417539	6.98949	7.11221	0.034008	7.93414	8.02801	0.0241448	8.89053	8.90822	0.012537	9.81893	9.83538	0.00591159	10.85	10.8719	0.0345615	11.9771	11.9834
0.0700877	0.94982	1.00543	0.0674398	1.96985	2.03379	0.0645114	2.98562	3.06226	0.0595645	3.99426	4.09585	0.0548334	5.00931	5.14007	0.049208	6.01502	6.15488	0.0419434	7.00358	7.11327	0.0341937	7.93212	8.03	0.0243388	8.8945	8.91058	0.0127587	9.83537	9.83663	0.00609157	10.8535	10.8722	0.0347456	11.9765	11.9842
0.0702446	0.968664	1.005	0.0676201	1.99401	2.03321	0.0646418	2.97283	3.06175	0.0597013	3.99442	4.09515	0.0550036	4.99251	5.13923	0.0493703	6.01934	6.15452	0.0421182	7.01026	7.11425	0.0343432	7.94837	8.03164	0.0245579	8.91275	8.91317	0.0129297	9.83114	9.8376	0.00626092	10.8611	10.8725	0.0348933	11.9473	11.9847
0.0703618	0.957702	1.00466	0.0677427	1.98248	2.03282	0.0647982	2.97611	3.06113	0.0598432	3.99127	4.09446	0.0551387	4.99979	5.13854	0.0495033	6.04103	6.15422	0.0423068	7.00747	7.11524	0.0344765	7.96002	8.03315	0.0247887	8.92241	8.91587	0.0131068	9.82589	9.83864	0.00642178	10.8659	10.8728	0.0350081	11.9404	11.9852
0.0704766	0.950386	1.00433	0.0678524	1.9809	2.03247	0.0649763	2.96499	3.06044	0.0600104	4.00606	4.09363	0.055285	5.01742	5.1378	0.0496063	6.04449	6.15397	0.0424694	6.98767	7.11606	0.0346123	7.96839	8.03454	0.0249626	8.90283	8.91787	0.0132963	9.82555	9.83976	0.00661168	10.8573	10.8732	0.0352202	11.9991	11.9861
0.0706227	0.968885	1.00394	0.0679493	1.9699	2.03215	0.0651836	2.97243	3.05968	0.0601858	4.01302	4.09276	0.0554498	5.02027	5.13701	0.0497409	6.02716	6.15365	0.0425303	7.03033	7.11636	0.0347633	7.98899	8.03613	0.0251005	8.9037	8.91951	0.0134795	9.82701	9.84082	0.00680459	10.8487	10.8736	0.0355196	12.0018	11.9873
0.0707819	0.974838	1.00349	0.0680403	1.96445	2.03186	0.0653543	3.00086	3.05903	0.0603311	3.99945	4.09208	0.0555961	5.01022	5.13628	0.0498956	6.02259	6.15326	0.0425659	7.06762	7.11655	0.0349728	7.97366	8.03832	0.0252444	8.90826	8.92114	0.0136668	9.83089	9.84195	0.00697908	10.8491	10.8739	0.0358217	12.0072	11.9884
0.0709299	0.972794	1.00308	0.0681747	1.98952	2.03145	0.0654572	2.9862	3.05862	0.0604607	3.99878	4.09146	0.0557333	5.00837	5.13564	0.0500282	6.03248	6.15294	0.0426768	7.05021	7.11709	0.0351832	7.95634	8.04048	0.025413	8.9003	8.92312	0.0138658	9.82932	9.84316	0.00714941	10.8474	10.8743	0.0361403	12.0079	11.9897
0.0710749	0.973102	1.0027	0.0683599	1.97858	2.03085	0.0655683	2.96951	3.05821	0.0605749	3.98713	4.09094	0.0558744	5.00922	5.13495	0.0501588	6.04368	6.15261	0.0428022	7.04064	7.11766	0.03535	7.96499	8.04221	0.0255918	8.89654	8.92521	0.0140502	9.82056	9.84425	0.00730993	10.8503	10.8747	0.0363364	11.9322	11.9905
0.0712061	0.961716	1.00232	0.0685545	1.97267	2.03026	0.0657164	2.97477	3.05766	0.0606839	3.97982	4.09042	0.0560138	5.00989	5.13427	0.0503263	6.02911	6.15217	0.0429664	7.0093	7.11845	0.0355071	7.96969	8.04381	0.0257469	8.9043	8.92707	0.0142143	9.82135	9.84523	0.00748975	10.8635	10.875	0.0364619	11.9048	11.9909
0.0713306	0.957109	1.002	0.068725	1.98299	2.02971	0.0658526	2.98621	3.05718	0.0608005	3.97641	4.08986	0.0561662	5.02083	5.13349	0.0505068	6.02163	6.1517	0.043151	6.98733	7.11926	0.0356897	7.9605	8.04559	0.025901	8.91361	8.9288	0.0143985	9.83119	9.84641	0.00771321	10.8547	10.8755	0.0367714	11.9716	11.9921
0.0714795	0.972323	1.0016	0.0688788	1.9838	2.02925	0.0659886	3.00162	3.05667	0.0609175	3.97313	4.0893	0.0563165	5.03117	5.13276	0.0506595	6.03267	6.15129	0.0433041	6.98814	7.11992	0.0358602	7.94225	8.04725	0.0260618	8.91875	8.93064	0.0145945	9.83453	9.84759	0.00790611	10.8292	10.876	0.0370997	12.0633	11.9934
0.0716385	0.978314	1.00117	0.0690295	1.98537	2.0288	0.0661473	2.99974	3.0561	0.0610667	3.99107	4.0886	0.0564373	5.02032	5.13218	0.0507951	6.03367	6.15091	0.0434497	6.98439	7.12055	0.0359891	7.9478	8.04851	0.0262351	8.93266	8.93271	0.0147712	9.8301	9.84872	0.00801988	10.8423	10.8763	0.0371707	11.9829	11.9936
0.0717848	0.974913	1.0008	0.0691756	1.98414	2.02835	0.0663023	2.99498	3.05556	0.0612429	3.98934	4.08782	0.0565627	5.00848	5.1316	0.050932	6.03431	6.15055	0.0436154	6.96933	7.12125	0.036128	7.96111	8.04984	0.0264361	8.92947	8.935	0.0149415	9.82904	9.8498	0.00814131	10.8632	10.8766	0.0372172	12.0039	11.9938
0.0719264	0.974463	1.00041	0.069305	1.99357	2.02799	0.0664734	2.98082	3.05495	0.0614302	3.99662	4.08696	0.0567158	5.01615	5.13083	0.051064	6.03166	6.15019	0.0438287	6.9827	7.12208	0.0362628	7.97439	8.05107	0.0266336	8.92369	8.93717	0.0151458	9.84467	9.85114	0.00830674	10.8607	10.877	0.0372393	11.9599	11.9939
0.0720593	0.966715	1.00007	0.0694179	1.99176	2.02764	0.0666495	2.96779	3.05432	0.061591	4.01918	4.08623	0.0568644	5.02522	5.13016	0.0511992	6.02641	6.14979	0.0440174	7.00795	7.12279	0.0363622	7.96691	8.052	0.0268443	8.91242	8.93955	0.0153764	9.84673	9.85262	0.00846389	10.8531	10.8773	0.0373678	11.884	11.9944
0.0721922	0.960258	0.999737	0.0695324	1.98921	2.02731	0.0668024	2.97097	3.0538	0.061717	4.02083	4.08565	0.0569939	5.02195	5.12954	0.0513832	6.05787	6.14927	0.0441572	7.00549	7.1233	0.0364618	7.96064	8.05293	0.0270475	8.89494	8.94193	0.0155863	9.839	9.85399	0.00858204	10.8645	10.8776	0.0374568	12.0184	11.9947
0.0723478	0.971076	0.999327	0.0696628	1.9994	2.02693	0.0669405	2.96462	3.05331	0.0618486	4.01827	4.08507	0.0571435	5.00637	5.12882	0.0516273	6.04409	6.14853	0.0442505	7.03127	7.12362	0.0366071	7.98365	8.05431	0.0271977	8.90526	8.94362	0.0157657	9.84523	9.85517	0.00871751	10.8889	10.878	0.0377144	12.0144	11.9957
0.0725067	0.977555	0.99892	0.0698165	1.99252	2.02647	0.0670623	2.96987	3.0529	0.0619991	4.03009	4.08441	0.0573172	5.006	5.12797	0.0518143	5.98566	6.14799	0.0443123	7.0394	7.12383	0.0368013	7.97563	8.05603	0.0273408	8.91335	8.94519	0.0159362	9.84849	9.85629	0.00893377	10.8714	10.8785	0.0378098	11.9367	11.996
0.0726589	0.981084	0.998542	0.069988	1.9982	2.02598	0.067186	2.97797	3.05246	0.0622045	4.00392	4.08353	0.0574749	5.0156	5.12726	0.051907	5.9953	6.14769	0.0444279	7.01276	7.12424	0.0369923	7.9642	8.05772	0.0274919	8.91614	8.94687	0.0161365	9.83931	9.85761	0.00916589	10.8596	10.8792	0.0378456	11.924	11.9962
0.0728003	0.991995	0.998191	0.070157	2.00426	2.02549	0.0672897	2.99633	3.05212	0.062406	3.97127	4.08262	0.0575858	4.99257	5.12669	0.0520225	6.02544	6.14736	0.044599	7.02203	7.12481	0.037153	7.97109	8.05912	0.0276447	8.92174	8.94854	0.0163482	9.83401	9.85901	0.00937289	10.8606	10.8797	0.0378998	12.0438	11.9964
0.0729111	0.978025	0.997917	0.0703169	2.0049	2.02504	0.067393	3.01956	3.05178	0.0625387	3.98685	4.08207	0.0576931	4.97719	5.12622	0.0521764	6.02631	6.14686	0.0448054	7.00811	7.12547	0.0373012	7.97169	8.06042	0.0277983	8.92582	8.95031	0.0165112	9.849	9.86009	0.00957891	10.8615	10.8803	0.0382858	11.9661	11.9978
0.0730364	0.956303	0.997595	0.0705137	1.98133	2.02451	0.0675494	3.00355	3.05124	0.0626623	4.00006	4.08155	0.0578634	5.00405	5.12542	0.0523634	6.05353	6.14631	0.045067	7.03152	7.12625	0.0374596	7.96642	8.06178	0.0279604	8.93629	8.95208	0.0166578	9.85949	9.8611	0.00977188	10.8681	10.8808	0.038696	11.8989	11.9992
0.0731853	0.950681	0.997225	0.0707063	1.95107	2.02395	0.0677359	3.0067	3.05061	0.0627921	4.00611	4.081	0.0580485	5.01637	5.12453	0.0525858	6.05248	6.14558	0.0453317	7.04921	7.12698	0.0376464	7.97875	8.06338	0.0281315	8.9403	8.95395	0.0167977	9.8712	9.86205	0.00991087	10.8457	10.8812	0.0389165	11.9406	12
0.0733115	0.96202	0.996932	0.0708182	1.97606	2.02365	0.0679519	2.99	3.04992	0.0629019	3.99863	4.08054	0.0582074	5.01194	5.12379	0.0527802	6.02976	6.14498	0.0454997	6.99938	7.12743	0.0378394	7.98624	8.06495	0.0282876	8.93615	8.9557	0.0169347	9.88356	9.86294	0.00999343	10.8526	10.8815	0.0390325	11.9318	12.0004
0.0734379	0.976614	0.996616	0.0709211	2.00168	2.02337	0.0681344	2.94794	3.04934	0.0630324	3.97967	4.07999	0.058351	5.01795	5.12314	0.052934	6.03738	6.14449	0.0455893	7.00725	7.12766	0.0380125	7.98229	8.06633	0.0284641	8.92243	8.95756	0.0171102	9.87613	9.86417	0.0101013	10.8764	10.8818	0.0391991	11.8961	12.001
0.073572	0.983781	0.996302	0.0710673	1.99372	2.02297	0.0682404	2.95932	3.04898	0.0632114	3.99214	4.07925	0.0584927	5.02323	5.12249	0.0530782	6.03956	6.14401	0.0456911	7.02616	7.12791	0.0381882	7.97651	8.06776	0.028687	8.93363	8.96005	0.0172824	9.86642	9.86534	0.0102604	10.8722	10.8823	0.039489	11.9158	12.002
0.0737148	1.00093	0.995966	0.0712019	1.97572	2.02261	0.0683644	2.98736	3.0486	0.0633736	4.01308	4.07859	0.0586496	5.01741	5.12176	0.0532204	6.04325	6.14355	0.0458303	7.01768	7.12824	0.0383375	7.95282	8.06894	0.0288988	8.94941	8.96231	0.0174416	9.86413	9.86645	0.0104424	10.8801	10.8828	0.0395506	12.0733	12.0022
0.0738825	0.994748	0.995561	0.0713142	1.97493	2.02232	0.0685316	2.98354	3.04805	0.0634866	4.00072	4.0781	0.0587901	4.99926	5.12112	0.0533257	6.0195	6.14319	0.0460027	7.03197	7.12863	0.0384461	7.95527	8.0698	0.0290646	8.94043	8.96402	0.0176237	9.87365	9.8677	0.010592	10.9025	10.8832	0.0396027	12.0285	12.0024
0.074042	0.980192	0.995183	0.0714421	1.98483	2.02197	0.0686869	2.97055	3.04755	0.0636026	3.9888	4.07765	0.0589192	4.99156	5.12053	0.0534107	6.01241	6.14293	0.0461767	7.04262	7.12902	0.0385741	7.97018	8.07072	0.0292154	8.93988	8.96573	0.0178142	9.8777	9.86902	0.0106862	10.897	10.8835	0.0396613	12.0092	12.0026
0.0741864	0.979505	0.994831	0.0715777	1.9879	2.0216	0.0688258	2.96992	3.04711	0.0637504	3.99914	4.07704	0.0590644	4.99425	5.11989	0.0535316	6.03106	6.14253	0.0463127	7.02728	7.12929	0.0387411	7.96103	8.072	0.0293708	8.94239	8.96732	0.0180157	9.88898	9.8705	0.0107955	10.8852	10.8839	0.0398984	12.0236	12.0034
0.0743277	0.975263	0.994505	0.0717208	1.99892	2.02123	0.068966	2.97036	3.04667	0.0638915	4.01188	4.07648	0.0592019	5.00105	5.11926	0.0536847	6.02559	6.14203	0.0464451	7.0169	7.12957	0.0389264	7.96299	8.07342	0.0295309	8.94185	8.969	0.0182295	9.89255	9.87198	0.0109484	10.8966	10.8844	0.0401885	12.0099	12.0044
0.074439	0.994382	0.99425	0.071883	1.99528	2.02081	0.0690921	2.98004	3.0463	0.0640177	4.01642	4.07597	0.0593427	5.01227	5.11863	0.0538393	6.01936	6.14149	0.0466135	7.0302	7.12988	0.0390849	7.97928	8.07451	0.0297001	8.94605	8.97079	0.0183827	9.86361	9.87304	0.0111486	10.8834	10.885	0.0404669	11.9859	12.0053
0.0745164	0.98804	0.994065	0.0720309	1.98019	2.02042	0.0692266	2.99869	3.04587	0.0641864	3.99255	4.07529	0.0594873	5.01894	5.11796	0.0539096	6.07016	6.14126	0.0467707	7.04834	7.13016	0.0392267	7.98847	8.07559	0.0298752	8.94625	8.97266	0.0184779	9.86681	9.87375	0.0113837	10.8881	10.8857	0.0407376	11.9658	12.0062
0.0746294	0.956544	0.993813	0.072161	1.9791	2.02008	0.0693861	2.997	3.04539	0.0643612	3.96942	4.07463	0.0596391	5.03325	5.11729	0.053913	6.08087	6.14126	0.0468791	7.03444	7.13035	0.039391	7.98304	8.07672	0.0300343	8.93783	8.97421	0.018605	9.88839	9.87468	0.0116459	10.8781	10.8866	0.0409193	12.0194	12.0068
0.0747937	0.963707	0.993448	0.0723109	1.99318	2.0197	0.0695345	2.98688	3.04496	0.0644941	3.97575	4.07412	0.0598178	5.02755	5.11649	0.0540374	6.00833	6.14082	0.0469934	7.01952	7.13053	0.039567	7.98453	8.07798	0.0302107	8.92214	8.97607	0.0187921	9.87786	9.87596	0.0119028	10.8633	10.8874	0.0409767	11.8787	12.007
0.0749717	0.959413	0.99304	0.072436	2.02165	2.01937	0.0696709	2.98592	3.04454	0.0646422	3.99517	4.07355	0.0599811	5.00892	5.11578	0.0542629	6.00095	6.14007	0.047152	7.03468	7.13078	0.0397366	7.98919	8.07914	0.0304252	8.92627	8.97832	0.0189907	9.87163	9.8774	0.0120757	10.8907	10.888	0.0410241	11.9461	12.0071
0.0751558	0.959876	0.992613	0.0724896	1.99907	2.01924	0.0698154	2.99006	3.04409	0.0648119	3.99836	4.0729	0.0601099	5.01508	5.11521	0.0544458	6.02127	6.13943	0.0473262	7.03705	7.13104	0.0398828	7.97915	8.08008	0.0306168	8.94132	8.98024	0.019168	9.87604	9.87869	0.0121751	10.8819	10.8884	0.0410932	12.0518	12.0073
0.075305	0.986324	0.992301	0.0725197	1.99726	2.01916	0.0699612	2.99247	3.04368	0.0649793	4.00089	4.07225	0.0602283	5.01483	5.11469	0.0545876	6.01564	6.13895	0.0474843	7.02813	7.13124	0.0399861	7.99603	8.08081	0.0307708	8.93681	8.98176	0.0193515	9.88423	9.87999	0.0122969	10.8644	10.8888	0.0413886	11.9204	12.0083
0.0754122	0.981149	0.992058	0.0725768	2.01678	2.01901	0.0701172	3.00468	3.04321	0.0651451	4.00288	4.07161	0.0603828	4.99137	5.11403	0.0547292	6.01094	6.13846	0.0476504	7.01563	7.13146	0.0401096	8.03265	8.08159	0.0309162	8.93738	8.98326	0.0195525	9.88276	9.88144	0.0124877	10.8815	10.8894	0.0417599	11.985	12.0094
0.0755157	0.98031	0.991815	0.072694	1.99151	2.01873	0.070245	3.03427	3.04286	0.0652977	3.99555	4.07105	0.0605555	4.9774	5.11325	0.0548848	6.01604	6.13795	0.0478293	7.01034	7.13167	0.0403283	8.00358	8.08301	0.0310555	8.93451	8.98465	0.019762	9.88674	9.88297	0.0127231	10.8743	10.8902	0.0419696	11.9621	12.0101
0.0756393	0.99803	0.991552	0.0728494	1.99137	2.01833	0.0703403	3.04444	3.04257	0.0654224	4.00731	4.07061	0.0606751	4.99862	5.11274	0.0550401	6.0211	6.13739	0.0479657	7.03316	7.13182	0.0405667	7.98378	8.08451	0.0311797	8.94069	8.98584	0.0199815	9.88519	9.88458	0.0129497	10.8618	10.891	0.0419917	11.9743	12.0101
0.0757755	1.00173	0.991247	0.072996	1.99684	2.01796	0.0704862	3.01703	3.04214	0.0655322	4.00958	4.0702	0.0607775	5.01152	5.11231	0.0552059	6.03587	6.1368	0.0480743	7.04097	7.13192	0.0407289	8.01209	8.08549	0.0313067	8.95036	8.98712	0.020211	9.88907	9.88626	0.0131458	10.8657	10.8917	0.0420073	11.9113	12.0102
0.0759071	1.00214	0.990966	0.0731365	1.99809	2.01762	0.0706488	2.99871	3.04168	0.0656643	3.99678	4.06973	0.0609129	5.00068	5.11175	0.055371	6.04753	6.13624	0.0482194	7.02289	7.13206	0.0408233	7.99892	8.08603	0.0314289	8.96017	8.9883	0.0204175	9.90314	9.88781	0.0133306	10.8642	10.8924	0.0420498	12.009	12.0103
0.0760527	0.991223	0.990664	0.0732714	2.00273	2.0173	0.0708056	2.98762	3.04122	0.0658267	4.00583	4.06911	0.061071	5.00626	5.11107	0.0554837	6.02046	6.13586	0.0483578	6.99709	7.13218	0.040946	7.97199	8.08681	0.0315917	9.00057	8.98986	0.0205733	9.89124	9.88891	0.0134954	10.8723	10.893	0.0421838	11.9249	12.0107
0.0761999	0.979834	0.990343	0.0734123	2.01472	2.01696	0.0709671	2.97831	3.04077	0.0659676	4.02759	4.06861	0.0612354	5.00656	5.11035	0.0555798	6.00941	6.13551	0.0484321	7.01494	7.13224	0.0411449	7.99069	8.08792	0.0318171	8.99781	8.99208	0.0207124	9.8894	9.88994	0.0136595	10.882	10.8936	0.0423916	11.9206	12.0113
0.0763262	0.986431	0.990067	0.0735767	2.0082	2.01655	0.0710962	2.9921	3.04041	0.0660909	4.04095	4.06818	0.0613985	5.00632	5.10968	0.0557056	6.01768	6.13505	0.0485191	7.04647	7.13231	0.0413603	7.99633	8.08918	0.032045	8.99551	8.99419	0.0208726	9.89937	9.89113	0.0138068	10.8983	10.8942	0.0425722	11.9061	12.0119
0.0764437	0.985767	0.989835	0.0737718	2.02602	2.01609	0.0712179	3.00385	3.04008	0.0662329	4.03874	4.06768	0.061531	5.02618	5.10914	0.0558631	6.00407	6.13453	0.048669	7.03166	7.13241	0.0415374	7.97789	8.09018	0.0322392	9.01336	8.99609	0.0210444	9.90268	9.89239	0.0139382	10.9091	10.8946	0.0426927	11.928	12.0122
0.0765789	0.971512	0.98954	0.0740088	2.01107	2.01552	0.0713643	2.99603	3.03969	0.0663382	4.00668	4.06729	0.0616413	5.03328	5.10868	0.0560487	6.00997	6.13386	0.0488373	7.02924	7.13252	0.0416783	7.98355	8.09094	0.0323459	8.97445	8.99712	0.0212364	9.91891	9.89387	0.0141235	10.8915	10.8953	0.0428472	11.978	12.0127
0.0767388	0.978088	0.989206	0.0742608	2.00601	2.01494	0.0715435	3.01276	3.0392	0.0664489	3.97821	4.0669	0.0617639	5.03041	5.10818	0.0561979	6.03848	6.13333	0.0490139	7.02188	7.13261	0.0418584	8.01909	8.09191	0.0324269	8.95845	8.99787	0.0214672	9.912	9.89558	0.0142972	10.8643	10.896	0.0430648	11.9809	12.0133
0.0768917	0.988863	0.988895	0.0744933	2.01498	2.0144	0.0717183	3.02963	3.03871	0.0666204	3.98969	4.06631	0.0618783	5.02048	5.10769	0.0563067	6.04224	6.13294	0.0492034	7.02302	7.1327	0.0420575	8.03757	8.09295	0.0325562	8.97112	8.99908	0.0216685	9.8868	9.89707	0.0144306	10.8607	10.8965	0.0432545	11.9666	12.0139
0.0770773	1.03522	0.988504	0.0746695	1.98082	2.01399	0.0718378	3.00392	3.03838	0.0667726	4.01256	4.06579	0.0619913	5.01404	5.10723	0.0564416	6.02763	6.13248	0.0493723	7.037	7.13276	0.0421882	8.00895	8.09362	0.0327136	8.96585	9.00047	0.0218214	9.88937	9.89819	0.014585	10.8681	10.8971	0.0434089	11.9737	12.0143
0.077312	1.03264	0.988036	0.0747947	1.98769	2.01372	0.0719248	3.00516	3.03817	0.0668871	4.01147	4.06538	0.0621287	5.02583	5.10666	0.0566031	6.03121	6.13192	0.049515	7.03421	7.1328	0.0422923	8.00313	8.09412	0.0329125	8.98779	9.00231	0.0219803	9.89522	9.89939	0.0147125	10.8871	10.8976	0.0436225	12.0174	12.0149
0.0774734	0.960021	0.987712	0.0749156	1.99285	2.01342	0.0720498	3.03954	3.03782	0.0670006	4.01014	4.065	0.0622841	5.02224	5.10605	0.0567399	6.05072	6.13142	0.0496425	7.04181	7.13283	0.042432	8.02232	8.09482	0.0331223	8.99983	9.00422	0.0221577	9.89107	9.90073	0.0148118	10.8934	10.898	0.0438318	12.0591	12.0155
0.0775452	0.970874	0.987551	0.0750439	1.99117	2.01315	0.0722322	3.02705	3.03734	0.0671107	4.00597	4.06463	0.0624474	5.02454	5.10536	0.056851	6.05406	6.13103	0.0497486	7.0345	7.13285	0.0425836	8.02995	8.09555	0.0332582	8.9635	9.00548	0.0223407	9.89037	9.90208	0.014936	10.8861	10.8985	0.0438816	11.9989	12.0156
0.0776132	0.981168	0.987431	0.0751553	1.97589	2.01288	0.0723942	2.99589	3.03692	0.0672283	3.99746	4.06422	0.0626102	5.02655	5.10472	0.0569807	6.04451	6.13057	0.0498544	7.02947	7.13286	0.0427517	8.05264	8.09636	0.0333522	8.95877	9.00629	0.0225011	9.90059	9.90328	0.0150797	10.8899	10.899	0.043942	11.954	12.0158
0.077692	0.981952	0.987271	0.0752376	1.98232	2.01271	0.072527	2.99016	3.03656	0.0673764	4.01013	4.06372	0.0627592	5.01718	5.10412	0.0571338	6.05231	6.13004	0.0500067	7.06006	7.13287	0.0429574	8.04634	8.09734	0.0334866	8.98012	9.00754	0.0226315	9.89577	9.90426	0.0152212	10.8941	10.8996	0.0440415	11.9969	12.0161
0.0777825	0.994172	0.987092	0.075339	2.00587	2.01248	0.0726529	2.97818	3.03625	0.067515	4.02707	4.06329	0.0628758	5.03129	5.10364	0.0573146	6.03851	6.1294	0.050272	7.00976	7.13287	0.0431297	8.01374	8.09811	0.0336522	8.97917	9.00895	0.0227784	9.88391	9.90538	0.015379	10.9094	10.9002	0.0440612	11.9397	12.0161
0.077901	0.981217	0.986855	0.075503	1.98283	2.01213	0.0727496	2.98708	3.03599	0.0676578	4.05374	4.06279	0.0629646	5.02711	5.10332	0.0574875	6.01633	6.12876	0.0505663	6.97418	7.13282	0.043268	8.00865	8.09873	0.0338313	8.98755	9.01053	0.0229849	9.90398	9.90688	0.015558	10.9113	10.901	0.0442117	12.2536	12.0166
0.0779768	1.03416	0.986697	0.0756914	1.97375	2.01171	0.0728623	3.01144	3.03571	0.0678467	4.04249	4.06217	0.0630881	5.00037	5.10281	0.0576013	6.03725	6.12837	0.0506878	7.05197	7.1328	0.043396	7.99429	8.09929	0.0340147	8.9918	9.0121	0.0232126	9.91018	9.90861	0.0157205	10.9034	10.9016	0.0447379	12.1989	12.018
0.0779861	0.983171	0.986677	0.0758107	2.01239	2.01145	0.0729914	3.02128	3.03537	0.068015	4.01255	4.06165	0.0632445	4.99443	5.10222	0.0577229	6.07104	6.12794	0.0507169	7.07984	7.13279	0.0435054	7.99369	8.09976	0.0341785	8.98242	9.01356	0.0234062	9.89763	9.91011	0.0158732	10.9019	10.9022	0.0450487	11.9664	12.0188
0.0779924	0.942272	0.986677	0.0758912	2.03064	2.01128	0.0730968	3.01385	3.0351	0.0681318	4.0233	4.06126	0.0633774	5.0047	5.10168	0.0578792	6.07437	6.12738	0.0508536	7.0289	7.13275	0.0436602	8.02777	8.10039	0.0343183	8.98864	9.01475	0.0235519	9.91167	9.91117	0.0160301	10.9028	10.9029	0.0451515	11.9261	12.0191
0.0780937	0.973156	0.986481	0.0760266	2.00621	2.01098	0.0732276	2.98971	3.03477	0.0682222	4.01503	4.06097	0.0635233	5.02859	5.10113	0.0580165	6.06138	6.12688	0.0510273	7.00026	7.13269	0.0438368	8.04265	8.10113	0.0344631	9.00126	9.01594	0.0236971	9.92923	9.91229	0.0162098	10.8928	10.9036	0.0453	11.9126	12.0194
0.0783718	1.05907	0.985936	0.0761864	1.99759	2.01064	0.0733981	2.99246	3.03434	0.0683604	3.97699	4.06052	0.0636802	5.041	5.10051	0.0581612	6.04563	6.12639	0.0511382	7.01625	7.13265	0.0440011	8.05194	8.10177	0.0345965	9.01876	9.01711	0.0238499	9.9392	9.91342	0.0164056	10.8904	10.9044	0.045373	11.9441	12.0196
0.0786976	1.09331	0.985302	0.076316	2.01114	2.01036	0.0735467	3.00937	3.03397	0.0685491	3.97039	4.05992	0.0638001	5.02562	5.10005	0.0582955	6.02005	6.12589	0.0512256	7.01841	7.13261	0.044178	8.05088	8.10247	0.034707	9.02376	9.01803	0.0239325	9.90772	9.91402	0.0165637	10.9067	10.9051	0.0454003	11.9559	12.0197
0.0788656	0.969342	0.984979	0.0763839	1.97761	2.01023	0.0736789	3.01734	3.03365	0.0686715	4.00836	4.05955	0.0639189	5.01478	5.0996	0.0584067	6.01472	6.1255	0.0513299	7.00928	7.13256	0.0443524	8.0479	8.10312	0.0348583	9.00247	9.01927	0.0240262	9.87811	9.91478	0.0167	10.9135	10.9057	0.04543	11.9588	12.0198
0.0788965	0.984109	0.984922	0.0763928	1.9899	2.01021	0.0738251	3.01381	3.03328	0.0687725	4.04075	4.05923	0.0640691	5.02741	5.09903	0.0585385	6.02467	6.12504	0.0514596	7.01745	7.1325	0.0445204	8.0494	8.10374	0.0350452	9.00308	9.02083	0.0242184	9.89897	9.9162	0.0168756	10.8989	10.9064	0.0454691	11.9684	12.0199
0.0789406	1.01601	0.984846	0.0765045	2.09876	2.00998	0.0739706	3.00834	3.03294	0.068927	4.02878	4.05874	0.0642167	5.03871	5.09846	0.0586541	6.04385	6.12465	0.0515317	7.06286	7.13246	0.0446489	8.02053	8.10421	0.0352502	8.99253	9.02245	0.0244142	9.91486	9.91763	0.0170809	10.8986	10.9073	0.0455963	11.9298	12.0202
0.0790461	0.9918	0.984639	0.0767549	2.08344	2.00946	0.0740419	3.05728	3.03277	0.0690993	4.02949	4.05821	0.0643419	5.03397	5.09801	0.0587636	6.06317	6.12427	0.0515969	7.11785	7.13242	0.0447595	8.00974	8.1046	0.0354552	8.98016	9.02413	0.0246217	9.94183	9.91921	0.017291	10.8957	10.9082	0.0459479	12.0234	12.0211
0.0791994	1.00926	0.984358	0.0769686	2.03242	2.009	0.0740441	3.05834	3.03277	0.0692659	4.03385	4.05769	0.0644599	5.03485	5.09756	0.0589096	6.05276	6.12374	0.0518143	7.0526	7.13229	0.0449216	8.03601	8.10516	0.0355997	9.00667	9.02524	0.0248353	9.96159	9.92086	0.0174763	10.8785	10.909	0.046401	12.0455	12.0222
0.0794056	0.98114	0.983968	0.0771301	2.02995	2.00867	0.0740956	3.02264	3.03262	0.0694123	4.02152	4.05727	0.0645736	5.03137	5.09715	0.0590482	6.03451	6.12324	0.0520332	6.98371	7.13213	0.045087	8.05516	8.10573	0.0357014	9.00866	9.02603	0.0250164	9.96564	9.92221	0.0176319	10.8789	10.9096	0.046601	11.9068	12.0227
0.0796091	0.94665	0.983599	0.0772728	2.0111	2.00839	0.0742168	3.0403	3.03233	0.0695337	4.02873	4.05691	0.0646964	5.022	5.09667	0.0592055	6.00827	6.12268	0.0521137	7.01387	7.13207	0.0452387	8.06839	8.10622	0.0358238	8.99667	9.02697	0.0251772	9.98061	9.9234	0.0178545	10.9207	10.9106	0.0466637	11.8805	12.0228
0.0797594	0.957389	0.983325	0.0774016	2.0055	2.00812	0.0743279	3.06281	3.03207	0.0696532	4.03748	4.05655	0.0648296	5.02051	5.09619	0.0593779	5.98933	6.12209	0.0521863	7.0469	7.13201	0.045439	8.04565	8.10686	0.0359684	8.99827	9.02813	0.0252774	9.95722	9.92415	0.018147	10.9193	10.9119	0.0467741	11.8758	12.0231
0.0799029	0.964916	0.983071	0.0775439	2.00927	2.00784	0.0744329	3.08617	3.03183	0.0697793	4.03983	4.05616	0.0649516	5.02683	5.09575	0.0594868	6.01355	6.1217	0.0523137	7.03756	7.13192	0.0456454	8.02311	8.1075	0.0361051	9.00418	9.0292	0.0253827	9.93605	9.9249	0.018376	10.8789	10.9129	0.0468114	11.9005	12.0232
0.0800393	0.976477	0.982818	0.0776675	2.02554	2.00758	0.0746105	3.04817	3.03141	0.0699	4.03836	4.05581	0.0650995	5.05725	5.0952	0.0595952	6.04476	6.12132	0.0524824	7.05869	7.13177	0.0457862	8.04762	8.10792	0.0362325	9.00494	9.03012	0.0255074	9.92337	9.92587	0.0184787	10.9096	10.9134	0.0469073	11.9696	12.0234
			0.0777711	2.02963	2.00738	0.0748502	3.05967	3.03084	0.0700103	4.04456	4.05548	0.0652666	5.06847	5.09459	0.0596848	6.0858	6.12104	0.0526627	7.06803	7.13161	0.0458827	8.04389	8.10818	0.0363267	9.02619	9.03087	0.0256328	9.91279	9.92677	0.0185311	10.9169	10.9136	0.0469307	12.073	12.0234
			0.0779121	2.00572	2.00711	0.0750962	3.06485	3.03027	0.0701101	4.0433	4.05519	0.0654104	5.06164	5.09408	0.0597331	6.09988	6.12086	0.0527836	7.03176	7.1315	0.0459838	8.03765	8.10847	0.0364146	9.04749	9.03147	0.0258534	9.96082	9.92841	0.0185954	10.9173	10.9139	0.0469737	12.0538	12.0235
			0.0780904	2.00886	2.00675	0.075287	3.02209	3.02983	0.0702452	4.01695	4.05478	0.0655579	5.05314	5.09355	0.0598682	6.04643	6.12037	0.0528685	7.02681	7.13141	0.0461325	8.06903	8.10889	0.0365736	9.01843	9.03267	0.0261151	9.98003	9.93042	0.0186846	10.9342	10.9143	0.0469996	12.0168	12.0236
			0.0782419	2.0307	2.00646	0.0754251	3.02529	3.02951	0.0704261	4.02388	4.05426	0.0657038	5.0418	5.09305	0.0600341	6.0125	6.11982	0.0530055	7.0633	7.13127	0.0463607	8.03984	8.10952	0.0367451	8.99505	9.034	0.02627	9.93141	9.93153	0.0187828	10.9425	10.9147	0.047143	12.0128	12.0239
			0.0783209	1.99516	2.0063	0.0755525	3.02044	3.02924	0.0705547	4.069	4.05392	0.065843	5.03803	5.09255	0.0601316	6.03108	6.11947	0.0532191	7.04037	7.13104	0.0465696	7.99228	8.11006	0.036877	9.00019	9.03495	0.0263859	9.91369	9.93242	0.0188958	10.9634	10.9152	0.0473923	11.9545	12.0245
			0.0783645	1.99157	2.00623	0.0756736	3.02075	3.02897	0.0706315	4.07942	4.05369	0.0659842	5.03545	5.09206	0.0602147	6.04283	6.11919	0.0534588	7.0345	7.13078	0.0466986	8.00378	8.11039	0.0370159	9.01197	9.03596	0.0265309	9.91047	9.93346	0.0191271	10.9143	10.9163	0.0476414	11.9773	12.0251
			0.0784463	2.01936	2.00605	0.0757953	3.02079	3.02868	0.0707586	4.04841	4.05332	0.0661307	5.02848	5.09154	0.0603072	6.04579	6.11885	0.0536704	7.04854	7.13053	0.0467915	7.99141	8.11061	0.0371711	9.01139	9.03703	0.0266512	9.9203	9.93435	0.0193986	10.8832	10.9175	0.0476482	11.896	12.0251
			0.0785774	2.00781	2.0058	0.0759129	3.02375	3.02843	0.0709148	4.03776	4.0529	0.0662883	5.02971	5.09098	0.0604279	6.07417	6.11843	0.0538295	7.02366	7.13033	0.0468841	7.9823	8.11083	0.0373359	9.01812	9.03824	0.0267927	9.94556	9.93538	0.0195981	10.8939	10.9184	0.0477169	12.1735	12.0252
			0.0785799	1.97428	2.0058	0.0760372	3.03451	3.02814	0.0710924	4.01393	4.0524	0.0664143	5.05357	5.09057	0.060581	6.07357	6.11791	0.053944	7.03397	7.13019	0.0470417	8.01922	8.1112	0.0375279	9.00719	9.03957	0.0269276	9.97103	9.93641	0.0197802	10.8977	10.9192	0.0481346	12.0953	12.0261
			0.0786641	2.02239	2.00565	0.0761784	3.03071	3.02784	0.0712577	3.97711	4.05193	0.066528	5.07213	5.09016	0.0607246	6.06479	6.11743	0.0540846	7.069	7.13001	0.0472415	8.02225	8.11166	0.037738	9.00764	9.04102	0.0270336	9.98426	9.93715	0.0199412	10.9118	10.92	0.0485696	12.0194	12.0271
			0.0787194	2.0035	2.00554	0.0763022	3.01142	3.02757	0.0713346	4.00587	4.05173	0.0666777	5.05974	5.08964	0.060899	6.03642	6.11682	0.0542437	7.08438	7.1298	0.0474136	8.00505	8.11203	0.0379075	9.03284	9.04217	0.0272294	9.94329	9.93862	0.0200959	10.9256	10.9207	0.0490097	11.9598	12.028
			0.0787345	2.12804	2.00552	0.0764158	3.00298	3.02731	0.0713912	4.02497	4.05157	0.0668311	5.04962	5.08913	0.0610999	6.02522	6.11613	0.0543699	7.07468	7.12962	0.0475691	8.00131	8.11237	0.0380255	9.02425	9.04298	0.0274837	9.93415	9.94045	0.0202269	10.9506	10.9213	0.0494669	11.912	12.0289
			0.0787648	2.07168	2.00546	0.0765495	3.01004	3.02703	0.0715144	3.99419	4.05124	0.0669743	5.0487	5.08866	0.0612315	6.06394	6.11569	0.054514	7.05389	7.12943	0.0477183	7.99141	8.11267	0.0381453	9.01608	9.04379	0.0276951	9.94989	9.94206	0.0203453	10.974	10.9219	0.0498071	11.9387	12.0296
			0.0789738	2.20293	2.00506	0.0766843	3.01501	3.02675	0.0717154	4.02191	4.05067	0.0671053	5.03714	5.08819	0.0613218	6.07722	6.11538	0.054636	7.0122	7.12924	0.0478513	7.99317	8.11293	0.0382857	9.0222	9.04471	0.0278584	9.93779	9.94322	0.0205424	10.9468	10.9227	0.0500863	11.9335	12.0301
			0.0790567	2.11844	2.00489	0.0768214	3.02348	3.02645	0.0719236	4.04007	4.05013	0.067238	5.02645	5.08776	0.0614601	6.05229	6.11491	0.0547248	7.00101	7.12912	0.04798	7.99336	8.11318	0.0384298	9.02481	9.04563	0.0279863	9.94724	9.94417	0.0207302	10.9098	10.9236	0.0502946	11.962	12.0305
			0.0792957	1.94703	2.00444	0.0769682	3.024	3.02613	0.0720743	4.01315	4.04973	0.0673803	5.02205	5.0873	0.0616192	6.03978	6.11437	0.0548779	7.03654	7.12889	0.0480578	8.02592	8.11332	0.0385689	9.02333	9.04654	0.028078	9.93513	9.94482	0.0208969	10.8926	10.9244	0.0504912	11.9912	12.0309
			0.0797379	1.92398	2.00363	0.0770972	3.00961	3.02586	0.0721552	4.04116	4.04949	0.0675182	5.02136	5.08683	0.0617592	6.04292	6.11389	0.0550133	7.08057	7.12869	0.0481149	8.05151	8.11342	0.0387256	9.01072	9.04756	0.0281999	9.91037	9.94569	0.0211216	10.9079	10.9254	0.0506411	12.0462	12.0312
			0.0799801	2.03916	2.0032	0.0771982	3.01699	3.02565	0.0722456	4.08689	4.04926	0.0676354	5.00361	5.08644	0.0619292	6.07469	6.11332	0.0550548	7.05547	7.12863	0.0482274	8.03453	8.11363	0.0388628	8.98289	9.04839	0.0283541	9.90106	9.94677	0.0213527	10.9165	10.9265	0.0506929	12.0332	12.0312
			0.0800665	2.05565	2.00304	0.0773049	3.03145	3.02544	0.0724001	4.07416	4.04886	0.0677314	5.00441	5.08615	0.0621413	6.06931	6.11262	0.0551442	7.00398	7.12849	0.0483605	8.03104	8.11386	0.0389455	8.99324	9.04895	0.0284515	9.92165	9.94749	0.0215964	10.9359	10.9277	0.0507231	12.0368	12.0313
						0.0774228	3.03486	3.02519	0.0725121	4.02172	4.04858	0.0678475	5.0223	5.08576	0.0623237	6.03749	6.11202	0.0552855	6.98446	7.12826	0.048461	8.05022	8.11403	0.0390763	9.04396	9.04976	0.028581	9.97033	9.94843	0.0218796	10.9301	10.929	0.0507502	12.0457	12.0314
						0.0775334	3.03181	3.02496	0.0725823	4.01163	4.04839	0.0679703	5.03151	5.08537	0.0624633	6.0423	6.11155	0.0553535	7.01507	7.12817	0.0485484	8.06361	8.11418	0.0392709	9.04433	9.05093	0.0288309	9.94283	9.95022	0.0221164	10.8938	10.9301	0.0509322	11.9637	12.0317
						0.0776451	3.02826	3.02472	0.0726963	4.03697	4.04808	0.068105	5.05394	5.08495	0.0625817	6.03051	6.11116	0.0554001	7.03733	7.12809	0.0486796	8.04463	8.11439	0.0394332	9.01935	9.0519	0.0291206	9.93595	9.95229	0.0222904	10.8972	10.931	0.0512018	11.9315	12.0322
						0.0777684	3.03563	3.02447	0.0728699	4.0137	4.04765	0.0682721	5.04794	5.08441	0.0626756	6.03808	6.11083	0.0554654	7.04298	7.12797	0.0488174	8.02775	8.1146	0.0395683	9.01663	9.05274	0.0293176	9.98287	9.95371	0.0224763	10.9082	10.9319	0.0512387	12.0382	12.0322
						0.0778351	3.08665	3.02433	0.0730844	4.0207	4.04711	0.0684089	5.01489	5.08396	0.0627862	6.06245	6.11046	0.0555526	7.06893	7.12785	0.0489597	8.01038	8.11481	0.0397161	9.02333	9.05363	0.0294417	9.99194	9.95456	0.0226624	10.9171	10.9327	0.0512734	12.0108	12.0323
						0.0778953	3.1492	3.02421	0.0732676	4.04935	4.04664	0.0685085	5.01456	5.08365	0.0629191	6.06697	6.11004	0.0557099	7.0409	7.12758	0.0491514	8.02815	8.11509	0.039866	9.02819	9.05451	0.0296093	9.97303	9.95576	0.0228132	10.9064	10.9334	0.0513223	11.9873	12.0324
						0.0780341	3.13029	3.02394	0.073392	4.03162	4.04634	0.06863	5.03196	5.08327	0.0630312	6.05428	6.10968	0.0558985	7.03379	7.12727	0.0493241	8.05625	8.11532	0.0400079	9.02818	9.05532	0.0297532	9.93533	9.95675	0.0230167	10.8712	10.9344	0.0514059	11.9252	12.0325
						0.0781882	3.12418	3.02362	0.0734765	4.04661	4.04611	0.068773	5.03047	5.08283	0.063141	6.04469	6.10932	0.0561335	6.99641	7.12688	0.0494465	8.04832	8.11548	0.040151	9.02644	9.05612	0.0298304	9.94202	9.95731	0.0232767	10.8633	10.9357	0.0515037	11.873	12.0327
						0.0783761	3.08967	3.02324	0.0735368	4.04445	4.04596	0.068896	5.01287	5.08243	0.0632783	6.05729	6.10886	0.056429	6.99871	7.12635	0.0495791	8.0348	8.11565	0.0402937	9.02431	9.05692	0.0300215	10.0346	9.95864	0.0232958	10.9453	10.9358	0.051844	11.9612	12.0333
						0.0784945	2.98934	3.02302	0.0736594	3.99761	4.04567	0.069019	4.99871	5.08206	0.0634246	6.0609	6.10841	0.0565632	7.11654	7.12612	0.0497206	8.027	8.11581	0.0404288	9.02735	9.0577	0.0302832	10.0717	9.96045	0.0233595	10.874	10.9361	0.0520992	11.8997	12.0337
						0.0785209	2.97931	3.02296	0.073844	3.99419	4.04522	0.0691683	5.00355	5.0816	0.0635416	6.03885	6.10802	0.0565633	7.14909	7.12612	0.0498441	8.03261	8.11595	0.0405749	9.03918	9.05847	0.0303819	9.98554	9.96114	0.0233661	10.9457	10.9361	0.0521633	12.0551	12.0338
						0.0786145	3.02395	3.02279	0.0739658	4.03597	4.04491	0.0692937	5.02441	5.08123	0.0636532	6.02507	6.10766	0.0566193	7.1293	7.12601	0.04997	8.04178	8.11609	0.0407356	9.03879	9.0594	0.0304694	9.93138	9.96176	0.0236161	10.909	10.9373	0.0522139	12.0343	12.0339
						0.0787531	3.02768	3.02251	0.074068	4.07336	4.04467	0.0694149	5.04769	5.08087	0.0637969	6.03681	6.10718	0.0567082	7.13929	7.12585	0.0500927	8.05159	8.11622	0.0408874	9.03244	9.06021	0.0307269	9.98264	9.96355	0.0239743	10.8861	10.939	0.0522602	11.8989	12.0339
						0.0789316	3.07014	3.02216	0.0742259	4.06041	4.04428	0.0695719	5.03993	5.08038	0.0639491	6.04017	6.1067	0.0569023	7.06436	7.1255	0.0501919	8.04416	8.11632	0.0410513	9.01907	9.06106	0.0309991	10.0183	9.9654	0.0242979	10.8403	10.9406	0.0524371	12.0634	12.0342
						0.0791587	3.06641	3.02172	0.0743493	4.01485	4.04399	0.0697102	5.01476	5.07996	0.0640746	6.02172	6.10632	0.0571324	7.01297	7.12508	0.0502886	8.03967	8.11642	0.0412105	8.99978	9.06189	0.0311354	9.96095	9.96635	0.0243942	10.9222	10.941	0.0526899	12.0502	12.0346
						0.0793434	3.02203	3.02137	0.0744603	3.98941	4.04373	0.0698104	5.02243	5.07967	0.0641809	6.02003	6.10597	0.0572787	7.02847	7.12479	0.0504124	8.05704	8.11653	0.0413139	9.01957	9.06241	0.0312488	9.9307	9.9671	0.0244045	10.9077	10.9411	0.0530425	11.9765	12.0352
						0.0794916	3.01406	3.02109	0.074634	4.01098	4.04333	0.0699242	5.04422	5.07934	0.0642996	6.02858	6.10559	0.05741	7.03584	7.12455	0.0505904	8.03388	8.11669	0.0414644	9.08523	9.06318	0.0314508	9.95247	9.96845	0.0244347	10.9067	10.9412	0.053366	11.8877	12.0357
						0.0796121	2.98238	3.02086	0.0747829	4.04692	4.04298	0.070075	5.03341	5.07889	0.0644174	6.03613	6.10521	0.0575464	7.03806	7.12428	0.0507732	8.011	8.11684	0.0416988	9.07985	9.06438	0.0316548	9.96968	9.96979	0.0245455	10.9328	10.9418	0.0534644	11.9378	12.0358
						0.0796449	3.0193	3.0208	0.0748804	4.04575	4.04274	0.0702203	5.01606	5.07845	0.0645154	6.02858	6.1049	0.0576975	7.05353	7.12399	0.050924	8.01252	8.11695	0.0418509	9.00635	9.06512	0.0317961	9.94815	9.97079	0.0247364	10.9103	10.9427	0.0535536	12.0002	12.0359
						0.0797099	3.10093	3.02067	0.0749774	4.04498	4.04251	0.0703233	5.03249	5.07816	0.0646391	6.00522	6.10452	0.0578643	7.05568	7.12367	0.0511005	8.03526	8.11708	0.0419145	9.00757	9.06542	0.0318406	9.98744	9.97106	0.0249707	10.9124	10.9438	0.0537638	11.9753	12.0362
						0.0798958	3.06863	3.02032	0.0750877	4.05545	4.04226	0.0704324	5.05803	5.07784	0.0648181	6.02269	6.10396	0.0580617	7.08602	7.12328	0.0512664	8.062	8.11719	0.0420127	9.03658	9.0659	0.031845	10.0082	9.97113	0.0251776	10.9289	10.9448	0.054149	11.9302	12.0368
						0.0800728	3.02389	3.02	0.0752177	4.04854	4.04196	0.0705846	5.04569	5.07741	0.0649768	6.05129	6.10346	0.0582052	7.15623	7.12298	0.0513586	8.03291	8.11724	0.0421874	9.00867	9.06677	0.0319364	9.97108	9.97172	0.0253042	10.8967	10.9454	0.054175	12.1001	12.0368
									0.0753304	4.02599	4.04171	0.07072	5.01758	5.07701	0.0650856	6.04329	6.10312	0.0582623	7.15784	7.12288	0.051423	8.02877	8.11728	0.042416	9.01733	9.06785	0.032112	9.98821	9.97285	0.0253816	10.8967	10.9458	0.0541833	11.8396	12.0368
									0.075399	4.04067	4.04155	0.0707997	5.03564	5.07678	0.0652082	6.02671	6.10275	0.058436	7.06461	7.12252	0.0515334	8.0612	8.11734	0.0425835	9.06666	9.06858	0.0322887	10.0018	9.97404	0.0254918	10.9179	10.9463	0.054303	11.9169	12.037
									0.0754707	4.06236	4.04139	0.0708873	5.06633	5.07652	0.0653509	6.02419	6.10232	0.058702	7.04135	7.12199	0.0517266	8.02904	8.11744	0.0426996	9.08493	9.06913	0.0323988	9.96904	9.97476	0.0256826	10.8923	10.9472	0.0544567	11.9735	12.0372
									0.0755574	4.06848	4.04119	0.0710498	5.03345	5.07607	0.0654909	6.02386	6.10189	0.0589221	7.05501	7.12153	0.0519483	8.01586	8.11754	0.042876	9.05567	9.06994	0.0325071	9.94538	9.97548	0.0259184	10.8901	10.9484	0.054509	11.9051	12.0373
									0.0756453	4.07738	4.04098	0.0712254	5.00714	5.07556	0.0656439	6.03394	6.10143	0.0590817	7.07837	7.1212	0.0520094	8.14614	8.11756	0.0430524	9.0233	9.07069	0.0327124	9.98499	9.97678	0.0261233	10.9051	10.9493	0.0545143	11.937	12.0373
									0.0757817	4.04568	4.04069	0.0713548	5.01887	5.07523	0.0657756	6.0581	6.10101	0.0590857	7.02485	7.12118	0.0520258	8.1094	8.11757	0.0431958	9.01932	9.07134	0.0329123	10.0225	9.97807	0.0262887	10.8986	10.9502	0.0545518	12.0247	12.0373
									0.0759746	4.06065	4.04027	0.0714533	5.00677	5.07495	0.0658621	6.04863	6.10076	0.0591109	7.01564	7.12114	0.0521142	8.07829	8.1176	0.0433505	9.02376	9.07198	0.0329803	9.96832	9.97852	0.0264405	10.8997	10.9509	0.054569	12.0019	12.0374
									0.0761551	4.08394	4.03985	0.0715463	5.0015	5.07467	0.0659729	6.02307	6.10043	0.0591308	7.08636	7.1211	0.0522337	8.01729	8.11764	0.0434995	9.03107	9.07261	0.0330178	9.945	9.97878	0.0266099	10.9124	10.9517	0.0545824	12.0951	12.0374
									0.0763305	4.10883	4.03948	0.0716814	5.03165	5.07431	0.066108	6.01352	6.10001	0.0592643	7.04533	7.12083	0.0523461	7.97636	8.11768	0.0436216	9.01866	9.07311	0.0331541	9.98633	9.97961	0.0267449	10.9097	10.9523	0.0545968	12.0858	12.0374
									0.0765339	4.10411	4.03904	0.0718236	5.051	5.07393	0.0661578	6.0683	6.09986	0.0594369	7.05625	7.12045	0.0525408	7.98984	8.11773	0.0437481	9.00571	9.07364	0.0333745	9.96967	9.98102	0.0267527	10.9379	10.9524	0.0546006	12.2162	12.0374
									0.0766838	4.04659	4.03872	0.0719481	5.05893	5.07357	0.0662043	6.14043	6.09974	0.0595868	7.05025	7.12013	0.0527299	8.00539	8.11777	0.0438876	9.00051	9.0742	0.0336358	9.97838	9.98272	0.0267885	10.9889	10.9526	0.0546038	12.0212	12.0374
									0.0767759	4.04663	4.03851	0.0720758	5.0627	5.07322	0.0663792	6.09127	6.09921	0.0597025	7.07146	7.1199	0.0529216	8.02759	8.1178	0.0440099	9.00804	9.07468	0.0338431	10.0201	9.98398	0.0267898	10.8978	10.9526	0.0546244	12.0655	12.0374
									0.076854	4.0328	4.03836	0.0721971	5.06053	5.0729	0.0665989	6.07799	6.09855	0.0598122	7.09301	7.11966	0.05309	8.06225	8.11782	0.0441402	9.02393	9.07519	0.0339811	10.0192	9.98485	0.0269841	10.9631	10.9535	0.0546471	11.94	12.0375
									0.0768972	4.04825	4.03825	0.072306	5.06858	5.0726	0.0667457	6.1283	6.09811	0.0599552	7.08354	7.11934	0.0531671	8.02719	8.11782	0.0442404	9.05745	9.07558	0.0341501	9.99817	9.9859	0.0271773	10.9319	10.9544	0.0547418	11.992	12.0376
									0.076961	4.08933	4.03812	0.0724056	5.07081	5.07234	0.0667981	6.09549	6.09797	0.0601042	7.0783	7.11904	0.0532513	7.99545	8.11783	0.0442906	9.05688	9.07578	0.0342906	9.95352	9.98677	0.027316	10.938	10.9551	0.0549055	11.9453	12.0378
									0.077117	4.04754	4.03779	0.0725321	5.05079	5.07202	0.0668777	6.04816	6.09773	0.0602728	7.05896	7.11867	0.0534012	8.00795	8.11783	0.0444302	8.99576	9.07631	0.0343838	9.94617	9.98732	0.0273943	11.0233	10.9554	0.0549728	12.0289	12.0379
									0.0773082	4.03191	4.03739	0.0726768	5.04401	5.07162	0.0670113	6.04172	6.09735	0.060408	7.00778	7.11837	0.0535029	8.05214	8.11783	0.0447063	9.03006	9.07735	0.0344936	9.94885	9.98799	0.0274214	10.9747	10.9556	0.0550656	12.0186	12.038
									0.0774245	4.07821	4.03716	0.0728116	5.04586	5.07128	0.0671237	6.05213	6.09703	0.0604823	7.00905	7.11821	0.0535724	8.08274	8.11783	0.0449523	9.08198	9.07822	0.0345901	9.95949	9.9886	0.0274225	10.9237	10.9556	0.0551179	11.9758	12.0381
									0.0774787	4.07567	4.03703	0.0729442	5.04647	5.07094	0.067259	6.0861	6.09663	0.0606159	7.06263	7.11791	0.0537509	8.02727	8.11781	0.0450785	9.04291	9.07868	0.034749	10.0207	9.98957	0.0275332	10.9569	10.9561	0.0552545	12.1334	12.0383
									0.0775595	4.05183	4.03687	0.0731131	5.0191	5.0705	0.0674122	6.10021	6.09619	0.0607863	7.08128	7.11753	0.0540104	8.03037	8.11778	0.0451939	9.01998	9.07907	0.03498	10.0248	9.99095	0.0278061	10.9782	10.9575	0.0552598	11.9714	12.0383
									0.0776772	4.05858	4.03662	0.0733094	5.01118	5.06999	0.0675383	6.09212	6.09582	0.0609332	7.08295	7.11723	0.0542183	8.0701	8.11775	0.0453671	9.0397	9.07969	0.0352076	10.0273	9.99232	0.0280645	11.0049	10.9586	0.0552887	11.9381	12.0383
									0.0777919	4.06734	4.0364	0.0734578	5.04121	5.0696	0.0676786	6.07382	6.09542	0.0610592	7.10074	7.11694	0.054327	8.0325	8.11772	0.0455577	9.04383	9.08033	0.0354557	10.0152	9.9938	0.0282195	10.9583	10.9594	0.0553272	12.181	12.0384
									0.0779164	4.08855	4.03613	0.0735664	5.04239	5.06932	0.0678285	6.06136	6.09499	0.06114	7.07963	7.11676	0.0544062	8.02342	8.1177	0.0457411	9.04321	9.08092	0.0356627	9.9703	9.99497	0.0283792	10.9206	10.9602	0.0553498	12.0043	12.0384
									0.0780922	4.0621	4.03579	0.0737003	5.02289	5.06899	0.0679924	6.04033	6.09454	0.0612095	7.07143	7.11661	0.0544946	8.02024	8.11768	0.0459009	9.05941	9.08144	0.0357909	9.98294	9.99573	0.0285949	10.9131	10.9612	0.0555996	12.0627	12.0387
									0.0782437	4.01004	4.03549	0.0738491	5.01327	5.06862	0.0681662	6.02451	6.09404	0.0612786	7.06134	7.11645	0.0546049	8.0035	8.11765	0.0460019	9.02918	9.08176	0.0359484	10.0212	9.99665	0.0287662	10.9316	10.962	0.0559662	12.0078	12.0391
									0.078337	4.01212	4.03529	0.0739763	5.02123	5.06829	0.0682984	6.04214	6.09367	0.0614019	7.0149	7.11619	0.0547649	8.02369	8.11761	0.0461061	9.0042	9.0821	0.0361321	10.0363	9.99768	0.0289113	10.9377	10.9627	0.056135	12.097	12.0393
									0.0784684	4.04992	4.03503	0.074076	5.00584	5.06804	0.0683915	6.02912	6.09342	0.0615657	6.99464	7.11581	0.0548732	8.07829	8.11757	0.0462672	9.01971	9.0826	0.0362518	10.0037	9.99837	0.029017	10.9664	10.9632	0.0562041	12.1352	12.0394
									0.0786143	4.07063	4.03475	0.0741473	5.01416	5.06787	0.0684711	6.02926	6.0932	0.0616515	7.03077	7.11563	0.0548775	8.05355	8.11757	0.0464461	9.01946	9.08314	0.0363762	9.97535	9.9991	0.0290655	10.9602	10.9634	0.0563339	12.0219	12.0396
									0.0787131	4.04937	4.03455	0.0742376	5.04339	5.06765	0.0686128	6.08758	6.09281	0.0617416	7.08283	7.11543	0.0548902	8.02819	8.11756	0.0465926	8.99387	9.08356	0.0365268	9.96144	9.99995	0.0292048	10.9035	10.964	0.0563533	12.11	12.0396
									0.0787849	4.05383	4.03442	0.0743688	5.03576	5.06733	0.0688227	6.08046	6.09223	0.061921	7.05729	7.11503	0.0550198	8.09955	8.11751	0.0466832	9.00955	9.08382	0.0366637	9.9583	10.0007	0.0294581	10.9125	10.9653	0.0564093	12.1786	12.0397
									0.0788968	4.10126	4.03418	0.0744952	5.02244	5.06701	0.0689752	6.01982	6.0918	0.062124	7.0486	7.11458	0.0552426	8.08706	8.11743	0.0467848	9.03875	9.08411	0.0367813	9.94099	10.0013	0.029694	10.9298	10.9663	0.0564153	12.0102	12.0397
									0.0790526	4.10288	4.03389	0.074605	5.024	5.06677	0.0690517	6.02826	6.09161	0.0622896	7.06949	7.11419	0.0554376	8.04863	8.11734	0.0469162	9.04203	9.08451	0.0368414	9.96054	10.0017	0.0298625	10.9056	10.9671	0.0566938	12.1472	12.04
									0.0791912	4.0872	4.03362	0.0747292	5.03952	5.06645	0.069158	6.06558	6.09131	0.0623768	7.02415	7.11399	0.0555875	8.05108	8.11727	0.0470519	9.04908	9.08487	0.0368527	9.94992	10.0017	0.0299872	10.9108	10.9677	0.0568126	11.9702	12.0401
									0.0793361	4.06904	4.03334	0.0748479	5.05689	5.06617	0.0693091	6.06136	6.0909	0.0624697	6.98588	7.11379	0.0557382	8.05509	8.11719	0.0471949	9.04945	9.08526	0.0368562	9.94667	10.0018	0.0301093	10.9157	10.9683	0.0568326	11.9093	12.0401
									0.0794643	4.032	4.03311	0.0749464	5.05918	5.06593	0.0694078	6.01062	6.09063	0.0626607	7.02067	7.11336	0.0558685	8.07367	8.11712	0.0473489	9.06085	9.08569	0.036953	10.0125	10.0023	0.0301312	10.9707	10.9684	0.0571579	12.0559	12.0405
									0.0795748	4.01647	4.0329	0.0750557	5.05293	5.06566	0.0694541	6.00875	6.09053	0.0628284	7.06869	7.11298	0.055985	8.08443	8.11706	0.0475197	9.05762	9.08614	0.0371333	10.0133	10.0033	0.0301504	10.9501	10.9685	0.0575561	12.1524	12.0409
									0.0797162	4.02604	4.03262	0.0751915	5.07139	5.06536	0.0695531	6.05374	6.09026	0.0629244	7.06399	7.11277	0.0561247	8.07479	8.11698	0.0476172	8.99326	9.08639	0.0373202	10.0198	10.0043	0.0301562	10.963	10.9685	0.0578363	12.163	12.0412
									0.0798183	4.06638	4.03243	0.0753311	5.08261	5.06503	0.069706	6.04979	6.08983	0.0630597	7.03056	7.11246	0.0562902	8.08744	8.11687	0.0476571	8.98134	9.0865	0.037585	9.97414	10.0057	0.0302865	11.0136	10.9691	0.0581706	12.1329	12.0415
									0.0799149	4.11435	4.03226	0.0754331	5.05896	5.06479	0.0698686	6.05431	6.08941	0.0632704	7.05744	7.11198	0.0564414	8.11046	8.11678	0.0477911	9.04241	9.08683	0.0377984	9.8896	10.0069	0.0305041	11.0135	10.9701	0.0582785	12.0257	12.0416
									0.0800535	4.11596	4.032	0.0755366	5.03899	5.06453	0.07003	6.05864	6.08899	0.0634955	7.06876	7.11146	0.0565413	8.08899	8.11671	0.0480033	9.03924	9.08735	0.0378213	9.92668	10.007	0.0306544	10.9603	10.9708	0.0583428	12.2274	12.0417
												0.0756795	5.05261	5.06421	0.0701551	6.03053	6.08864	0.0635605	7.03798	7.11132	0.0566684	8.05029	8.11662	0.0482135	9.03417	9.08785	0.0378794	10.0048	10.0073	0.0307674	10.942	10.9714	0.0583571	11.978	12.0417
												0.0758069	5.07684	5.06391	0.0702411	6.0383	6.08844	0.0635744	7.00018	7.1113	0.0568489	8.05238	8.1165	0.0483871	9.05716	9.08827	0.0380645	9.99011	10.0083	0.0309199	10.9493	10.9721	0.0585547	12.2884	12.0419
												0.0758969	5.06854	5.0637	0.0703211	6.04265	6.08823	0.0636009	6.97925	7.11123	0.0570075	8.07051	8.11638	0.0485212	9.05134	9.08857	0.0382505	9.97372	10.0092	0.0310544	10.9664	10.9726	0.0585605	12.1354	12.0419
												0.0759961	5.05417	5.06347	0.0704244	6.02739	6.08797	0.0636265	7.01081	7.11116	0.0571446	8.07254	8.11628	0.0486528	9.04744	9.08886	0.0383819	9.99495	10.0099	0.0311789	10.9807	10.9732	0.0585826	12.0236	12.0419
												0.0761067	5.04931	5.06322	0.07057	6.04749	6.08758	0.0638294	7.10087	7.11071	0.0572674	8.08518	8.11618	0.0487858	9.04414	9.08917	0.0385479	10.0519	10.0108	0.0313213	10.981	10.9739	0.0587324	12.0033	12.042
												0.0762034	5.05648	5.06302	0.0707182	6.06227	6.08719	0.0640933	7.13093	7.11012	0.0573228	8.03989	8.11614	0.0489547	9.01608	9.08951	0.0387976	10.04	10.0121	0.0314686	10.9853	10.9746	0.0588612	12.0058	12.0421
												0.0763014	5.0668	5.06279	0.0708501	6.06428	6.08686	0.0642549	7.06431	7.10976	0.0573492	8.02561	8.11612	0.0491789	9.02758	9.08999	0.0389638	9.96077	10.0129	0.0316319	10.9792	10.9753	0.0589496	11.979	12.0422
												0.0764231	5.05527	5.06252	0.0709738	6.07239	6.08656	0.0643336	7.07774	7.10957	0.0574368	8.06186	8.11604	0.0493812	9.05293	9.0904	0.0390085	9.97582	10.0131	0.0317942	10.9711	10.976	0.0590812	11.9288	12.0423
												0.0765583	5.0548	5.06221	0.0710911	6.07746	6.08625	0.0644213	7.10503	7.10937	0.0575569	8.06752	8.11595	0.0495137	9.02486	9.09066	0.0390734	10.0113	10.0134	0.0319175	10.9885	10.9766	0.0594112	12.0003	12.0426
												0.076698	5.0505	5.0619	0.0712249	6.06769	6.08592	0.0646041	7.05009	7.10896	0.057673	8.07108	8.11585	0.0496052	9.0311	9.09085	0.0392058	9.99491	10.0141	0.0319876	10.9688	10.9769	0.0598156	12.0154	12.043
												0.0768159	5.02493	5.06163	0.0713464	6.04457	6.0856	0.0648106	7.00972	7.10848	0.057807	8.05981	8.11573	0.0497077	9.04873	9.09104	0.039356	9.98955	10.0148	0.0321092	10.9229	10.9775	0.0600965	11.949	12.0432
												0.0768956	5.03488	5.06146	0.0714274	6.0578	6.0854	0.0649037	7.06057	7.10828	0.057939	8.04495	8.11562	0.0498101	9.06355	9.09123	0.039472	10.0075	10.0154	0.0322974	10.9153	10.9783	0.060265	11.9632	12.0433
												0.0769787	5.05076	5.06128	0.0715203	6.08667	6.08517	0.0649479	7.08057	7.10817	0.0580419	8.05548	8.11553	0.0498909	9.06234	9.09137	0.0395526	10.0005	10.0158	0.0324558	10.9258	10.979	0.060379	12.0184	12.0434
												0.077074	5.05295	5.06108	0.0716346	6.09268	6.0849	0.0650339	7.06355	7.10798	0.0581773	8.10006	8.1154	0.0499837	9.05214	9.09154	0.0396564	9.9796	10.0163	0.0326508	10.965	10.9799	0.0604103	11.9644	12.0434
												0.077176	5.06247	5.06084	0.0717406	6.09186	6.08463	0.0651712	7.09235	7.10767	0.0583865	8.07647	8.1152	0.0500979	9.05904	9.09175	0.0398387	10.0173	10.0172	0.0329109	10.9575	10.981	0.0604584	12.0328	12.0435
												0.0772994	5.05227	5.06058	0.0718601	6.08035	6.08433	0.0653414	7.09001	7.10728	0.0585861	8.04067	8.11501	0.0502172	9.06164	9.09196	0.0400623	10.0209	10.0182	0.0331584	10.9406	10.9821	0.0604832	11.8959	12.0435
												0.0774232	5.03966	5.06032	0.0719842	6.07137	6.08404	0.0654935	7.07005	7.10694	0.0587193	8.06168	8.11488	0.0503207	9.0508	9.09213	0.0402518	9.99763	10.0191	0.0334226	10.9174	10.9833	0.0608992	11.9546	12.0438
												0.0775435	5.03213	5.06007	0.0721217	6.05216	6.0837	0.0656416	7.05618	7.1066	0.0588109	8.04983	8.11479	0.0504037	9.05626	9.09227	0.0403441	10.0456	10.0195	0.0337015	10.9004	10.9845	0.061241	12.0596	12.044
												0.0776493	5.01102	5.05983	0.0722568	6.02762	6.08336	0.0658056	7.05451	7.10622	0.0589038	8.03918	8.1147	0.050471	9.04906	9.09239	0.0403598	10.0399	10.0196	0.0338713	10.9488	10.9852	0.0613701	12.0267	12.0441
												0.0777684	4.98445	5.05958	0.0723518	6.03849	6.08314	0.0659299	7.08475	7.10595	0.0590166	8.04293	8.11458	0.0505515	9.03357	9.09252	0.040423	10.0024	10.0199	0.0339399	10.9373	10.9855	0.0614782	12.0149	12.0442
												0.0779224	4.98333	5.05926	0.0724673	6.07241	6.08285	0.0660118	7.08015	7.10577	0.0591563	8.02591	8.11444	0.0506752	9.05157	9.09273	0.040507	9.9757	10.0203	0.0339941	10.9366	10.9857	0.0615052	12.0331	12.0442
												0.0780194	5.02533	5.05905	0.0726175	6.07202	6.08249	0.0661255	7.05093	7.1055	0.0592908	8.00275	8.1143	0.0508574	9.02336	9.09301	0.0405872	9.95797	10.0207	0.0340531	10.9391	10.986	0.0615382	11.9695	12.0442
												0.0780906	5.05583	5.0589	0.072766	6.06916	6.08213	0.0663522	7.12799	7.105	0.0593513	8.03651	8.11423	0.0510307	8.98499	9.09327	0.0407824	10.0261	10.0215	0.0341245	10.9345	10.9863	0.0615392	11.9655	12.0442
												0.0781866	5.06078	5.05869	0.0728806	6.09548	6.08187	0.0666156	7.16355	7.1044	0.0594211	8.09012	8.11416	0.0511589	8.98412	9.09347	0.0409969	10.0732	10.0225	0.0342116	10.9401	10.9867	0.0615515	11.9858	12.0442
												0.0782849	5.06957	5.05851	0.0729668	6.10024	6.08166	0.0667654	7.08483	7.10406	0.0595859	8.05888	8.11398	0.0513505	9.03586	9.09374	0.0411144	10.045	10.023	0.0343384	10.9204	10.9872	0.0616337	12.2799	12.0443
												0.0784123	5.05292	5.05824	0.0730932	6.06923	6.08138	0.0668971	7.04137	7.10377	0.0597593	8.03094	8.11379	0.0515382	9.08537	9.09401	0.0412506	10.0097	10.0236	0.0345166	10.9326	10.988	0.0620203	12.2575	12.0446
												0.0785489	5.04251	5.05795	0.0732554	6.06826	6.08098	0.0670174	6.98353	7.1035	0.0598976	8.03433	8.11363	0.0516627	9.08861	9.09417	0.0414164	9.99173	10.0244	0.0346511	10.9699	10.9886	0.0624132	12.2486	12.0448
												0.0786509	5.0616	5.05774	0.0734036	6.07894	6.08065	0.0670904	6.97125	7.10335	0.0600026	8.00995	8.11352	0.0518475	9.04416	9.09442	0.0415362	10.0078	10.0249	0.0347583	10.9962	10.989	0.0626813	12.2245	12.045
												0.0787589	5.09245	5.05752	0.0734901	6.03174	6.08044	0.067211	6.99527	7.10308	0.0600716	8.01667	8.11344	0.0520354	8.99734	9.09466	0.0416801	10.0505	10.0255	0.0349118	10.987	10.9897	0.0627353	12.0543	12.045
												0.0789358	5.05732	5.05715	0.0735167	6.04155	6.08037	0.0673018	7.03899	7.10288	0.0601898	8.07	8.1133	0.0521737	8.9951	9.09481	0.0419367	10.0048	10.0266	0.0350401	10.9577	10.9902	0.0627859	12.2616	12.045
												0.0791185	5.02198	5.05679	0.0735804	6.09123	6.08023	0.0673593	7.06507	7.10275	0.0603941	8.04674	8.11307	0.0523314	9.00837	9.095	0.0422436	9.99294	10.0279	0.0351538	10.9437	10.9907	0.0629031	12.0168	12.0451
												0.0792164	5.06218	5.05659	0.0737257	6.06397	6.07989	0.0674405	7.06681	7.10257	0.0605787	8.00299	8.11284	0.0524866	9.02019	9.09519	0.0424641	10.0431	10.0288	0.0353089	10.9574	10.9913	0.0629726	12.0657	12.0451
												0.079291	5.09154	5.05645	0.0738914	6.05219	6.07952	0.0675433	7.09057	7.10235	0.0606666	8.03738	8.11273	0.0526457	9.03893	9.09536	0.042475	9.94515	10.0289	0.0354738	10.9627	10.992	0.0632957	11.9354	12.0453
												0.0794123	5.07416	5.05621	0.0740091	6.08135	6.07925	0.0676896	7.07366	7.10201	0.0607572	8.08457	8.11263	0.0527754	9.07766	9.0955	0.0425026	9.97333	10.0289	0.0355927	10.9351	10.9925	0.0634639	11.9293	12.0454
												0.0795374	5.05772	5.05596	0.0740848	6.07496	6.07909	0.067789	7.01041	7.10179	0.060899	8.0828	8.11246	0.0528469	9.07037	9.09557	0.0425086	9.95932	10.029	0.035632	10.9615	10.9927	0.0636887	11.9687	12.0455
												0.0796306	5.07154	5.05578	0.0741857	6.04869	6.07884	0.0678584	6.98412	7.10164	0.0610496	8.09081	8.11227	0.0529615	9.03173	9.09569	0.0426006	9.95291	10.0293	0.0356668	10.9922	10.9928	0.0639034	12.0103	12.0456
												0.0797016	5.06573	5.05564	0.0743225	6.05125	6.07855	0.067999	7.01374	7.10133	0.0612443	8.06115	8.11204	0.0531144	9.02111	9.09583	0.0427351	9.95555	10.0299	0.0357934	10.9583	10.9933	0.0639073	11.9549	12.0456
												0.0797984	5.03923	5.05545	0.0744498	6.06099	6.07826	0.0681634	7.02096	7.10098	0.0614241	8.01417	8.11181	0.0532586	9.01844	9.09598	0.0428096	9.99563	10.0302	0.0359822	10.9655	10.9941	0.0639592	11.9403	12.0456
												0.0799326	5.04479	5.05519	0.0745753	6.07285	6.07797	0.0682665	6.97712	7.10074	0.0615337	8.02814	8.11167	0.0533665	8.98543	9.09608	0.0429466	10.1087	10.0307	0.0361233	11.0021	10.9947	0.0639782	12.0748	12.0456
												0.0800746	5.04363	5.05492	0.0747105	6.07424	6.07768	0.0682833	7.00257	7.10071	0.0616603	8.06188	8.1115	0.0534438	8.97981	9.09614	0.0431804	10.1313	10.0317	0.036218	11.0103	10.9951	0.0642202	12.0495	12.0458
															0.0747954	6.02689	6.07748	0.0683384	7.07194	7.10058	0.0617623	8.11214	8.11138	0.0535824	9.02374	9.09627	0.0433292	10.0739	10.0322	0.0363592	10.985	10.9956	0.0643962	11.9627	12.0458
															0.0748798	5.99129	6.07731	0.0684686	7.07061	7.1003	0.0617999	8.1093	8.11132	0.053715	9.06737	9.09638	0.0434751	10.0328	10.0328	0.036443	10.9546	10.996	0.0644548	11.9691	12.0459
															0.0750562	6.03141	6.07691	0.0686565	7.12933	7.09988	0.0619003	8.05584	8.11119	0.053802	9.08021	9.09645	0.0437135	10.0656	10.0337	0.0364621	10.9267	10.996	0.0647196	12.1733	12.046
															0.0752306	6.06829	6.07654	0.0689144	7.11667	7.09934	0.0620684	8.0575	8.11097	0.0539175	9.06872	9.09655	0.0439155	9.97782	10.0345	0.0364752	11.0355	10.9961	0.065216	12.1639	12.0462
															0.075333	6.04282	6.07633	0.0691417	7.07069	7.09884	0.062147	8.11788	8.11087	0.0540019	9.02742	9.09661	0.0439267	10.1148	10.0345	0.0365895	11.0471	10.9966	0.06562	12.0625	12.0463
															0.0754286	6.02891	6.07611	0.0692351	7.14984	7.09862	0.0621474	8.12216	8.11087	0.0540624	9.11437	9.09665	0.0439584	10.0058	10.0346	0.0367403	11.097	10.9972	0.0657421	12.1122	12.0464
															0.075565	6.05142	6.07583	0.0692366	7.14897	7.09862	0.0621534	8.11946	8.11087	0.0540677	9.00787	9.09666	0.0440154	10.0637	10.0348	0.037029	11.0296	10.9983	0.065744	12.093	12.0464
															0.07573	6.0454	6.07547	0.0693049	7.08792	7.0985	0.0621556	8.12593	8.11085	0.0541134	9.05283	9.09669	0.0441873	10.0846	10.0355	0.0373108	10.9526	10.9994	0.0657696	12.0994	12.0464
															0.0758753	6.01963	6.07515	0.0694188	7.06451	7.09824	0.0622173	8.0666	8.11078	0.0541419	8.99193	9.09671	0.0442864	10.0423	10.0358	0.0374339	10.9955	10.9999	0.0659241	11.973	12.0465
															0.075981	6.02968	6.07494	0.0695262	7.05106	7.098	0.0623652	8.07854	8.11058	0.0542371	8.98884	9.09679	0.044397	10.0019	10.0362	0.0374768	10.9842	11.0001	0.0659601	11.9843	12.0465
															0.0760974	6.05204	6.07469	0.0696862	7.08565	7.09766	0.0625239	8.07934	8.11038	0.0545257	8.94645	9.09699	0.0445538	9.99316	10.0368	0.037571	10.9433	11.0004	0.065961	12.0404	12.0465
															0.07623	6.0572	6.07442	0.0698419	7.11952	7.09734	0.0626396	8.03937	8.11021	0.0546866	8.99513	9.09709	0.0447002	9.99375	10.0373	0.0377737	10.9771	11.0012	0.0661239	11.8869	12.0465
															0.0763489	6.05131	6.07417	0.0699405	7.1017	7.09712	0.0627555	8.00839	8.11005	0.0548201	9.0383	9.09717	0.0448229	9.97583	10.0377	0.0379381	11.0331	11.0019	0.0662756	11.957	12.0466
															0.0764178	6.08939	6.07402	0.0700076	7.11521	7.09697	0.0629051	8.00119	8.10985	0.0549946	9.04414	9.09727	0.0448236	10.1282	10.0377	0.0379919	11.008	11.0021	0.0665242	11.9822	12.0467
															0.0764541	6.10295	6.07396	0.0700353	7.08985	7.09691	0.0630119	8.02649	8.10971	0.055148	9.03245	9.09735	0.0448274	10.0423	10.0378	0.038028	11.0004	11.0022	0.0666823	12.1779	12.0467
															0.0765036	6.10194	6.07386	0.0701261	7.01951	7.09672	0.0631618	8.1025	8.10951	0.0552323	9.07646	9.0974	0.0449654	10.0788	10.0382	0.0380851	11.0076	11.0024	0.0667109	11.966	12.0467
															0.0765852	6.1372	6.07367	0.070314	7.02753	7.09634	0.0633447	8.14287	8.10926	0.0552532	9.07083	9.09741	0.0451184	10.033	10.0388	0.0381763	10.9899	11.0028	0.0667169	12.0707	12.0467
															0.0767439	6.09327	6.07336	0.0704764	7.05414	7.09598	0.0634648	8.12443	8.10909	0.0553184	9.0318	9.09744	0.0452861	9.98788	10.0393	0.0383405	11.031	11.0034	0.0669296	12.0324	12.0468
															0.0769255	6.06747	6.07298	0.0705555	7.00885	7.09581	0.0635748	8.11759	8.10894	0.0554782	9.07232	9.09752	0.0455034	9.97682	10.04	0.0386267	10.9783	11.0045	0.0672157	11.9281	12.0469
															0.077079	6.07171	6.07267	0.0705955	7.00329	7.09572	0.0636713	8.0954	8.1088	0.055676	9.07679	9.09761	0.0456104	10.0452	10.0404	0.0389886	10.9782	11.0058	0.0672559	11.923	12.0469
															0.0772176	6.06177	6.07239	0.0706743	7.03179	7.09558	0.0638103	8.04333	8.1086	0.0558665	9.07562	9.09769	0.0456406	10.0654	10.0405	0.0392867	11.0224	11.0069	0.0673022	11.9694	12.0469
															0.0773582	6.05095	6.07211	0.0707843	7.03034	7.09535	0.0639799	8.01146	8.10836	0.056081	9.0543	9.09776	0.0456765	9.98275	10.0406	0.0394417	10.9577	11.0075	0.0673716	11.8138	12.0469
															0.0775126	6.05207	6.07181	0.0709355	7.06851	7.09501	0.0640672	8.04782	8.10823	0.0562775	9.01371	9.09783	0.045699	10.0601	10.0407	0.0394973	10.9722	11.0077	0.0678615	11.9052	12.047
															0.0776402	6.0758	6.07155	0.0711178	7.07462	7.09464	0.0641334	8.07604	8.10815	0.0564036	9.03317	9.09787	0.0457021	10.0049	10.0407	0.0395821	11.0153	11.008	0.068213	12.0921	12.0471
															0.0777157	6.05011	6.0714	0.0712919	7.07311	7.09428	0.0642394	8.06636	8.10799	0.0564996	9.02932	9.0979	0.0457448	10.0345	10.0408	0.0397503	10.9932	11.0086	0.0683166	12.1228	12.0471
															0.0777447	6.0689	6.07136	0.0714339	7.09951	7.09399	0.0643846	8.09428	8.10779	0.0566545	8.98377	9.09794	0.045999	9.94913	10.0417	0.0399554	10.9974	11.0093	0.0686534	11.9713	12.0472
															0.0777714	6.09135	6.0713	0.0715627	7.12045	7.09372	0.0645671	8.08517	8.10751	0.056832	8.9513	9.09798	0.0463972	9.96193	10.0429	0.0401383	11.0158	11.01	0.0688938	12.0624	12.0473
															0.0778472	6.06585	6.07114	0.0717603	7.07553	7.09331	0.0646683	7.99904	8.10737	0.0569127	8.98927	9.098	0.0466791	10.0549	10.0438	0.0402636	10.9893	11.0104	0.0689139	11.9074	12.0473
															0.0779719	6.08683	6.07091	0.0719569	7.02467	7.0929	0.0646742	8.00307	8.10737	0.0569334	8.9875	9.098	0.046796	10.027	10.0442	0.0402968	11.0333	11.0105	0.0689699	11.8265	12.0473
															0.0781479	6.05828	6.07055	0.0720466	7.07022	7.09272	0.0647321	8.05594	8.10728	0.0569798	8.96837	9.09801	0.0469256	9.99619	10.0446	0.0403102	11.0731	11.0106	0.0690168	12.1076	12.0473
															0.0783809	6.08381	6.07011	0.0720861	7.07744	7.09264	0.0648319	8.06845	8.10714	0.0571341	9.0365	9.09804	0.0471317	10.0234	10.0452	0.0404461	11.0114	11.011	0.0691244	12.1512	12.0473
															0.0786225	6.0972	6.06965	0.0721542	7.05897	7.09252	0.0649079	8.06048	8.10702	0.0573093	9.08193	9.09807	0.0472863	10.0876	10.0456	0.0406216	10.9753	11.0116	0.069285	12.134	12.0473
															0.0787787	6.02448	6.06935	0.0722416	7.05613	7.09233	0.0650219	8.02327	8.10686	0.0573482	9.00895	9.09808	0.0473634	10.0955	10.0458	0.040714	11.0032	11.012	0.069429	12.1013	12.0474
															0.0788548	6.03444	6.06922	0.0723528	7.03525	7.09211	0.0651666	8.00759	8.10664	0.057409	8.94265	9.09808	0.0474605	10.0851	10.0461	0.0407839	11.0206	11.0122	0.0694959	12.1402	12.0474
															0.0789321	6.04843	6.06906	0.0724587	7.00634	7.09189	0.0652731	8.02326	8.1065	0.0576337	8.99431	9.09811	0.0475729	10.0881	10.0464	0.0408435	10.9976	11.0124	0.0695118	12.1779	12.0474
															0.0789958	6.07118	6.06893	0.0725548	6.99018	7.09171	0.0653708	8.03496	8.10635	0.0577171	8.97631	9.09812	0.0476766	10.0978	10.0467	0.0408542	11.1227	11.0124	0.0695711	12.2816	12.0474
															0.0790301	6.06865	6.06888	0.0726508	6.97117	7.0915	0.0654873	8.02977	8.10617	0.0577582	9.02316	9.09812	0.0478121	10.1445	10.0471	0.0408596	11.031	11.0125	0.0696313	12.1081	12.0474
															0.0790783	6.05445	6.06878	0.0726898	6.99662	7.09142	0.0656329	8.05003	8.10597	0.0577952	9.09115	9.09812	0.0480073	10.1291	10.0476	0.0409073	11.0189	11.0126	0.0696609	12.0059	12.0474
															0.0791759	6.08941	6.0686	0.0728051	7.10629	7.09118	0.0657908	8.05674	8.10573	0.0578027	9.02673	9.09812	0.0481213	10.0322	10.0479	0.0409254	11.1886	11.0127	0.0696705	11.9228	12.0474
															0.0792953	6.09887	6.06837	0.0729898	7.14351	7.09082	0.0659317	8.04991	8.10552	0.0578869	9.07306	9.09813	0.0482324	9.96685	10.0482	0.040933	10.9763	11.0127	0.0697888	12.1667	12.0474
															0.0794381	6.13723	6.06811	0.0731238	7.13273	7.09056	0.0660662	8.04928	8.10532	0.0579365	9.10006	9.09813	0.0484887	10.0092	10.0489	0.0409435	11.0175	11.0127	0.0698286	11.9463	12.0474
															0.0796168	6.13337	6.06778	0.0732633	7.11856	7.09029	0.0662174	8.0654	8.10509	0.0580605	9.05946	9.09814	0.048713	10.0712	10.0495	0.0409597	11.2311	11.0128	0.0699089	12.235	12.0474
															0.0797547	6.08374	6.06754	0.0734119	7.11213	7.08999	0.0663379	8.10574	8.10491	0.0582242	9.05036	9.09814	0.0488135	10.0326	10.0498	0.0411402	11.1204	11.0134	0.0701145	12.0535	12.0475
															0.0798955	6.04347	6.06727	0.0735782	7.09047	7.08966	0.0664335	8.1309	8.10478	0.0583707	9.05637	9.09814	0.0488967	10.0152	10.05	0.0413281	11.0162	11.0141	0.0701497	12.057	12.0475
															0.0800581	6.01921	6.06698	0.0737488	7.06993	7.08932	0.0665515	8.13057	8.1046	0.058521	9.06788	9.09814	0.0490019	10.013	10.0502	0.0414903	10.9604	11.0146	0.0703257	12.2117	12.0475
																		0.0738865	7.08169	7.08905	0.0666352	8.09304	8.10446	0.0586877	9.06355	9.09813	0.0490613	10.0457	10.0504	0.0418088	11.022	11.0157	0.0707441	12.1253	12.0475
																		0.0740007	7.07165	7.08883	0.0667263	8.05875	8.10433	0.0588927	9.09723	9.09811	0.049139	10.1088	10.0506	0.0421299	11.0762	11.0167	0.0709612	11.8829	12.0476
																		0.0741267	7.05407	7.08858	0.0668508	8.05147	8.10415	0.0591218	9.10531	9.09809	0.049297	10.0933	10.051	0.0423445	11.0432	11.0174	0.0709967	11.8249	12.0476
																		0.0741785	6.97382	7.08849	0.0669694	8.04914	8.10397	0.0592899	9.0535	9.09807	0.049422	10.0436	10.0513	0.0424495	11.0227	11.0177	0.0713753	11.9684	12.0476
																		0.074191	6.97723	7.08847	0.0671136	8.07193	8.10376	0.0594012	9.05787	9.09805	0.0494782	10.0583	10.0514	0.0424643	11.0926	11.0178	0.0716567	12.3332	12.0476
																		0.0742672	7.06448	7.08831	0.0672481	8.09961	8.10355	0.0594983	9.04968	9.09804	0.0495691	10.1129	10.0516	0.0425092	10.9239	11.0179	0.0717125	12.3907	12.0476
																		0.0744424	7.07116	7.08798	0.0673426	8.09083	8.10341	0.0595757	9.05869	9.09802	0.0497261	10.1012	10.052	0.0428535	11.0358	11.019	0.071736	12.0044	12.0476
																		0.0745484	7.00994	7.08777	0.0673925	8.12404	8.10334	0.0596494	9.06529	9.09801	0.0498776	10.082	10.0524	0.0431604	11.1865	11.02	0.0717393	12.014	12.0476
																		0.0745628	7.03455	7.08775	0.0674423	8.16879	8.10326	0.0597535	9.04579	9.09799	0.0500738	10.0321	10.0528	0.0432605	11.148	11.0203	0.0717515	12.2204	12.0476
																		0.0746276	7.12256	7.08762	0.0675434	8.15484	8.10311	0.0598812	9.04611	9.09796	0.0501878	9.97444	10.0531	0.0434247	11.0643	11.0208	0.0717559	11.9758	12.0476
																		0.0747904	7.10667	7.08731	0.0676223	8.11336	8.10299	0.0600025	9.05139	9.09794	0.0502091	10.0295	10.0531	0.0435736	10.9649	11.0212	0.0717688	12.4874	12.0476
																		0.0749552	7.09027	7.08699	0.0677003	8.08212	8.10287	0.0601354	9.0697	9.0979	0.0502958	10.04	10.0533	0.0436062	10.9681	11.0213	0.0718107	12.0816	12.0476
																		0.0750381	7.15507	7.08684	0.0678031	8.07124	8.10272	0.0603132	9.04767	9.09786	0.0503082	10.0096	10.0534	0.0437012	11.0259	11.0216	0.0718191	11.9674	12.0476
																		0.0750424	7.14323	7.08684	0.0678688	8.09441	8.10261	0.0604788	9.01103	9.09781	0.0503706	10.089	10.0535	0.0438812	11.0117	11.0222	0.0718224	12.073	12.0476
																		0.0750993	7.08418	7.08673	0.0679439	8.13504	8.1025	0.0605981	9.01665	9.09778	0.0503761	10.0438	10.0535	0.0440275	10.9659	11.0226	0.0718425	12.1142	12.0476
																		0.0752245	7.08977	7.0865	0.068076	8.11561	8.10229	0.0607135	9.0203	9.09774	0.0504164	10.0889	10.0536	0.044176	10.9297	11.0231	0.0719151	11.9418	12.0476
																		0.0753768	7.07062	7.0862	0.0682236	8.11008	8.10208	0.0608185	9.03197	9.09771	0.0506736	10.091	10.0541	0.0443524	10.9096	11.0236	0.0720084	12.0474	12.0476
																		0.0755272	7.04661	7.08592	0.0683699	8.10557	8.10185	0.060885	9.01097	9.09769	0.0508946	10.0161	10.0546	0.0443787	10.9897	11.0236	0.0720422	11.8956	12.0476
																		0.0756424	7.05612	7.08571	0.068525	8.1102	8.10161	0.0609844	8.97021	9.09766	0.051055	10.004	10.055	0.0444078	11.1123	11.0237	0.0720906	11.9298	12.0476
																		0.0757511	7.06142	7.08551	0.06868	8.11396	8.10138	0.0611506	8.97801	9.0976	0.0512249	9.998	10.0553	0.044622	11.0617	11.0243	0.0723998	11.8753	12.0476
																		0.0758523	7.07221	7.08532	0.0687855	8.06458	8.10121	0.0612742	9.01588	9.09755	0.0513485	10.0272	10.0556	0.0448187	10.9907	11.0249	0.0724118	11.8063	12.0476
																		0.0759639	7.09731	7.08512	0.0688865	8.03066	8.10106	0.0613944	9.06333	9.09751	0.0514317	10.0271	10.0557	0.0449447	10.9866	11.0252	0.0724628	12.0507	12.0476
																		0.0761552	7.04622	7.08475	0.0690297	8.03222	8.10085	0.0615608	9.06516	9.09744	0.051503	10.036	10.0559	0.0451221	11.0271	11.0258	0.0726845	12.1024	12.0477
																		0.076398	7.03843	7.08431	0.0691034	8.09268	8.10074	0.0616913	9.03161	9.09739	0.0515628	10.0364	10.056	0.0452269	10.9552	11.0261	0.0728057	12.0668	12.0477
																		0.0765205	7.14206	7.0841	0.0691333	8.1247	8.1007	0.0617739	9.04284	9.09736	0.0516274	10.0336	10.0561	0.045231	11.0477	11.0261	0.0729657	12.0161	12.0477
																		0.0765284	7.14396	7.08408	0.0692443	8.07617	8.10053	0.0618299	9.03227	9.09733	0.0517323	10.0693	10.0563	0.0453047	11.0593	11.0263	0.0732212	12.0406	12.0477
																		0.0765844	7.09858	7.08399	0.0694036	8.07031	8.10029	0.0618848	9.02464	9.09731	0.0517367	10.154	10.0563	0.0453238	11.06	11.0263	0.0734241	12.0982	12.0477
																		0.0766568	7.06491	7.08384	0.0695126	8.1105	8.10012	0.0619754	9.04945	9.09727	0.0517803	10.1516	10.0564	0.0453262	10.9537	11.0263	0.0735852	12.124	12.0477
																		0.0767355	7.03352	7.0837	0.0696165	8.15806	8.09995	0.062099	9.04318	9.09721	0.0517897	10.0691	10.0564	0.045374	11.0332	11.0265	0.0737241	12.1672	12.0477
																		0.0768517	7.0339	7.0835	0.0698103	8.11013	8.09966	0.0622393	9.05206	9.09715	0.051943	10.072	10.0567	0.0454707	10.9785	11.0267	0.0738623	12.2334	12.0477
																		0.076966	7.03545	7.08328	0.0700065	8.05933	8.09936	0.0623458	9.08834	9.0971	0.0521431	10.036	10.0571	0.045683	11.0146	11.0273	0.074111	12.1739	12.0476
																		0.0771017	7.05972	7.08305	0.0701222	8.08802	8.09919	0.0624325	9.11418	9.09706	0.0524218	10.0699	10.0576	0.0459156	11.0298	11.028	0.074145	11.8207	12.0476
																		0.0772843	7.03985	7.08273	0.0702132	8.09759	8.09906	0.062571	9.08894	9.09699	0.0526515	10.1442	10.058	0.0461101	11.0138	11.0285	0.0741542	11.9281	12.0476
																		0.0773941	6.95099	7.08253	0.0703362	8.07622	8.09886	0.062695	9.04537	9.09693	0.0527752	10.1203	10.0583	0.0462854	11.0149	11.0289	0.0743594	11.8332	12.0476
																		0.0774492	6.92319	7.08243	0.0704462	8.03745	8.09869	0.0627714	9.0489	9.09689	0.0529202	10.0827	10.0585	0.0464783	11.0329	11.0294	0.0743953	11.9384	12.0476
																		0.0776396	7.00514	7.08209	0.0705308	8.02761	8.09857	0.0628663	9.0721	9.09684	0.0530867	10.0612	10.0588	0.0466481	11.0668	11.0299	0.0744452	12.1167	12.0476
																		0.0778848	7.03542	7.08167	0.0706357	8.03647	8.0984	0.0629846	9.07132	9.09678	0.0532382	10.0561	10.0591	0.0467392	11.0318	11.0301	0.074684	12.1239	12.0476
																		0.0780747	7.0175	7.08134	0.0706878	8.08978	8.09833	0.0631003	9.06672	9.09672	0.0532818	9.95881	10.0591	0.0468474	10.9929	11.0304	0.0750107	12.2493	12.0476
																		0.0781873	7.06834	7.08113	0.0707103	8.12725	8.0983	0.0632163	9.06257	9.09665	0.0532994	9.96886	10.0591	0.0470222	11.0055	11.0308	0.07543	12.2597	12.0476
																		0.0782653	7.09858	7.08099	0.0708217	8.07471	8.09813	0.0633467	9.07375	9.09658	0.0533857	10.0539	10.0593	0.0471436	11.0573	11.0311	0.0755921	11.9925	12.0476
																		0.0783927	7.07718	7.08079	0.0709597	8.04292	8.09792	0.0633544	8.96885	9.09658	0.0535675	10.0752	10.0596	0.0471597	11.0211	11.0312	0.0756482	11.9085	12.0476
																		0.0785069	7.03859	7.08058	0.0710499	8.05761	8.09778	0.0633665	9.05659	9.09657	0.0537275	10.0799	10.0598	0.047186	10.9858	11.0313	0.0757139	11.9402	12.0476
																		0.0785675	7.0541	7.08048	0.0711188	8.05392	8.09768	0.0634239	9.13211	9.09654	0.0539424	10.038	10.0602	0.0473507	11.0701	11.0317	0.075748	12.1367	12.0476
																		0.0785904	7.03411	7.08044	0.0712418	8.00743	8.0975	0.0635146	9.01899	9.09649	0.0540266	10.1103	10.0603	0.0476112	11.0639	11.0323	0.0757762	11.8682	12.0476
																		0.0785922	7.03591	7.08044	0.0714403	8.0243	8.0972	0.0637085	9.03584	9.09637	0.0540522	10.0017	10.0603	0.0477446	10.943	11.0326	0.0759748	12.1541	12.0475
																		0.0786515	7.10046	7.08034	0.071594	8.07618	8.09697	0.0639358	9.09295	9.09623	0.0540968	9.93998	10.0604	0.0477822	10.9189	11.0327	0.076044	12.0201	12.0475
																		0.0788031	7.06951	7.08009	0.0716826	8.07338	8.09683	0.0641906	9.11887	9.09608	0.0541988	10.0334	10.0606	0.0480129	11.0539	11.0333	0.0762097	11.8741	12.0475
																		0.0789452	7.02449	7.07983	0.0718092	8.03813	8.09664	0.064306	9.00572	9.09601	0.054419	9.99328	10.0609	0.0483291	11.1131	11.034	0.0765305	11.9643	12.0475
																		0.0790302	7.03597	7.0797	0.0719762	8.03702	8.09638	0.0643316	8.99086	9.09599	0.0545353	10.04	10.0611	0.048486	11.0214	11.0344	0.076535	12.0827	12.0475
																		0.0790947	7.02938	7.0796	0.0721068	8.06705	8.09619	0.0643978	9.00957	9.09595	0.0545963	10.0467	10.0612	0.0485873	10.9962	11.0346	0.0766339	11.8933	12.0475
																		0.0791525	7.02951	7.07949	0.0722151	8.08051	8.09602	0.0644779	9.01437	9.0959	0.0546473	10.0607	10.0612	0.0487229	10.9969	11.0349	0.0766547	12.0954	12.0475
																		0.0792434	7.06334	7.07934	0.0723487	8.06859	8.09583	0.0646498	9.11464	9.09579	0.0547115	10.0923	10.0613	0.048866	10.9915	11.0353	0.0767084	11.9932	12.0475
																		0.0793734	7.05646	7.07913	0.0724753	8.04839	8.09564	0.0648707	9.15997	9.09564	0.0548123	10.0872	10.0614	0.0490257	10.9998	11.0356	0.0767507	12.0939	12.0475
																		0.0794584	7.00396	7.07897	0.0725694	8.06001	8.0955	0.0650065	9.11611	9.09555	0.0548804	10.0482	10.0615	0.0491499	11.0351	11.0359	0.0767779	12.1558	12.0475
																		0.0795549	6.95606	7.07883	0.0726649	8.07621	8.09537	0.0651232	9.09985	9.09547	0.0549597	10.0088	10.0617	0.0492299	11.0374	11.0361	0.0768408	12.0677	12.0475
																		0.0797968	7.03366	7.07841	0.0727791	8.07237	8.09519	0.0652201	9.06004	9.0954	0.055183	10.1018	10.062	0.049296	11.0496	11.0363	0.0769783	12.5285	12.0474
																		0.0800679	7.07914	7.07797	0.0728531	8.02671	8.09508	0.0652879	9.05364	9.09536	0.055476	10.1217	10.0623	0.0493846	11.0887	11.0364	0.0774459	12.4906	12.0474
																					0.072938	7.98357	8.09495	0.0653532	9.04357	9.09531	0.0556733	10.0433	10.0626	0.0496241	10.9962	11.037	0.0776791	11.9491	12.0474
																					0.0731225	8.02557	8.09468	0.0654176	9.03599	9.09526	0.0557884	10.0504	10.0627	0.0498853	10.9178	11.0375	0.0777969	12.0598	12.0473
																					0.0733597	8.01844	8.09433	0.0654551	9.02611	9.09524	0.0558841	10.0412	10.0628	0.049966	10.9764	11.0377	0.0778279	12.3036	12.0473
																					0.0735383	7.95686	8.09406	0.0654617	9.00785	9.09524	0.0559439	10.0634	10.0629	0.0499734	10.9911	11.0377	0.0778788	12.083	12.0473
																					0.0735736	8.01537	8.09402	0.0654883	9.09154	9.09522	0.0559916	10.079	10.063	0.0500555	10.9496	11.0379	0.0778946	11.8426	12.0473
																					0.0736118	8.1007	8.09396	0.0656152	9.06249	9.09512	0.0560909	10.0476	10.0631	0.0500913	11.0689	11.038	0.0779497	11.9563	12.0473
																					0.0737679	8.06493	8.09372	0.0657613	9.04835	9.09502	0.0562225	10.0426	10.0632	0.0500956	11.0887	11.038	0.0780167	12.4093	12.0473
																					0.0739419	8.04163	8.09347	0.0658873	9.05353	9.09493	0.0563841	10.0144	10.0634	0.0501702	11.1352	11.0381	0.0780869	12.0213	12.0473
																					0.0740436	8.08668	8.09333	0.0659902	9.03581	9.09485	0.056571	10.0047	10.0636	0.0501769	11.0325	11.0381	0.0781636	11.9864	12.0473
																					0.0741146	8.11176	8.09322	0.066112	9.00654	9.09477	0.0566915	10.0505	10.0638	0.050185	10.94	11.0382	0.0782948	12.0321	12.0473
																					0.074231	8.08861	8.09305	0.0662968	9.03264	9.09462	0.0568141	10.1152	10.0639	0.0503709	10.9081	11.0385	0.078375	12.0103	12.0473
																					0.0743432	8.05752	8.09289	0.0664774	9.05839	9.09449	0.0570134	10.0982	10.0641	0.0503733	11.0761	11.0385	0.0783856	11.9923	12.0473
																					0.0744158	8.06794	8.09277	0.0666039	9.03528	9.0944	0.0571471	10.013	10.0643	0.0504242	11.0193	11.0386	0.0785093	12.1137	12.0472
																					0.0745108	8.10698	8.09264	0.0667397	9.00936	9.09429	0.0571686	10.0368	10.0643	0.0504585	10.9131	11.0387	0.0787709	12.1599	12.0472
																					0.0746203	8.12614	8.09248	0.0669024	9.00436	9.09417	0.0572154	10.0945	10.0643	0.0505527	11.0644	11.0389	0.0787806	11.952	12.0472
																					0.0746806	8.09174	8.09239	0.067026	9.03141	9.09406	0.0573799	10.0398	10.0645	0.0506397	11.0784	11.0391	0.0788119	12.1419	12.0472
																					0.0747442	8.06297	8.09231	0.0671237	9.0401	9.09399	0.0575656	9.99806	10.0647	0.0507355	11.082	11.0393	0.0789438	11.9138	12.0472
																					0.0748618	8.08778	8.09213	0.0671901	9.07546	9.09394	0.057697	10.0065	10.0648	0.0507823	11.0374	11.0394	0.079165	11.9907	12.0471
																					0.0750006	8.08744	8.09193	0.0672525	9.11766	9.09389	0.0578197	10.0101	10.0649	0.0508939	10.9562	11.0396	0.0797597	11.9875	12.047
																					0.0751061	8.05091	8.09177	0.0673775	9.092	9.09379	0.0579518	10.0056	10.065	0.0511896	11.0226	11.0402	0.0801848	12.1226	12.047
																					0.0751651	8.06309	8.09168	0.0675389	9.10246	9.09366	0.0581268	10.0416	10.0652	0.0514403	11.126	11.0407
																					0.0752216	8.07479	8.09161	0.0676822	9.12865	9.09354	0.0582757	10.0966	10.0653	0.0516033	11.1652	11.041
																					0.0752985	8.06549	8.0915	0.0677822	9.11017	9.09346	0.0583603	10.0964	10.0654	0.0518052	11.1576	11.0414
																					0.0753991	8.08152	8.09135	0.0679128	9.06718	9.09335	0.0584156	10.1239	10.0655	0.0519061	11.038	11.0416
																					0.0755105	8.08449	8.0912	0.0680634	9.03794	9.09323	0.0584726	10.162	10.0655	0.0519424	11.0053	11.0416
																					0.0756085	8.07323	8.09105	0.0681772	9.04543	9.09313	0.0585796	10.1432	10.0656	0.052056	11.0395	11.0419
																					0.0756911	8.07822	8.09094	0.0682991	9.06473	9.09303	0.0586544	10.0851	10.0657	0.0521818	11.0577	11.0421
																					0.0757676	8.07756	8.09082	0.0684083	9.09276	9.09294	0.0587295	10.0404	10.0657	0.0522968	11.0695	11.0423
																					0.0758575	8.06442	8.0907	0.0685232	9.1365	9.09284	0.0588584	10.0421	10.0658	0.0525878	10.9418	11.0428
																					0.0759773	8.08171	8.09053	0.0687019	9.10905	9.09269	0.0589463	10.0789	10.0659	0.0530075	10.9099	11.0436
																					0.076086	8.10792	8.09037	0.0688423	9.03692	9.09257	0.0590383	10.1316	10.066	0.0532829	10.9816	11.044
																					0.0761918	8.13847	8.09023	0.0689076	9.04546	9.09251	0.0591965	10.1115	10.0661	0.0533964	11.0095	11.0442
																					0.0763525	8.10629	8.09	0.0689927	9.07786	9.09244	0.0593555	10.0902	10.0662	0.0534354	10.9682	11.0443
																					0.0764967	8.05158	8.08979	0.0691348	9.05398	9.09232	0.0594773	10.1075	10.0663	0.0534707	10.8793	11.0443
																					0.0766227	8.02577	8.08962	0.0692933	9.04314	9.09218	0.059555	10.0797	10.0663	0.0534796	11.0411	11.0444
																					0.0767998	8.04689	8.08937	0.069457	9.02893	9.09203	0.0597699	9.94996	10.0665	0.053723	10.8688	11.0448
																					0.0769539	8.08627	8.08916	0.0696831	9.07768	9.09184	0.0600743	9.89009	10.0667	0.0538412	10.9448	11.0449
																					0.0770026	8.02043	8.08909	0.069907	9.1231	9.09164	0.0601811	9.97356	10.0668	0.0540758	11.1959	11.0453
																					0.0770414	7.97978	8.08903	0.0700454	9.07889	9.09151	0.0602481	10.0565	10.0668	0.0546408	11.0984	11.0462
																					0.0771703	8.01818	8.08885	0.0700923	9.08875	9.09148	0.0603491	10.0468	10.0669	0.0550449	10.8677	11.0468
																					0.0773268	8.02738	8.08863	0.0701042	9.11981	9.09147	0.06035	10.1025	10.0669	0.0551005	10.9268	11.0469
																					0.0774865	8.04269	8.08841	0.0701832	8.97867	9.0914	0.06041	9.95779	10.0669	0.0551391	10.995	11.047
																					0.0776355	8.06524	8.0882	0.0703955	8.9697	9.0912	0.0605658	9.94032	10.067	0.0552045	11.0358	11.0471
																					0.0777418	8.0466	8.08806	0.0705117	9.03987	9.0911	0.0606518	9.976	10.067	0.0552202	11.0377	11.0471
																					0.0778468	8.03354	8.08791	0.070567	9.0694	9.09104	0.060759	10.044	10.0671	0.0553077	10.9818	11.0472
																					0.0779735	8.04105	8.08775	0.0706694	9.05117	9.09095	0.0609408	10.0395	10.0672	0.0554599	10.9754	11.0474
																					0.0781023	8.04423	8.08757	0.0707922	9.05126	9.09084	0.0611184	10.0312	10.0673	0.055599	10.9797	11.0476
																					0.0782287	8.04585	8.08739	0.0708971	9.06805	9.09074	0.0612431	10.0701	10.0674	0.0557143	10.9649	11.0478
																					0.078253	8.03516	8.08737	0.0709944	9.08091	9.09066	0.0612955	10.0419	10.0674	0.0557775	10.9917	11.0479
																					0.0782853	8.05437	8.08731	0.0710715	9.11019	9.09059	0.0614034	9.97615	10.0674	0.0559033	11.0933	11.048
																					0.0783029	8.0966	8.0873	0.0711222	9.11571	9.09054	0.0615732	9.9572	10.0675	0.0561135	11.1053	11.0483
																					0.0783554	8.16884	8.08722	0.0712056	9.08787	9.09046	0.0616917	9.9795	10.0676	0.0562587	11.048	11.0485
																					0.0785871	8.14684	8.0869	0.071286	9.05152	9.09039	0.0618194	10.0174	10.0676	0.0563585	11.0428	11.0487
																					0.0787864	8.0834	8.08663	0.0713396	9.04667	9.09034	0.0619158	10.0795	10.0677	0.0564831	11.0629	11.0488
																					0.0789802	8.04088	8.08638	0.071444	9.09858	9.09025	0.0619315	10.0709	10.0677	0.0566361	11.0549	11.049
																					0.079149	7.9694	8.08615	0.0715979	9.09448	9.0901	0.0620125	10.0072	10.0677	0.0567157	10.9744	11.0491
																					0.0791853	8.02103	8.0861	0.0717065	9.03995	9.09	0.0620946	9.93997	10.0678	0.0567367	10.9572	11.0492
																					0.079205	8.07286	8.08607	0.0717969	9.01406	9.08992	0.0621558	9.9043	10.0678	0.0568646	11.0361	11.0493
																					0.0792575	8.08617	8.086	0.0719267	9.0231	9.08979	0.0622868	9.91612	10.0678	0.057048	11.0589	11.0496
																					0.0792981	8.08872	8.08595	0.0720453	9.04032	9.08968	0.0623603	9.9671	10.0679	0.0570784	10.9629	11.0496
																					0.0794212	8.01534	8.08579	0.0721559	9.05386	9.08958	0.0624529	10.0591	10.0679	0.0570941	11.0418	11.0496
																					0.0796585	8.05083	8.08547	0.0722532	9.07854	9.0895	0.0625725	10.1206	10.068	0.0571654	11.0178	11.0497
																					0.0798576	8.11941	8.08521	0.0722844	9.03596	9.08947	0.0626255	10.12	10.068	0.0571786	11.0745	11.0497
																					0.0799769	8.10917	8.08505	0.072292	9.02241	9.08946	0.062685	10.113	10.068	0.0572094	11.0058	11.0498
																					0.080062	8.04288	8.08495	0.0723538	9.06312	9.0894	0.0627842	10.1532	10.068	0.0573696	11.0189	11.05
																								0.0724974	9.02338	9.08926	0.0629512	10.1162	10.0681	0.0575185	11.0242	11.0502
																								0.0727195	9.05787	9.08905	0.0630912	10.045	10.0681	0.0576893	11.0102	11.0504
																								0.0728917	9.13843	9.08889	0.0631237	10.0139	10.0681	0.0577979	10.9381	11.0505
																								0.0729025	8.93281	9.08888	0.0631249	10.0461	10.0681	0.0579021	10.8898	11.0506
																								0.0729699	9.06055	9.08882	0.0631375	10.074	10.0682	0.0581126	10.9156	11.0508
																								0.0729978	9.16213	9.08879	0.0631939	10.0475	10.0682	0.0582929	11.0275	11.0511
																								0.0730717	9.22042	9.08872	0.0633156	10.0305	10.0682	0.0582978	10.9551	11.0511
																								0.0731174	9.05114	9.08868	0.0634898	10.0652	10.0683	0.0583286	11.0998	11.0511
																								0.0733804	9.12088	9.08843	0.0636427	10.1161	10.0683	0.0583482	10.9805	11.0511
																								0.0735323	9.07605	9.08829	0.0637027	10.0706	10.0683	0.0583541	10.9666	11.0511
																								0.0736737	9.05213	9.08815	0.0638146	9.99272	10.0683	0.0583975	10.947	11.0512
																								0.0738215	9.03127	9.08801	0.0640451	10.0195	10.0684	0.0584034	10.9363	11.0512
																								0.073929	9.04931	9.08791	0.0642033	10.1103	10.0684	0.058419	11.1171	11.0512
																								0.0740474	9.08513	9.08779	0.064325	10.1933	10.0685	0.058426	11.0114	11.0512
																								0.0742627	9.02394	9.08759	0.0644583	10.2558	10.0685	0.0584363	11.1092	11.0512
																								0.074455	8.93741	9.08741	0.0645152	10.2198	10.0685	0.058457	10.9288	11.0512
																								0.0744831	8.99616	9.08738	0.0646845	10.0746	10.0685	0.0584597	10.9562	11.0512
																								0.0745087	9.07489	9.08735	0.0649747	10.0551	10.0686	0.0586332	11.1093	11.0514
																								0.0746499	9.0344	9.08722	0.0651926	10.1082	10.0686	0.0588007	11.1947	11.0516
																								0.0748239	9.02337	9.08705	0.065348	10.1016	10.0686	0.0588037	11.0512	11.0516
																								0.0749276	9.07877	9.08695	0.0654531	10.1469	10.0687	0.0588469	11.0826	11.0517
																								0.0749465	9.05195	9.08693	0.0654946	10.1232	10.0687	0.0589401	11.0356	11.0518
																								0.0750233	8.98179	9.08686	0.0655756	10.0662	10.0687	0.0589429	11.0908	11.0518
																								0.0751761	8.9756	9.08671	0.0656684	10.0151	10.0687	0.0590357	10.978	11.0519
																								0.0752637	9.02515	9.08663	0.0657057	10.0222	10.0687	0.0590855	11.1882	11.0519
																								0.0753484	9.08963	9.08655	0.0657906	10.0848	10.0687	0.0594441	11.1472	11.0523
																								0.0754838	9.09597	9.08642	0.065969	10.1871	10.0687	0.0597186	11.0097	11.0526
																								0.0756324	9.12047	9.08628	0.0660017	10.0205	10.0687	0.0598694	11.0129	11.0527
																								0.0757693	9.15303	9.08614	0.0660749	10.0604	10.0687	0.060016	11.0128	11.0529
																								0.0758552	9.12618	9.08605	0.0661676	9.97532	10.0687	0.0602175	10.9685	11.0531
																								0.0759819	9.06437	9.08594	0.066266	10.0019	10.0687	0.060447	10.9433	11.0533
																								0.0760917	8.97965	9.08583	0.0663778	10.1481	10.0687	0.0605508	11.0214	11.0534
																								0.0760929	9.00469	9.08583	0.0664443	9.89875	10.0687	0.0606248	11.0999	11.0534
																								0.0761253	9.07356	9.0858	0.0664606	10.0465	10.0687	0.0607633	11.1041	11.0536
																								0.0762077	9.08518	9.08572	0.0667327	10.1684	10.0687	0.0609076	11.1166	11.0537
																								0.076253	9.05613	9.08568	0.0668973	9.97423	10.0687	0.0611083	11.0709	11.0539
																								0.0763661	8.97508	9.08556	0.0669089	9.96213	10.0687	0.0613075	11.0187	11.054
																								0.0766162	9.01869	9.08532	0.0670224	10.0475	10.0687	0.0615005	10.9841	11.0542
																								0.0768705	9.0533	9.08508	0.0670882	10.1826	10.0687	0.0616973	10.9475	11.0544
																								0.07704	9.00361	9.08492	0.0671754	10.45	10.0687	0.0617549	11.0676	11.0544
																								0.0772063	8.96923	9.08476	0.067484	10.3399	10.0687	0.0617574	11.0262	11.0544
																								0.0774209	8.97547	9.08455	0.0676775	10.0737	10.0687	0.061838	11.0237	11.0545
																								0.0775253	9.07954	9.08445	0.0677203	10.045	10.0687	0.0619332	10.9864	11.0545
																								0.0775473	9.12353	9.08443	0.0677368	10.0972	10.0687	0.0620119	10.9703	11.0546
																								0.0776517	9.07392	9.08433	0.0677448	10.0247	10.0687	0.0620954	10.9558	11.0547
																								0.0777032	8.96478	9.08429	0.0677856	10.0357	10.0687	0.0621403	11.029	11.0547
																								0.0777151	8.9758	9.08427	0.0678062	10.0153	10.0687	0.0621424	10.972	11.0547
																								0.077742	9.00243	9.08425	0.0678233	10.0533	10.0687	0.0622034	11.1399	11.0548
																								0.077761	9.08234	9.08423	0.0678999	9.99718	10.0687	0.062233	11.0728	11.0548
																								0.0777649	9.05044	9.08423	0.0682256	10.0515	10.0687	0.0622586	11.0657	11.0548
																								0.0778123	9.05428	9.08418	0.0684574	10.2051	10.0687	0.0623274	11.2132	11.0549
																								0.0778893	9.0504	9.0841	0.0684889	10.1304	10.0687	0.0623311	11.1059	11.0549
																								0.0779516	9.06117	9.08405	0.0685609	10.0375	10.0687	0.0623672	11.0719	11.0549
																								0.0780026	9.06133	9.084	0.0687242	10.0339	10.0687	0.0625414	10.9333	11.055
																								0.0781477	8.97763	9.08385	0.0688546	10.0613	10.0687	0.0629403	10.9855	11.0553
																								0.078381	8.97094	9.08363	0.0688916	10.0014	10.0687	0.0633161	11.0536	11.0556
																								0.0786042	8.97253	9.08342	0.0688997	10.002	10.0686	0.0633997	11.1612	11.0556
																								0.0788158	8.96342	9.08321	0.0689175	10.0363	10.0686	0.0634354	10.9827	11.0556
																								0.0789222	9.04759	9.08312	0.0689784	10.034	10.0686	0.0635022	10.944	11.0557
																								0.0789583	9.07893	9.08308	0.0690831	10.081	10.0686	0.0636246	10.9121	11.0558
																								0.0790648	9.0358	9.08299	0.0692325	10.0776	10.0686	0.0636408	11.0496	11.0558
																								0.0792647	9.09454	9.0828	0.0693261	10.0118	10.0686	0.0636488	10.9712	11.0558
																								0.0793846	8.96616	9.08268	0.0694125	9.96842	10.0686	0.0637564	10.8833	11.0559
																								0.0794054	9.05688	9.08265	0.0696004	10.0171	10.0686	0.063817	10.9972	11.0559
																								0.0794286	9.1906	9.08263	0.0697425	10.1065	10.0685	0.0640005	11.048	11.056
																								0.0795127	9.01291	9.08256	0.0697779	10.092	10.0685	0.0642301	11.0486	11.0562
																								0.079664	9.03246	9.08242	0.0698834	10.0148	10.0685	0.0643964	10.9823	11.0563
																								0.0797536	8.98975	9.08233	0.0700594	10.0005	10.0685	0.0645463	10.9459	11.0563
																								0.0798261	8.97191	9.08226	0.070128	10.0879	10.0685	0.0647175	10.9241	11.0564
																								0.0799369	8.98915	9.08215	0.0701372	10.1351	10.0685	0.0648184	10.9589	11.0565
																								0.0800818	8.97338	9.08202	0.0701926	10.1244	10.0685	0.0649358	11.0229	11.0566
																											0.0702568	10.1229	10.0685	0.0650867	11.0498	11.0567
																											0.0704343	10.0112	10.0684	0.0651705	11.0097	11.0567
																											0.0706717	9.95499	10.0684	0.0652385	10.992	11.0567
																											0.0706855	10.0921	10.0684	0.065384	11.0524	11.0568
																											0.0707297	10.0634	10.0684	0.0656174	11.0231	11.0569
																											0.0707604	10.0028	10.0684	0.065825	10.9644	11.057
																											0.0709822	10.0581	10.0683	0.0658871	11.0393	11.0571
																											0.0712056	10.1052	10.0683	0.0658887	11.0721	11.0571
																											0.0713128	10.025	10.0682	0.0659843	11.011	11.0571
																											0.0713939	9.98877	10.0682	0.0660708	10.9358	11.0572
																											0.0715055	9.97623	10.0682	0.0660841	10.9339	11.0572
																											0.0715875	9.99081	10.0682	0.0661657	10.998	11.0572
																											0.071704	10.0488	10.0681	0.0662798	11.0272	11.0573
																											0.0718287	10.0929	10.0681	0.0663597	11.0268	11.0573
																											0.0719034	10.087	10.0681	0.0664871	10.9849	11.0574
																											0.0719859	10.0742	10.0681	0.0665137	10.8348	11.0574
																											0.0720828	10.0765	10.068	0.0665347	10.8709	11.0574
																											0.0722278	10.0313	10.068	0.0667326	10.9898	11.0575
																											0.0723722	9.98071	10.068	0.0669735	11.1431	11.0576
																											0.072423	10.0223	10.068	0.0670623	11.1538	11.0576
																											0.0724569	10.0581	10.0679	0.0671536	11.1587	11.0576
																											0.0725636	10.0178	10.0679	0.0672336	11.149	11.0577
																											0.0726987	10.0016	10.0679	0.0674184	11.0337	11.0577
																											0.0728217	9.99903	10.0678	0.0676225	10.9382	11.0578
																											0.0730243	10.0859	10.0678	0.0676734	10.9866	11.0578
																											0.0732095	9.99944	10.0677	0.067751	11.0838	11.0579
																											0.0732112	10.1882	10.0677	0.0678612	11.03	11.0579
																											0.0732138	9.89762	10.0677	0.0678644	11.147	11.0579
																											0.0732506	10.1117	10.0677	0.0678663	11.135	11.0579
																											0.0732577	10.0886	10.0677	0.0679325	11.1359	11.0579
																											0.0733684	9.91406	10.0677	0.0679447	11.2007	11.0579
																											0.0734482	9.98855	10.0676	0.0679463	11.0007	11.0579
																											0.0735546	10.1335	10.0676	0.0680922	10.9294	11.058
																											0.0737395	10.0609	10.0676	0.0683435	10.9444	11.0581
																											0.0739259	9.84202	10.0675	0.0685924	10.9595	11.0582
																											0.0739716	9.95149	10.0675	0.0687929	10.9326	11.0582
																											0.07403	9.86216	10.0675	0.0689048	10.9804	11.0583
																											0.0741771	10.1726	10.0674	0.0690348	11.0677	11.0583
																											0.0742375	9.91119	10.0674	0.0690698	10.9785	11.0583
																											0.0742692	9.75649	10.0674	0.069077	11.1549	11.0583
																											0.0742749	9.72522	10.0674	0.0692002	10.9708	11.0584
																											0.0743777	10.13	10.0673	0.0692003	11.1118	11.0584
																											0.0745494	10.0472	10.0673	0.0692723	11.1064	11.0584
																											0.0745539	10.0077	10.0673	0.0694591	11.0428	11.0584
																											0.0745703	10.0573	10.0673	0.0696102	11.0279	11.0585
																											0.0746034	10.022	10.0673	0.069864	11.1364	11.0585
																											0.0746043	10.1014	10.0673	0.0702734	11.0611	11.0586
																											0.0746578	10.0302	10.0672	0.070424	10.9424	11.0587
																											0.0747277	10.0592	10.0672	0.0704702	10.8753	11.0587
																											0.0748504	10.0304	10.0672	0.07052	10.8954	11.0587
																											0.0749363	9.95963	10.0671	0.0705757	10.8823	11.0587
																											0.0749646	9.95321	10.0671	0.0705987	10.9993	11.0587
																											0.0750845	10.0425	10.0671	0.070611	10.9517	11.0587
																											0.0753104	10.0195	10.067	0.0706493	10.8815	11.0587
																											0.0755478	10.0043	10.0669	0.07066	10.9744	11.0587
																											0.0756859	10.0885	10.0669	0.0707902	11.0561	11.0587
																											0.0757651	10.1272	10.0668	0.0712443	11.1029	11.0588
																											0.0759041	10.0924	10.0668	0.0714532	11.0287	11.0589
																											0.0760182	10.0236	10.0667	0.0714683	11.0728	11.0589
																											0.076145	9.96229	10.0667	0.0714898	11.0363	11.0589
																											0.0763526	9.97377	10.0666	0.0715175	10.9502	11.0589
																											0.0765158	10.0237	10.0665	0.0715434	11.0536	11.0589
																											0.076581	9.97826	10.0665	0.0715475	11.0231	11.0589
																											0.0766289	9.9589	10.0665	0.0716344	11.0408	11.0589
																											0.0767244	9.98451	10.0665	0.0717707	11.0072	11.0589
																											0.0768958	9.93989	10.0664	0.0719782	11.0476	11.059
																											0.0770688	9.93653	10.0663	0.0721772	11.092	11.059
																											0.0771278	9.94694	10.0663	0.0722914	11.0404	11.059
																											0.077137	10.0233	10.0663	0.0722934	10.925	11.059
																											0.0771504	9.99337	10.0663	0.0723115	10.9885	11.059
																											0.0772367	10.0672	10.0662	0.0723439	11.0609	11.059
																											0.0772443	10.0651	10.0662	0.0723848	10.9556	11.059
																											0.0773612	10.135	10.0662	0.0724183	11.0356	11.059
																											0.077434	10.1493	10.0662	0.0724518	11.154	11.059
																											0.0774585	10.2258	10.0661	0.0726704	11.0486	11.0591
																											0.0774649	10.0358	10.0661	0.0729	10.9542	11.0591
																											0.077585	10.0169	10.0661	0.0730345	10.9635	11.0591
																											0.0776137	10.1199	10.0661	0.073176	11.03	11.0591
																											0.0776215	10.0861	10.0661	0.0731995	10.9548	11.0591
																											0.0777122	10.0322	10.066	0.0732035	11.0126	11.0591
																											0.0778507	9.98308	10.066	0.0732228	11.0465	11.0591
																											0.0780133	9.92647	10.0659	0.0732375	11.028	11.0591
																											0.078242	9.92341	10.0658	0.0732505	11.0084	11.0591
																											0.0783033	9.97535	10.0658	0.0733055	11.0313	11.0591
																											0.078354	10.1202	10.0658	0.0733282	11.1029	11.0591
																											0.0783609	9.96583	10.0657	0.0734113	11.0719	11.0591
																											0.0783704	10.0068	10.0657	0.0734441	11.1759	11.0591
																											0.0785257	10.1157	10.0657	0.073522	11.046	11.0591
																											0.0786465	10.045	10.0656	0.0735371	11.0956	11.0592
																											0.0787309	10.0279	10.0656	0.0736272	11.1862	11.0592
																											0.0788493	10.0479	10.0655	0.073648	11.055	11.0592
																											0.0789774	10.0553	10.0655	0.0737466	11.0832	11.0592
																											0.0791401	10.1108	10.0654	0.0738975	11.2078	11.0592
																											0.0793339	10.1219	10.0653	0.0739312	11.1893	11.0592
																											0.0794478	10.0312	10.0653	0.0739727	11.1638	11.0592
																											0.0794585	10.0666	10.0653	0.0740094	11.1274	11.0592
																											0.079463	10.1035	10.0653	0.0740356	11.0055	11.0592
																											0.0795466	10.0473	10.0652	0.0740445	10.9243	11.0592
																											0.0796482	10.0072	10.0652	0.074047	11.0982	11.0592
																											0.0797395	10.0856	10.0651	0.0741955	10.9703	11.0592
																											0.0798009	10.017	10.0651	0.0743815	10.9794	11.0592
																											0.0798562	9.88932	10.0651	0.0745191	10.941	11.0592
																											0.0799099	9.9945	10.065	0.0745841	10.9711	11.0592
																											0.079911	9.89878	10.065	0.0746785	11.0453	11.0592
																											0.0800176	9.97858	10.065	0.0748403	11.0424	11.0592
																														0.0750625	11.1176	11.0592
																														0.0753677	11.0886	11.0592
																														0.0757045	11.0965	11.0592
																														0.0759896	11.1638	11.0593
																														0.0761543	11.0755	11.0592
																														0.0762119	11.0732	11.0592
																														0.0762189	11.1186	11.0592
																														0.0762791	10.9687	11.0592
																														0.0763303	11.0379	11.0592
																														0.0763413	10.9066	11.0592
																														0.0763575	10.9633	11.0592
																														0.0763686	11.021	11.0592
																														0.0764146	10.9376	11.0592
																														0.0764551	10.9698	11.0592
																														0.0765121	10.9659	11.0592
																														0.0765148	11.0195	11.0592
																														0.0765229	10.887	11.0592
																														0.0765253	10.86	11.0592
																														0.0765443	11.0544	11.0592
																														0.0765507	10.8611	11.0592
																														0.0765655	10.8528	11.0592
																														0.0765775	10.969	11.0592
																														0.0766093	11.1433	11.0592
																														0.076671	11.2327	11.0592
																														0.0767965	11.1716	11.0592
																														0.0770492	10.9971	11.0592
																														0.07707	11.3181	11.0592
																														0.07708	11.0259	11.0592
																														0.0770828	10.9933	11.0592
																														0.077093	11.0779	11.0592
																														0.0771835	11.2276	11.0592
																														0.0774784	11.1555	11.0592
																														0.0777058	10.9956	11.0592
																														0.0777488	11.0602	11.0592
																														0.0778346	11.2204	11.0592
																														0.0780506	11.1877	11.0592
																														0.0782369	11.1059	11.0592
																														0.0783019	11.191	11.0592
																														0.078315	11.2202	11.0592
																														0.0784536	11.083	11.0592
																														0.0786979	11.0774	11.0591
																														0.0789743	11.0381	11.0591
																														0.0791345	10.9673	11.0591
																														0.0791556	11.1296	11.0591
																														0.0791587	10.8987	11.0591
																														0.0791795	11.1066	11.0591
																														0.0791833	11.0399	11.0591
																														0.07921	10.8807	11.0591
																														0.0792316	10.9817	11.0591
																														0.079237	11.0269	11.0591
																														0.07925	11.0869	11.0591
																														0.0792581	11.0502	11.0591
																														0.0793194	11.1103	11.0591
																														0.0793292	10.9108	11.0591
																														0.0794734	11.4293	11.0591
																														0.0800418	11.1982	11.059

## Sheet: Fig.3b
T(K)	Gap(meV)	Gap-error bar (+_meV)	Gamma(meV)	Gamma-error bar (+_meV)	T(K)	BCS gap (meV)
20	28.8	1.2	4.56	0.8	1	29
30	28.5	1.3	5.46	1	2	29
40	28.8	1.3	6.6	1.2	3	29
50	28.3	1.4	7.3	1.3	4	29
60	28.8	1.6	9.05	1.5	5	29
70	28	1.6	10.32	1.6	6	29
80	28.1	1.8	13.08	1.8	7	29
90	26.8	1.9	15.23	2	8	29
100	25.8	2	18.32	2.2	9	29
110	25.5	2.2	24.18	2.4	10	29
120	24.5	2.5	26.5	3.8	11	29
130	23	3	26.61	4.5	12	28.9999
					13	28.9998
					14	28.9997
					15	28.9996
					16	28.9994
					17	28.9991
					18	28.9988
					19	28.9983
					20	28.9977
					21	28.997
					22	28.9961
					23	28.9951
					24	28.9939
					25	28.9924
					26	28.9907
					27	28.9888
					28	28.9866
					29	28.9841
					30	28.9813
					31	28.9781
					32	28.9746
					33	28.9707
					34	28.9664
					35	28.9617
					36	28.9566
					37	28.9511
					38	28.945
					39	28.9385
					40	28.9314
					41	28.9238
					42	28.9157
					43	28.907
					44	28.8978
					45	28.8879
					46	28.8774
					47	28.8663
					48	28.8545
					49	28.8421
					50	28.8289
					51	28.8151
					52	28.8005
					53	28.7853
					54	28.7692
					55	28.7524
					56	28.7348
					57	28.7164
					58	28.6972
					59	28.6772
					60	28.6563
					61	28.6345
					62	28.6119
					63	28.5884
					64	28.5639
					65	28.5386
					66	28.5123
					67	28.485
					68	28.4568
					69	28.4276
					70	28.3973
					71	28.3661
					72	28.3338
					73	28.3005
					74	28.2661
					75	28.2306
					76	28.194
					77	28.1563
					78	28.1174
					79	28.0775
					80	28.0363
					81	27.994
					82	27.9504
					83	27.9056
					84	27.8596
					85	27.8124
					86	27.7638
					87	27.714
					88	27.6629
					89	27.6104
					90	27.5566
					91	27.5014
					92	27.4448
					93	27.3869
					94	27.3274
					95	27.2666
					96	27.2042
					97	27.1404
					98	27.075
					99	27.0081
					100	26.9397
					101	26.8696
					102	26.798
					103	26.7247
					104	26.6497
					105	26.5731
					106	26.4947
					107	26.4146
					108	26.3327
					109	26.2491
					110	26.1636
					111	26.0762
					112	25.9869
					113	25.8958
					114	25.8026
					115	25.7075
					116	25.6103
					117	25.5111
					118	25.4098
					119	25.3064
					120	25.2008
					121	25.0929
					122	24.9828
					123	24.8704
					124	24.7557
					125	24.6386
					126	24.519
					127	24.3969
					128	24.2723
					129	24.1451
					130	24.0152
					131	23.8827
					132	23.7473
					133	23.6092
					134	23.4681
					135	23.3241
					136	23.1771
					137	23.0269
					138	22.8736
					139	22.717
					140	22.557
					141	22.3936
					142	22.2267
					143	22.0562
					144	21.882
					145	21.7039
					146	21.5219
					147	21.3358
					148	21.1455
					149	20.9509
					150	20.7519
					151	20.5482
					152	20.3398
					153	20.1265
					154	19.9081
					155	19.6844
					156	19.4552
					157	19.2202
					158	18.9793
					159	18.7323
					160	18.4787
					161	18.2184
					162	17.9511
					163	17.6763
					164	17.3937
					165	17.103
					166	16.8035
					167	16.495
					168	16.1767
					169	15.8482
					170	15.5086
					171	15.1573
					172	14.7934
					173	14.4158
					174	14.0236
					175	13.6153
					176	13.1894
					177	12.7442
					178	12.2775
					179	11.7868
					180	11.2687
					181	10.7194
					182	10.1337
					183	9.50483
					184	8.82353
					185	8.07647
					186	7.24329
					187	6.28976
					188	5.14939
					189	3.65095
					190	0
					191
					192
					193
					194
					195
					196
					197
					198
					199
					200
