# Supplementary material for: Superconducting gap of H3S measured by tunnelling spectroscopy
Source: Nature. 2025 Apr 23;641(8063):619–24. doi: 10.1038/s41586-025-08895-2 (PMC12075003; doi:10.1038/s41586-025-08895-2)
Supplement: Supplementary file 4 — Source Data Fig. 4 [file 41586_2025_8895_MOESM4_ESM.xls]

## Sheet: Fig.4a
2theta(degree)	intensity of diffraction	intensity of refinement	difference	2theta-model(degree)	intensity
8.00747	0.115872	0	-1.78801	9.95335	-0.5
8.01643	-0.0931918	0	-1.99707	14.094	-0.5
8.02539	-0.02659	0	-1.93047	17.2835	-0.5
8.03435	0.00995153	0	-1.89393
8.04332	0.108575	0	-1.79531
8.05228	0.110128	0	-1.79375
8.06124	0.218318	0	-1.68556
8.0702	0.184986	0	-1.7189
8.07916	0.244667	0	-1.65922
8.08813	0.167752	0	-1.73613
8.09709	0.206878	0	-1.697
8.10605	0.271315	0	-1.63257
8.11501	0.257994	0	-1.64589
8.12397	0.333374	0	-1.57051
8.13293	0.265769	0	-1.63811
8.1419	0.360664	0	-1.54322
8.15086	0.23841	0	-1.66547
8.15982	0.0889682	0	-1.81491
8.16878	-0.0767353	0	-1.98062
8.17774	-0.122625	0	-2.02651
8.18671	-0.0753995	0	-1.97928
8.19567	0.00998405	0	-1.8939
8.20463	0.216316	0	-1.68757
8.21359	0.39189	0	-1.51199
8.22255	0.441508	0	-1.46237
8.23152	0.229491	0	-1.67439
8.24048	0.112271	0	-1.79161
8.24944	-0.0423356	0	-1.94622
8.2584	-0.000276059	0	-1.90416
8.26736	0.019415	0	-1.88447
8.27633	0.0211159	0	-1.88277
8.28529	0.00454913	0	-1.89933
8.29425	0.066873	0	-1.83701
8.30321	0.140242	0	-1.76364
8.31217	0.0616207	0	-1.84226
8.32113	-0.027831	0	-1.93171
8.3301	-0.0557816	0	-1.95966
8.33906	-0.0186544	0	-1.92254
8.34802	0.118549	0	-1.78533
8.35698	0.252904	0	-1.65098
8.36594	0.423551	0	-1.48033
8.37491	0.49294	0	-1.41094
8.38387	0.377646	0	-1.52624
8.39283	0.368105	0	-1.53578
8.40179	0.307952	0	-1.59593
8.41075	0.328537	0	-1.57535
8.41972	0.300657	0	-1.60323
8.42868	0.210295	0	-1.69359
8.43764	0.1982	0	-1.70568
8.4466	0.304698	0	-1.59918
8.45556	0.331481	0	-1.5724
8.46453	0.172666	0	-1.73122
8.47349	0.26668	0	-1.6372
8.48245	0.383495	0	-1.52039
8.49141	0.507334	0	-1.39655
8.50037	0.482238	0	-1.42165
8.50934	0.456404	0	-1.44748
8.5183	0.384748	0	-1.51914
8.52726	0.442859	0	-1.46102
8.53622	0.429903	0	-1.47398
8.54518	0.386181	0	-1.5177
8.55414	0.357341	0	-1.54654
8.56311	0.246528	0	-1.65736
8.57207	0.153966	0	-1.74992
8.58103	0.0705093	0	-1.83337
8.58999	0.216762	0	-1.68712
8.59895	0.127821	0	-1.77606
8.60792	0.0284659	0	-1.87542
8.61688	-0.118483	0	-2.02237
8.62584	-0.111774	0	-2.01566
8.65273	-0.0149655	0	-1.91885
8.66169	0.0957212	0	-1.80816
8.67065	-0.0507728	0	-1.95466
8.67961	-0.0796505	0	-1.98353
8.69754	-0.0736373	0	-1.97752
8.7065	-0.0951643	0	-1.99905
8.71546	-0.0150027	0	-1.91889
8.72442	-0.118694	0	-2.02258
8.73338	0.141126	0	-1.76276
8.74234	0.115213	0	-1.78867
8.75131	0.167493	0	-1.73639
8.76027	-0.00758845	0	-1.91147
8.76923	0.00964516	0	-1.89424
8.77819	0.150817	0	-1.75307
8.78715	0.327275	0	-1.57661
8.79612	0.383927	0	-1.51996
8.80508	0.296066	0	-1.60782
8.81404	0.261922	0	-1.64196
8.823	0.134608	0	-1.76927
8.83196	0.257506	0	-1.64638
8.84093	0.181202	0	-1.72268
8.84989	0.363279	0	-1.5406
8.85885	0.353758	0	-1.55012
8.86781	0.237525	0	-1.66636
8.87677	0.237379	0	-1.6665
8.88574	0.245628	0	-1.65825
8.8947	0.277303	0	-1.62658
8.90366	0.172756	0	-1.73113
8.91262	0.106257	0	-1.79763
8.92158	0.024545	0	-1.87934
8.93054	0.063787	0	-1.8401
8.93951	0.0241675	0	-1.87972
8.94847	-0.0398017	0	-1.94368
8.95743	0.0827245	0	-1.82116
8.96639	0.142346	0	-1.76154
8.97535	0.195728	0	-1.70816
8.98432	0.25213	0	-1.65175
8.99328	0.229171	0	-1.67471
9.00224	0.331622	0	-1.57226
9.0112	0.398672	0	-1.50521
9.02016	0.420593	0	-1.48329
9.02913	0.404251	0	-1.49963
9.03809	0.35562	0	-1.54826
9.04705	0.452504	0	-1.45138
9.05601	0.478923	0	-1.42496
9.06497	0.521553	0	-1.38233
9.07394	0.4871	0	-1.41678
9.0829	0.260419	0	-1.64346
9.09186	0.189681	0	-1.7142
9.10082	0.252339	0	-1.65154
9.10978	0.313431	0	-1.59045
9.11875	0.308398	0	-1.59548
9.12771	0.24948	0	-1.6544
9.13667	0.21587	0	-1.68801
9.14563	0.243504	0	-1.66038
9.15459	0.331783	0	-1.5721
9.16355	0.301468	0	-1.60241
9.17252	0.151094	0	-1.75279
9.18148	-0.000799455	0	-1.90468
9.19044	0.0584276	0	-1.84546
9.1994	0.134543	0	-1.76934
9.20836	0.203314	0	-1.70057
9.21733	0.295958	0	-1.60792
9.22629	0.218821	0	-1.68506
9.23525	0.13779	0	-1.76609
9.24421	0.0720289	0	-1.83185
9.25317	0.0997526	0	-1.80413
9.26214	0.0972447	0	-1.80664
9.2711	0.170002	0	-1.73388
9.28006	0.0291989	0	-1.87468
9.28902	0.146352	0	-1.75753
9.29798	0.10553	0	-1.79835
9.30695	0.0982565	0	-1.80563
9.31591	-0.0151872	0	-1.91907
9.32487	0.0321991	0	-1.87168
9.33383	0.0511264	0	-1.85276
9.34279	0.243601	0	-1.66028
9.35175	0.258569	0	-1.64531
9.36072	0.286466	0	-1.61742
9.36968	0.192456	0	-1.71143
9.37864	0.30772	0	-1.59616
9.3876	0.371118	0	-1.53276
9.39656	0.362026	0	-1.54186
9.40553	0.311148	0	-1.59273
9.41449	0.219184	0	-1.6847
9.42345	0.260719	0	-1.64316
9.43241	0.196227	0	-1.70766
9.44137	0.0185138	0	-1.88537
9.45034	0.0263865	0	-1.8775
9.4593	0.0830319	0	-1.82085
9.46826	0.111245	0	-1.79264
9.47722	0.0388899	0	-1.86499
9.48618	0.0776817	0	-1.8262
9.49515	0.0606421	0	-1.84324
9.50411	-0.00687531	0	-1.91076
9.53995	-0.062475	0	-1.96636
9.54892	0.0732527	0	-1.83063
9.55788	0.123197	0	-1.78069
9.56684	-0.0544824	0.0568172	-1.95837
9.62957	-0.0351148	0.0803882	-2.02295
9.63854	0.0114141	0.0849176	-1.9811
9.6475	0.0175159	0.0898303	-1.98006
9.65646	-0.0139245	0.0951787	-2.01702
9.66542	0.085548	0.101014	-1.92356
9.67438	-0.0279652	0.107396	-2.04364
9.68335	-0.00182692	0.114403	-2.02471
9.69231	-0.0305215	0.122102	-2.06131
9.70127	0.173163	0.130592	-1.86634
9.71023	0.216137	0.139989	-1.833
9.71919	0.184281	0.15042	-1.87553
9.72816	0.115835	0.162059	-1.95588
9.73712	0.219423	0.17507	-1.86557
9.74608	0.154692	0.189704	-1.94521
9.75504	0.0477372	0.206271	-2.06898
9.764	0.11172	0.225196	-2.0241
9.77296	0.122352	0.247101	-2.03538
9.78193	0.264767	0.272982	-1.91848
9.79089	0.264762	0.304344	-1.94872
9.79985	0.314341	0.343787	-1.93607
9.80881	0.401032	0.395519	-1.89611
9.81777	0.350174	0.466238	-2.00859
9.82674	0.450502	0.566345	-1.99286
9.8357	0.534571	0.710448	-2.02813
9.84466	0.705516	0.918956	-2.02838
9.85362	0.995228	1.21731	-1.98418
9.86258	1.40219	1.63482	-1.92451
9.87155	1.86548	2.2018	-1.94099
9.88051	2.45021	2.94141	-1.99594
9.88947	3.17035	3.86621	-2.09621
9.89843	4.01637	4.96812	-2.25603
9.90739	4.92955	6.21207	-2.51523
9.91636	5.82926	7.53184	-2.90594
9.92532	6.94619	8.82163	-3.1083
9.93428	8.12284	9.94567	-3.15563
9.94324	9.34544	10.7457	-2.90482
9.9522	10.7428	11.08	-2.07001
9.96116	11.3061	10.8804	-1.55781
9.97013	11.8228	10.1873	-0.576986
9.97909	11.1783	9.13073	-0.335509
9.98805	10.1955	7.86903	-0.153356
9.99701	8.30037	6.54675	-0.754933
10.006	6.60858	5.27189	-1.1495
10.0149	4.95964	4.13665	-1.60877
10.0239	3.5766	3.16007	-1.94307
10.0329	2.66423	2.37048	-1.98839
10.0418	2.00841	1.76601	-1.96629
10.0508	1.63545	1.31103	-1.81849
10.0597	1.42365	0.987047	-1.65218
10.0687	1.13319	0.756912	-1.66924
10.0777	0.995455	0.597829	-1.61514
10.0866	0.732226	0.488911	-1.74562
10.0956	0.569774	0.411447	-1.81321
10.1046	0.330161	0.355409	-1.9843
10.1135	0.342812	0.313606	-1.92088
10.1225	0.272847	0.280326	-1.95084
10.1314	0.199945	0.253421	-1.99174
10.1404	0.14082	0.230503	-2.02387
10.1494	0.153224	0.210802	-1.98845
10.1583	0.0907907	0.193793	-2.03113
10.1673	0.0909439	0.178629	-2.01346
10.1942	0.00442632	0.142527	-2.05855
10.2031	0.0918994	0.132944	-1.96014
10.2121	0.240465	0.124192	-1.80162
10.2211	0.334069	0.116268	-1.69902
10.23	0.397294	0.109146	-1.62773
10.239	0.20702	0.102583	-1.81058
10.2479	0.0726086	0.096653	-1.93829
10.2569	-0.0108775	0.0911603	-2.01559
10.2659	0.0322756	0.0861177	-1.96677
10.2748	0.135533	0.0815296	-1.85835
10.2838	0.00286814	0.0772502	-1.98622
10.2928	0.0703086	0.0732956	-1.91435
10.3017	-0.00776708	0.0696753	-1.98837
10.3107	0.148065	0.0662777	-1.82874
10.3196	0.0988741	0.0631554	-1.87445
10.3286	0.093413	0	-1.87664
10.3376	0.0670937	0	-1.83679
10.3465	0.178877	0	-1.72501
10.3555	0.258744	0	-1.64514
10.3645	0.278291	0	-1.62559
10.3734	0.348008	0	-1.55587
10.3824	0.393794	0	-1.51009
10.3913	0.36766	0	-1.53622
10.4003	0.18781	0	-1.71607
10.4093	0.0881584	0	-1.81572
10.4182	0.192165	0	-1.71172
10.4272	0.220423	0	-1.68346
10.4361	0.203079	0	-1.7008
10.4451	0.118127	0	-1.78576
10.4541	0.190876	0	-1.71301
10.463	0.179384	0	-1.7245
10.472	0.133475	0	-1.77041
10.481	0.0565281	0	-1.84735
10.4899	0.040302	0	-1.86358
10.4989	0.111608	0	-1.79227
10.5078	-0.0235821	0	-1.92746
10.5258	-0.0158004	0	-1.91968
10.5347	0.0960326	0	-1.80785
10.5437	0.290887	0	-1.613
10.5527	0.146259	0	-1.75762
10.5616	0.000660572	0	-1.90322
10.5795	0.137581	0	-1.7663
10.5885	0.159598	0	-1.74428
10.5975	0.218978	0	-1.68491
10.6064	0.3344	0	-1.56948
10.6154	0.353989	0	-1.54989
10.6243	0.43224	0	-1.47164
10.6333	0.314202	0	-1.58968
10.6423	0.22376	0	-1.68012
10.6512	0.261287	0	-1.6426
10.6602	0.256404	0	-1.64748
10.6692	0.355434	0	-1.54845
10.6781	0.360435	0	-1.54345
10.6871	0.272688	0	-1.63119
10.696	0.266385	0	-1.6375
10.705	0.279059	0	-1.62482
10.714	0.279477	0	-1.62441
10.7229	0.364512	0	-1.53937
10.7319	0.328889	0	-1.57499
10.7409	0.430882	0	-1.473
10.7498	0.466316	0	-1.43757
10.7588	0.457863	0	-1.44602
10.7677	0.413254	0	-1.49063
10.7767	0.353379	0	-1.5505
10.7857	0.373675	0	-1.53021
10.7946	0.274552	0	-1.62933
10.8036	0.150689	0	-1.75319
10.8125	0.0764622	0	-1.82742
10.8215	0.0192146	0	-1.88467
10.8305	-0.0148744	0	-1.91876
10.8394	0.00682733	0	-1.89706
10.8484	0.0151839	0	-1.8887
10.8574	-0.0645988	0	-1.96848
10.8753	-0.0638237	0	-1.96771
10.8842	0.0753416	0	-1.82854
10.8932	0.180845	0	-1.72304
10.9022	0.178554	0	-1.72533
10.9111	0.148067	0	-1.75582
10.9201	0.117686	0	-1.7862
10.9291	0.0927328	0	-1.81115
10.938	0.111225	0	-1.79266
10.947	0.0367222	0	-1.86716
10.9559	0.0871128	0	-1.81677
10.9649	0.0911683	0	-1.81271
10.9739	-0.0129374	0	-1.91682
10.9828	-0.0740737	0	-1.97796
11.0007	-0.112737	0	-2.01662
11.0097	-0.0470999	0	-1.95098
11.0187	-0.0920764	0	-1.99596
11.0276	-0.0392644	0	-1.94315
11.0366	-0.0787944	0	-1.98268
11.0456	-0.001499	0	-1.90538
11.0724	-0.149315	0	-2.0532
11.0814	-0.0951683	0	-1.99905
11.0904	0.0294646	0	-1.87442
11.0993	0.214043	0	-1.68984
11.1083	0.270342	0	-1.63354
11.1173	0.0671208	0	-1.83676
11.1262	-0.11045	0	-2.01433
11.1352	-0.0518193	0	-1.9557
11.1441	0.141318	0	-1.76256
11.1531	0.320644	0	-1.58324
11.1621	0.334585	0	-1.5693
11.171	0.276297	0	-1.62759
11.18	0.106396	0	-1.79749
11.1889	0.0740275	0	-1.82986
11.1979	0.180315	0	-1.72357
11.2069	0.208988	0	-1.69489
11.2158	0.141312	0	-1.76257
11.2248	0.0638546	0	-1.84003
11.2338	0.0931748	0	-1.81071
11.2427	0.107317	0	-1.79657
11.2517	0.0891318	0	-1.81475
11.2606	0.107524	0	-1.79636
11.2696	0.0820112	0	-1.82187
11.2786	-0.0113719	0	-1.91525
11.2875	0.0877049	0	-1.81618
11.2965	0.166567	0	-1.73732
11.3055	0.269866	0	-1.63402
11.3144	0.217407	0	-1.68648
11.3234	0.0801427	0	-1.82374
11.3323	-0.0360554	0	-1.93994
11.3413	-0.0348139	0	-1.9387
11.3503	0.079527	0	-1.82436
11.3592	0.139757	0	-1.76413
11.3682	0.170114	0	-1.73377
11.3771	0.0624731	0	-1.84141
11.3861	0.109432	0	-1.79445
11.3951	0.275317	0	-1.62857
11.404	0.35041	0	-1.55347
11.413	0.323932	0	-1.57995
11.422	0.286212	0	-1.61767
11.4309	0.28298	0	-1.6209
11.4399	0.380494	0	-1.52339
11.4488	0.249187	0	-1.6547
11.4578	0.0589018	0	-1.84498
11.4668	-0.0116319	0	-1.91551
11.4757	-0.0685642	0	-1.97245
11.4847	0.126503	0	-1.77738
11.4937	0.237406	0	-1.66648
11.5026	0.382383	0	-1.5215
11.5116	0.314848	0	-1.58903
11.5205	0.246971	0	-1.65691
11.5295	0.0591943	0	-1.84469
11.5385	-0.130928	0	-2.03481
11.5474	-0.117187	0	-2.02107
11.5564	0.136221	0	-1.76766
11.5653	0.256577	0	-1.64731
11.5743	0.222545	0	-1.68134
11.5833	0.0490282	0	-1.85485
11.5922	-0.0166433	0	-1.92053
11.6012	-0.181123	0	-2.08501
11.6102	-0.160351	0	-2.06423
11.6191	-0.164473	0	-2.06836
11.6281	-0.14046	0	-2.04434
11.637	-0.111703	0	-2.01559
11.646	-0.0294563	0	-1.93334
11.655	0.0823806	0	-1.8215
11.6639	0.168449	0	-1.73543
11.6729	0.0413832	0	-1.8625
11.6819	0.125499	0	-1.77838
11.6908	0.162818	0	-1.74106
11.6998	0.260662	0	-1.64322
11.7087	0.186108	0	-1.71777
11.7177	0.200348	0	-1.70353
11.7267	0.137708	0	-1.76617
11.7356	0.0528374	0	-1.85105
11.7446	-0.087047	0	-1.99093
11.7535	0.0364175	0	-1.86747
11.7625	0.203324	0	-1.70056
11.7715	0.172599	0	-1.73128
11.7804	0.23524	0	-1.66864
11.7894	0.124791	0	-1.77909
11.7984	0.125387	0	-1.7785
11.8073	0.0839876	0	-1.8199
11.8163	0.127997	0	-1.77589
11.8252	0.0379927	0	-1.86589
11.8342	-0.121103	0	-2.02499
11.8432	-0.231803	0	-2.13569
11.8521	-0.0807625	0	-1.98465
11.8611	-0.0201655	0	-1.92405
11.8701	0.0805799	0	-1.8233
11.879	0.0780013	0	-1.82588
11.888	0.01371	0	-1.89017
11.8969	-0.0293062	0	-1.93319
11.9059	-0.160164	0	-2.06405
11.9149	-0.145181	0	-2.04906
11.9238	-0.153875	0	-2.05776
11.9328	-0.0685563	0	-1.97244
11.9417	-0.11164	0	-2.01552
11.9507	-0.210424	0	-2.11431
11.9686	-0.122099	0	-2.02598
11.9776	0.113384	0	-1.7905
11.9866	0.271195	0	-1.63269
11.9955	0.206521	0	-1.69736
12.0045	0.0802909	0	-1.82359
12.0134	-0.161363	0	-2.06525
12.0224	-0.149256	0	-2.05314
12.0314	0.00740203	0	-1.89648
12.0403	0.153408	0	-1.75047
12.0493	0.180299	0	-1.72358
12.0583	0.0685814	0	-1.8353
12.0672	-0.0731968	0	-1.97708
12.0762	0.0263259	0	-1.87756
12.0851	0.105076	0	-1.79881
12.0941	0.0851669	0	-1.81872
12.1031	0.0328617	0	-1.87102
12.112	-0.0357242	0	-1.93961
12.121	0.0019799	0	-1.9019
12.1299	0.000663295	0	-1.90322
12.1389	-7.1451e-05	0	-1.90395
12.1479	-0.00273205	0	-1.90661
12.1568	0.0596439	0	-1.84424
12.1658	0.150246	0	-1.75364
12.1748	0.122667	0	-1.78122
12.1837	0.00366196	0	-1.90022
12.1927	-0.049272	0	-1.95315
12.2016	0.016378	0	-1.8875
12.2106	0.145112	0	-1.75877
12.2196	0.186884	0	-1.717
12.2285	0.0549642	0	-1.84892
12.2375	-0.0140758	0	-1.91796
12.2465	-0.0856362	0	-1.98952
12.2554	-0.0352989	0	-1.93918
12.2644	0.0305034	0	-1.87338
12.2733	-0.0280515	0	-1.93193
12.2823	-0.0582249	0	-1.96211
12.2913	-0.136847	0	-2.04073
12.3092	-0.0988357	0	-2.00272
12.3181	-0.0650466	0	-1.96893
12.3271	0.00855008	0	-1.89533
12.3361	0.0381669	0	-1.86572
12.345	0.170091	0	-1.73379
12.354	0.158639	0	-1.74524
12.363	0.198458	0	-1.70542
12.3719	0.254269	0	-1.64961
12.3809	0.268883	0	-1.635
12.3898	0.166752	0	-1.73713
12.3988	0.0373807	0	-1.8665
12.4078	0.0416984	0	-1.86218
12.4167	0.159732	0	-1.74415
12.4257	0.178147	0	-1.72574
12.4347	0.176335	0	-1.72755
12.4436	0.0853391	0	-1.81854
12.4526	0.04799	0	-1.85589
12.4615	0.123876	0	-1.78001
12.4705	0.237375	0	-1.66651
12.4795	0.414259	0	-1.48962
12.4884	0.291062	0	-1.61282
12.4974	0.113806	0	-1.79008
12.5063	-0.0497671	0	-1.95365
12.5153	-0.0265896	0	-1.93047
12.5243	-0.0402786	0	-1.94416
12.5332	0.060216	0	-1.84367
12.5422	0.0864269	0	-1.81746
12.5512	0.137348	0	-1.76653
12.5601	0.163639	0	-1.74024
12.5691	0.184149	0	-1.71973
12.578	0.08078	0	-1.8231
12.587	-0.00518876	0	-1.90907
12.596	-0.0592884	0	-1.96317
12.6049	0.149675	0	-1.75421
12.6139	0.241271	0	-1.66261
12.6229	0.308953	0	-1.59493
12.6318	0.23356	0	-1.67032
12.6408	0.262937	0	-1.64095
12.6497	0.20117	0	-1.70271
12.6587	0.17074	0	-1.73314
12.6677	0.172617	0	-1.73127
12.6766	0.0615358	0	-1.84235
12.6856	2.4885e-05	0	-1.90386
12.6945	0.0351688	0	-1.86871
12.7035	0.154056	0	-1.74983
12.7125	0.208661	0	-1.69522
12.7214	0.121993	0	-1.78189
12.7304	0.11098	0	-1.7929
12.7394	0.168768	0	-1.73511
12.7483	0.189184	0	-1.7147
12.7573	0.1707	0	-1.73318
12.7662	0.159493	0	-1.74439
12.7752	0.147658	0	-1.75623
12.7842	0.153549	0	-1.75033
12.7931	0.0951187	0	-1.80876
12.8021	0.0746156	0	-1.82927
12.8111	0.00750481	0	-1.89638
12.82	0.0359942	0	-1.86789
12.829	0.0580707	0	-1.84581
12.8379	0.00373156	0	-1.90015
12.8469	0.0441503	0	-1.85973
12.8559	0.0300162	0	-1.87387
12.8648	-0.0125825	0	-1.91647
12.8738	-0.0787298	0	-1.98261
12.8827	0.064144	0	-1.83974
12.8917	0.197724	0	-1.70616
12.9007	0.30635	0	-1.59753
12.9096	0.206936	0	-1.69695
12.9186	0.0671057	0	-1.83678
12.9276	-0.067324	0	-1.97121
12.9365	-0.108246	0	-2.01213
12.9455	-0.119816	0	-2.0237
12.9544	-0.0864223	0	-1.9903
12.9634	0.0586658	0	-1.84522
12.9724	0.184941	0	-1.71894
12.9813	0.104092	0	-1.79979
13.0261	-0.0535976	0	-1.95748
13.0351	0.0433483	0	-1.86053
13.0441	0.155268	0	-1.74861
13.053	0.0996786	0	-1.8042
13.062	0.099819	0	-1.80406
13.0709	0.0461251	0	-1.85776
13.0799	0.0016849	0	-1.9022
13.0889	-0.0576225	0	-1.96151
13.0978	-0.0525095	0	-1.95639
13.1068	-0.0417255	0	-1.94561
13.1426	-0.0896755	0	-1.99356
13.1516	-0.0427949	0	-1.94668
13.1606	-0.0542578	0	-1.95814
13.1695	-0.0918557	0	-1.99574
13.1785	0.00247266	0	-1.90141
13.1875	-0.0916216	0	-1.9955
13.1964	0.0323692	0	-1.87151
13.2054	0.120431	0	-1.78345
13.2143	0.294198	0	-1.60968
13.2233	0.301477	0	-1.60241
13.2323	0.190165	0	-1.71372
13.2412	0.0414332	0	-1.86245
13.2502	0.0276261	0	-1.87626
13.2591	0.0674984	0	-1.83638
13.2681	0.129879	0	-1.774
13.2771	0.194024	0	-1.70986
13.286	0.292997	0	-1.61089
13.295	0.242198	0	-1.66168
13.304	0.19569	0	-1.70819
13.3129	0.0417969	0	-1.86209
13.3219	-0.00658426	0	-1.91047
13.3308	0.0516475	0	-1.85224
13.3398	0.0587374	0	-1.84515
13.3488	0.21308	0	-1.6908
13.3577	0.178164	0	-1.72572
13.3667	0.18457	0	-1.71931
13.3757	0.188292	0	-1.71559
13.3846	0.212616	0	-1.69127
13.3936	0.154626	0	-1.74926
13.4025	-0.00963755	0	-1.91352
13.4115	-0.0445762	0	-1.94846
13.4205	-0.051505	0	-1.95539
13.4294	-0.0126093	0	-1.91649
13.4384	0.0274729	0	-1.87641
13.4473	0.0685379	0	-1.83534
13.4563	0.089651	0	-1.81423
13.4653	0.211003	0	-1.69288
13.4742	0.220128	0	-1.68375
13.4832	0.18957	0	-1.71431
13.4922	0.139914	0	-1.76397
13.5011	0.268998	0	-1.63488
13.5101	0.253996	0	-1.64989
13.519	0.28132	0	-1.62256
13.528	0.235531	0	-1.66835
13.537	0.335757	0	-1.56813
13.5459	0.353237	0	-1.55065
13.5549	0.426138	0	-1.47774
13.5639	0.412545	0	-1.49134
13.5728	0.442376	0	-1.46151
13.5818	0.359523	0	-1.54436
13.5907	0.368753	0	-1.53513
13.5997	0.356756	0	-1.54713
13.6087	0.487542	0	-1.41634
13.6176	0.514531	0	-1.38935
13.6266	0.471553	0	-1.43233
13.6355	0.386783	0	-1.5171
13.6445	0.238526	0	-1.66536
13.6535	0.0821992	0	-1.82168
13.6624	0.0943778	0	-1.8095
13.6714	0.149414	0	-1.75447
13.6804	0.432233	0	-1.47165
13.6893	0.33401	0	-1.56987
13.6983	0.220476	0	-1.68341
13.7072	0.10361	0.0165999	-1.80027
13.7162	0.231468	0.0173827	-1.69039
13.7252	0.281164	0.0182221	-1.64157
13.7341	0.203992	0.0191126	-1.71966
13.7431	0.125118	0.0200809	-1.79953
13.7521	0.194527	0.0211238	-1.7312
13.761	0.266381	0.022236	-1.6605
13.77	0.367103	0.0234521	-1.56103
13.7789	0.331194	0.024754	-1.59829
13.7879	0.276835	0.026183	-1.65412
13.7969	0.100663	0.0277379	-1.8319
13.8058	0.0323734	0.0294135	-1.90192
13.8148	0.125249	0.031265	-1.81096
13.8237	0.298073	0.0332708	-1.64021
13.8327	0.375234	0.0354997	-1.56536
13.8417	0.33476	0.0379569	-1.60837
13.8506	0.240859	0.0406424	-1.70505
13.8596	0.0966297	0.0436567	-1.85239
13.8686	0.0845741	0.0470198	-1.86792
13.8775	0.123864	0.0507508	-1.83247
13.8865	0.192376	0.0550215	-1.76833
13.8954	0.239855	0.0598573	-1.72576
13.9044	0.140332	0.0655553	-1.83098
13.9134	0.171598	0.0723598	-1.80639
13.9223	0.109601	0.0806237	-1.87628
13.9313	0.18487	0.0912452	-1.81085
13.9403	0.21702	0.105241	-1.79127
13.9492	0.24212	0.12398	-1.78259
13.9582	0.341344	0.150183	-1.70596
13.9671	0.279205	0.186305	-1.79911
13.9761	0.230334	0.237108	-1.89183
13.9851	0.269921	0.307068	-1.91345
13.994	0.426443	0.400204	-1.83998
14.003	0.615193	0.523801	-1.76395
14.0119	0.652913	0.67921	-1.87144
14.0209	0.66209	0.872319	-2.04725
14.0299	0.68154	1.10073	-2.25216
14.0388	0.750658	1.35664	-2.44069
14.0478	0.980319	1.63619	-2.49945
14.0568	1.42506	1.92137	-2.35631
14.0657	1.67868	2.18832	-2.39241
14.0747	1.782	2.41744	-2.54522
14.0836	1.70291	2.57606	-2.80936
14.0926	1.76164	2.64401	-2.84008
14.1016	1.99332	2.60752	-2.58414
14.1105	2.41462	2.47488	-2.0318
14.1195	2.87979	2.26395	-1.34812
14.1285	2.75385	2.00338	-1.19997
14.1374	2.25482	1.72355	-1.40374
14.1464	1.74249	1.44039	-1.61837
14.1553	1.35502	1.17694	-1.73093
14.1643	1.11824	0.938479	-1.72141
14.1733	0.888157	0.734319	-1.74315
14.1822	0.820759	0.56811	-1.64315
14.1912	0.587414	0.434594	-1.74385
14.2001	0.29718	0.333051	-1.93457
14.2091	0.0148638	0.256224	-2.14251
14.2181	0.0664833	0.200091	-2.03709
14.227	0.0537924	0.160087	-2.01166
14.236	-0.0227271	0.13109	-2.06054
14.2629	-0.0258088	0.0835852	-2.01746
14.2718	0.0388609	0.0747228	-1.94383
14.2808	0.172751	0.0674988	-1.8025
14.2898	0.109628	0.0615001	-1.85935
14.2987	0.0523141	0.0564431	-1.91132
14.3077	0.0130076	0.0519972	-1.94591
14.3167	-0.0567553	0.0480839	-2.0115
14.3256	-0.0989857	0.0446439	-2.05006
14.3346	-0.108058	0.0415284	-2.05581
14.3435	-0.096649	0.0387569	-2.04144
14.3883	-0.0638176	0.0282396	-1.99742
14.3973	0.0583518	0.0266436	-1.87356
14.4063	0.00802346	0.0251779	-1.92233
14.4152	-0.0700795	0.0238432	-1.99902
14.4332	-0.0949386	0.021446	-2.02135
14.4421	-0.108057	0.020391	-2.03335
14.4511	-0.109372	0.0194008	-2.03362
14.46	-0.129888	0.0184905	-2.05317
14.469	-0.0139847	0	-1.93636
14.478	0.00541268	0	-1.89847
14.4869	0.0128458	0	-1.89104
14.4959	0.0714875	0	-1.8324
14.5049	0.081488	0	-1.82239
14.5138	0.136021	0	-1.76786
14.5228	0.218885	0	-1.685
14.5317	0.185269	0	-1.71861
14.5407	0.161557	0	-1.74233
14.5497	0.105557	0	-1.79833
14.5586	0.0177549	0	-1.88613
14.5676	0.0145698	0	-1.88931
14.5765	0.059386	0	-1.8445
14.5855	0.0826957	0	-1.82119
14.5945	0.0218392	0	-1.88204
14.6034	0.0761221	0	-1.82776
14.6124	0.00426064	0	-1.89962
14.6214	0.0602545	0	-1.84363
14.6303	0.0976686	0	-1.80621
14.6393	0.0899093	0	-1.81397
14.6482	-0.0448069	0	-1.94869
14.6572	-0.0175165	0	-1.9214
14.6662	-0.0305501	0	-1.93443
14.6751	0.0398211	0	-1.86406
14.6841	-0.0498278	0	-1.95371
14.6931	-0.0894629	0	-1.99335
14.702	-0.129308	0	-2.03319
14.711	-0.0789634	0	-1.98285
14.7199	-0.0285937	0	-1.93248
14.7289	0.0105723	0	-1.89331
14.7379	0.0435932	0	-1.86029
14.7468	0.0379709	0	-1.86591
14.7558	0.00549036	0	-1.89839
14.7647	0.00912137	0	-1.89476
14.7737	-0.00546157	0	-1.90934
14.7827	0.107467	0	-1.79642
14.7916	-0.0131102	0	-1.91699
14.8006	-0.0794667	0	-1.98335
14.8096	-0.0265952	0	-1.93048
14.8185	0.00617826	0	-1.8977
14.8275	-0.000854895	0	-1.90474
14.8364	-0.0501224	0	-1.95401
14.8454	-0.0312105	0	-1.93509
14.8544	0.0246981	0	-1.87918
14.8633	0.0903687	0	-1.81351
14.8723	0.0884298	0	-1.81545
14.8813	0.0783065	0	-1.82558
14.8902	0.0881025	0	-1.81578
14.8992	0.160453	0	-1.74343
14.9081	0.163323	0	-1.74056
14.9171	0.160129	0	-1.74375
14.9261	0.09417	0	-1.80971
14.935	0.0124066	0	-1.89148
14.944	-0.0123877	0	-1.91627
14.9529	0.0786212	0	-1.82526
14.9619	0.192694	0	-1.71119
14.9709	0.225074	0	-1.67881
14.9798	0.166979	0	-1.7369
14.9888	0.0535314	0	-1.85035
14.9978	0.0111239	0	-1.89276
15.0067	-0.0549327	0	-1.95882
15.0157	-0.0181716	0	-1.92205
15.0246	0.00496077	0	-1.89892
15.0336	-0.0211658	0	-1.92505
15.0426	0.0203721	0	-1.88351
15.0515	0.138358	0	-1.76552
15.0605	0.142351	0	-1.76153
15.0695	0.177325	0	-1.72656
15.0784	0.315082	0	-1.5888
15.0874	0.442375	0	-1.46151
15.0963	0.26315	0	-1.64073
15.1053	0.111867	0	-1.79202
15.1143	0.0308068	0	-1.87308
15.1232	0.102697	0	-1.80119
15.1322	0.191876	0	-1.71201
15.1411	0.254743	0	-1.64914
15.1501	0.231588	0	-1.67229
15.1591	0.173056	0	-1.73083
15.168	0.0756558	0	-1.82823
15.177	0.0549628	0	-1.84892
15.186	0.0847684	0	-1.81911
15.1949	0.126514	0	-1.77737
15.2039	0.215132	0	-1.68875
15.2128	0.218673	0	-1.68521
15.2218	0.148083	0	-1.7558
15.2308	0.150115	0	-1.75377
15.2397	0.0408987	0	-1.86298
15.2487	-0.0351222	0	-1.939
15.2666	-0.0450688	0	-1.94895
15.2756	0.0587354	0	-1.84515
15.2845	0.144724	0	-1.75916
15.2935	0.235327	0	-1.66856
15.3025	0.282914	0	-1.62097
15.3114	0.285043	0	-1.61884
15.3204	0.0995391	0	-1.80434
15.3293	0.00924562	0	-1.89464
15.3652	-0.0103349	0	-1.91422
15.3742	0.122618	0	-1.78126
15.3831	0.153928	0	-1.74995
15.3921	0.111736	0	-1.79215
15.401	0.0156159	0	-1.88827
15.41	0.0290798	0	-1.8748
15.419	0.0026165	0	-1.90127
15.4279	0.104318	0	-1.79956
15.4369	0.163325	0	-1.74056
15.4459	0.202084	0	-1.7018
15.4548	0.134418	0	-1.76946
15.4638	0.0478293	0	-1.85605
15.4727	0.085314	0	-1.81857
15.4817	-0.00686899	0	-1.91075
15.4907	0.0390909	0	-1.86479
15.4996	0.0635235	0	-1.84036
15.5086	0.125862	0	-1.77802
15.5175	0.0816252	0	-1.82226
15.5265	0.134425	0	-1.76946
15.5355	0.207773	0	-1.69611
15.5444	0.166469	0	-1.73741
15.5534	0.0151769	0	-1.88871
15.5624	0.0228193	0	-1.88106
15.5713	0.0345444	0	-1.86934
15.5803	0.109947	0	-1.79394
15.5892	0.157416	0	-1.74647
15.5982	0.0629967	0	-1.84089
15.6072	0.0155973	0	-1.88829
15.6161	0.0552018	0	-1.84868
15.6251	0.0838274	0	-1.82006
15.6341	0.150049	0	-1.75383
15.643	0.137387	0	-1.7665
15.652	0.147859	0	-1.75602
15.6609	0.0669813	0	-1.8369
15.6699	0.0490664	0	-1.85482
15.6789	0.0541736	0	-1.84971
15.6878	0.03567	0	-1.86821
15.6968	0.0936383	0	-1.81024
15.7058	0.149875	0	-1.75401
15.7147	0.305071	0	-1.59881
15.7237	0.287174	0	-1.61671
15.7326	0.27857	0	-1.62531
15.7416	0.190339	0	-1.71354
15.7506	0.169297	0	-1.73459
15.7595	0.170534	0	-1.73335
15.7685	0.269758	0	-1.63412
15.7774	0.207976	0	-1.69591
15.7864	-0.0147877	0	-1.91867
15.8043	-0.0379203	0	-1.9418
15.8133	0.100363	0	-1.80352
15.8223	0.128815	0	-1.77507
15.8312	0.0610071	0	-1.84288
15.8402	-0.00912252	0	-1.91301
15.8491	0.0412349	0	-1.86265
15.8581	0.12628	0	-1.7776
15.8671	0.178214	0	-1.72567
15.876	0.175673	0	-1.72821
15.885	0.140321	0	-1.76356
15.894	0.126753	0	-1.77713
15.9029	0.130036	0	-1.77385
15.9119	0.143684	0	-1.7602
15.9208	0.123115	0	-1.78077
15.9298	0.132042	0	-1.77184
15.9388	0.0991689	0	-1.80471
15.9477	0.128343	0	-1.77554
15.9567	0.193825	0	-1.71006
15.9656	0.16084	0	-1.74304
15.9746	0.222543	0	-1.68134
15.9836	0.129965	0	-1.77392
15.9925	0.151585	0	-1.7523
16.0015	0.123908	0	-1.77997
16.0105	0.13235	0	-1.77153
16.0194	0.188351	0	-1.71553
16.0284	0.164203	0	-1.73968
16.0373	0.164503	0	-1.73938
16.0463	0.232926	0	-1.67096
16.0553	0.242687	0	-1.6612
16.0642	0.168036	0	-1.73585
16.0732	0.105312	0	-1.79857
16.0822	0.0603171	0	-1.84357
16.0911	0.0480183	0	-1.85586
16.1001	0.0749793	0	-1.8289
16.109	0.221467	0	-1.68242
16.118	0.255848	0	-1.64803
16.127	0.277108	0	-1.62677
16.1359	0.197906	0	-1.70598
16.1449	0.278589	0	-1.62529
16.1538	0.290688	0	-1.61319
16.1628	0.188805	0	-1.71508
16.1718	0.172736	0	-1.73115
16.1807	0.237874	0	-1.66601
16.1897	0.20697	0	-1.69691
16.1987	0.106645	0	-1.79724
16.2076	0.119882	0	-1.784
16.2166	0.129875	0	-1.77401
16.2255	0.231913	0	-1.67197
16.2345	0.212555	0	-1.69133
16.2435	0.336442	0	-1.56744
16.2524	0.326713	0	-1.57717
16.2614	0.251497	0	-1.65239
16.2704	0.0957763	0	-1.80811
16.2793	0.00364723	0	-1.90024
16.2883	0.0669238	0	-1.83696
16.2972	0.125988	0	-1.77789
16.3062	0.149406	0	-1.75448
16.3152	0.214237	0	-1.68965
16.3241	0.203469	0	-1.70041
16.3331	0.28142	0	-1.62246
16.342	0.302479	0	-1.6014
16.351	0.288298	0	-1.61558
16.36	0.203619	0	-1.70026
16.3689	0.0802947	0	-1.82359
16.3779	-0.0286565	0	-1.93254
16.3869	-0.024728	0	-1.92861
16.3958	0.108557	0	-1.79533
16.4048	0.240718	0	-1.66316
16.4137	0.215386	0	-1.6885
16.4227	0.135817	0	-1.76807
16.4317	0.175412	0	-1.72847
16.4406	0.179738	0	-1.72414
16.4496	0.197323	0	-1.70656
16.4586	0.0925521	0	-1.81133
16.4675	0.0397919	0	-1.86409
16.4765	0.0510252	0	-1.85286
16.4854	0.118804	0	-1.78508
16.4944	0.0562733	0	-1.84761
16.5034	0.0334836	0	-1.8704
16.5123	0.0299421	0	-1.87394
16.5213	0.0345594	0	-1.86932
16.5302	0.051062	0	-1.85282
16.5392	0.0536623	0	-1.85022
16.5482	0.0843139	0	-1.81957
16.5571	0.114216	0	-1.78967
16.5661	0.110137	0	-1.79375
16.5751	0.213681	0	-1.6902
16.584	0.235229	0	-1.66865
16.593	0.315363	0	-1.58852
16.6019	0.19866	0	-1.70522
16.6109	0.206067	0	-1.69782
16.6199	0.142677	0	-1.76121
16.6288	0.21717	0	-1.68671
16.6378	0.129926	0	-1.77396
16.6468	0.00326243	0	-1.90062
16.6736	-0.0392248	0	-1.94311
16.6826	0.0713605	0	-1.83252
16.6916	0.0900152	0	-1.81387
16.7005	0.170778	0	-1.7331
16.7095	0.140116	0	-1.76377
16.7184	0.139857	0	-1.76403
16.7274	0.145903	0	-1.75798
16.7364	0.0933334	0	-1.81055
16.7453	-0.0126463	0	-1.91653
16.7722	-0.0437445	0	-1.9658
16.7812	0.0387064	0	-1.88399
16.7901	0.174752	0	-1.74862
16.7991	0.306823	0	-1.61727
16.8081	0.295277	0	-1.62957
16.817	0.268323	0	-1.65732
16.826	0.178809	0	-1.74768
16.835	0.16319	0	-1.76419
16.8439	0.193471	0	-1.73485
16.8529	0.215911	0	-1.71342
16.8618	0.198034	0	-1.73236
16.8708	0.169449	0	-1.76208
16.8798	0.195096	0	-1.73765
16.8887	0.228353	0	-1.70567
16.8977	0.28489	0.0162157	-1.65051
16.9066	0.194276	0.0169706	-1.74259
16.9156	0.187036	0.0177885	-1.75141
16.9246	0.0636289	0.0186664	-1.87651
16.9335	0.0603369	0.0195991	-1.8816
16.9425	0.0706526	0.0206144	-1.87325
16.9515	0.0698359	0.0217101	-1.87618
16.9604	0.127518	0.0228803	-1.82075
16.9694	0.107134	0.0241618	-1.8436
16.9783	0.171009	0.025536	-1.78237
16.9873	0.178267	0.0270469	-1.77802
16.9963	0.194254	0.0286939	-1.7652
17.0052	0.266749	0.0304726	-1.69612
17.0142	0.375994	0.0324426	-1.59066
17.0232	0.454062	0.0346086	-1.51676
17.0321	0.458601	0.0369694	-1.51676
17.0411	0.389282	0.0396141	-1.59117
17.05	0.323767	0.0425265	-1.66232
17.059	0.21973	0.0458332	-1.77277
17.068	0.196065	0.0495907	-1.80374
17.0769	0.0820825	0.0538716	-1.92607
17.0859	-0.04612	0.0589629	-2.06415
17.0948	-0.0519798	0.0650302	-2.08162
17.1038	0.107568	0.0726379	-1.93628
17.1128	0.24508	0.0823732	-1.81622
17.1217	0.270865	0.0949994	-1.81187
17.1307	0.290581	0.112103	-1.8193
17.1397	0.28332	0.135324	-1.86071
17.1486	0.393169	0.166524	-1.79324
17.1576	0.349615	0.209178	-1.89026
17.1665	0.29016	0.265479	-2.01507
17.1755	0.245611	0.340131	-2.14026
17.1845	0.394713	0.435902	-2.08807
17.1934	0.596739	0.554023	-1.99897
17.2024	0.697055	0.698732	-2.0305
17.2114	0.960744	0.868682	-1.91571
17.2203	1.092	1.05896	-1.94625
17.2293	1.36151	1.26861	-1.85125
17.2382	1.8262	1.4845	-1.5637
17.2472	1.94843	1.69975	-1.61644
17.2562	2.41417	1.89676	-1.30966
17.2651	2.42262	2.05629	-1.42886
17.2741	2.14024	2.16419	-1.79637
17.283	1.29631	2.20414	-2.67027
17.292	1.1347	2.1713	-2.80326
17.301	0.900281	2.06959	-2.95388
17.3099	0.795297	1.91449	-2.93232
17.3189	0.672266	1.72026	-2.89729
17.3279	0.548094	1.50605	-2.84697
17.3368	0.509833	1.2899	-2.70827
17.3458	0.505588	1.07895	-2.53791
17.3547	0.347589	0.886678	-2.53378
17.3637	0.183487	0.714411	-2.54862
17.3727	-0.00785311	0.567134	-2.60758
17.3816	0.150002	0.446584	-2.33629
17.3906	0.213763	0.348572	-2.1751
17.3996	0.334513	0.271983	-1.97323
17.4085	0.233383	0.2141	-2.00858
17.4175	0.178098	0.17018	-2.01001
17.4264	0.186318	0.138022	-1.95909
17.4354	0.237907	0.114085	-1.87307
17.4444	0.276589	0.0964653	-1.80703
17.4533	0.297575	0.083479	-1.76443
17.4623	0.338886	0.0734906	-1.70553
17.4712	0.32884	0.0657833	-1.70141
17.4802	0.330176	0.0595153	-1.68823
17.4892	0.393233	0.0543351	-1.61524
17.4981	0.324671	0.0499893	-1.67541
17.5071	0.26524	0.0461825	-1.7275
17.5161	0.292427	0.0428348	-1.69386
17.525	0.378806	0.03989	-1.60183
17.534	0.297421	0.0372177	-1.6781
17.5429	0.158052	0.0348334	-1.81291
17.5519	0.0610582	0.0326474	-1.90573
17.5609	0.0451635	0.0306586	-1.91783
17.5698	0.0437625	0.0288638	-1.9158
17.5788	0.0959299	0.027203	-1.86046
17.5878	0.0967219	0.0256791	-1.85675
17.5967	0.0830969	0.0242937	-1.86773
17.6146	-0.0901214	0.0218226	-2.03621
17.6236	-0.0398605	0.0207186	-1.98383
17.6326	-0.00177094	0.0196957	-1.94377
17.6415	0.0286544	0.0187563	-1.91154
17.6505	0.069974	0.0178722	-1.86852
17.6594	0.146006	0	-1.79092
17.6684	0.0344495	0	-1.901
17.6774	-0.0725788	0	-2.00664
17.6953	-0.0663665	0	-1.99793
17.7043	0.0327196	0	-1.89771
17.7132	0.148371	0	-1.78099
17.7222	0.190312	0	-1.73804
17.7311	0.280928	0	-1.64649
17.7401	0.264464	0	-1.66205
17.7491	0.14603	0	-1.77964
17.758	0.0115491	0	-1.91333
17.767	-0.0698732	0	-1.99399
17.776	-0.101626	0	-2.02502
17.7849	0.0422381	0	-1.88048
17.7939	0.215775	0	-1.7063
17.8028	0.275158	0	-1.64631
17.8118	0.154987	0	-1.7659
17.8208	0.108577	0	-1.79531
17.8297	0.0855029	0	-1.81838
17.8387	0.0743635	0	-1.82952
17.8476	0.142923	0	-1.76096
17.8566	0.146489	0	-1.75739
17.8656	0.112411	0	-1.79147
17.8745	-0.0267453	0	-1.93063
17.8835	-0.0759348	0	-1.97982
17.8925	-0.113996	0	-2.01788
17.9014	-0.056018	0	-1.9599
17.9104	0.0201804	0	-1.8837
17.9193	0.119477	0	-1.78441
17.9283	0.0809404	0	-1.82294
17.9373	0.0468028	0	-1.85708
17.9462	-0.0549491	0	-1.95883
17.9552	-0.0288406	0	-1.93272
17.9642	-0.0664805	0	-1.97036
17.9731	-0.0312268	0	-1.93511
17.9821	-0.00774334	0	-1.91163
17.991	0.0785107	0	-1.82537
18	0.0592815	0	-1.8446
18.009	0.0446527	0	-1.85923
18.0179	0.000948802	0	-1.90293
18.0269	0.120665	0	-1.78322
18.0358	0.0933432	0	-1.81054
18.0448	0.105572	0	-1.79831
18.0538	0.00649558	0	-1.89739
18.0627	0.0267728	0	-1.87711
18.0717	0.0281177	0	-1.87576
18.0807	0.0510448	0	-1.85284
18.0896	0.014586	0	-1.8893
18.0986	-0.0107201	0	-1.9146
18.1075	-0.0474672	0	-1.95135
18.1165	-0.0843916	0	-1.98827
18.1255	-0.0648857	0	-1.96877
18.1344	0.00476058	0	-1.89912
18.1434	0.0550558	0	-1.84883
18.1524	0.0557669	0	-1.84812
18.1613	-0.00230294	0	-1.90619
18.1703	-0.0778178	0	-1.9817
18.1792	-0.00472938	0	-1.90861
18.1882	0.0833781	0	-1.8205
18.1972	0.14928	0	-1.7546
18.2061	0.114597	0	-1.78929
18.2151	0.100037	0	-1.80385
18.224	0.215524	0	-1.68836
18.233	0.112874	0	-1.79101
18.242	0.0889229	0	-1.81496
18.2509	0.025264	0	-1.87862
18.2599	0.121105	0	-1.78278
18.2689	0.186208	0	-1.71767
18.2778	0.171028	0	-1.73285
18.2868	0.0860853	0	-1.8178
18.2957	0.148874	0	-1.75501
18.3047	0.170031	0	-1.73385
18.3137	0.165708	0	-1.73817
18.3226	0.0538447	0	-1.85004
18.3316	0.018348	0	-1.88553
18.3406	0.00525245	0	-1.89863
18.3495	0.0282559	0	-1.87563
18.3585	0.0326	0	-1.87128
18.3674	0.0339685	0	-1.86991
18.3764	0.0306833	0	-1.8732
18.3854	0.0856727	0	-1.81821
18.3943	0.11352	0	-1.79036
18.4033	0.058714	0	-1.84517
18.4122	0.0278986	0	-1.87598
18.4212	0.0604891	0	-1.84339
18.4302	0.0734781	0	-1.8304
18.4391	0.0293422	0	-1.87454
18.4481	-0.0281899	0	-1.93207
18.475	0.0836583	0	-1.82022
18.4839	0.121069	0	-1.78281
18.4929	0.238923	0	-1.66496

## Sheet: Fig.4b
V	dI/dV	Background	V	dI/dV-normalized	Dynes model
-0.100469	0.000331542	0.000303985	-0.0800295	1.14028	1.023
-0.100423	0.000319074	0.000303774	-0.0799518	1.09268	1.02308
-0.100362	0.000300944	0.000303493	-0.0798883	1.01357	1.02314
-0.100223	0.000334348	0.000302861	-0.0798531	0.993297	1.02318
-0.100111	0.000390535	0.000302348	-0.0797975	1.00302	1.02323
-0.100094	0.000365604	0.000302271	-0.079726	0.989302	1.0233
-0.100042	0.000323659	0.000302036	-0.0796338	1.00573	1.0234
-0.0999777	0.000291979	0.000301741	-0.0795512	1.03283	1.02348
-0.0999445	0.000284956	0.000301589	-0.0794839	1.03977	1.02355
-0.0999233	0.000270193	0.000301493	-0.0794193	1.04953	1.02361
-0.0999031	0.000259602	0.000301401	-0.0793619	1.04712	1.02367
-0.0997988	0.000292368	0.000300926	-0.0792968	1.03574	1.02374
-0.0997108	0.000337374	0.000300526	-0.0792046	1.07137	1.02384
-0.0996601	0.000373629	0.000300295	-0.0790989	1.08077	1.02394
-0.0995397	0.000349154	0.000299749	-0.0790211	1.04102	1.02402
-0.0994801	0.000282415	0.000299479	-0.0789737	1.05245	1.02408
-0.0994999	0.000276493	0.000299568	-0.0789374	1.04672	1.02411
-0.099434	0.000324799	0.00029927	-0.0788709	1.00179	1.02418
-0.0993234	0.00034385	0.000298769	-0.0787753	0.994771	1.02427
-0.0993062	0.000294765	0.000298691	-0.0786853	0.997572	1.02437
-0.0993431	0.000289167	0.000298858	-0.0786362	0.940376	1.02442
-0.0993392	0.000309375	0.00029884	-0.0786357	0.950462	1.02442
-0.0992932	0.000302596	0.000298632	-0.0785873	1.03985	1.02447
-0.0992449	0.000296221	0.000298413	-0.0784615	1.01386	1.02461
-0.0991693	0.00027786	0.000298072	-0.0783235	1.00266	1.02476
-0.0990871	0.000261593	0.0002977	-0.0782685	1.1106	1.02481
-0.0990602	0.000272329	0.000297579	-0.0782505	1.18741	1.02483
-0.0989659	0.000333957	0.000297153	-0.0781338	1.08814	1.02496
-0.0988261	0.00036889	0.000296523	-0.0780281	0.971645	1.02507
-0.0987898	0.000320149	0.000296359	-0.0780135	0.995394	1.02509
-0.098781	0.000303155	0.00029632	-0.0779694	1.07735	1.02513
-0.0987553	0.00029514	0.000296204	-0.0778672	1.0648	1.02524
-0.0987241	0.000286113	0.000296063	-0.0778046	0.985107	1.02532
-0.0986635	0.000293274	0.000295791	-0.0777827	0.974975	1.02534
-0.0985945	0.000294901	0.000295481	-0.0776971	1.06443	1.02542
-0.0985399	0.000287859	0.000295235	-0.0775376	1.04075	1.0256
-0.0985013	0.000290246	0.000295062	-0.0774426	0.919694	1.02571
-0.0984688	0.00028895	0.000294916	-0.07742	0.908458	1.02573
-0.0984746	0.000308691	0.000294942	-0.0773513	0.956781	1.02581
-0.0984493	0.000365387	0.000294829	-0.0772388	0.948406	1.02593
-0.0983188	0.000337367	0.000294244	-0.0771137	0.955683	1.02608
-0.0982066	0.000296217	0.000293741	-0.0769928	0.967106	1.02621
-0.098125	0.000283478	0.000293376	-0.0769304	0.900706	1.02628
-0.0980266	0.000278694	0.000292936	-0.0769645	0.949941	1.02624
-0.0979338	0.000277475	0.000292521	-0.0769811	1.04554	1.02622
-0.0978666	0.000261986	0.000292221	-0.0768981	0.999488	1.02631
-0.097842	0.000268093	0.000292112	-0.0768483	0.905084	1.02637
-0.0978131	0.000278769	0.000291983	-0.0768373	0.874755	1.02638
-0.0977983	0.000295006	0.000291917	-0.0767597	0.920369	1.02647
-0.0978209	0.000292051	0.000292018	-0.0766398	0.91559	1.0266
-0.097807	0.000272322	0.000291956	-0.0765237	0.904651	1.02674
-0.0976862	0.000313727	0.000291417	-0.0764333	0.922389	1.02684
-0.0975738	0.000365012	0.000290917	-0.0763676	0.910636	1.02691
-0.0975917	0.000316739	0.000290997	-0.0763502	0.953443	1.02694
-0.097608	0.000285301	0.000291069	-0.0763209	1.03202	1.02697
-0.0975865	0.000274232	0.000290974	-0.0762099	0.994966	1.0271
-0.0975827	0.000273291	0.000290957	-0.0760974	0.955168	1.02723
-0.0974819	0.000337879	0.000290509	-0.0760456	0.993462	1.02728
-0.0973361	0.000376166	0.000289861	-0.0760121	1.01445	1.02733
-0.0972993	0.000323185	0.000289698	-0.0759437	0.988674	1.02741
-0.0972422	0.000279788	0.000289445	-0.0758465	0.999541	1.02752
-0.0971194	0.000271633	0.000288901	-0.0757572	1.01991	1.02762
-0.0970423	0.000286484	0.000288559	-0.0756638	1.05377	1.02774
-0.0969968	0.000286807	0.000288358	-0.0755616	1.06969	1.02786
-0.0969543	0.00028821	0.000288171	-0.0755012	1.01878	1.02793
-0.0968987	0.000298293	0.000287925	-0.0754652	1.01003	1.02797
-0.0968324	0.000301167	0.000287632	-0.075388	1.06595	1.02806
-0.096761	0.000308322	0.000287317	-0.0752759	1.06654	1.0282
-0.0966759	0.00030646	0.000286942	-0.0751807	1.03731	1.02832
-0.0966205	0.000284783	0.000286698	-0.0751188	1.0592	1.02839
-0.0965899	0.000280745	0.000286563	-0.0750741	1.05866	1.02845
-0.0965462	0.000283891	0.000286371	-0.0749896	1.00636	1.02855
-0.0965312	0.000301153	0.000286305	-0.0749057	0.94837	1.02864
-0.0965392	0.000308345	0.00028634	-0.0748683	0.954212	1.02869
-0.0965449	0.000313119	0.000286365	-0.0747801	1.0373	1.0288
-0.0965518	0.000318278	0.000286395	-0.0746653	1.07864	1.02894
-0.0965092	0.00029435	0.000286208	-0.0746081	1.03102	1.02901
-0.0964077	0.000305407	0.000285762	-0.074536	0.979025	1.0291
-0.0962798	0.000300114	0.0002852	-0.074438	0.957597	1.02922
-0.0961319	0.000306923	0.000284551	-0.0743841	0.98898	1.0293
-0.0959888	0.000315954	0.000283924	-0.0743262	1.03638	1.02936
-0.095907	0.00028575	0.000283567	-0.0742454	1.04823	1.02946
-0.0958877	0.000294061	0.000283482	-0.0741616	1.06785	1.02958
-0.0958865	0.000292925	0.000283477	-0.0740579	1.05768	1.0297
-0.0958719	0.000285258	0.000283414	-0.0739931	0.985972	1.02979
-0.0958355	0.000289272	0.000283255	-0.0739276	0.933715	1.02987
-0.0957817	0.000283911	0.000283019	-0.0738456	0.894804	1.02997
-0.0957245	0.000279141	0.00028277	-0.0738282	0.927592	1.02999
-0.0956844	0.000283681	0.000282595	-0.0737827	1.01335	1.03006
-0.095656	0.000282804	0.000282471	-0.0736977	1.04188	1.03016
-0.0956362	0.000285989	0.000282385	-0.0736328	1.04518	1.03025
-0.0956301	0.000281703	0.000282358	-0.0735561	1.03315	1.03034
-0.0956192	0.000276057	0.000282311	-0.073483	1.01319	1.03045
-0.0955861	0.00028194	0.000282166	-0.0734214	1.01127	1.03052
-0.0955198	0.000271373	0.000281877	-0.0733302	1.05349	1.03064
-0.0954539	0.000258933	0.000281591	-0.0732002	1.04075	1.03081
-0.0954445	0.000273098	0.00028155	-0.0731137	0.963704	1.03093
-0.0954362	0.000292432	0.000281514	-0.0730857	0.967887	1.03096
-0.0953729	0.000281127	0.000281239	-0.0730312	1.01092	1.03104
-0.0952995	0.000273957	0.00028092	-0.0729568	1.02448	1.03113
-0.0952456	0.000277088	0.000280685	-0.0728865	1.03493	1.03122
-0.0951906	0.000281616	0.000280447	-0.0727937	1.01626	1.03135
-0.0951331	0.000284182	0.000280197	-0.0727123	0.976836	1.03146
-0.0950916	0.000277549	0.000280017	-0.0726703	0.99088	1.03152
-0.0950527	0.0002738	0.000279849	-0.0726226	1.01815	1.03158
-0.0949658	0.000298121	0.000279472	-0.0725304	0.987686	1.0317
-0.0948639	0.00031203	0.000279031	-0.0724247	0.97064	1.03185
-0.0948174	0.000291515	0.000278831	-0.0723582	1.00053	1.03193
-0.0947684	0.000275448	0.000278619	-0.0722813	1.0555	1.03204
-0.0946909	0.000272886	0.000278284	-0.0721711	1.06052	1.03219
-0.0946098	0.000269296	0.000277934	-0.0720955	1.01132	1.03229
-0.0944973	0.000282029	0.000277449	-0.072009	0.964039	1.03242
-0.0943859	0.000293906	0.00027697	-0.0718717	0.977916	1.03261
-0.0943062	0.000289252	0.000276627	-0.0717592	1.0173	1.03276
-0.0942329	0.000289029	0.000276312	-0.0716804	1.01708	1.03287
-0.0941788	0.0002774	0.00027608	-0.0716231	1.04292	1.03296
-0.0941142	0.0002638	0.000275802	-0.0715911	1.03588	1.033
-0.0940304	0.000257991	0.000275443	-0.0715488	1.01811	1.03306
-0.0939961	0.000274155	0.000275296	-0.0714722	1.04656	1.03317
-0.0939722	0.000290264	0.000275193	-0.0713508	1.01717	1.03334
-0.0939061	0.00028302	0.000274911	-0.0712208	0.996148	1.03353
-0.0938481	0.000269892	0.000274663	-0.0710985	0.987333	1.0337
-0.0938121	0.000269595	0.000274508	-0.0709502	1.01257	1.03392
-0.0937656	0.000275341	0.00027431	-0.0708195	1.05605	1.0341
-0.0937234	0.000281944	0.000274129	-0.0707797	0.975298	1.03416
-0.0937033	0.000277268	0.000274044	-0.0707996	0.977874	1.03413
-0.0936873	0.000275343	0.000273975	-0.0707651	1.06049	1.03418
-0.0936792	0.000268691	0.000273941	-0.0706852	1.07706	1.03429
-0.0936669	0.000261695	0.000273888	-0.0706516	1.02349	1.03435
-0.0935877	0.000289467	0.00027355	-0.0706207	0.987707	1.0344
-0.0934646	0.000292774	0.000273025	-0.0705476	1.00475	1.0345
-0.0933955	0.000265894	0.000272731	-0.0704528	0.993879	1.03465
-0.0933447	0.000254033	0.000272515	-0.0703392	1.00646	1.03481
-0.0932654	0.000253759	0.000272177	-0.0702483	1.04391	1.03495
-0.0932497	0.000280882	0.000272111	-0.0701884	1.04396	1.03504
-0.0932321	0.000324549	0.000272036	-0.0701164	1.02989	1.03514
-0.0931239	0.000309085	0.000271576	-0.0700368	1.0225	1.03526
-0.0930605	0.000266034	0.000271307	-0.0699693	1.03195	1.03537
-0.0930508	0.000259088	0.000271266	-0.0699133	1.02794	1.03546
-0.0929994	0.000272399	0.000271048	-0.0698658	1.03362	1.03552
-0.0929182	0.000270152	0.000270704	-0.0698136	1.0474	1.03561
-0.0928292	0.000271564	0.000270327	-0.0697125	1.00212	1.03576
-0.0927635	0.000283579	0.000270049	-0.0695997	0.966539	1.03593
-0.0927433	0.000272428	0.000269964	-0.0695246	0.977476	1.03605
-0.0927486	0.000275115	0.000269986	-0.0694239	1.02515	1.03621
-0.0927406	0.000285878	0.000269952	-0.0692852	1.02376	1.03641
-0.0926976	0.000278337	0.000269771	-0.0691733	0.985939	1.0366
-0.0926342	0.000281469	0.000269503	-0.0691142	1.0119	1.03669
-0.092579	0.000287838	0.00026927	-0.0690626	1.03411	1.03677
-0.0925457	0.00028255	0.00026913	-0.0689789	1.0159	1.0369
-0.0924962	0.000270996	0.000268921	-0.0688853	1.00773	1.03704
-0.0923957	0.000285855	0.000268497	-0.0687999	1.0104	1.03719
-0.0922721	0.000287333	0.000267977	-0.0687089	1.01988	1.03733
-0.0921962	0.000262448	0.000267658	-0.0686238	1.03604	1.03747
-0.0921715	0.000265072	0.000267554	-0.0685438	1.05001	1.0376
-0.0921238	0.000280708	0.000267353	-0.0684453	1.03897	1.03775
-0.0920229	0.00026972	0.00026693	-0.0683473	1.02481	1.03791
-0.0919312	0.000253285	0.000266545	-0.0682722	1.0397	1.03804
-0.0918974	0.000263177	0.000266404	-0.0682332	1.0066	1.03811
-0.0918664	0.000274804	0.000266274	-0.0682081	0.995785	1.03814
-0.0918131	0.000274565	0.000266051	-0.0681563	1.01742	1.03822
-0.0917731	0.000267032	0.000265884	-0.0680826	1.01158	1.03835
-0.0917198	0.000255762	0.000265661	-0.0679969	1.02214	1.03849
-0.0916131	0.000268592	0.000265215	-0.0679104	1.03133	1.03864
-0.0915045	0.000279527	0.000264762	-0.0678411	1.01795	1.03875
-0.0914351	0.000271528	0.000264472	-0.0677659	1.00008	1.03887
-0.091382	0.000272153	0.000264251	-0.0676877	0.982595	1.039
-0.0913308	0.000271867	0.000264038	-0.0675799	0.940444	1.03919
-0.0912855	0.00027425	0.000263849	-0.0674346	0.934972	1.03944
-0.0912728	0.000259866	0.000263796	-0.0673677	1.00826	1.03954
-0.0912628	0.000250168	0.000263755	-0.0673323	1.06348	1.03961
-0.0911981	0.000264452	0.000263486	-0.0672491	1.05563	1.03975
-0.0911418	0.000281676	0.000263252	-0.067157	1.06038	1.0399
-0.0911443	0.000270555	0.000263262	-0.0670372	1.03156	1.04011
-0.0911273	0.000253994	0.000263191	-0.0669193	0.995672	1.04032
-0.0910622	0.000257885	0.000262921	-0.0668501	1.01877	1.04044
-0.0910023	0.00026327	0.000262672	-0.066759	1.08078	1.0406
-0.0909481	0.000267098	0.000262448	-0.0666276	1.08589	1.04083
-0.090887	0.000267304	0.000262195	-0.0665184	1.05682	1.04102
-0.0908253	0.000267536	0.000261939	-0.0664501	1.08336	1.04115
-0.0907615	0.000267176	0.000261675	-0.0664069	1.07969	1.04122
-0.0907065	0.000262638	0.000261447	-0.0663551	1.06567	1.04131
-0.0906621	0.000263141	0.000261264	-0.0662856	1.07503	1.04143
-0.0906026	0.00027172	0.000261018	-0.0661777	1.03862	1.04163
-0.0904932	0.000257557	0.000260567	-0.0660307	1.05028	1.0419
-0.0903883	0.000240261	0.000260134	-0.0659393	1.12896	1.04207
-0.0903487	0.000250193	0.000259971	-0.0659216	1.10931	1.0421
-0.0903037	0.000265935	0.000259785	-0.0658923	1.08083	1.04216
-0.0902446	0.000274193	0.000259543	-0.0658193	1.11494	1.04229
-0.090192	0.000281606	0.000259326	-0.0657214	1.11083	1.04247
-0.0901076	0.000272591	0.000258979	-0.065639	1.08148	1.04262
-0.0900185	0.000264687	0.000258613	-0.065563	1.06614	1.04277
-0.0899682	0.000275191	0.000258407	-0.0654761	1.06324	1.04292
-0.089945	0.000273493	0.000258312	-0.0653985	1.07205	1.04307
-0.0899148	0.000269105	0.000258188	-0.0653183	1.08525	1.04322
-0.0898782	0.000267341	0.000258038	-0.0652329	1.09147	1.04338
-0.0898117	0.000253795	0.000257766	-0.0651593	1.08235	1.04352
-0.0897146	0.000252321	0.000257369	-0.0650718	1.05808	1.04369
-0.089653	0.000265682	0.000257117	-0.064958	1.06616	1.0439
-0.0896123	0.000272513	0.00025695	-0.0648543	1.08499	1.04411
-0.0895264	0.000258488	0.0002566	-0.0647842	1.05855	1.04424
-0.0894148	0.000255015	0.000256144	-0.0647226	1.04751	1.04436
-0.0893685	0.000280143	0.000255956	-0.0646544	1.04321	1.0445
-0.0893869	0.000276575	0.000256031	-0.0645895	1.04363	1.04461
-0.089379	0.000262345	0.000255998	-0.064508	1.06586	1.04477
-0.0892818	0.000294316	0.000255603	-0.0644014	1.05749	1.04498
-0.0891135	0.000287059	0.000254919	-0.0642741	1.07793	1.04524
-0.0890175	0.000242954	0.000254529	-0.0641677	1.12002	1.04544
-0.0890153	0.000245626	0.00025452	-0.064116	1.08793	1.04554
-0.0889841	0.000262982	0.000254393	-0.0640676	1.06682	1.04564
-0.0889439	0.00027499	0.00025423	-0.0639628	1.12428	1.04586
-0.0889199	0.000281419	0.000254133	-0.0638407	1.15301	1.0461
-0.088837	0.000260349	0.000253797	-0.0637562	1.12535	1.04626
-0.0887401	0.000244235	0.000253405	-0.0637001	1.14071	1.04638
-0.0886858	0.000247508	0.000253185	-0.0636586	1.13763	1.04647
-0.0886022	0.000266478	0.000252847	-0.0635869	1.09702	1.04661
-0.0885111	0.000280355	0.000252479	-0.0635172	1.04834	1.04675
-0.0884484	0.000281717	0.000252227	-0.0634734	1.03868	1.04685
-0.0883487	0.000266061	0.000251825	-0.0633912	1.07973	1.04702
-0.0882831	0.000234527	0.000251561	-0.0633134	1.12152	1.04719
-0.0883093	0.000242517	0.000251666	-0.0632475	1.15525	1.04731
-0.0883028	0.000269151	0.00025164	-0.0631448	1.1374	1.04754
-0.0882528	0.000274769	0.000251439	-0.0630515	1.10327	1.04773
-0.0882369	0.000263615	0.000251375	-0.0629871	1.10984	1.04785
-0.0881863	0.000241945	0.000251171	-0.0629212	1.12012	1.048
-0.0880543	0.000253252	0.000250641	-0.0628404	1.11076	1.04817
-0.0879514	0.000276083	0.000250228	-0.0627425	1.125	1.04838
-0.087937	0.000258077	0.000250171	-0.0626401	1.13156	1.0486
-0.0879007	0.000237312	0.000250025	-0.0625626	1.09958	1.04877
-0.0877659	0.0002559	0.000249485	-0.0624942	1.08643	1.04892
-0.0876661	0.000290486	0.000249086	-0.0623853	1.13169	1.04914
-0.0876218	0.000304953	0.00024891	-0.0622463	1.13222	1.04944
-0.0875145	0.000283264	0.000248481	-0.0621317	1.09589	1.04971
-0.0874831	0.00022744	0.000248356	-0.0620633	1.12151	1.04986
-0.0875481	0.000220961	0.000248615	-0.0620114	1.12821	1.04997
-0.0875039	0.000257748	0.000248439	-0.0619665	1.14246	1.05006
-0.0873869	0.000263817	0.000247972	-0.0619189	1.16269	1.05017
-0.0873286	0.000243042	0.00024774	-0.0618263	1.12409	1.05037
-0.0873074	0.000240591	0.000247656	-0.0616988	1.13273	1.05066
-0.0872338	0.000261346	0.000247363	-0.0615964	1.17101	1.05089
-0.0870916	0.000252177	0.000246798	-0.0615274	1.16408	1.05105
-0.0869655	0.00023536	0.000246298	-0.0614553	1.15478	1.05121
-0.0869055	0.000244742	0.00024606	-0.0613795	1.14917	1.05139
-0.0868771	0.000242723	0.000245948	-0.061308	1.15034	1.05155
-0.0868368	0.000236958	0.000245788	-0.0612382	1.14881	1.05171
-0.0867643	0.00024356	0.000245501	-0.0611367	1.10969	1.05194
-0.0867061	0.000254754	0.000245271	-0.0610129	1.09451	1.05224
-0.0866696	0.000258409	0.000245127	-0.060922	1.12163	1.05246
-0.0865983	0.000248137	0.000244845	-0.0608537	1.12305	1.05262
-0.086527	0.000236978	0.000244564	-0.0607811	1.11811	1.05278
-0.0864967	0.000242031	0.000244444	-0.0607	1.12427	1.05297
-0.0864672	0.000248147	0.000244328	-0.0606215	1.13272	1.05316
-0.0864104	0.00024323	0.000244104	-0.0605494	1.13301	1.05333
-0.0863271	0.000248992	0.000243776	-0.0604381	1.0883	1.05359
-0.0862443	0.000254106	0.00024345	-0.0603037	1.06652	1.05393
-0.086177	0.000252797	0.000243186	-0.0602088	1.09306	1.05415
-0.0861166	0.000254705	0.000242949	-0.0601537	1.07222	1.0543
-0.0860672	0.00025222	0.000242755	-0.0601094	1.06609	1.05439
-0.0860078	0.000246284	0.000242522	-0.0600232	1.11624	1.05461
-0.0859148	0.000254505	0.000242157	-0.0598995	1.11626	1.05491
-0.0857931	0.000250322	0.000241681	-0.0597975	1.08537	1.05516
-0.0856849	0.000239544	0.000241258	-0.059728	1.09668	1.05533
-0.0856237	0.000247603	0.000241019	-0.0596645	1.10059	1.05551
-0.0856071	0.000237685	0.000240954	-0.0595919	1.09511	1.05568
-0.085605	0.000235156	0.000240946	-0.0594874	1.13508	1.05593
-0.0855548	0.00025336	0.00024075	-0.0593629	1.14444	1.05626
-0.0854814	0.000260329	0.000240464	-0.059256	1.12919	1.05652
-0.0854781	0.000236458	0.000240451	-0.059164	1.13468	1.05677
-0.0854849	0.000222909	0.000240478	-0.0590902	1.11446	1.05695
-0.0854331	0.000228926	0.000240276	-0.0590119	1.09372	1.05716
-0.0853648	0.000228764	0.00024001	-0.0589161	1.09092	1.0574
-0.0852831	0.000233525	0.000239692	-0.0588262	1.09642	1.05763
-0.085215	0.000242588	0.000239428	-0.0587463	1.09051	1.05784
-0.0851638	0.00024722	0.000239229	-0.0586771	1.09629	1.05802
-0.0850901	0.000242647	0.000238943	-0.0586113	1.09841	1.05821
-0.0850268	0.000233106	0.000238697	-0.0585259	1.07946	1.05842
-0.0850042	0.000239099	0.00023861	-0.0584219	1.08118	1.05871
-0.0849834	0.000246016	0.000238529	-0.0583197	1.08495	1.05898
-0.0849255	0.000238517	0.000238305	-0.0582221	1.08171	1.05925
-0.0848536	0.000235543	0.000238027	-0.0581372	1.09413	1.05947
-0.0847909	0.000236237	0.000237784	-0.0580629	1.09627	1.05969
-0.0847572	0.000225374	0.000237654	-0.0579732	1.08067	1.05993
-0.084725	0.000217875	0.00023753	-0.0578769	1.07021	1.06018
-0.084643	0.000227115	0.000237213	-0.0577906	1.07224	1.06043
-0.0845731	0.000239105	0.000236943	-0.0577132	1.06307	1.06065
-0.0845111	0.000251817	0.000236704	-0.0576295	1.0498	1.06087
-0.0844208	0.000251969	0.000236357	-0.0575166	1.06975	1.06118
-0.0843307	0.000252098	0.00023601	-0.0574211	1.10536	1.06146
-0.0842472	0.000254782	0.000235689	-0.0573528	1.11128	1.06166
-0.0841834	0.000248456	0.000235445	-0.0572525	1.0836	1.06195
-0.0841242	0.000245379	0.000235217	-0.0571354	1.07381	1.06226
-0.0840876	0.000232625	0.000235077	-0.0570389	1.0861	1.06255
-0.0840628	0.000226471	0.000234982	-0.0569595	1.07854	1.06278
-0.083983	0.000240747	0.000234676	-0.0568796	1.07225	1.06301
-0.0838821	0.00024588	0.00023429	-0.0567753	1.09567	1.0633
-0.0837973	0.000245082	0.000233966	-0.0566681	1.11271	1.06363
-0.0837437	0.000256178	0.000233761	-0.056571	1.11813	1.06392
-0.0837368	0.000247658	0.000233735	-0.0564622	1.1116	1.06425
-0.0836797	0.000224923	0.000233517	-0.056378	1.07297	1.06449
-0.0835982	0.000210104	0.000233207	-0.056312	1.06003	1.0647
-0.083575	0.000214111	0.000233118	-0.0562298	1.06418	1.06494
-0.0834906	0.000243203	0.000232797	-0.0561562	1.0764	1.06515
-0.0833471	0.00024936	0.000232251	-0.0560715	1.10583	1.06542
-0.083278	0.000225553	0.000231989	-0.0559614	1.10403	1.06576
-0.0832835	0.000230912	0.000232009	-0.0558579	1.09119	1.06606
-0.0832947	0.000235093	0.000232052	-0.0557729	1.10128	1.06634
-0.0832406	0.000218344	0.000231846	-0.0556913	1.11033	1.06659
-0.0830907	0.000234344	0.000231278	-0.0555841	1.09015	1.06693
-0.0829368	0.00024751	0.000230696	-0.0554855	1.05571	1.06722
-0.0828588	0.000231336	0.000230401	-0.0554095	1.05037	1.06747
-0.0828351	0.000236567	0.000230312	-0.0553113	1.07038	1.06779
-0.0827962	0.00025009	0.000230165	-0.0552006	1.07531	1.06814
-0.082739	0.000254981	0.000229949	-0.0551207	1.04233	1.06839
-0.0826988	0.000252607	0.000229797	-0.0550544	1.03029	1.06862
-0.0826528	0.000248532	0.000229624	-0.0549508	1.05996	1.06894
-0.0826034	0.000245526	0.000229438	-0.0548338	1.07134	1.06933
-0.08254	0.000238467	0.000229199	-0.0547207	1.08015	1.06969
-0.0824746	0.00023118	0.000228953	-0.0546116	1.09177	1.07006
-0.0824212	0.000229043	0.000228752	-0.0545133	1.09182	1.07039
-0.0823439	0.000235897	0.000228462	-0.0544013	1.07868	1.07075
-0.0822265	0.000228488	0.000228022	-0.0542975	1.05164	1.07109
-0.0821183	0.000216829	0.000227617	-0.0542226	1.05828	1.07136
-0.0820907	0.000231542	0.000227513	-0.054132	1.08668	1.07167
-0.0820678	0.000249921	0.000227427	-0.0540189	1.08742	1.07204
-0.0819633	0.000236463	0.000227037	-0.0539218	1.06833	1.07238
-0.081879	0.000215036	0.000226722	-0.0538299	1.05839	1.07269
-0.0818385	0.000211178	0.000226571	-0.0537274	1.05848	1.07304
-0.0817787	0.000212915	0.000226348	-0.0536171	1.05174	1.07343
-0.0817613	0.000226799	0.000226283	-0.0534827	1.07119	1.07392
-0.0817404	0.00024801	0.000226205	-0.0533383	1.07833	1.07442
-0.0816236	0.000232463	0.00022577	-0.0532148	1.06007	1.07488
-0.0814686	0.000229604	0.000225194	-0.0531169	1.07059	1.0752
-0.0814279	0.000269894	0.000225043	-0.0530521	1.04589	1.07546
-0.0815059	0.000264552	0.000225333	-0.0529853	1.02389	1.07567
-0.0815341	0.000241161	0.000225437	-0.0528685	1.05225	1.07611
-0.0814927	0.000244939	0.000225284	-0.0527525	1.07779	1.07655
-0.0813704	0.000221301	0.000224829	-0.0526773	1.06074	1.07681
-0.0812373	0.000201157	0.000224336	-0.0526078	1.05258	1.07707
-0.0812223	0.000216023	0.00022428	-0.0525032	1.0818	1.07748
-0.0811986	0.000240786	0.000224193	-0.0523763	1.0868	1.07793
-0.0810756	0.000229474	0.000223738	-0.0522605	1.08034	1.07839
-0.0809456	0.000219739	0.000223258	-0.0521392	1.06923	1.07884
-0.080873	0.000228955	0.00022299	-0.052042	1.02906	1.07923
-0.0807857	0.000247756	0.000222668	-0.0519649	1.01513	1.07954
-0.0806614	0.000250761	0.000222211	-0.0518458	1.0427	1.07996
-0.0805856	0.000233355	0.000221932	-0.0517208	1.06141	1.08047
-0.0805355	0.000228652	0.000221748	-0.0516097	1.067	1.0809
-0.0804498	0.00023674	0.000221434	-0.0514838	1.0598	1.08142
-0.0803216	0.000229714	0.000220964	-0.0513714	1.03725	1.08186
-0.0801942	0.000221645	0.000220498	-0.0513017	1.05511	1.08214
-0.080152	0.000241988	0.000220344	-0.0512325	1.0768	1.08242
-0.0802038	0.000229313	0.000220533	-0.05111	1.04724	1.08291
-0.0802261	0.000211646	0.000220614	-0.0509566	1.04563	1.08352
-0.0801426	0.000227807	0.000220309	-0.0508408	1.07807	1.08402
-0.0800659	0.000245417	0.000220029	-0.0507548	1.08259	1.08439
-0.0800295	0.000250744	0.000219896	-0.0506727	1.09149	1.08472
-0.0799518	0.000239966	0.000219613	-0.0505889	1.10572	1.08506
-0.0798883	0.000222359	0.000219381	-0.0504748	1.08793	1.08557
-0.0798531	0.000217784	0.000219253	-0.050355	1.07303	1.08608
-0.0797975	0.000219713	0.000219051	-0.0502422	1.06775	1.08655
-0.079726	0.000216451	0.000218791	-0.0501246	1.06626	1.08706
-0.0796338	0.000219708	0.000218456	-0.0500124	1.07014	1.08754
-0.0795512	0.000225319	0.000218156	-0.0499155	1.0559	1.08793
-0.0794839	0.000226578	0.000217912	-0.0498192	1.04538	1.08837
-0.0794193	0.000228459	0.000217679	-0.0497123	1.04507	1.08886
-0.0793619	0.000227718	0.000217471	-0.0496056	1.04647	1.0893
-0.0792968	0.000224999	0.000217235	-0.0494854	1.06229	1.08984
-0.0792046	0.000232383	0.000216902	-0.0493557	1.06635	1.09043
-0.0790989	0.000234009	0.000216521	-0.0492437	1.0514	1.09097
-0.0790211	0.000225111	0.00021624	-0.0491389	1.04579	1.09143
-0.0789737	0.000227403	0.00021607	-0.0490274	1.04562	1.09194
-0.0789374	0.000226028	0.000215939	-0.0489387	1.06511	1.09236
-0.0788709	0.000216087	0.0002157	-0.0488441	1.09475	1.09282
-0.0787753	0.00021423	0.000215356	-0.0487247	1.09865	1.09339
-0.0786853	0.000214511	0.000215033	-0.0486181	1.08964	1.09386
-0.0786362	0.000202046	0.000214857	-0.0485012	1.07257	1.09443
-0.0786357	0.000204212	0.000214855	-0.0483865	1.04971	1.09496
-0.0785873	0.000223237	0.000214682	-0.0482933	1.04957	1.09544
-0.0784615	0.0002172	0.000214231	-0.0481901	1.05956	1.09593
-0.0783235	0.000214308	0.000213738	-0.0480751	1.05823	1.09647
-0.0782685	0.000237159	0.000213542	-0.0479478	1.06791	1.09711
-0.0782505	0.000253485	0.000213478	-0.0478228	1.07957	1.09776
-0.0781338	0.00023184	0.000213062	-0.0477076	1.08409	1.09831
-0.0780281	0.000206655	0.000212685	-0.0475915	1.08619	1.09891
-0.0780135	0.000211654	0.000212633	-0.0474927	1.06946	1.09942
-0.0779694	0.000228911	0.000212477	-0.0473868	1.05079	1.09993
-0.0778672	0.000225859	0.000212114	-0.047257	1.05278	1.1006
-0.0778046	0.000208736	0.000211891	-0.0471512	1.0748	1.10117
-0.0777827	0.000206513	0.000211814	-0.0470464	1.09982	1.1017
-0.0776971	0.000225138	0.00021151	-0.0469112	1.09545	1.10243
-0.0775376	0.000219543	0.000210946	-0.046796	1.0695	1.10302
-0.0774426	0.000193697	0.00021061	-0.0466956	1.06056	1.10355
-0.07742	0.000191258	0.000210531	-0.0465777	1.06765	1.1042
-0.0773513	0.0002012	0.000210289	-0.0464619	1.07562	1.10485
-0.0772388	0.000199063	0.000209892	-0.0463623	1.06761	1.1054
-0.0771137	0.000200169	0.000209452	-0.0462351	1.03938	1.10606
-0.0769928	0.000202152	0.000209027	-0.046081	1.03068	1.10694
-0.0769304	0.000188075	0.000208808	-0.0459685	1.05764	1.10756
-0.0769645	0.000198469	0.000208928	-0.0458784	1.06939	1.10807
-0.0769811	0.000218503	0.000208986	-0.0457741	1.06651	1.10869
-0.0768981	0.000208588	0.000208695	-0.0456559	1.0771	1.10932
-0.0768483	0.000188729	0.00020852	-0.0455312	1.08082	1.11007
-0.0768373	0.000182371	0.000208482	-0.0454114	1.07974	1.11076
-0.0767597	0.00019163	0.00020821	-0.0452894	1.0775	1.11146
-0.0766398	0.000190251	0.000207791	-0.0451756	1.06586	1.11211
-0.0765237	0.000187612	0.000207386	-0.0450751	1.06763	1.11271
-0.0764333	0.000190999	0.00020707	-0.044953	1.09078	1.11348
-0.0763676	0.000188357	0.000206842	-0.0448242	1.10638	1.11427
-0.0763502	0.000197154	0.000206781	-0.0447239	1.09554	1.11487
-0.0763209	0.000213296	0.000206679	-0.0446144	1.07845	1.11554
-0.0762099	0.000205255	0.000206293	-0.0444768	1.08673	1.11634
-0.0760974	0.000196671	0.000205902	-0.0443284	1.08505	1.11728
-0.0760456	0.000204378	0.000205723	-0.0442053	1.0567	1.11803
-0.0760121	0.000208577	0.000205607	-0.0441218	1.06548	1.1186
-0.0759437	0.000203044	0.00020537	-0.0440314	1.08183	1.11917
-0.0758465	0.000204939	0.000205033	-0.0439289	1.08715	1.11981
-0.0757572	0.000208801	0.000204725	-0.0438247	1.0967	1.12051
-0.0756638	0.000215394	0.000204402	-0.0437066	1.09221	1.12122
-0.0755616	0.000218271	0.00020405	-0.0435713	1.10453	1.12214
-0.0755012	0.000207671	0.000203842	-0.0434275	1.10799	1.12306
-0.0754652	0.000205762	0.000203718	-0.0433005	1.09374	1.12392
-0.075388	0.00021687	0.000203453	-0.0431977	1.10261	1.12459
-0.0752759	0.00021658	0.000203068	-0.0430931	1.11352	1.12533
-0.0751807	0.000210306	0.000202741	-0.0429624	1.10201	1.12621
-0.0751188	0.00021452	0.000202529	-0.0428361	1.0847	1.12703
-0.0750741	0.000214247	0.000202376	-0.0427338	1.08925	1.12779
-0.0749896	0.000203373	0.000202087	-0.0426321	1.09372	1.12848
-0.0749057	0.000191381	0.0002018	-0.0425252	1.09349	1.12918
-0.0748683	0.000192438	0.000201673	-0.0423966	1.11544	1.13009
-0.0747801	0.000208882	0.000201372	-0.0422584	1.12604	1.13108
-0.0746653	0.000216786	0.000200981	-0.0421391	1.11645	1.13194
-0.0746081	0.000207015	0.000200786	-0.0420236	1.11361	1.1328
-0.074536	0.000196335	0.000200541	-0.0419045	1.11512	1.13367
-0.074438	0.000191719	0.000200208	-0.0417744	1.10649	1.13462
-0.0743841	0.000197821	0.000200025	-0.0416406	1.09957	1.13558
-0.0743262	0.000207099	0.000199829	-0.0415209	1.10587	1.13647
-0.0742454	0.000209179	0.000199555	-0.0414047	1.10937	1.13737
-0.0741616	0.000212793	0.000199272	-0.0412849	1.10957	1.13827
-0.0740579	0.000210396	0.000198922	-0.0411569	1.11633	1.13918
-0.0739931	0.000195915	0.000198703	-0.0410311	1.12535	1.14017
-0.0739276	0.000185325	0.000198482	-0.0409157	1.12626	1.14102
-0.0738456	0.000177355	0.000198206	-0.0407975	1.12387	1.14195
-0.0738282	0.0001838	0.000198147	-0.0406691	1.1314	1.14296
-0.0737827	0.000200638	0.000197994	-0.0405601	1.15483	1.14383
-0.0736977	0.000205988	0.000197708	-0.0404773	1.15431	1.14446
-0.0736328	0.000206413	0.00019749	-0.0403732	1.13585	1.14533
-0.0735561	0.000203771	0.000197233	-0.0402448	1.13936	1.14637
-0.073483	0.000199587	0.000196988	-0.0401002	1.12903	1.1475
-0.0734214	0.000199	0.000196782	-0.0399684	1.10155	1.14855
-0.0733302	0.000206986	0.000196477	-0.0398801	1.1157	1.14929
-0.0732002	0.000204031	0.000196042	-0.0397827	1.14436	1.15011
-0.0731137	0.000188649	0.000195754	-0.0396524	1.13952	1.15118
-0.0730857	0.000189377	0.00019566	-0.0395118	1.14415	1.15235
-0.0730312	0.000197614	0.000195479	-0.0393704	1.14778	1.15352
-0.0729568	0.000200011	0.000195232	-0.0392376	1.14244	1.15462
-0.0728865	0.000201808	0.000194998	-0.0391236	1.15452	1.15564
-0.0727937	0.000197855	0.00019469	-0.0390195	1.15668	1.15649
-0.0727123	0.000189916	0.000194419	-0.0388917	1.13999	1.15761
-0.0726703	0.000192508	0.00019428	-0.0387442	1.14159	1.15891
-0.0726226	0.000197647	0.000194122	-0.0386219	1.16337	1.15995
-0.0725304	0.000191431	0.000193817	-0.0385196	1.16795	1.16083
-0.0724247	0.000187788	0.000193468	-0.0384119	1.16736	1.1618
-0.0723582	0.00019335	0.000193248	-0.0383114	1.15838	1.16268
-0.0722813	0.000203707	0.000192995	-0.0382089	1.14977	1.16357
-0.0721711	0.00020429	0.000192632	-0.0380948	1.14958	1.16464
-0.0720955	0.000194562	0.000192383	-0.0379553	1.13021	1.16581
-0.072009	0.000185191	0.000192099	-0.0378002	1.12397	1.16725
-0.0718717	0.000187416	0.000191649	-0.0376791	1.14556	1.16834
-0.0717592	0.000194589	0.000191281	-0.037583	1.14577	1.16925
-0.0716804	0.000194287	0.000191023	-0.0374775	1.13856	1.17016
-0.0716231	0.000199027	0.000190836	-0.0373335	1.1698	1.17154
-0.0715911	0.000197575	0.000190731	-0.0371643	1.17509	1.17311
-0.0715488	0.000194045	0.000190593	-0.0370226	1.14988	1.17441
-0.0714722	0.000199207	0.000190344	-0.0368997	1.14697	1.17553
-0.0713508	0.00019321	0.000189948	-0.0367705	1.15107	1.17675
-0.0712208	0.000188796	0.000189526	-0.0366548	1.16483	1.17787
-0.0710985	0.000186733	0.000189129	-0.0365549	1.16463	1.17882
-0.0709502	0.00019102	0.000188649	-0.0364335	1.14722	1.17995
-0.0708195	0.000198777	0.000188226	-0.0362811	1.1578	1.18137
-0.0707797	0.000183451	0.000188098	-0.0361395	1.17624	1.1827
-0.0707996	0.000183999	0.000188162	-0.0360233	1.16978	1.18384
-0.0707651	0.000199426	0.000188051	-0.0358957	1.15694	1.18498
-0.0706852	0.000202264	0.000187793	-0.0357755	1.13533	1.18613
-0.0706516	0.000192094	0.000187685	-0.0356702	1.12886	1.18718
-0.0706207	0.000185279	0.000187585	-0.0355207	1.16499	1.18861
-0.0705476	0.000188239	0.00018735	-0.0353504	1.17892	1.19024
-0.0704528	0.000185901	0.000187045	-0.0352299	1.14344	1.19139
-0.0703392	0.000187886	0.000186681	-0.0351423	1.14162	1.19225
-0.0702483	0.000194574	0.000186389	-0.0350395	1.1543	1.1932
-0.0701884	0.000194383	0.000186198	-0.0349054	1.14029	1.19444
-0.0701164	0.000191525	0.000185967	-0.0347478	1.14463	1.19596
-0.0700368	0.000189892	0.000185713	-0.0345976	1.15573	1.19739
-0.0699693	0.000191425	0.000185498	-0.0344705	1.14694	1.19862
-0.0699133	0.000190496	0.000185319	-0.034368	1.15834	1.19956
-0.0698658	0.000191392	0.000185168	-0.0342735	1.16384	1.2005
-0.0698136	0.000193771	0.000185002	-0.0341369	1.13554	1.20172
-0.0697125	0.000185072	0.00018468	-0.0339665	1.13407	1.2033
-0.0695997	0.000178154	0.000184322	-0.0338616	1.18518	1.20432
-0.0695246	0.000179937	0.000184084	-0.0337887	1.21518	1.20496
-0.0694239	0.000188386	0.000183765	-0.0336547	1.18928	1.20624
-0.0692852	0.000187682	0.000183326	-0.0335019	1.17945	1.20759
-0.0691733	0.0001804	0.000182973	-0.0333744	1.19145	1.20876
-0.0691142	0.000184962	0.000182786	-0.0332546	1.19744	1.20982
-0.0690626	0.000188853	0.000182624	-0.0331404	1.20738	1.21079
-0.0689789	0.00018526	0.000182361	-0.0330365	1.20782	1.21166
-0.0688853	0.000183473	0.000182066	-0.0328768	1.16285	1.21303
-0.0687999	0.00018369	0.000181798	-0.0326857	1.13975	1.21462
-0.0687089	0.000185122	0.000181513	-0.0325552	1.16936	1.21569
-0.0686238	0.000187779	0.000181247	-0.0324592	1.17283	1.21649
-0.0685438	0.000190049	0.000180997	-0.0323597	1.17202	1.21729
-0.0684453	0.00018773	0.000180689	-0.0322369	1.19465	1.21822
-0.0683473	0.000184859	0.000180383	-0.0320792	1.18538	1.21944
-0.0682722	0.000187301	0.000180149	-0.0319384	1.15703	1.22047
-0.0682332	0.000181216	0.000180028	-0.0318362	1.16457	1.22119
-0.0682081	0.000179192	0.00017995	-0.0317282	1.17786	1.22196
-0.0681563	0.000182921	0.000179789	-0.0315963	1.1716	1.22284
-0.0680826	0.00018164	0.00017956	-0.0314441	1.18531	1.22388
-0.0679969	0.000183263	0.000179294	-0.0313036	1.20543	1.22474
-0.0679104	0.000184635	0.000179026	-0.0312076	1.18359	1.22528
-0.0678411	0.000182021	0.000178812	-0.0311124	1.16721	1.22585
-0.0677659	0.000178593	0.000178579	-0.0309702	1.19378	1.22661
-0.0676877	0.000175234	0.000178338	-0.0308052	1.19811	1.22743
-0.0675799	0.000167404	0.000178005	-0.0306679	1.17316	1.22808
-0.0674346	0.000166012	0.000177558	-0.0305386	1.16118	1.22864
-0.0673677	0.000178818	0.000177352	-0.0304008	1.15591	1.22919
-0.0673323	0.000188495	0.000177244	-0.0303014	1.1799	1.22954
-0.0672491	0.000186834	0.000176989	-0.0301814	1.23176	1.22993
-0.067157	0.000187375	0.000176706	-0.0300056	1.22902	1.23039
-0.0670372	0.000181904	0.00017634	-0.0298474	1.20665	1.23073
-0.0669193	0.000175218	0.00017598	-0.0297114	1.2072	1.23095
-0.0668501	0.000179068	0.000175769	-0.0296052	1.17758	1.23106
-0.066759	0.000189668	0.000175491	-0.0294644	1.12982	1.23116
-0.0666276	0.000190131	0.000175092	-0.0292775	1.1136	1.23115
-0.0665184	0.00018469	0.00017476	-0.0291315	1.13039	1.23103
-0.0664501	0.000189104	0.000174553	-0.0289787	1.15879	1.23081
-0.0664069	0.000188321	0.000174422	-0.0288206	1.1781	1.23045
-0.0663551	0.00018571	0.000174266	-0.02868	1.1846	1.23003
-0.0662856	0.000187114	0.000174055	-0.028557	1.20418	1.2296
-0.0661777	0.00018044	0.00017373	-0.0284406	1.22164	1.22908
-0.0660307	0.000181999	0.000173286	-0.0283097	1.22476	1.22844
-0.0659393	0.000195323	0.000173012	-0.0281758	1.22958	1.22769
-0.0659216	0.000191864	0.000172958	-0.0280106	1.20992	1.22657
-0.0658923	0.000186843	0.00017287	-0.0278774	1.15758	1.2256
-0.0658193	0.000192496	0.000172651	-0.0278135	1.16604	1.22503
-0.0657214	0.00019146	0.000172357	-0.0277089	1.21604	1.22416
-0.065639	0.000186135	0.000172111	-0.0275086	1.18355	1.22223
-0.065563	0.000183252	0.000171883	-0.0273414	1.1169	1.22037
-0.0654761	0.000182477	0.000171624	-0.0272676	1.12865	1.21955
-0.0653985	0.000183741	0.000171392	-0.0271898	1.14515	1.21857
-0.0653183	0.000185743	0.000171153	-0.0270875	1.14316	1.21727
-0.0652329	0.00018653	0.000170899	-0.0269479	1.17596	1.21534
-0.0651593	0.000184736	0.00017068	-0.0267796	1.18151	1.21279
-0.0650718	0.000180319	0.00017042	-0.0266256	1.17433	1.21036
-0.064958	0.000181337	0.000170083	-0.0264655	1.16458	1.20757
-0.0648543	0.000184206	0.000169776	-0.0263184	1.14087	1.20477
-0.0647842	0.000179498	0.000169569	-0.0261987	1.14105	1.20239
-0.0647226	0.000177434	0.000169387	-0.0260618	1.1544	1.19947
-0.0646544	0.000176497	0.000169186	-0.0259076	1.15486	1.19615
-0.0645895	0.000176368	0.000168995	-0.0257478	1.16138	1.1924
-0.064508	0.00017987	0.000168755	-0.0256066	1.17929	1.18893
-0.0644014	0.000178125	0.000168442	-0.0254982	1.17064	1.18609
-0.0642741	0.000181165	0.000168068	-0.0254179	1.18422	1.18395
-0.0641677	0.000187891	0.000167757	-0.0252809	1.25765	1.18008
-0.064116	0.000182343	0.000167606	-0.0250764	1.26608	1.17423
-0.0640676	0.000178653	0.000167464	-0.0249373	1.20766	1.16992
-0.0639628	0.000187932	0.000167158	-0.0248518	1.20319	1.16705
-0.0638407	0.000192325	0.000166802	-0.0247271	1.23732	1.16311
-0.0637562	0.000187434	0.000166557	-0.0245014	1.18946	1.1552
-0.0637001	0.000189806	0.000166394	-0.0242268	1.17813	1.14528
-0.0636586	0.000189157	0.000166273	-0.0240085	1.20945	1.1367
-0.0635869	0.000182177	0.000166065	-0.0238449	1.19586	1.12977
-0.0635172	0.000173881	0.000165863	-0.0237299	1.22144	1.12515
-0.0634734	0.000172148	0.000165736	-0.0236295	1.23899	1.12085
-0.0633912	0.000178694	0.000165499	-0.0234863	1.22048	1.11469
-0.0633134	0.000185358	0.000165274	-0.023382	1.16158	1.10973
-0.0632475	0.000190712	0.000165084	-0.0233086	1.13904	1.10651
-0.0631448	0.000187429	0.000164788	-0.0231557	1.18149	1.09948
-0.0630515	0.000181509	0.000164519	-0.0229509	1.17967	1.08933
-0.0629871	0.000182386	0.000164334	-0.0227773	1.14968	1.08084
-0.0629212	0.000183863	0.000164145	-0.0226939	1.18775	1.07626
-0.0628404	0.000182069	0.000163913	-0.0226721	1.17982	1.07523
-0.0627425	0.000184087	0.000163633	-0.022522	1.0905	1.06742
-0.0626401	0.00018483	0.00016334	-0.0222361	1.09131	1.0524
-0.0625626	0.000179362	0.000163119	-0.0219919	1.11936	1.03852
-0.0624942	0.000177006	0.000162924	-0.0217986	1.11454	1.0277
-0.0623853	0.000184028	0.000162614	-0.0216232	1.12091	1.01724
-0.0622463	0.000183669	0.000162219	-0.0215087	1.08116	1.01075
-0.0621317	0.000177418	0.000161894	-0.0214761	1.09793	1.00897
-0.0620633	0.00018135	0.000161701	-0.0214053	1.15001	1.0048
-0.0620114	0.000182266	0.000161554	-0.0211745	1.09257	0.99029
-0.0619665	0.000184423	0.000161427	-0.0209305	1.03702	0.97551
-0.0619189	0.000187534	0.000161292	-0.020743	1.02581	0.963637
-0.0618263	0.000181013	0.000161031	-0.0205583	1.01157	0.952264
-0.0616988	0.000181998	0.000160672	-0.0203474	0.986883	0.938863
-0.0615964	0.000187811	0.000160384	-0.0201145	0.970791	0.9234
-0.0615274	0.000186475	0.000160191	-0.0199907	1.01018	0.91562
-0.0614553	0.000184751	0.000159989	-0.0199172	1.02828	0.911069
-0.0613795	0.000183611	0.000159776	-0.0197188	0.981285	0.898025
-0.061308	0.000183567	0.000159576	-0.0194521	0.965966	0.880346
-0.0612382	0.000183099	0.000159381	-0.019186	0.955608	0.863286
-0.0611367	0.000176549	0.000159098	-0.0189701	0.917199	0.848855
-0.0610129	0.000173757	0.000158753	-0.0187418	0.882893	0.833801
-0.060922	0.000177779	0.000158501	-0.0184801	0.858973	0.816857
-0.0608537	0.00017779	0.000158311	-0.0182384	0.847677	0.801317
-0.0607811	0.000176783	0.00015811	-0.0180101	0.828275	0.786542
-0.0607	0.000177506	0.000157885	-0.0178118	0.823003	0.773805
-0.0606215	0.000178594	0.000157668	-0.0176324	0.808703	0.762443
-0.0605494	0.000178414	0.000157469	-0.0173678	0.772702	0.746219
-0.0604381	0.000171039	0.000157162	-0.0170717	0.742029	0.727807
-0.0603037	0.000167221	0.000156792	-0.0168387	0.735652	0.713937
-0.0602088	0.000171098	0.000156531	-0.0166128	0.726378	0.700298
-0.0601537	0.000167674	0.00015638	-0.01629	0.695761	0.681728
-0.0601094	0.000166585	0.000156258	-0.0159821	0.657534	0.664217
-0.0600232	0.000174157	0.000156022	-0.0157068	0.635698	0.649367
-0.0598995	0.000173784	0.000155684	-0.0153655	0.625791	0.631217
-0.0597975	0.000168673	0.000155405	-0.0150034	0.614619	0.612184
-0.059728	0.000170222	0.000155216	-0.0146875	0.590581	0.596824
-0.0596645	0.00017064	0.000155043	-0.0143749	0.573694	0.581537
-0.0595919	0.000169574	0.000154846	-0.0140258	0.561519	0.565927
-0.0594874	0.00017544	0.000154562	-0.0136459	0.547406	0.549252
-0.0593629	0.000176501	0.000154225	-0.0132692	0.5303	0.533383
-0.059256	0.000173823	0.000153936	-0.0128828	0.516215	0.517919
-0.059164	0.000174386	0.000153687	-0.0125479	0.492341	0.505473
-0.0590902	0.000171056	0.000153488	-0.0121949	0.472806	0.492546
-0.0590119	0.000167643	0.000153277	-0.0117081	0.46657	0.476335
-0.0589161	0.000166933	0.00015302	-0.0111953	0.459866	0.460343
-0.0588262	0.000167509	0.000152779	-0.010742	0.445257	0.446958
-0.0587463	0.000166372	0.000152564	-0.0102774	0.432829	0.434509
-0.0586771	0.000167051	0.000152379	-0.00980404	0.41922	0.422465
-0.0586113	0.000167181	0.000152203	-0.00931645	0.407856	0.411337
-0.0585259	0.000164052	0.000151975	-0.00881721	0.395614	0.400663
-0.0584219	0.000164012	0.000151698	-0.00830091	0.385184	0.390497
-0.0583197	0.00016429	0.000151426	-0.00777169	0.373479	0.381056
-0.0582221	0.000163519	0.000151166	-0.00722582	0.363984	0.372334
-0.0581372	0.00016515	0.000150941	-0.00667184	0.353854	0.364184
-0.0580629	0.000165257	0.000150745	-0.00611814	0.345723	0.357011
-0.0579732	0.000162649	0.000150507	-0.00554463	0.337418	0.350285
-0.0578769	0.000160801	0.000150253	-0.00496655	0.33073	0.344464
-0.0577906	0.000160863	0.000150025	-0.00436511	0.324155	0.339133
-0.0577132	0.00015927	0.000149821	-0.00377569	0.319508	0.334646
-0.0576295	0.000157052	0.000149601	-0.0033437	0.305148	0.331766
-0.0575166	0.000159719	0.000149305	-0.00291812	0.294882	0.329374
-0.0574211	0.000164758	0.000149055	-0.00213795	0.300178	0.325828
-0.0573528	0.000165443	0.000148876	-0.00139249	0.30565	0.323478
-0.0572525	0.000161037	0.000148614	-0.000799201	0.304583	0.322339
-0.0571354	0.000159255	0.000148308	-0.000224281	0.30439	0.321822
-0.0570389	0.000160804	0.000148057	0.00049495	0.303379	0.321993
-0.0569595	0.000159463	0.000147851	0.00105947	0.303633	0.322765
-0.0568796	0.00015831	0.000147643	0.00164733	0.305119	0.324177
-0.0567753	0.000161473	0.000147373	0.0022237	0.307037	0.326139
-0.0566681	0.000163675	0.000147096	0.00282167	0.31015	0.328855
-0.056571	0.000164192	0.000146845	0.00339642	0.313275	0.332136
-0.0564622	0.000162921	0.000146565	0.00399724	0.319107	0.336234
-0.056378	0.000157027	0.000146348	0.00457988	0.324744	0.340908
-0.056312	0.000154954	0.000146179	0.00515911	0.33182	0.34632
-0.0562298	0.000155336	0.000145968	0.00571208	0.339036	0.35217
-0.0561562	0.000156916	0.000145779	0.00627713	0.349223	0.359015
-0.0560715	0.000160967	0.000145562	0.00683555	0.358262	0.366565
-0.0559614	0.000160395	0.000145281	0.00738955	0.369311	0.374828
-0.0558579	0.000158242	0.000145017	0.00793764	0.379512	0.383987
-0.0557729	0.000159466	0.000144801	0.00848225	0.39325	0.393912
-0.0556913	0.000160546	0.000144593	0.00900336	0.406395	0.404401
-0.0555841	0.000157332	0.000144321	0.00950064	0.421665	0.415406
-0.0554855	0.000152098	0.000144072	0.00999692	0.434939	0.427369
-0.0554095	0.000151126	0.00014388	0.0104561	0.448542	0.439272
-0.0553113	0.000153741	0.000143632	0.0109034	0.461315	0.451505
-0.0552006	0.000154148	0.000143353	0.0113525	0.4779	0.464919
-0.0551207	0.000149211	0.000143152	0.0117908	0.493969	0.478957
-0.0550544	0.000147317	0.000142985	0.0121912	0.510738	0.492546
-0.0549508	0.000151283	0.000142725	0.0125778	0.526307	0.50658
-0.0548338	0.000152594	0.000142433	0.0129485	0.544441	0.520634
-0.0547207	0.000153544	0.00014215	0.013322	0.559591	0.535425
-0.0546116	0.000154898	0.000141878	0.0136749	0.575858	0.55011
-0.0545133	0.000154639	0.000141633	0.0140161	0.591608	0.565478
-0.0544013	0.000152478	0.000141355	0.0143513	0.610418	0.5806
-0.0542975	0.000148384	0.000141098	0.0146845	0.627555	0.596338
-0.0542226	0.000149124	0.000140912	0.0150025	0.647619	0.612184
-0.054132	0.000152884	0.000140689	0.0153019	0.668015	0.627558
-0.0540189	0.000152684	0.00014041	0.0155804	0.689535	0.642353
-0.0539218	0.000149749	0.000140171	0.015878	0.703282	0.658672
-0.0538299	0.000148116	0.000139945	0.0161667	0.718667	0.674893
-0.0537274	0.000147863	0.000139694	0.0164415	0.735164	0.690372
-0.0536171	0.000146637	0.000139424	0.0167	0.750541	0.705607
-0.0534827	0.000148998	0.000139096	0.0169772	0.758763	0.722353
-0.0533383	0.000149612	0.000138744	0.0172874	0.782127	0.741275
-0.0532148	0.00014676	0.000138444	0.0175663	0.811225	0.758678
-0.0531169	0.000147963	0.000138206	0.0178011	0.832272	0.773171
-0.0530521	0.000144385	0.00013805	0.0180315	0.8516	0.787822
-0.0529853	0.000141183	0.000137888	0.0182272	0.861587	0.800673
-0.0528685	0.000144796	0.000137606	0.0184039	0.876954	0.811665
-0.0527525	0.00014801	0.000137327	0.0185886	0.899523	0.824014
-0.0526773	0.000145477	0.000137146	0.0187973	0.9095	0.837723
-0.0526078	0.000144182	0.000136979	0.019014	0.927769	0.851477
-0.0525032	0.000147913	0.000136728	0.0192149	0.949012	0.864598
-0.0523763	0.000148266	0.000136425	0.0193931	0.964166	0.87641
-0.0522605	0.000147087	0.000136149	0.0195833	0.970866	0.888866
-0.0521392	0.000145265	0.00013586	0.019787	0.987442	0.902597
-0.052042	0.00013957	0.000135629	0.01998	1.0066	0.914971
-0.0519649	0.000137496	0.000135446	0.0201543	1.01976	0.925987
-0.0518458	0.000140935	0.000135164	0.0203223	1.035	0.936938
-0.0517208	0.000143152	0.000134869	0.0204868	1.05101	0.947812
-0.0516097	0.000143626	0.000134607	0.0206622	1.0567	0.958596
-0.0514838	0.000142343	0.000134311	0.020849	1.07359	0.970529
-0.0513714	0.000139041	0.000134048	0.0210337	1.08881	0.9817
-0.0513017	0.000141263	0.000133884	0.0212102	1.10254	0.992728
-0.0512325	0.000143993	0.000133723	0.0213845	1.11503	1.003
-0.05111	0.000139741	0.000133437	0.0215589	1.13121	1.01371
-0.0509566	0.000139153	0.00013308	0.0217452	1.13628	1.02481
-0.0508408	0.00014318	0.000132811	0.0219328	1.14255	1.03513
-0.0507548	0.000143564	0.000132612	0.0221255	1.14505	1.04635
-0.0506727	0.000144537	0.000132422	0.0223113	1.1447	1.05621
-0.0505889	0.000146207	0.000132228	0.0224623	1.16708	1.06425
-0.0504748	0.000143569	0.000131965	0.022591	1.17685	1.07109
-0.050355	0.000141307	0.00013169	0.022733	1.17494	1.0783
-0.0502422	0.000140335	0.000131431	0.0228586	1.15911	1.08487
-0.0501246	0.000139854	0.000131162	0.0229727	1.15402	1.09031
-0.0500124	0.000140088	0.000130906	0.0231065	1.16293	1.0971
-0.0499155	0.00013799	0.000130685	0.0232339	1.17592	1.10279
-0.0498192	0.000136387	0.000130466	0.0233549	1.18859	1.10835
-0.0497123	0.000136093	0.000130223	0.023489	1.18763	1.11469
-0.0496056	0.000136022	0.000129982	0.0236328	1.19547	1.12085
-0.0494854	0.00013779	0.00012971	0.0237727	1.20453	1.12684
-0.0493557	0.000138005	0.000129418	0.0238989	1.20359	1.13225
-0.0492437	0.000135806	0.000129166	0.024042	1.18955	1.1379
-0.0491389	0.000134834	0.000128931	0.0241997	1.18452	1.14413
-0.0490274	0.000134552	0.000128681	0.0243632	1.17692	1.15014
-0.0489387	0.000136849	0.000128483	0.0245376	1.1793	1.15661
-0.0488441	0.000140426	0.000128272	0.0246973	1.19061	1.16211
-0.0487247	0.000140634	0.000128007	0.0248427	1.19219	1.16673
-0.0486181	0.000139224	0.00012777	0.0249877	1.19339	1.17148
-0.0485012	0.000136765	0.000127511	0.0251331	1.19582	1.17572
-0.0483865	0.000133584	0.000127258	0.0252682	1.20561	1.17979
-0.0482933	0.00013335	0.000127052	0.0254002	1.21381	1.18341
-0.0481901	0.000134379	0.000126825	0.0255457	1.21069	1.1874
-0.0480751	0.000133943	0.000126573	0.0256873	1.20538	1.19094
-0.0479478	0.00013487	0.000126294	0.0258305	1.19809	1.1943
-0.0478228	0.000136049	0.000126021	0.0259785	1.19412	1.19772
-0.0477076	0.000136346	0.00012577	0.0261161	1.19855	1.20074
-0.0475915	0.000136336	0.000125518	0.0262473	1.19847	1.2034
-0.0474927	0.000134007	0.000125303	0.0263733	1.20216	1.20572
-0.0473868	0.000131426	0.000125074	0.0265056	1.21158	1.20829
-0.047257	0.000131381	0.000124794	0.0266486	1.2116	1.21069
-0.0471512	0.000133884	0.000124566	0.026787	1.20927	1.21295
-0.0470464	0.000136753	0.000124341	0.026922	1.20832	1.2149
-0.0469112	0.000135892	0.000124052	0.0270531	1.20391	1.21673
-0.046796	0.00013241	0.000123805	0.0271829	1.20091	1.21844
-0.0466956	0.000131076	0.000123591	0.0273268	1.21114	1.22025
-0.0465777	0.000131685	0.000123341	0.027465	1.22405	1.22181
-0.0464619	0.000132403	0.000123095	0.0275853	1.22288	1.22303
-0.0463623	0.000131192	0.000122884	0.0277208	1.2103	1.22425
-0.0462351	0.000127444	0.000122615	0.0278723	1.20938	1.22552
-0.046081	0.000126044	0.000122291	0.0280167	1.21262	1.22664
-0.0459685	0.00012909	0.000122055	0.0281685	1.22609	1.22763
-0.0458784	0.000130322	0.000121866	0.0283223	1.23517	1.22849
-0.0457741	0.000129739	0.000121648	0.0284554	1.22598	1.22917
-0.0456559	0.000130761	0.000121402	0.0285925	1.21478	1.22971
-0.0455312	0.000130933	0.000121142	0.0287347	1.20676	1.23019
-0.0454114	0.000130533	0.000120894	0.0288706	1.20499	1.23058
-0.0452894	0.000129991	0.000120641	0.0290166	1.21165	1.23088
-0.0451756	0.000128337	0.000120407	0.0291686	1.21299	1.23107
-0.0450751	0.000128329	0.0001202	0.029312	1.20832	1.23116
-0.044953	0.000130838	0.000119949	0.029444	1.2123	1.23116
-0.0448242	0.000132418	0.000119686	0.0295673	1.20901	1.2311
-0.0447239	0.000130896	0.000119481	0.0296884	1.20776	1.23098
-0.0446144	0.000128613	0.000119257	0.0298316	1.22909	1.23077
-0.0444768	0.000129297	0.000118978	0.029993	1.23064	1.23044
-0.0443284	0.000128771	0.000118677	0.0301427	1.21953	1.23004
-0.0442053	0.000125143	0.000118429	0.0302789	1.22307	1.22961
-0.0441218	0.000126005	0.000118261	0.0303975	1.21169	1.22919
-0.0440314	0.000127741	0.000118079	0.0305132	1.20332	1.22876
-0.0439289	0.000128146	0.000117873	0.030646	1.21069	1.22817
-0.0438247	0.000129042	0.000117665	0.0307796	1.21569	1.22757
-0.0437066	0.000128258	0.000117429	0.0309003	1.2093	1.22698
-0.0435713	0.000129407	0.00011716	0.0310371	1.19019	1.22624
-0.0434275	0.000129496	0.000116874	0.0312044	1.19623	1.22534
-0.0433005	0.000127556	0.000116623	0.0313475	1.22321	1.22444
-0.0431977	0.000128366	0.00011642	0.0314392	1.20604	1.22388
-0.0430931	0.000129407	0.000116215	0.0315398	1.18335	1.22323
-0.0429624	0.000127786	0.000115958	0.0316637	1.17925	1.22243
-0.0428361	0.000125512	0.000115711	0.0317702	1.18996	1.22168
-0.0427338	0.00012582	0.000115511	0.0318617	1.18864	1.22104
-0.0426321	0.00012612	0.000115313	0.0319754	1.16881	1.22018
-0.0425252	0.000125867	0.000115105	0.0321258	1.17917	1.21906
-0.0423966	0.000128116	0.000114857	0.0322654	1.19791	1.21799
-0.0422584	0.000129033	0.00011459	0.0323815	1.19961	1.21713
-0.0421391	0.000127677	0.00011436	0.0324968	1.1999	1.21617
-0.0420236	0.000127106	0.000114138	0.0326118	1.20027	1.21528
-0.0419045	0.000127023	0.00011391	0.0327431	1.18615	1.2142
-0.0417744	0.000125766	0.000113662	0.0328881	1.18334	1.21294
-0.0416406	0.000124699	0.000113407	0.0330116	1.19912	1.21191
-0.0415209	0.000125163	0.00011318	0.0331175	1.19958	1.21096
-0.0414047	0.000125315	0.000112961	0.0332375	1.18874	1.20991
-0.0412849	0.000125087	0.000112735	0.0333751	1.19552	1.20867
-0.0411569	0.00012558	0.000112494	0.0335001	1.21051	1.20759
-0.0410311	0.000126329	0.000112258	0.0336138	1.21769	1.2066
-0.0409157	0.000126189	0.000112042	0.0337362	1.21527	1.20542
-0.0407975	0.000125674	0.000111822	0.0338715	1.22671	1.20422
-0.0406691	0.000126246	0.000111584	0.0340368	1.20819	1.20265
-0.0405601	0.000128627	0.000111382	0.0342235	1.20758	1.20097
-0.0404773	0.000128392	0.000111229	0.0343922	1.22429	1.19937
-0.0403732	0.000126121	0.000111037	0.0345013	1.18364	1.19833
-0.0402448	0.000126242	0.000110801	0.0345871	1.17018	1.19748
-0.0401002	0.000124798	0.000110536	0.0347031	1.18463	1.19644
-0.0399684	0.000121496	0.000110295	0.0348469	1.17206	1.19501
-0.0398801	0.000122877	0.000110134	0.0349872	1.15416	1.19368
-0.0397827	0.000125831	0.000109957	0.0350902	1.17061	1.19272
-0.0396524	0.000125029	0.000109721	0.0351768	1.1749	1.19186
-0.0395118	0.000125247	0.000109467	0.0352623	1.17905	1.1911
-0.0393704	0.000125353	0.000109213	0.0353714	1.2078	1.19005
-0.0392376	0.000124497	0.000108975	0.0355137	1.20234	1.18871
-0.0391236	0.000125578	0.000108771	0.0356456	1.18689	1.18737
-0.0390195	0.000125599	0.000108585	0.0357726	1.17712	1.18622
-0.0388917	0.000123527	0.000108358	0.0358977	1.16408	1.18498
-0.0387442	0.000123403	0.000108097	0.0360166	1.15853	1.18384
-0.0386219	0.000125506	0.000107881	0.036148	1.16484	1.1826
-0.0385196	0.000125789	0.000107701	0.0362827	1.16672	1.18137
-0.0384119	0.000125506	0.000107512	0.0364034	1.15377	1.18023
-0.0383114	0.000124336	0.000107336	0.0365087	1.15725	1.17919
-0.0382089	0.000123207	0.000107157	0.0366239	1.17375	1.17816
-0.0380948	0.000122958	0.000106959	0.0367465	1.17927	1.17694
-0.0379553	0.000120613	0.000106717	0.036869	1.18661	1.17581
-0.0378002	0.000119645	0.000106449	0.0369995	1.18503	1.1746
-0.0376791	0.000121705	0.00010624	0.0371353	1.1893	1.1733
-0.037583	0.000121538	0.000106075	0.0372795	1.18468	1.172
-0.0374775	0.000120568	0.000105895	0.0373729	1.12649	1.17117
-0.0373335	0.000123588	0.000105649	0.0374167	1.12295	1.17071
-0.0371643	0.000123809	0.000105361	0.0375103	1.17017	1.16989
-0.0370226	0.000120878	0.000105122	0.0376348	1.18131	1.16879
-0.0368997	0.000120333	0.000104914	0.0377434	1.17856	1.16779
-0.0367705	0.000120514	0.000104697	0.0378553	1.17294	1.16671
-0.0366548	0.000121728	0.000104504	0.0379808	1.18095	1.16563
-0.0365549	0.000121513	0.000104337	0.0381163	1.17788	1.16437
-0.0364335	0.000119465	0.000104134	0.0382492	1.17035	1.16321
-0.0362811	0.000120274	0.000103882	0.0383738	1.17256	1.16215
-0.0361395	0.000121915	0.000103648	0.0384695	1.14712	1.16127
-0.0360233	0.000121022	0.000103456	0.0385646	1.12604	1.16048
-0.0358957	0.000119451	0.000103247	0.0386946	1.1356	1.15934
-0.0357755	0.000116997	0.000103051	0.0388259	1.14192	1.15813
-0.0356702	0.000116136	0.000102879	0.0389493	1.14213	1.15709
-0.0355207	0.000119571	0.000102636	0.039052	1.16027	1.15624
-0.0353504	0.000120676	0.000102361	0.0391553	1.18292	1.1553
-0.0352299	0.000116822	0.000102167	0.0392856	1.17754	1.1542
-0.0351423	0.000116475	0.000102026	0.0394019	1.15802	1.15327
-0.0350395	0.000117579	0.000101862	0.0395066	1.15104	1.15235
-0.0349054	0.000115907	0.000101648	0.0396325	1.16535	1.15135
-0.0347478	0.000116062	0.000101397	0.0397705	1.16564	1.15019
-0.0345976	0.000116913	0.00010116	0.0398979	1.15516	1.14913
-0.0344705	0.000115795	0.000100959	0.0400081	1.16187	1.14823
-0.034368	0.000116759	0.000100798	0.0401171	1.16799	1.14734
-0.0342735	0.000117141	0.00010065	0.040238	1.16303	1.14637
-0.0341369	0.00011405	0.000100437	0.0403693	1.17046	1.14533
-0.0339665	0.000113603	0.000100173	0.0405229	1.15418	1.14414
-0.0338616	0.00011853	0.00010001	0.0406622	1.12068	1.14304
-0.0337887	0.000121394	9.98977e-05	0.0407787	1.11313	1.1421
-0.0336547	0.000118561	9.96915e-05	0.0408905	1.09984	1.14125
-0.0335019	0.000117305	9.94573e-05	0.0409661	1.11916	1.14063
-0.0333744	0.000118266	9.92627e-05	0.0410564	1.15975	1.13994
-0.0332546	0.000118643	9.90807e-05	0.0411952	1.15016	1.13888
-0.0331404	0.000119419	9.89076e-05	0.0413187	1.12168	1.13797
-0.0330365	0.000119273	9.87508e-05	0.0414335	1.10509	1.13714
-0.0328768	0.000114553	9.85107e-05	0.0415579	1.09668	1.13617
-0.0326857	0.000111952	9.82248e-05	0.0416659	1.10323	1.13536
-0.0325552	0.000114633	9.80306e-05	0.0417804	1.11844	1.13455
-0.0324592	0.000114806	9.78881e-05	0.0419095	1.11796	1.1336
-0.0323597	0.000114554	9.77411e-05	0.0420331	1.11228	1.13273
-0.0322369	0.00011655	9.756e-05	0.0421542	1.10941	1.13187
-0.0320792	0.000115372	9.73286e-05	0.0422723	1.10197	1.13101
-0.0319384	0.000112374	9.71229e-05	0.0423883	1.09855	1.13016
-0.0318362	0.000112933	9.69743e-05	0.0425152	1.10724	1.12925
-0.0317282	0.000114037	9.68176e-05	0.0426367	1.11751	1.12841
-0.0315963	0.000113208	9.6627e-05	0.0427545	1.12699	1.12765
-0.0314441	0.000114274	9.64081e-05	0.042872	1.13482	1.12683
-0.0313036	0.000115971	9.62069e-05	0.0429785	1.13309	1.12608
-0.0312076	0.000113707	9.60701e-05	0.043108	1.11061	1.1252
-0.0311124	0.000111975	9.59347e-05	0.0432444	1.09021	1.12432
-0.0309702	0.000114284	9.57332e-05	0.0433533	1.09807	1.12359
-0.0308052	0.00011442	9.55006e-05	0.0434617	1.10936	1.12286
-0.0306679	0.000111812	9.53081e-05	0.0435716	1.11577	1.12214
-0.0305386	0.00011046	9.51274e-05	0.0436792	1.12158	1.12142
-0.0304008	0.000109738	9.49359e-05	0.0438035	1.11086	1.12064
-0.0303014	0.000111853	9.47982e-05	0.0439005	1.07124	1.12
-0.0301814	0.000116564	9.46326e-05	0.0439777	1.05629	1.11949
-0.0300056	0.000116009	9.43911e-05	0.0441123	1.09321	1.11866
-0.0298474	0.000113636	9.41751e-05	0.044264	1.11091	1.11771
-0.0297114	0.000113465	9.39903e-05	0.0443731	1.09051	1.11703
-0.0296052	0.000110511	9.38465e-05	0.0444886	1.06748	1.11628
-0.0294644	0.000105815	9.36568e-05	0.0446212	1.05727	1.11548
-0.0292775	0.000104017	9.34062e-05	0.0447456	1.05538	1.11469
-0.0291315	0.000105365	9.32115e-05	0.0448694	1.05306	1.11396
-0.0289787	0.000107777	9.30089e-05	0.0449886	1.05452	1.11324
-0.0288206	0.000109329	9.28004e-05	0.0451043	1.05205	1.11259
-0.02868	0.000109713	9.26159e-05	0.0451968	1.07021	1.11199
-0.028557	0.000111333	9.24553e-05	0.0452789	1.08443	1.11152
-0.0284406	0.000112762	9.23038e-05	0.0453775	1.08025	1.11094
-0.0283097	0.000112842	9.21344e-05	0.0455025	1.10288	1.11024
-0.0281758	0.000113074	9.19618e-05	0.0456575	1.09432	1.10932
-0.0280106	0.00011101	9.17499e-05	0.0457984	1.07038	1.10852
-0.0278774	0.000106011	9.158e-05	0.0459164	1.07041	1.10784
-0.0278135	0.000106691	9.14988e-05	0.0460487	1.08419	1.10711
-0.0277089	0.000111105	9.13663e-05	0.0461995	1.08002	1.10628
-0.0275086	0.000107838	9.11139e-05	0.0463292	1.05573	1.10556
-0.0273414	0.000101532	9.09045e-05	0.0464252	1.06322	1.10501
-0.0272676	0.000102496	9.08126e-05	0.0465288	1.08092	1.10447
-0.0271898	0.000103883	9.07159e-05	0.0466697	1.06269	1.10371
-0.0270875	0.000103558	9.05892e-05	0.0468184	1.04931	1.10291
-0.0269479	0.000106327	9.0417e-05	0.0469305	1.06898	1.10233
-0.0267796	0.000106585	9.02106e-05	0.0470438	1.09581	1.10175
-0.0266256	0.000105717	9.00229e-05	0.0471919	1.08741	1.10097
-0.0264655	0.000104613	8.98289e-05	0.0473219	1.05799	1.10029
-0.0263184	0.000102281	8.96518e-05	0.0474278	1.05373	1.09973
-0.0261987	0.000102133	8.95082e-05	0.0475181	1.035	1.09927
-0.0260618	0.00010314	8.93449e-05	0.0475712	1.05052	1.09901
-0.0259076	0.000102969	8.9162e-05	0.047643	1.09004	1.09866
-0.0257478	0.000103332	8.89736e-05	0.047771	1.07203	1.09801
-0.0256066	0.00010473	8.88081e-05	0.0478933	1.0455	1.09741
-0.0254982	0.000103814	8.86816e-05	0.0479772	1.05662	1.09696
-0.0254179	0.000104908	8.85884e-05	0.0480512	1.05935	1.09662
-0.0252809	0.000111214	8.84298e-05	0.0481469	1.04387	1.09613
-0.0250764	0.000111661	8.81948e-05	0.0482665	1.05087	1.09554
-0.0249373	0.000106317	8.8036e-05	0.048376	1.06396	1.09501
-0.0248518	0.000105807	8.79388e-05	0.0484667	1.06106	1.09458
-0.0247271	0.000108634	8.77976e-05	0.0485776	1.04097	1.09405
-0.0245014	0.00010413	8.7544e-05	0.0487055	1.03437	1.09343
-0.0242268	0.000102779	8.72386e-05	0.0488082	1.05004	1.09296
-0.0240085	0.00010522	8.69981e-05	0.048923	1.08191	1.09245
-0.0238449	0.000103824	8.68195e-05	0.0490599	1.0893	1.0918
-0.0237299	0.000105892	8.66946e-05	0.0491686	1.06956	1.09129
-0.0236295	0.000107279	8.6586e-05	0.0493143	1.02074	1.09065
-0.0234863	0.000105489	8.6432e-05	0.0495136	1.01648	1.08975
-0.023382	0.000100268	8.63204e-05	0.0496594	1.05828	1.08908
-0.0233086	9.8233e-05	8.62422e-05	0.0497377	1.04136	1.08873
-0.0231557	0.000101703	8.608e-05	0.0498221	1.0225	1.08837
-0.0229509	0.000101291	8.58644e-05	0.0499557	1.04801	1.08776
-0.0227773	9.85079e-05	8.56831e-05	0.0501073	1.05423	1.08711
-0.0226939	0.000101667	8.55966e-05	0.0502372	1.04113	1.08655
-0.0226721	0.000100962	8.5574e-05	0.0503587	1.03625	1.08603
-0.022522	9.31492e-05	8.54191e-05	0.0504664	1.01696	1.08557
-0.0222361	9.29002e-05	8.51269e-05	0.050562	1.0113	1.08519
-0.0219919	9.50116e-05	8.48803e-05	0.0506745	1.02148	1.08472
-0.0217986	9.43876e-05	8.46871e-05	0.0507867	1.0299	1.08422
-0.0216232	9.47316e-05	8.45131e-05	0.0508807	1.02084	1.08385
-0.0215087	9.12501e-05	8.44004e-05	0.050976	1.0132	1.08344
-0.0214761	9.26307e-05	8.43684e-05	0.0510799	1.01415	1.08303
-0.0214053	9.69446e-05	8.4299e-05	0.0511779	1.01841	1.08262
-0.0211745	9.18574e-05	8.40747e-05	0.0512727	1.02071	1.08226
-0.0209305	8.69437e-05	8.38401e-05	0.0513474	1.0398	1.08194
-0.020743	8.58214e-05	8.36616e-05	0.0514393	1.08364	1.08158
-0.0205583	8.44533e-05	8.34874e-05	0.0515927	1.06156	1.08098
-0.0203474	8.2198e-05	8.32905e-05	0.0517377	1.02603	1.08039
-0.0201145	8.06487e-05	8.30752e-05	0.0518379	1.03766	1.08
-0.0199907	8.38066e-05	8.29618e-05	0.0519179	1.03252	1.07969
-0.0199172	8.5239e-05	8.28948e-05	0.0519774	1.04516	1.07946
-0.0197188	8.11673e-05	8.27153e-05	0.0520349	1.05896	1.07927
-0.0194521	7.96697e-05	8.24767e-05	0.0521281	1.03722	1.07888
-0.019186	7.85909e-05	8.22418e-05	0.0522597	1.05227	1.07839
-0.0189701	7.52596e-05	8.20537e-05	0.0524009	1.05543	1.07786
-0.0187418	7.2271e-05	8.1857e-05	0.0525172	1.03159	1.07741
-0.0184801	7.01218e-05	8.16345e-05	0.05261	1.03431	1.07707
-0.0182384	6.90279e-05	8.14318e-05	0.0526964	1.03266	1.07674
-0.0180101	6.72913e-05	8.12427e-05	0.0528053	1.01011	1.07633
-0.0178118	6.67295e-05	8.10804e-05	0.0529582	1.0285	1.07578
-0.0176324	6.54525e-05	8.09352e-05	0.0530984	1.05546	1.07528
-0.0173678	6.23753e-05	8.07236e-05	0.053185	1.03075	1.07495
-0.0170717	5.97264e-05	8.04906e-05	0.0532573	1.02362	1.0747
-0.0168387	5.90803e-05	8.03101e-05	0.0533389	1.02492	1.07442
-0.0166128	5.821e-05	8.01374e-05	0.0534418	1.00685	1.07406
-0.01629	5.55876e-05	7.98947e-05	0.0535765	1.01665	1.07357
-0.0159821	5.23842e-05	7.96677e-05	0.0536714	1.06266	1.07325
-0.0157068	5.05179e-05	7.94683e-05	0.0537369	1.09048	1.07301
-0.0153655	4.95788e-05	7.92259e-05	0.0538451	1.06925	1.07263
-0.0150034	4.85393e-05	7.89746e-05	0.0539708	1.06457	1.07221
-0.0146875	4.65143e-05	7.87602e-05	0.0540823	1.07441	1.07184
-0.0143749	4.50651e-05	7.85525e-05	0.054145	1.03167	1.0716
-0.0140258	4.39815e-05	7.83259e-05	0.0542292	0.980706	1.07133
-0.0136459	4.27445e-05	7.80855e-05	0.0543863	0.992093	1.07079
-0.0132692	4.12857e-05	7.78536e-05	0.0545213	1.02189	1.07035
-0.0128828	4.00699e-05	7.76226e-05	0.0546233	1.026	1.07002
-0.0125479	3.81209e-05	7.74278e-05	0.0547035	1.04841	1.06976
-0.0121949	3.65139e-05	7.7228e-05	0.0547516	1.04052	1.06959
-0.0117081	3.59081e-05	7.69618e-05	0.0548137	1.02103	1.0694
-0.0111953	3.52685e-05	7.6693e-05	0.0548928	1.01616	1.06914
-0.010742	3.40468e-05	7.64655e-05	0.054974	1.0101	1.06888
-0.0102774	3.29997e-05	7.62419e-05	0.055061	1.0078	1.06859
-0.00980404	3.18709e-05	7.60243e-05	0.0551548	1.00074	1.0683
-0.00931645	3.09199e-05	7.58108e-05	0.0552682	1.01442	1.06791
-0.00881721	2.99097e-05	7.56034e-05	0.0553902	1.01652	1.06753
-0.00830091	2.90432e-05	7.54009e-05	0.0555029	1.00957	1.06719
-0.00777169	2.80878e-05	7.52059e-05	0.0556317	0.989325	1.06678
-0.00722582	2.73054e-05	7.50181e-05	0.0558167	1.0242	1.06619
-0.00667184	2.64829e-05	7.48415e-05	0.055976	1.0802	1.0657
-0.00611814	2.58182e-05	7.46788e-05	0.0560166	1.01041	1.06557
-0.00554463	2.51462e-05	7.45251e-05	0.056014	0.997404	1.0656
-0.00496655	2.46015e-05	7.43854e-05	0.0560812	1.05985	1.06539
-0.00436511	2.40705e-05	7.42561e-05	0.0561909	1.07026	1.06506
-0.00377569	2.36901e-05	7.41455e-05	0.0562862	1.06626	1.06476
-0.0033437	2.26037e-05	7.40744e-05	0.0563736	1.07086	1.06452
-0.00291812	2.1825e-05	7.40127e-05	0.0564494	1.06286	1.06428
-0.00213795	2.21895e-05	7.3921e-05	0.0565599	1.02232	1.06395
-0.00139249	2.25751e-05	7.38594e-05	0.0566902	0.996219	1.06357
-0.000799201	2.24869e-05	7.38284e-05	0.0567849	1.0081	1.0633
-0.000224281	2.24681e-05	7.38136e-05	0.0569389	1.09604	1.06284
0.00049495	2.23943e-05	7.38164e-05	0.0571125	1.15443	1.06235
0.00105947	2.24188e-05	7.38351e-05	0.0571698	1.07049	1.06217
0.00164733	2.25391e-05	7.38699e-05	0.0572007	1.03524	1.06209
0.0022237	2.2696e-05	7.39194e-05	0.0572715	1.03973	1.06189
0.00282167	2.2947e-05	7.39868e-05	0.0573345	1.05104	1.06172
0.00339642	2.32033e-05	7.40668e-05	0.0574072	1.076	1.06149
0.00399724	2.36671e-05	7.41666e-05	0.0575235	1.05218	1.06118
0.00457988	2.41217e-05	7.42791e-05	0.0576576	1.04678	1.06079
0.00515911	2.46895e-05	7.44063e-05	0.0577972	1.03535	1.0604
0.00571208	2.52724e-05	7.45419e-05	0.0579207	1.00421	1.06007
0.00627713	2.60852e-05	7.4695e-05	0.0579979	1.02239	1.05985
0.00683555	2.68197e-05	7.48605e-05	0.0580761	1.04692	1.05963
0.00738955	2.77126e-05	7.50387e-05	0.0581745	1.04669	1.05939
0.00793764	2.85502e-05	7.52288e-05	0.0582726	1.04632	1.05912
0.00848225	2.96633e-05	7.54312e-05	0.0583648	1.05271	1.05888
0.00900336	3.07387e-05	7.56376e-05	0.0584649	1.06933	1.05861
0.00950064	3.19816e-05	7.5846e-05	0.0585922	1.05292	1.05826
0.00999692	3.30837e-05	7.60653e-05	0.0586991	1.01176	1.05797
0.0104561	3.4214e-05	7.62782e-05	0.0587705	1.01293	1.05779
0.0109034	3.52882e-05	7.64948e-05	0.0588466	1.02008	1.05758
0.0113525	3.66651e-05	7.67214e-05	0.0589528	0.996896	1.05732
0.0117908	3.80117e-05	7.69515e-05	0.0590668	0.978411	1.05701
0.0121912	3.94133e-05	7.71693e-05	0.0591454	0.995357	1.0568
0.0125778	4.07291e-05	7.73865e-05	0.059232	1.02528	1.05659
0.0129485	4.22493e-05	7.76012e-05	0.0593259	1.04457	1.05634
0.013322	4.35495e-05	7.78239e-05	0.059386	1.02934	1.05619
0.0136749	4.494e-05	7.80401e-05	0.0594427	1.01914	1.05606
0.0140161	4.6296e-05	7.82545e-05	0.0595031	1.01134	1.05591
0.0143513	4.78997e-05	7.84704e-05	0.0595355	1.03241	1.05581
0.0146845	4.93823e-05	7.869e-05	0.0595825	1.07827	1.05571
0.0150025	5.10999e-05	7.89042e-05	0.0596784	1.06369	1.05546
0.0153019	5.28468e-05	7.91103e-05	0.0597743	1.04541	1.05523
0.0155804	5.4684e-05	7.93055e-05	0.0598514	1.05115	1.05503
0.015878	5.59237e-05	7.95181e-05	0.0599304	1.06244	1.05484
0.0161667	5.7298e-05	7.97282e-05	0.0600358	1.04217	1.05456
0.0164415	5.87628e-05	7.99317e-05	0.0601715	1.05565	1.05425
0.0167	6.0138e-05	8.01262e-05	0.0603071	1.06667	1.05391
0.0169772	6.09577e-05	8.03382e-05	0.0604114	1.04094	1.05367
0.0172874	6.30235e-05	8.05796e-05	0.0604975	1.03893	1.05345
0.0175663	6.55473e-05	8.08005e-05	0.0606143	1.07455	1.05319
0.0178011	6.74049e-05	8.0989e-05	0.0607524	1.08187	1.05286
0.0180315	6.913e-05	8.11766e-05	0.0608807	1.07979	1.05255
0.0182272	7.00796e-05	8.13378e-05	0.0609801	1.10993	1.05231
0.0184039	7.14585e-05	8.14848e-05	0.0610342	1.08441	1.0522
0.0185886	7.34371e-05	8.164e-05	0.0610911	1.06095	1.05206
0.0187973	7.44128e-05	8.18173e-05	0.0611911	1.08976	1.05183
0.019014	7.60802e-05	8.20034e-05	0.0613103	1.09144	1.05155
0.0192149	7.79879e-05	8.21779e-05	0.0613926	1.04368	1.05137
0.0193931	7.93839e-05	8.23343e-05	0.0614344	1.05042	1.05128
0.0195833	8.0099e-05	8.25027e-05	0.0614943	1.08469	1.05114
0.019787	8.16466e-05	8.26849e-05	0.0615719	1.09186	1.05096
0.01998	8.34061e-05	8.28593e-05	0.0616399	1.08758	1.0508
0.0201543	8.46588e-05	8.30182e-05	0.0617181	1.07205	1.05062
0.0203223	8.6084e-05	8.31727e-05	0.0618499	1.12831	1.05033
0.0204868	8.75753e-05	8.33253e-05	0.0619989	1.15556	1.04999
0.0206622	8.82229e-05	8.34893e-05	0.0621017	1.11769	1.04977
0.020849	8.98224e-05	8.36655e-05	0.0621883	1.10864	1.04958
0.0210337	9.12872e-05	8.38412e-05	0.0622614	1.08074	1.04942
0.0212102	9.26247e-05	8.40107e-05	0.0623042	1.09228	1.04933
0.0213845	9.38627e-05	8.41794e-05	0.0623455	1.10474	1.04923
0.0215589	9.54172e-05	8.43496e-05	0.0624154	1.08067	1.04907
0.0217452	9.60534e-05	8.4533e-05	0.0625	1.07241	1.0489
0.0219328	9.67957e-05	8.47192e-05	0.0625831	1.06725	1.04873
0.0221255	9.72288e-05	8.49121e-05	0.0626554	1.04733	1.04856
0.0223113	9.74137e-05	8.50998e-05	0.0627053	1.05692	1.04845
0.0224623	9.94978e-05	8.52534e-05	0.0627677	1.08497	1.04832
0.022591	0.000100486	8.53853e-05	0.062869	1.06182	1.04811
0.022733	0.000100494	8.55316e-05	0.0629938	1.06748	1.04785
0.0228586	9.9291e-05	8.56616e-05	0.0630858	1.11119	1.04764
0.0229727	9.89923e-05	8.57806e-05	0.0631566	1.1367	1.0475
0.0231065	9.99195e-05	8.59207e-05	0.0632387	1.14328	1.04733
0.0232339	0.000101194	8.60549e-05	0.063306	1.12871	1.04719
0.0233549	0.000102436	8.6183e-05	0.0633851	1.10207	1.04702
0.023489	0.000102523	8.63258e-05	0.0634881	1.10405	1.04681
0.0236328	0.000103384	8.64798e-05	0.0635935	1.10358	1.04661
0.0237727	0.000104349	8.66306e-05	0.0636865	1.08688	1.0464
0.0238989	0.000104432	8.67673e-05	0.0637617	1.09329	1.04626
0.024042	0.0001034	8.69232e-05	0.0638384	1.10387	1.0461
0.0241997	0.000103167	8.70962e-05	0.0639254	1.09961	1.04592
0.0243632	0.000102718	8.72767e-05	0.0640091	1.0899	1.04576
0.0245376	0.000103154	8.74706e-05	0.0640891	1.08601	1.0456
0.0246973	0.000104356	8.76493e-05	0.064175	1.0884	1.04544
0.0248427	0.00010469	8.7813e-05	0.0642601	1.09212	1.04526
0.0249877	0.000104991	8.79773e-05	0.0643427	1.09483	1.0451
0.0251331	0.000105403	8.8143e-05	0.0644245	1.09658	1.04494
0.0252682	0.000106453	8.82977e-05	0.0645017	1.09237	1.04479
0.0254002	0.000107361	8.84498e-05	0.064588	1.07777	1.04461
0.0255457	0.00010729	8.86183e-05	0.0646791	1.06753	1.04444
0.0256873	0.000107017	8.87833e-05	0.0647446	1.08951	1.04432
0.0258305	0.000106572	8.8951e-05	0.064833	1.15287	1.04415
0.0259785	0.000106427	8.91253e-05	0.064967	1.14603	1.04388
0.0261161	0.000107016	8.92883e-05	0.0650762	1.10121	1.04367
0.0262473	0.000107196	8.94445e-05	0.0651551	1.10259	1.04352
0.0263733	0.000107708	8.95952e-05	0.0652638	1.15173	1.04333
0.0265056	0.000108744	8.97543e-05	0.0654016	1.15315	1.04307
0.0266486	0.000108955	8.99271e-05	0.0655197	1.12352	1.04284
0.026787	0.000108949	9.00952e-05	0.0656026	1.14653	1.04269
0.026922	0.000109063	9.02601e-05	0.0656545	1.12358	1.0426
0.0270531	0.000108859	9.0421e-05	0.0657078	1.10471	1.04249
0.0271829	0.00010878	9.05811e-05	0.0657817	1.11539	1.04236
0.0273268	0.000109923	9.07595e-05	0.0658783	1.09335	1.04218
0.027465	0.000111305	9.09316e-05	0.0659721	1.06389	1.04201
0.0275853	0.000111383	9.10822e-05	0.0660327	1.08009	1.0419
0.0277208	0.000110443	9.12526e-05	0.0661044	1.1181	1.04178
0.0278723	0.00011059	9.14441e-05	0.066205	1.11189	1.04158
0.0280167	0.000111109	9.16276e-05	0.066312	1.11324	1.0414
0.0281685	0.000112582	9.18215e-05	0.0664141	1.12161	1.04122
0.0283223	0.000113659	9.20191e-05	0.0664934	1.09787	1.04108
0.0284554	0.000113025	9.21909e-05	0.0665532	1.10254	1.04097
0.0285925	0.000112208	9.23688e-05	0.0666079	1.10071	1.04086
0.0287347	0.000111691	9.25542e-05	0.0666771	1.08055	1.04074
0.0288706	0.000111741	9.27322e-05	0.0667598	1.07666	1.0406
0.0290166	0.000112592	9.29244e-05	0.0668306	1.08812	1.04048
0.0291686	0.000112961	9.31255e-05	0.066917	1.1276	1.04032
0.029312	0.000112756	9.33161e-05	0.0670104	1.15311	1.04016
0.029444	0.000113341	9.34925e-05	0.067066	1.12031	1.04006
0.0295673	0.000113233	9.36579e-05	0.0671245	1.08956	1.03997
0.0296884	0.000113313	9.38211e-05	0.0672216	1.11381	1.0398
0.0298316	0.000115553	9.4015e-05	0.0673297	1.11903	1.03961
0.029993	0.000115969	9.42346e-05	0.0674128	1.08642	1.03948
0.0301427	0.000115172	9.44393e-05	0.0674795	1.08107	1.03936
0.0302789	0.000115734	9.46264e-05	0.067557	1.09124	1.03922
0.0303975	0.000114856	9.47901e-05	0.0676546	1.07369	1.03907
0.0305132	0.000114255	9.49503e-05	0.0677455	1.04241	1.0389
0.030646	0.000115179	9.5135e-05	0.0678048	1.05601	1.03882
0.0307796	0.000115882	9.53216e-05	0.067855	1.06147	1.03874
0.0309003	0.000115477	9.5491e-05	0.0679131	1.05493	1.03864
0.0310371	0.000113882	9.56837e-05	0.0679984	1.08752	1.03849
0.0312044	0.000114743	9.59206e-05	0.0681013	1.09186	1.03832
0.0313475	0.00011758	9.6124e-05	0.068183	1.0651	1.03819
0.0314392	0.000116088	9.62551e-05	0.06824	1.07433	1.03809
0.0315398	0.000114074	9.63991e-05	0.0683011	1.09112	1.03799
0.0316637	0.000113889	9.65772e-05	0.0683935	1.06572	1.03785
0.0317702	0.000115106	9.67309e-05	0.0684852	1.03698	1.03768
0.0318617	0.000115136	9.68633e-05	0.0685361	1.06177	1.0376
0.0319754	0.000113407	9.70283e-05	0.0685857	1.09194	1.03752
0.0321258	0.000114671	9.72476e-05	0.0686613	1.08302	1.03741
0.0322654	0.000116739	9.7452e-05	0.0687546	1.10021	1.03727
0.0323815	0.000117109	9.76227e-05	0.0688689	1.08621	1.03707
0.0324968	0.000117341	9.7793e-05	0.0689766	1.05872	1.0369
0.0326118	0.000117582	9.79632e-05	0.0690576	1.07113	1.03677
0.0327431	0.00011643	9.81583e-05	0.0691309	1.07674	1.03666
0.0328881	0.000116411	9.83749e-05	0.0692032	1.08131	1.03655
0.0330116	0.000118185	9.85599e-05	0.0692758	1.08781	1.03643
0.0331175	0.000118422	9.87193e-05	0.0693445	1.09832	1.03633
0.0332375	0.000117567	9.89003e-05	0.0694074	1.10246	1.03623
0.0333751	0.000118487	9.91088e-05	0.0694823	1.08958	1.03612
0.0335001	0.000120203	9.92989e-05	0.0695467	1.05721	1.03601
0.0336138	0.000121126	9.94724e-05	0.0696017	1.04445	1.03593
0.0337362	0.000121114	9.966e-05	0.0696706	1.05121	1.03582
0.0338715	0.000122509	9.98681e-05	0.0697374	1.05826	1.03572
0.0340368	0.000120968	0.000100123	0.069812	1.07952	1.03561
0.0342235	0.000121257	0.000100413	0.0699157	1.059	1.03544
0.0343922	0.000123257	0.000100677	0.0700139	1.0272	1.03531
0.0345013	0.000119367	0.000100847	0.0700705	1.05188	1.03522
0.0345871	0.000118167	0.000100982	0.0701251	1.0793	1.03513
0.0347031	0.000119843	0.000101165	0.0702172	1.05438	1.03499
0.0348469	0.000118838	0.000101393	0.070313	1.03256	1.03486
0.0349872	0.00011728	0.000101616	0.070356	1.08011	1.03478
0.0350902	0.000119144	0.00010178	0.0703986	1.14407	1.03472
0.0351768	0.000119743	0.000101918	0.0705098	1.09883	1.03456
0.0352623	0.000120328	0.000102055	0.0706352	1.07032	1.03437
0.0353714	0.000123474	0.00010223	0.0707109	1.11427	1.03427
0.0355137	0.000123192	0.00010246	0.0707325	1.07836	1.03424
0.0356456	0.000121862	0.000102673	0.0707797	1.02012	1.03416
0.0357726	0.000121102	0.00010288	0.0708694	1.01475	1.03403
0.0358977	0.000119998	0.000103084	0.0709643	1.00301	1.0339
0.0360166	0.000119651	0.000103278	0.0710688	1.00259	1.03374
0.036148	0.000120554	0.000103494	0.0711357	1.0477	1.03364
0.0362827	0.000121008	0.000103716	0.0711976	1.10061	1.03356
0.0364034	0.000119895	0.000103915	0.0712959	1.09485	1.03341
0.0365087	0.000120458	0.00010409	0.0713641	1.04102	1.03333
0.0366239	0.000122401	0.000104282	0.0714255	1.00836	1.03323
0.0367465	0.000123218	0.000104486	0.0715216	1.01752	1.0331
0.036869	0.000124228	0.000104691	0.0716217	1.02107	1.03296
0.0369995	0.000124322	0.000104911	0.0717179	1.02146	1.03282
0.0371353	0.000125042	0.00010514	0.0718021	1.03516	1.03271
0.0372795	0.000124846	0.000105384	0.0718704	1.02875	1.03261
0.0373729	0.000118892	0.000105542	0.0719262	1.03884	1.03253
0.0374167	0.000118603	0.000105617	0.0719928	1.06852	1.03244
0.0375103	0.000123777	0.000105777	0.0720566	1.09779	1.03235
0.0376348	0.000125206	0.000105989	0.0720692	1.04917	1.03233
0.0377434	0.000125134	0.000106176	0.0720818	1.0135	1.03232
0.0378553	0.000124763	0.000106368	0.0721386	1.03672	1.03224
0.0379808	0.000125871	0.000106585	0.0722527	0.984937	1.03208
0.0381163	0.000125821	0.000106819	0.0724155	0.991356	1.03185
0.0382492	0.000125286	0.00010705	0.0725449	1.03694	1.03169
0.0383738	0.000125778	0.000107267	0.0726316	1.03089	1.03157
0.0384695	0.00012324	0.000107435	0.0727144	1.03041	1.03146
0.0385646	0.000121164	0.000107601	0.0727917	1.02055	1.03135
0.0386946	0.000122451	0.00010783	0.0728554	1.03049	1.03126
0.0388259	0.000123398	0.000108061	0.0729213	1.04817	1.03118
0.0389493	0.00012367	0.00010828	0.0730039	1.03971	1.03107
0.039052	0.000125845	0.000108462	0.0730708	1.00665	1.03098
0.0391553	0.000128519	0.000108646	0.073057	1.08326	1.031
0.0392856	0.000128208	0.000108878	0.0730038	1.11911	1.03107
0.0394019	0.000126324	0.000109086	0.0730924	0.963005	1.03096
0.0395066	0.000125779	0.000109274	0.0732651	0.911443	1.03072
0.0396325	0.000127607	0.000109501	0.0733708	0.939574	1.03059
0.0397705	0.00012793	0.00010975	0.0734945	1.00362	1.03043
0.0398979	0.000127046	0.000109981	0.073633	1.04183	1.03025
0.0400081	0.000128017	0.000110181	0.0737171	1.00728	1.03014
0.0401171	0.000128923	0.00011038	0.0737609	1.0294	1.03008
0.040238	0.000128633	0.000110601	0.0737823	1.02286	1.03006
0.0403693	0.000129737	0.000110842	0.0738111	1.00814	1.03002
0.0405229	0.000128258	0.000111125	0.0738622	1.02196	1.02996
0.0406622	0.000124823	0.000111382	0.0739471	0.99261	1.02984
0.0407787	0.000124222	0.000111598	0.0740153	0.938759	1.02975
0.0408905	0.000122968	0.000111806	0.0740105	0.975364	1.02977
0.0409661	0.000125285	0.000111946	0.0740721	1.13567	1.02969
0.0410564	0.000130025	0.000112115	0.0742797	1.06447	1.02942
0.0411952	0.000129249	0.000112375	0.0744951	1.00014	1.02915
0.0413187	0.000126309	0.000112607	0.0746267	1.05526	1.02899
0.0414335	0.000124679	0.000112823	0.0746942	1.02211	1.02891
0.0415579	0.000123988	0.000113058	0.0747615	0.997577	1.02883
0.0416659	0.000124954	0.000113262	0.0748393	0.985454	1.02873
0.0417804	0.000126921	0.000113479	0.0748525	1.05629	1.02872
0.0419095	0.00012714	0.000113725	0.0748356	1.10155	1.02873
0.0420331	0.000126757	0.000113961	0.0748953	1.03072	1.02866
0.0421542	0.000126687	0.000114193	0.0750062	1.02968	1.02852
0.0422723	0.000126087	0.00011442	0.0751223	1.02177	1.02839
0.0423883	0.000125942	0.000114644	0.0752168	0.981094	1.02827
0.0425152	0.000127209	0.000114889	0.075292	0.972921	1.02818
0.0426367	0.000128653	0.000115124	0.0753662	0.960605	1.02809
0.0427545	0.000130001	0.000115353	0.0754048	0.990994	1.02805
0.042872	0.000131165	0.000115582	0.0754405	1.02789	1.028
0.0429785	0.0001312	0.00011579	0.0755286	0.99171	1.0279
0.043108	0.000128879	0.000116043	0.0756333	0.973866	1.02778
0.0432444	0.000126804	0.000116312	0.0756918	1.01549	1.02771
0.0433533	0.000127954	0.000116526	0.0757166	1.01697	1.02767
0.0434617	0.000129507	0.00011674	0.075749	1.00823	1.02764
0.0435716	0.000130498	0.000116958	0.0757951	1.01697	1.02758
0.0436792	0.000131417	0.000117171	0.075807	1.0721	1.02757
0.0438035	0.000130436	0.000117419	0.0757907	1.09686	1.02759
0.0439005	0.000125991	0.000117612	0.0758207	1.049	1.02755
0.0439777	0.000124396	0.000117767	0.0758603	1.01045	1.02751
0.0441123	0.000129039	0.000118037	0.0759085	0.970495	1.02745
0.044264	0.000131467	0.000118342	0.075957	0.926319	1.02739
0.0443731	0.000129293	0.000118562	0.0759783	0.921075	1.02737
0.0444886	0.000126812	0.000118795	0.0760539	0.987096	1.02728
0.0446212	0.000125883	0.000119064	0.0761838	0.979614	1.02713
0.0447456	0.000125925	0.000119317	0.0763422	1.01449	1.02695
0.0448694	0.000125914	0.000119569	0.0764653	1.09434	1.0268
0.0449886	0.000126346	0.000119813	0.0765156	1.06931	1.02674
0.0451043	0.000126299	0.00012005	0.0765826	1.0266	1.02667
0.0451968	0.000128682	0.000120241	0.0766743	1.01616	1.02657
0.0452789	0.000130575	0.000120409	0.0767606	1.01461	1.02647
0.0453775	0.000130293	0.000120613	0.0768351	0.99386	1.02638
0.0455025	0.000133306	0.000120871	0.0769087	0.9795	1.0263
0.0456575	0.000132624	0.000121193	0.0770194	1.0194	1.02618
0.0457984	0.000130036	0.000121486	0.0771085	1.08461	1.02608
0.0459164	0.000130304	0.000121732	0.077153	1.08995	1.02603
0.0460487	0.000132282	0.000122009	0.0771971	1.0949	1.02598
0.0461995	0.000132115	0.000122326	0.0772296	1.08013	1.02594
0.0463292	0.000129431	0.000122599	0.0772858	1.03474	1.02588
0.0464252	0.000130565	0.000122801	0.077364	1.01682	1.0258
0.0465288	0.000132976	0.000123021	0.0774099	1.04696	1.02574
0.0466697	0.00013105	0.000123319	0.0774422	1.06373	1.02571
0.0468184	0.000129732	0.000123636	0.0775311	0.99817	1.02561
0.0469305	0.00013242	0.000123875	0.077669	0.998087	1.02546
0.0470438	0.000136009	0.000124117	0.0777892	1.02094	1.02533
0.0471919	0.000135312	0.000124435	0.0778733	0.99283	1.02524
0.0473219	0.000131946	0.000124714	0.0779172	1.02237	1.02519
0.0474278	0.000131656	0.000124943	0.0779314	1.01049	1.02518
0.0475181	0.000129518	0.000125138	0.0779585	0.98562	1.02514
0.0475712	0.00013158	0.000125253	0.0780237	1.01559	1.02508
0.047643	0.000136699	0.000125408	0.0781076	1.01441	1.02498
0.047771	0.000134739	0.000125686	0.078197	1.02194	1.02489
0.0478933	0.000131683	0.000125952	0.0782808	1.03567	1.0248
0.0479772	0.000133277	0.000126135	0.078378	1.07704	1.02469
0.0480512	0.000133793	0.000126297	0.0784964	1.07999	1.02457
0.0481469	0.000132057	0.000126507	0.0785773	1.0194	1.02448
0.0482665	0.000133218	0.000126769	0.0786192	1.02647	1.02444
0.048376	0.000135133	0.00012701	0.0786341	0.990815	1.02443
0.0484667	0.000134977	0.00012721	0.0786317	0.983938	1.02443
0.0485776	0.000132676	0.000127454	0.0786983	1.09219	1.02436
0.0487055	0.000132128	0.000127738	0.0788201	1.10447	1.02423
0.0488082	0.000134369	0.000127966	0.0789165	1.0724	1.02413
0.048923	0.000138723	0.000128221	0.0790214	1.03494	1.02402
0.0490599	0.000140004	0.000128526	0.0791452	1.02325	1.02389
0.0491686	0.000137726	0.000128769	0.0792588	1.02777	1.02378
0.0493143	0.000131773	0.000129096	0.0793456	0.989315	1.02368
0.0495136	0.000131679	0.000129544	0.0793823	1.02628	1.02365
0.0496594	0.000137443	0.000129873	0.0793893	1.0251	1.02364
0.0497377	0.000135429	0.00013005	0.0794487	0.954869	1.02358
0.0498221	0.000133172	0.000130241	0.0795522	0.939043	1.02348
0.0499557	0.000136812	0.000130545	0.0796384	0.946387	1.02339
0.0501073	0.000137989	0.00013089	0.0797439	0.984776	1.02329
0.0502372	0.000136582	0.000131186	0.0798244	1.05429	1.02321
0.0503587	0.00013623	0.000131465	0.0798517	1.04988	1.02318
0.0504664	0.000133945	0.000131712	0.0798927	1.02778	1.02314
0.050562	0.000133422	0.000131931	0.079925	0.989778	1.0231
0.0506745	0.00013503	0.000132191	0.0799383	0.983669	1.02309
0.0507867	0.00013641	0.00013245	0.0800102	1.07485	1.02302
0.0508807	0.000135431	0.000132667
0.050976	0.000134642	0.000132888
0.0510799	0.000135013	0.000133129
0.0511779	0.000135813	0.000133358
0.0512727	0.000136345	0.000133578
0.0513474	0.000139077	0.000133753
0.0514393	0.000145173	0.000133968
0.0515927	0.000142597	0.000134328
0.0517377	0.000138174	0.000134669
0.0518379	0.000139985	0.000134905
0.0519179	0.000139487	0.000135094
0.0519774	0.000141342	0.000135234
0.0520349	0.000143352	0.00013537
0.0521281	0.000140639	0.000135591
0.0522597	0.000143008	0.000135904
0.0524009	0.000143791	0.00013624
0.0525172	0.000140831	0.000136518
0.05261	0.000141432	0.00013674
0.0526964	0.000141419	0.000136947
0.0528053	0.000138596	0.000137209
0.0529582	0.000141498	0.000137576
0.0530984	0.000145563	0.000137915
0.053185	0.000142372	0.000138124
0.0532573	0.000141566	0.0001383
0.0533389	0.000141949	0.000138497
0.0534418	0.000139698	0.000138748
0.0535765	0.000141391	0.000139076
0.0536714	0.000148037	0.000139307
0.0537369	0.000152087	0.000139467
0.0538451	0.000149409	0.000139732
0.0539708	0.000149083	0.000140041
0.0540823	0.000150756	0.000140315
0.054145	0.000144918	0.000140469
0.0542292	0.000137963	0.000140677
0.0543863	0.00013995	0.000141065
0.0545213	0.000144495	0.0001414
0.0546233	0.000145336	0.000141653
0.0547035	0.00014872	0.000141853
0.0547516	0.000147726	0.000141973
0.0548137	0.000145117	0.000142128
0.0548928	0.000144626	0.000142325
0.054974	0.000143968	0.000142528
0.055061	0.00014386	0.000142746
0.0551548	0.000143087	0.000142981
0.0552682	0.000145333	0.000143266
0.0553902	0.000145945	0.000143573
0.0555029	0.000145235	0.000143858
0.0556317	0.000142645	0.000144184
0.0558167	0.000148154	0.000144653
0.055976	0.000156693	0.000145058
0.0560166	0.000146673	0.000145162
0.056014	0.000144778	0.000145155
0.0560812	0.000154025	0.000145326
0.0561909	0.000155837	0.000145607
0.0562862	0.000155516	0.000145851
0.0563736	0.000156426	0.000146075
0.0564494	0.000155464	0.000146269
0.0565599	0.000149825	0.000146554
0.0566902	0.000146334	0.00014689
0.0567849	0.000148327	0.000147134
0.0569389	0.000161702	0.000147533
0.0571125	0.000170837	0.000147983
0.0571698	0.000158574	0.000148132
0.0572007	0.000153436	0.000148213
0.0572715	0.000154294	0.000148397
0.0573345	0.000156144	0.000148562
0.0574072	0.000160056	0.000148751
0.0575235	0.000156834	0.000149056
0.0576576	0.000156397	0.000149407
0.0577972	0.000155069	0.000149774
0.0579207	0.000150731	0.000150099
0.0579979	0.000153668	0.000150303
0.0580761	0.000157572	0.00015051
0.0581745	0.00015781	0.00015077
0.0582726	0.000158025	0.00015103
0.0583648	0.000159248	0.000151275
0.0584649	0.000162047	0.000151541
0.0585922	0.000159918	0.00015188
0.0586991	0.000153955	0.000152165
0.0587705	0.000154326	0.000152356
0.0588466	0.000155623	0.00015256
0.0589528	0.00015237	0.000152845
0.0590668	0.000149845	0.000153151
0.0591454	0.00015265	0.000153362
0.059232	0.000157478	0.000153596
0.0593259	0.000160707	0.000153849
0.059386	0.000158531	0.000154011
0.0594427	0.000157115	0.000154165
0.0595031	0.000156079	0.000154328
0.0595355	0.000159421	0.000154416
0.0595825	0.00016664	0.000154544
0.0596784	0.000164663	0.000154804
0.0597743	0.000162107	0.000155065
0.0598514	0.000163217	0.000155275
0.0599304	0.000165198	0.00015549
0.0600358	0.000162347	0.000155778
0.0601715	0.000164839	0.000156149
0.0603071	0.000166957	0.000156521
0.0604114	0.000163227	0.000156807
0.0604975	0.000163158	0.000157044
0.0606143	0.000169097	0.000157366
0.0607524	0.000170663	0.000157748
0.0608807	0.000170718	0.000158103
0.0609801	0.000175789	0.000158379
0.0610342	0.00017191	0.000158529
0.0610911	0.000168359	0.000158687
0.0611911	0.000173234	0.000158966
0.0613103	0.000173864	0.000159298
0.0613926	0.000166496	0.000159528
0.0614344	0.000167693	0.000159644
0.0614943	0.000173346	0.000159812
0.0615719	0.00017473	0.00016003
0.0616399	0.000174252	0.00016022
0.0617181	0.000172	0.00016044
0.0618499	0.000181444	0.00016081
0.0619989	0.000186312	0.00016123
0.0621017	0.00018053	0.000161521
0.0621883	0.00017934	0.000161766
0.0622614	0.00017505	0.000161973
0.0623042	0.000177052	0.000162094
0.0623455	0.000179201	0.000162211
0.0624154	0.000175511	0.00016241
0.0625	0.000174427	0.000162651
0.0625831	0.000173841	0.000162887
0.0626554	0.000170812	0.000163093
0.0627053	0.000172527	0.000163235
0.0627677	0.000177299	0.000163414
0.062869	0.000173823	0.000163703
0.0629938	0.000175132	0.000164061
0.0630858	0.000182595	0.000164325
0.0631566	0.00018702	0.000164529
0.0632387	0.000188372	0.000164765
0.063306	0.000186191	0.000164959
0.0633851	0.000182048	0.000165187
0.0634881	0.000182703	0.000165484
0.0635935	0.000182961	0.000165789
0.0636865	0.000180485	0.000166058
0.0637617	0.000181789	0.000166276
0.0638384	0.000183793	0.000166499
0.0639254	0.000183363	0.000166752
0.0640091	0.000182008	0.000166996
0.0640891	0.000181612	0.000167229
0.064175	0.000182285	0.00016748
0.0642601	0.00018318	0.000167729
0.0643427	0.0001839	0.000167971
0.0644245	0.000184456	0.00016821
0.0645017	0.000183995	0.000168437
0.064588	0.000181809	0.00016869
0.0646791	0.000180367	0.000168958
0.0647446	0.000184292	0.000169151
0.064833	0.000195311	0.000169412
0.064967	0.000194605	0.000169808
0.0650762	0.000187351	0.000170131
0.0651551	0.000187844	0.000170365
0.0652638	0.000196586	0.000170688
0.0654016	0.000197301	0.000171098
0.0655197	0.000192627	0.00017145
0.0656026	0.000196856	0.000171697
0.0656545	0.00019309	0.000171852
0.0657078	0.000190023	0.000172011
0.0657817	0.000192107	0.000172233
0.0658783	0.000188628	0.000172522
0.0659721	0.000183845	0.000172804
0.0660327	0.00018684	0.000172986
0.0661044	0.000193657	0.000173202
0.066205	0.000192918	0.000173505
0.066312	0.000193512	0.000173827
0.0664141	0.000195313	0.000174136
0.0664934	0.000191443	0.000174376
0.0665532	0.000192455	0.000174557
0.0666079	0.000192319	0.000174722
0.0666771	0.000189023	0.000174932
0.0667598	0.000188614	0.000175183
0.0668306	0.000190855	0.000175399
0.066917	0.000198076	0.000175662
0.0670104	0.000202885	0.000175947
0.067066	0.000197306	0.000176116
0.0671245	0.000192084	0.000176295
0.0672216	0.000196689	0.000176592
0.0673297	0.000197983	0.000176923
0.0674128	0.00019249	0.000177178
0.0674795	0.000191763	0.000177383
0.067557	0.000193826	0.000177621
0.0676546	0.000191033	0.000177921
0.0677455	0.000185758	0.000178201
0.0678048	0.000188376	0.000178384
0.067855	0.000189515	0.000178539
0.0679131	0.000188537	0.000178719
0.0679984	0.000194647	0.000178983
0.0681013	0.000195773	0.000179302
0.068183	0.000191245	0.000179555
0.06824	0.000193091	0.000179732
0.0683011	0.000196316	0.000179922
0.0683935	0.000192053	0.000180209
0.0684852	0.00018717	0.000180495
0.0685361	0.000191814	0.000180654
0.0685857	0.000197433	0.000180809
0.0686613	0.000196075	0.000181045
0.0687546	0.000199509	0.000181337
0.0688689	0.000197359	0.000181695
0.0689766	0.000192722	0.000182033
0.0690576	0.000195254	0.000182287
0.0691309	0.000196524	0.000182518
0.0692032	0.000197605	0.000182746
0.0692758	0.000199042	0.000182975
0.0693445	0.000201203	0.000183191
0.0694074	0.00020218	0.00018339
0.0694823	0.000200076	0.000183627
0.0695467	0.000194347	0.000183831
0.0696017	0.000192184	0.000184005
0.0696706	0.000193657	0.000184223
0.0697374	0.000195181	0.000184435
0.069812	0.000199357	0.000184672
0.0699157	0.000195917	0.000185002
0.0700139	0.000190356	0.000185315
0.0700705	0.000195118	0.000185495
0.0701251	0.000200394	0.00018567
0.0702172	0.000196076	0.000185964
0.070313	0.000192336	0.00018627
0.070356	0.000201341	0.000186408
0.0703986	0.00021342	0.000186544
0.0705098	0.000205373	0.000186901
0.0706352	0.000200476	0.000187304
0.0707109	0.000208979	0.000187548
0.0707325	0.000202319	0.000187617
0.0707797	0.000191547	0.000187769
0.0708694	0.000190833	0.000188058
0.0709643	0.000188932	0.000188365
0.0710688	0.000189192	0.000188703
0.0711357	0.000197931	0.000188919
0.0711976	0.000208146	0.00018912
0.0712959	0.000207408	0.000189439
0.0713641	0.000197441	0.00018966
0.0714255	0.000191447	0.00018986
0.0715216	0.000193504	0.000190172
0.0716217	0.000194513	0.000190499
0.0717179	0.000194907	0.000190812
0.0718021	0.000197806	0.000191088
0.0718704	0.000196811	0.000191311
0.0719262	0.000198931	0.000191494
0.0719928	0.000204847	0.000191712
0.0720566	0.00021069	0.000191921
0.0720692	0.000201401	0.000191962
0.0720818	0.000194596	0.000192004
0.0721386	0.000199247	0.00019219
0.0722527	0.000189664	0.000192565
0.0724155	0.000191432	0.000193101
0.0725449	0.000200678	0.000193528
0.0726316	0.000199802	0.000193815
0.0727144	0.000199992	0.000194089
0.0727917	0.000198338	0.000194345
0.0728554	0.000200487	0.000194556
0.0729213	0.000204157	0.000194775
0.0730039	0.000202794	0.000195049
0.0730708	0.00019657	0.000195272
0.073057	0.000211481	0.000195226
0.0730038	0.00021828	0.000195049
0.0730924	0.000188116	0.000195343
0.0732651	0.000178569	0.000195919
0.0733708	0.000184412	0.000196272
0.0734945	0.000197397	0.000196685
0.073633	0.000205396	0.000197149
0.0737171	0.000198868	0.000197431
0.0737609	0.000203387	0.000197578
0.0737823	0.000202168	0.00019765
0.0738111	0.000199356	0.000197747
0.0738622	0.000202264	0.000197919
0.0739471	0.000196739	0.000198204
0.0740153	0.000186282	0.000198434
0.0740105	0.00019353	0.000198418
0.0740721	0.000225574	0.000198625
0.0742797	0.000212176	0.000199327
0.0744951	0.000200084	0.000200056
0.0746267	0.000211583	0.000200503
0.0746942	0.00020517	0.000200732
0.0747615	0.000200474	0.000200961
0.0748393	0.000198299	0.000201226
0.0748525	0.000212602	0.000201271
0.0748356	0.000221646	0.000201214
0.0748953	0.000207605	0.000201417
0.0750062	0.000207786	0.000201796
0.0751223	0.000206593	0.000202192
0.0752168	0.000198687	0.000202516
0.075292	0.000197282	0.000202773
0.0753662	0.000195029	0.000203028
0.0754048	0.000201331	0.00020316
0.0754405	0.000208952	0.000203283
0.0755286	0.000201898	0.000203586
0.0756333	0.000198616	0.000203946
0.0756918	0.000207309	0.000204147
0.0757166	0.000207699	0.000204233
0.075749	0.000206026	0.000204345
0.0757951	0.000207973	0.000204504
0.075807	0.000219293	0.000204545
0.0757907	0.000224295	0.000204488
0.0758207	0.000214616	0.000204592
0.0758603	0.000206869	0.000204729
0.0759085	0.00019885	0.000204895
0.075957	0.000189954	0.000205063
0.0759783	0.000188946	0.000205136
0.0760539	0.000202748	0.000205398
0.0761838	0.000201652	0.000205849
0.0763422	0.00020939	0.000206398
0.0764653	0.000226338	0.000206827
0.0765156	0.000221349	0.000207002
0.0765826	0.000212748	0.000207235
0.0766743	0.000210909	0.000207555
0.0767606	0.000210894	0.000207857
0.0768351	0.000206839	0.000208117
0.0769087	0.000204103	0.000208375
0.0770194	0.000212813	0.000208763
0.0771085	0.000226764	0.000209075
0.077153	0.000228052	0.000209232
0.0771971	0.000229258	0.000209387
0.0772296	0.000226288	0.000209501
0.0772858	0.000216983	0.000209698
0.077364	0.000213506	0.000209974
0.0774099	0.000220004	0.000210136
0.0774422	0.000223649	0.000210249
0.0775311	0.000210178	0.000210563
0.077669	0.000210647	0.00021105
0.0777892	0.000215904	0.000211476
0.0778733	0.000210255	0.000211774
0.0779172	0.00021667	0.000211929
0.0779314	0.000214204	0.00021198
0.0779585	0.000209026	0.000212076
0.0780237	0.000215618	0.000212307
0.0781076	0.00021567	0.000212606
0.078197	0.000217595	0.000212924
0.0782808	0.000220828	0.000213222
0.078378	0.000230022	0.000213569
0.0784964	0.000231108	0.000213992
0.0785773	0.000218439	0.000214281
0.0786192	0.000220108	0.000214431
0.0786341	0.000212514	0.000214484
0.0786317	0.000211031	0.000214476
0.0786983	0.000234508	0.000214714
0.0788201	0.000237628	0.000215151
0.0789165	0.0002311	0.000215497
0.0790214	0.000223416	0.000215874
0.0791452	0.00022135	0.00021632
0.0792588	0.000222748	0.00021673
0.0793456	0.000214724	0.000217043
0.0793823	0.000222884	0.000217176
0.0793893	0.000222652	0.000217201
0.0794487	0.000207604	0.000217416
0.0795522	0.000204515	0.00021779
0.0796384	0.00020641	0.000218103
0.0797439	0.000215159	0.000218486
0.0798244	0.000230656	0.000218778
0.0798517	0.000229794	0.000218877
0.0798927	0.00022511	0.000219026
0.079925	0.000216904	0.000219144
0.0799383	0.000215613	0.000219192
0.0800102	0.000235881	0.000219454
0.0801262	0.000239317	0.000219877
0.0801938	0.000224164	0.000220124
0.0802253	0.000223436	0.000220239
0.0802672	0.000226039	0.000220392
0.0803262	0.00022318	0.000220608
0.0803861	0.000220383	0.000220827
0.0803827	0.000237691	0.000220814
0.080339	0.000243896	0.000220654
0.080354	0.000229034	0.000220709
0.080414	0.000229371	0.000220929
0.0804674	0.000231741	0.000221124
0.0805108	0.000230364	0.000221283
0.0805805	0.000221406	0.000221539
0.08068	0.000221912	0.000221904
0.0807887	0.000219375	0.000222304
0.0809354	0.000230256	0.000222844
0.0810696	0.000244386	0.000223339
0.0811624	0.000244474	0.000223682
0.081226	0.000255536	0.000223917
0.0812596	0.000254831	0.000224041
0.0813171	0.000245487	0.000224254
0.0813918	0.000242436	0.000224531
0.0814603	0.000241889	0.000224785
0.0815264	0.000240213	0.00022503
0.08161	0.000232983	0.000225341
0.0816739	0.000217598	0.000225578
0.0816818	0.000221874	0.000225607
0.0817054	0.000233117	0.000225695
0.0817848	0.000225047	0.000225991
0.0818698	0.000218151	0.000226307
0.08193	0.000219576	0.000226532
0.082011	0.000229081	0.000226834
0.0820985	0.000235305	0.000227161
0.0821362	0.000223466	0.000227302
0.0821889	0.000210556	0.000227499
0.0822793	0.000208047	0.000227837
0.0823293	0.000216909	0.000228025
0.0823799	0.000228739	0.000228215
0.0824307	0.000239667	0.000228405
0.0824956	0.000261839	0.000228649
0.0826025	0.000264028	0.000229051
0.0826745	0.000249654	0.000229321
0.0827175	0.000249411	0.000229483
0.0827526	0.00024557	0.000229616
0.0828408	0.000225041	0.000229948
0.0829556	0.000212416	0.000230382
0.0830091	0.000219819	0.000230584
0.0830574	0.00022789	0.000230766
0.0831221	0.000229316	0.000231011
0.0831593	0.00022073	0.000231152
0.083186	0.000217111	0.000231253
0.0832909	0.000242581	0.000231651
0.0834112	0.00026182	0.000232107
0.0834679	0.000254876	0.000232323
0.0835405	0.000243914	0.000232598
0.0836254	0.000237046	0.000232922
0.0836699	0.000245284	0.000233091
0.0836762	0.000238915	0.000233115
0.0836775	0.000235631	0.00023312
0.0837185	0.000248642	0.000233277
0.0837946	0.000246868	0.000233566
0.0838829	0.000249971	0.000233904
0.0839818	0.000248837	0.000234282
0.0840558	0.000237024	0.000234565
0.084069	0.000248734	0.000234615
0.0840685	0.000257804	0.000234613
0.0841288	0.000242128	0.000234844
0.0842195	0.000237381	0.000235192
0.0843335	0.000226205	0.000235629
0.0844381	0.000210501	0.000236031
0.0844307	0.000230435	0.000236003
0.0844325	0.000265715	0.00023601
0.0845504	0.000250193	0.000236463
0.0846622	0.000231116	0.000236894
0.0847008	0.00024067	0.000237043
0.0847013	0.000236672	0.000237045
0.0847129	0.000229894	0.00023709
0.0848217	0.000263774	0.00023751
0.0849968	0.00026813	0.000238186
0.0851183	0.00024727	0.000238657
0.0851924	0.00024879	0.000238944
0.0852606	0.000247971	0.000239209
0.0853134	0.000253099	0.000239414
0.0853541	0.000253755	0.000239572
0.0853738	0.000262749	0.000239648
0.0853715	0.000262955	0.00023964
0.0853897	0.000255131	0.00023971
0.0854371	0.000259635	0.000239895
0.0854888	0.000261383	0.000240096
0.0854945	0.000242265	0.000240118
0.0854499	0.000245636	0.000239945
0.0854514	0.000273075	0.00023995
0.0855562	0.000253174	0.000240358
0.0857462	0.000272237	0.0002411
0.0859421	0.000287229	0.000241865
0.0860063	0.000236838	0.000242117
0.0859876	0.000231303	0.000242043
0.0860169	0.000244681	0.000242158
0.0860623	0.000250293	0.000242336
0.0861132	0.000260259	0.000242535
0.0861978	0.000255104	0.000242867
0.0862795	0.000247763	0.000243188
0.0863477	0.000246929	0.000243456
0.0864031	0.000240045	0.000243674
0.0864384	0.000241863	0.000243813
0.0865111	0.000262139	0.000244099
0.0865998	0.0002737	0.000244448
0.0866555	0.000270326	0.000244668
0.0867134	0.000266726	0.000244897
0.0867746	0.000264189	0.000245139
0.0868216	0.000268173	0.000245324
0.0868722	0.000274796	0.000245524
0.0869196	0.000282258	0.000245712
0.0869441	0.000278575	0.000245809
0.0869871	0.000267127	0.000245979
0.0870695	0.000274615	0.000246306
0.0871601	0.000277196	0.000246665
0.0871924	0.000250301	0.000246793
0.0872076	0.00023757	0.000246854
0.0872792	0.000246288	0.000247138
0.0873468	0.00025578	0.000247407
0.0873879	0.000255385	0.00024757
0.0874391	0.000250888	0.000247774
0.0874809	0.000241487	0.00024794
0.087521	0.000234811	0.000248101
0.0876162	0.000250155	0.00024848
0.0877077	0.000265895	0.000248845
0.0877531	0.000262072	0.000249027
0.0878077	0.000255658	0.000249245
0.0878489	0.000242622	0.00024941
0.0878556	0.000244517	0.000249436
0.0878827	0.000256419	0.000249545
0.0879344	0.000256916	0.000249752
0.0879973	0.000263134	0.000250004
0.0880604	0.000268383	0.000250257
0.0880889	0.000257068	0.000250371
0.088157	0.00023485	0.000250644
0.088281	0.000232522	0.000251142
0.0883231	0.000260041	0.000251311
0.0883405	0.000288608	0.000251382
0.0883982	0.000294468	0.000251614
0.0884061	0.000271845	0.000251646
0.0884475	0.000243182	0.000251812
0.0886163	0.000270031	0.000252493
0.0888033	0.000287547	0.000253248
0.0889075	0.000262053	0.00025367
0.0889759	0.00025823	0.000253947
0.0890536	0.00025855	0.000254262
0.0891109	0.000267055	0.000254494
0.089147	0.000266674	0.00025464
0.0891915	0.000262825	0.000254821
0.0892468	0.000263681	0.000255046
0.0893329	0.000251983	0.000255396
0.0894479	0.000251503	0.000255864
0.0895088	0.000273836	0.000256112
0.0895289	0.00028157	0.000256194
0.0895845	0.000271148	0.000256421
0.0896199	0.000249744	0.000256565
0.089614	0.000249121	0.000256541
0.0896678	0.000278859	0.000256761
0.089735	0.000301592	0.000257035
0.0897302	0.000284003	0.000257016
0.089766	0.000254472	0.000257162
0.0898655	0.000252917	0.000257569
0.0899476	0.000258219	0.000257905
0.0900304	0.000265404	0.000258244
0.0901168	0.000270045	0.000258598
0.090169	0.000258058	0.000258813
0.0902042	0.000255584	0.000258957
0.090261	0.000262909	0.000259191
0.0903006	0.000277312	0.000259353
0.0903408	0.000298054	0.000259519
0.0904676	0.000272025	0.000260041
0.0906208	0.000258131	0.000260672
0.0906993	0.000278887	0.000260997
0.0907424	0.00028617	0.000261175
0.0907445	0.000315238	0.000261183
0.0906771	0.000303439	0.000260905
0.0906735	0.000264745	0.00026089
0.090741	0.00026064	0.000261168
0.0908001	0.000260473	0.000261413
0.0908842	0.000273381	0.000261761
0.0909832	0.000277869	0.000262171
0.0910507	0.000266087	0.000262451
0.0911197	0.000256575	0.000262737
0.0911961	0.000248818	0.000263054
0.0912176	0.00026429	0.000263143
0.0912495	0.000292833	0.000263276
0.091354	0.000281263	0.00026371
0.0914229	0.000250634	0.000263997
0.0914126	0.000258476	0.000263954
0.0914444	0.000293117	0.000264086
0.0915654	0.000279687	0.00026459
0.0917106	0.000277965	0.000265196
0.0918013	0.000304245	0.000265575
0.0918138	0.000286719	0.000265627
0.0918433	0.000266607	0.000265751
0.0918984	0.000257823	0.000265981
0.0919367	0.000257362	0.000266142
0.0919378	0.000239963	0.000266146
0.0918951	0.00024192	0.000265968
0.091928	0.000282797	0.000266105
0.0920784	0.000266247	0.000266735
0.0922614	0.000263952	0.000267503
0.0923685	0.000298245	0.000267953
0.0923714	0.000279118	0.000267966
0.0923551	0.000273349	0.000267897
0.0923677	0.000282617	0.00026795
0.0923916	0.000284971	0.000268051
0.0924122	0.000285829	0.000268137
0.0924628	0.000272377	0.00026835
0.0925497	0.000276226	0.000268716
0.0926366	0.00027971	0.000269083
0.0926772	0.00025927	0.000269254
0.092693	0.000253662	0.000269321
0.0927674	0.000276639	0.000269635
0.0928651	0.000286774	0.000270048
0.0929077	0.000267621	0.000270228
0.0929395	0.000258015	0.000270362
0.0929912	0.000256141	0.000270581
0.0930228	0.00026306	0.000270715
0.0930427	0.000266222	0.0002708
0.0930891	0.000257513	0.000270996
0.0931803	0.000269596	0.000271383
0.0932549	0.000288413	0.000271699
0.0932626	0.000272856	0.000271732
0.0932764	0.000258786	0.000271791
0.0933524	0.000273589	0.000272114
0.0934342	0.000284427	0.000272462
0.0934632	0.000268046	0.000272585
0.0934989	0.000253084	0.000272737
0.0935784	0.000256535	0.000273076
0.0936545	0.000260835	0.0002734
0.0937096	0.000255748	0.000273635
0.0937536	0.000255999	0.000273823
0.0938163	0.000265288	0.000274091
0.0938733	0.000276315	0.000274334
0.0938892	0.000267887	0.000274402
0.0938962	0.000264816	0.000274432
0.0939231	0.000271588	0.000274547
0.0939422	0.000281111	0.000274629
0.0939756	0.000303161	0.000274772
0.0940825	0.000283344	0.00027523
0.0942171	0.000277222	0.000275806
0.0943266	0.000284071	0.000276276
0.0943949	0.000268643	0.00027657
0.0944117	0.000279889	0.000276642
0.0944211	0.000290725	0.000276683
0.0944984	0.00026707	0.000277015
0.094631	0.000269626	0.000277586
0.0946975	0.000304821	0.000277873
0.0947289	0.000331581	0.000278008
0.094829	0.000311185	0.00027844
0.0948687	0.000256039	0.000278612
0.0948526	0.000242059	0.000278542
0.0949456	0.000277989	0.000278944
0.0950581	0.00030467	0.00027943
0.0951074	0.000297333	0.000279644
0.0951511	0.000294462	0.000279833
0.0951909	0.000288613	0.000280006
0.0952458	0.000276835	0.000280244
0.095296	0.000260932	0.000280462
0.0953088	0.00026432	0.000280517
0.0953268	0.000271713	0.000280595
0.0952727	0.000315867	0.000280361
0.0952346	0.00041309	0.000280195
0.0954357	0.000307317	0.000281068
0.0956736	0.000249946	0.000282103
0.0957377	0.000280521	0.000282383
0.0957742	0.00030861	0.000282542
0.0958585	0.000306774	0.00028291
0.0958883	0.000271669	0.00028304
0.0959083	0.000251838	0.000283127
0.0960044	0.000265615	0.000283547
0.0960845	0.000285712	0.000283897
0.0960362	0.000242576	0.000283686
0.0959156	0.000238331	0.000283159
0.0959329	0.000305464	0.000283235
0.0960664	0.000310971	0.000283818
0.0961714	0.000298448	0.000284278
0.0962879	0.000282977	0.000284788
0.0963827	0.000255292	0.000285204
0.0964001	0.000265671	0.00028528
0.096409	0.000274753	0.00028532
0.0964369	0.000273815	0.000285442
0.0964454	0.000262059	0.000285479
0.0964586	0.000251603	0.000285537
0.0965105	0.000257887	0.000285765
0.096501	0.000291363	0.000285724
0.096473	0.000330614	0.0002856
0.0965851	0.000282759	0.000286093
0.0967635	0.000272171	0.000286879
0.0968869	0.000289386	0.000287423
0.0969942	0.000302314	0.000287896
0.0970908	0.000320568	0.000288323
0.0971437	0.000310879	0.000288557
0.0972002	0.000301033	0.000288807
0.0972186	0.000268338	0.000288888
0.0971993	0.00026105	0.000288803
0.0972949	0.000321444	0.000289227
0.097466	0.000336	0.000289985
0.0975378	0.000282314	0.000290304
0.0975277	0.000284827	0.000290259
0.0975335	0.000297703	0.000290285
0.0975697	0.00029295	0.000290446
0.0976137	0.00029259	0.000290641
0.0976585	0.000291555	0.00029084
0.09771	0.000294486	0.000291069
0.0977892	0.00028285	0.000291422
0.0979002	0.000288001	0.000291917
0.0979777	0.000310739	0.000292262
0.098006	0.000305444	0.000292389
0.0980351	0.000301223	0.000292518
0.0980638	0.000296472	0.000292647
0.0981178	0.00027994	0.000292888
0.098188	0.000270559	0.000293201
0.0982159	0.000282283	0.000293326
0.0982455	0.000299161	0.000293459
0.0982969	0.000302077	0.000293689
0.0983168	0.000285087	0.000293778
0.0983197	0.000280684	0.000293791
0.0983341	0.000282424	0.000293855
0.0983327	0.000291416	0.000293849
0.0983295	0.000302075	0.000293835
0.0983479	0.000299347	0.000293917
0.0983828	0.00030719	0.000294073
0.0984475	0.000297116	0.000294363
0.0985242	0.00029258	0.000294707
0.0986638	0.000260611	0.000295334
0.0988462	0.000248188	0.000296154
0.0989205	0.00028269	0.000296489
0.098955	0.000309673	0.000296644
0.0990285	0.0003114	0.000296976
0.0990685	0.000291061	0.000297156
0.0990368	0.000313786	0.000297013
0.0989585	0.000309472	0.00029666
0.0989535	0.000269822	0.000296637
0.0990605	0.000289296	0.00029712
0.0991961	0.000291603	0.000297732
0.0993418	0.000301021	0.00029839
0.0994855	0.000310319	0.000299041
0.0995632	0.000278755	0.000299393
0.0995825	0.000282972	0.000299481
0.0995987	0.000286452	0.000299554
0.0996395	0.000277794	0.000299739
0.099745	0.000306672	0.000300218
0.0998665	0.000324244	0.000300771
0.0999229	0.00029908	0.000301027
0.0999364	0.000303262	0.000301088
[truncated: 2 more rows]
