# Supplementary material for: Superconducting gap of H3S measured by tunnelling spectroscopy
Source: Nature. 2025 Apr 23;641(8063):619–24. doi: 10.1038/s41586-025-08895-2 (PMC12075003; doi:10.1038/s41586-025-08895-2)
Supplement: Supplementary file 5 — Source Data Fig. 5 [file 41586_2025_8895_MOESM5_ESM.xls]

## Sheet: Fig.5a
V	dI/dV-2K	V	dI/dV-20K	V	dI/dV-40K
-0.0818754	0.000123742	-0.0812286	0.000125528	-0.0808993	0.000129524
-0.0818497	0.000124749	-0.0810003	0.000130324	-0.0807791	0.000128387
-0.0818129	0.000124568	-0.0807374	0.000130839	-0.0806504	0.000126657
-0.0817513	0.000127117	-0.0805386	0.000123761	-0.0804588	0.000132249
-0.0816695	0.000127399	-0.0804289	0.000126575	-0.0802249	0.000132539
-0.0815917	0.000127267	-0.0803167	0.000130542	-0.0800364	0.000127215
-0.0815346	0.000129302	-0.080205	0.000133975	-0.0798971	0.000127861
-0.0814899	0.000130155	-0.0801261	0.000133973	-0.0797819	0.000125802
-0.0814224	0.000128506	-0.079964	0.000125604	-0.0796746	0.000124935
-0.0813507	0.000127191	-0.0798141	0.000115386	-0.0795484	0.000126083
-0.0812817	0.000126298	-0.0798337	0.000121637	-0.0794288	0.00012768
-0.081212	0.000125384	-0.0798829	0.000126762	-0.0792624	0.000135822
-0.0811005	0.000120609	-0.079771	0.000116493	-0.0790094	0.000133301
-0.0809326	0.000121264	-0.0795561	0.000115188	-0.0788333	0.000121295
-0.0808147	0.000126735	-0.0794339	0.000121886	-0.0787538	0.000120969
-0.0807575	0.000126262	-0.0793654	0.000124826	-0.0786516	0.000123063
-0.0806937	0.000125195	-0.0792451	0.000122467	-0.0785139	0.000121587
-0.0805856	0.000129015	-0.0791167	0.000120518	-0.0783446	0.000123261
-0.0804389	0.000128506	-0.0790286	0.000122498	-0.0781768	0.00012478
-0.0803481	0.000121836	-0.078874	0.000133256	-0.0779887	0.000129165
-0.0803249	0.000122491	-0.0787417	0.000146239	-0.0777937	0.00013221
-0.0801987	0.000135277	-0.0788177	0.000132337	-0.0776516	0.000129286
-0.079977	0.000136955	-0.0788527	0.000119297	-0.077484	0.000124608
-0.0799208	0.000132156	-0.0786743	0.000127803	-0.0773243	0.000118449
-0.0798802	0.000126646	-0.0783144	0.000118209	-0.0772654	0.00012231
-0.0798798	0.000128432	-0.0778926	0.000113799	-0.0771888	0.000129618
-0.0798511	0.000127	-0.0777615	0.000136739	-0.0770881	0.000133565
-0.0798182	0.000124122	-0.0778792	0.000136423	-0.0770631	0.000128768
-0.0798144	0.000127781	-0.0778755	0.000123788	-0.07707	0.000128061
-0.0798098	0.00012776	-0.0777356	0.000125068	-0.0769692	0.000141567
-0.0796967	0.000122902	-0.0775965	0.000126329	-0.0767384	0.000138246
-0.0795466	0.00012163	-0.077483	0.000124883	-0.0765562	0.000128113
-0.0794513	0.00012575	-0.0773811	0.000124818	-0.0763994	0.000123213
-0.0793953	0.000126133	-0.0773544	0.000116622	-0.0762982	0.000112186
-0.0793847	0.000128352	-0.0773835	0.000115015	-0.0763147	0.000112963
-0.0793686	0.000129512	-0.0773093	0.000123829	-0.0762654	0.000120651
-0.0793411	0.000121509	-0.0771514	0.000123789	-0.0760973	0.000117027
-0.0792539	0.000118885	-0.0770019	0.000122782	-0.0759352	0.000112269
-0.079212	0.000120641	-0.0768713	0.00012369	-0.0758206	0.000112173
-0.0791662	0.00012307	-0.076753	0.000123419	-0.075638	0.000118768
-0.079075	0.000120999	-0.0766295	0.000122727	-0.0754427	0.000123509
-0.078954	0.000121815	-0.0764553	0.000127753	-0.0752918	0.000124589
-0.0788297	0.000122253	-0.0761882	0.000123074	-0.0751031	0.000122005
-0.0787149	0.000121746	-0.0759967	0.000110437	-0.0749243	0.000117923
-0.07862	0.000123165	-0.075948	0.000111735	-0.0748213	0.000121147
-0.0785391	0.000123275	-0.0758212	0.000121363	-0.0747754	0.000119066
-0.078465	0.000124034	-0.0755957	0.000121097	-0.0747168	0.000116397
-0.0784101	0.000122819	-0.0754686	0.000110979	-0.074617	0.000117317
-0.0783605	0.000122235	-0.0754386	0.000110657	-0.0745005	0.000116692
-0.0783007	0.000122655	-0.0752954	0.000121522	-0.0743735	0.00011698
-0.0782282	0.000121837	-0.075153	0.000132078	-0.0742298	0.000115851
-0.0781322	0.000123402	-0.0751213	0.000131948	-0.0740216	0.000121128
-0.0780451	0.000125726	-0.0750181	0.000124782	-0.0737581	0.00012072
-0.0779965	0.000124108	-0.0748683	0.000121844	-0.0735569	0.000113881
-0.077957	0.000123555	-0.0747522	0.00012253	-0.0733965	0.000111881
-0.0778898	0.00012595	-0.0746355	0.000123452	-0.0732132	0.000111587
-0.0777923	0.000124966	-0.074471	0.000119936	-0.073172	0.00012303
-0.077661	0.00012148	-0.074265	0.00012014	-0.073186	0.000133222
-0.077658	0.000124975	-0.0740304	0.000117871	-0.073025	0.000124166
-0.0776489	0.000129061	-0.0737861	0.000116143	-0.0728651	0.00011441
-0.0776162	0.000124367	-0.0736664	0.000125558	-0.0727736	0.000112539
-0.0775812	0.000126344	-0.0737159	0.000118743	-0.072569	0.000121557
-0.0775613	0.000125119	-0.0737716	0.000114237	-0.0723374	0.000127287
-0.0774908	0.000124269	-0.0735679	0.000138139	-0.0722386	0.000119276
-0.0774215	0.000123215	-0.0732604	0.000150629	-0.0721713	0.000115986
-0.0773522	0.00012228	-0.0731948	0.000130002	-0.0720981	0.000112705
-0.0772735	0.000122238	-0.0731655	0.000120121	-0.0721187	0.000117469
-0.0772029	0.000122977	-0.0729504	0.000129396	-0.0720731	0.000131992
-0.0771375	0.000123249	-0.0726656	0.00013049	-0.0718696	0.000128755
-0.0770656	0.000122868	-0.0725154	0.000116524	-0.0717175	0.000119286
-0.0769975	0.000122059	-0.0724867	0.000116339	-0.0716218	0.000117063
-0.0769366	0.000122028	-0.072445	0.000117415	-0.0715178	0.00011523
-0.0768853	0.000121003	-0.0723752	0.000115981	-0.0714149	0.000113868
-0.0768397	0.000120626	-0.0722467	0.000120232	-0.0712319	0.000120248
-0.0767738	0.000122309	-0.0720499	0.000117912	-0.0709746	0.000119251
-0.0766978	0.00012288	-0.0718332	0.000117155	-0.070745	0.000115232
-0.0766347	0.000122151	-0.0716961	0.000123416	-0.0706032	0.000119217
-0.0765813	0.000122427	-0.0714761	0.000143876	-0.0704536	0.000125456
-0.0765352	0.000121977	-0.0711105	0.000145083	-0.0702608	0.000126693
-0.0764844	0.000121139	-0.0708653	0.000129608	-0.0701502	0.000118945
-0.0764178	0.000121852	-0.0706177	0.000119112	-0.0701253	0.00012036
-0.0763496	0.000122354	-0.0704592	0.000101013	-0.0700868	0.000123685
-0.0762734	0.000123772	-0.0705744	0.000105559	-0.0700048	0.000122468
-0.0761712	0.000122543	-0.0706084	0.000119871	-0.0698876	0.000124949
-0.0760923	0.000118831	-0.0704643	0.000117691	-0.0697228	0.000122589
-0.0760531	0.000119135	-0.0702851	0.000118654	-0.0695855	0.000116939
-0.0759991	0.000120975	-0.0701196	0.000120629	-0.0694803	0.000115249
-0.0759258	0.00012087	-0.0699628	0.000122202	-0.0693163	0.000119115
-0.0758507	0.000120941	-0.0697735	0.000120601	-0.0691232	0.000119877
-0.0757756	0.000121011	-0.0696295	0.000114112	-0.0689308	0.000120763
-0.0756973	0.00012143	-0.0695902	0.000117418	-0.068731	0.000120832
-0.0756291	0.000122765	-0.0695439	0.000122564	-0.0685651	0.000117333
-0.0755776	0.000122495	-0.0693662	0.000115496	-0.0684933	0.000122579
-0.0755375	0.000123347	-0.0691976	0.000107021	-0.0684746	0.000123452
-0.0754902	0.000125107	-0.0691739	0.000110762	-0.068397	0.000118948
-0.0754317	0.000116548	-0.0691498	0.000115812	-0.0682377	0.000122248
-0.0754067	0.000123168	-0.069029	0.000112395	-0.0680806	0.000125266
-0.0753938	0.000120029	-0.0688312	0.000115593	-0.0679921	0.00012125
-0.0753848	0.00012096	-0.0686643	0.000120972	-0.0678927	0.000117289
-0.0753297	0.000120422	-0.0685625	0.000120876	-0.067717	0.000120422
-0.075324	0.000120346	-0.0684427	0.000119237	-0.0675693	0.000125667
-0.0753205	0.000124354	-0.0682886	0.00012087	-0.0675062	0.00012259
-0.0752441	0.000121743	-0.0681412	0.000122823	-0.0674515	0.000120939
-0.0751587	0.000122502	-0.0680482	0.000119291	-0.0673676	0.0001221
-0.0750775	0.000122915	-0.0679867	0.000119206	-0.0672253	0.000117968
-0.0749534	0.000119307	-0.0679331	0.000118277	-0.0670612	0.00011534
-0.074811	0.00011728	-0.0678619	0.0001161	-0.0669391	0.000116635
-0.0746949	0.000117772	-0.0677324	0.000119384	-0.0668153	0.00011847
-0.0745728	0.000118916	-0.0675686	0.00011918	-0.0666646	0.000117724
-0.0744752	0.000122242	-0.0674031	0.000119099	-0.0664999	0.000118242
-0.074459	0.000115774	-0.06719	0.000115116	-0.0663481	0.000119755
-0.0744573	0.000117837	-0.0669251	0.000115451	-0.0662131	0.000119855
-0.0744039	0.00011896	-0.0667297	0.000121594	-0.0660724	0.000119445
-0.0743356	0.000120746	-0.066659	0.000116161	-0.0659261	0.000119532
-0.0742771	0.000121764	-0.0666278	0.000115164	-0.0658002	0.000121378
-0.0742076	0.000121657	-0.0665421	0.00011946	-0.0657251	0.000118218
-0.0741553	0.000119787	-0.0663918	0.000117562	-0.0656457	0.000115435
-0.074102	0.000118067	-0.0662412	0.00011532	-0.0655052	0.000118183
-0.0740288	0.00011813	-0.0661134	0.000115367	-0.0653451	0.000118816
-0.0739717	0.000119623	-0.0659427	0.000119842	-0.0652068	0.000117333
-0.0738922	0.000123688	-0.0657393	0.000120796	-0.0650738	0.000116597
-0.0737467	0.000121128	-0.065587	0.000116603	-0.0649119	0.00011865
-0.0736055	0.000117986	-0.06551	0.000119546	-0.0647416	0.000119632
-0.0735372	0.000121777	-0.0654358	0.00012326	-0.0645998	0.000118004
-0.0734964	0.000123272	-0.0652955	0.00012041	-0.0644979	0.000120067
-0.0734205	0.000121278	-0.0651366	0.00011883	-0.0644262	0.000119289
-0.0733332	0.000120275	-0.0649686	0.00011684	-0.0643244	0.000116189
-0.073256	0.000120302	-0.0647957	0.000114953	-0.0641544	0.000119357
-0.073176	0.000120614	-0.064646	0.000115291	-0.0639719	0.000120939
-0.073105	0.000121737	-0.0644941	0.000115933	-0.063844	0.000117119
-0.0730504	0.000121303	-0.0643518	0.000117246	-0.063717	0.000114267
-0.0730002	0.000121341	-0.0642196	0.000117868	-0.0635426	0.000115416
-0.0729514	0.000121252	-0.0640781	0.000117594	-0.0633889	0.000118064
-0.0728969	0.000120645	-0.0639539	0.000115508	-0.0632725	0.000117575
-0.0728267	0.00012158	-0.0638011	0.000111694	-0.0631398	0.000115859
-0.0727467	0.000121503	-0.0635735	0.000114091	-0.0629787	0.000116587
-0.0726763	0.00012043	-0.06342	0.000122399	-0.0628172	0.000117139
-0.0726057	0.000119467	-0.0633767	0.000121208	-0.0626692	0.000116447
-0.0725363	0.000118294	-0.0632855	0.000116251	-0.0625348	0.000116986
-0.0724867	0.000119	-0.0631414	0.000115655	-0.0624146	0.000116215
-0.0724188	0.000121662	-0.0630124	0.000116383	-0.0622975	0.000115847
-0.0723149	0.000120734	-0.0628859	0.000117046	-0.0621785	0.000115583
-0.0722297	0.000117849	-0.0627449	0.000116404	-0.0620674	0.000116
-0.0721878	0.000119131	-0.0626069	0.000115326	-0.0619656	0.000115588
-0.0721496	0.00012022	-0.0625247	0.000119018	-0.0618524	0.000114361
-0.0720956	0.000119774	-0.0624759	0.000120241	-0.0617047	0.000116236
-0.0720066	0.000122898	-0.0623668	0.000116166	-0.0615219	0.000114955
-0.0718562	0.00011998	-0.062206	0.000116458	-0.061337	0.000113611
-0.0717595	0.000114019	-0.0620501	0.000117095	-0.0611953	0.000115914
-0.0717561	0.000112245	-0.0619086	0.000116425	-0.061076	0.000116586
-0.0717165	0.000120638	-0.061763	0.000115556	-0.0609306	0.000115028
-0.0716215	0.000122171	-0.0616198	0.000114263	-0.0607684	0.00011477
-0.0715653	0.000119872	-0.0614958	0.000114728	-0.0606328	0.000116685
-0.0715261	0.000119396	-0.0613614	0.000116342	-0.0605258	0.000116205
-0.071469	0.000120676	-0.0612123	0.000116472	-0.0604122	0.000115293
-0.0713694	0.000117978	-0.0610817	0.0001148	-0.0602816	0.000115845
-0.0712478	0.0001172	-0.0609645	0.00011453	-0.060137	0.000115169
-0.0712012	0.000123891	-0.0608401	0.000114905	-0.0599799	0.000115567
-0.0711973	0.000122953	-0.060707	0.000114525	-0.0598161	0.000115351
-0.071177	0.000122043	-0.0605594	0.000115467	-0.0596557	0.000114747
-0.0711349	0.000121889	-0.0604009	0.000115359	-0.0595355	0.000117499
-0.0710622	0.000118938	-0.0602494	0.000114534	-0.0594676	0.000115674
-0.0709664	0.000118034	-0.0601105	0.000114865	-0.059365	0.000111589
-0.0708969	0.000119563	-0.0599782	0.000114637	-0.0592243	0.000110236
-0.0708383	0.000120199	-0.0598398	0.000113981	-0.0590959	0.000110053
-0.070764	0.000119352	-0.0597007	0.000113257	-0.0589614	0.00011038
-0.070713	0.000117932	-0.059578	0.000113949	-0.0588451	0.000112005
-0.0707125	0.000116215	-0.0594464	0.000115704	-0.0587383	0.000113182
-0.0707095	0.000120303	-0.059296	0.000115639	-0.0586071	0.000112277
-0.0706634	0.000118602	-0.0591516	0.000114956	-0.0584512	0.000113475
-0.0706065	0.000117813	-0.0590029	0.000114066	-0.0582858	0.000113718
-0.0705583	0.000117872	-0.0588433	0.000114014	-0.0581169	0.000114363
-0.0704935	0.000119588	-0.058695	0.000114851	-0.0579786	0.000117358
-0.0704099	0.000119459	-0.0585593	0.000114659	-0.057867	0.000118435
-0.0703424	0.000117735	-0.0584386	0.000115696	-0.0576578	0.000111541
-0.070292	0.00011771	-0.0583192	0.000116885	-0.0573942	0.000108599
-0.0702301	0.000118804	-0.0581694	0.0001154	-0.0572128	0.000112203
-0.0701621	0.000119248	-0.0580141	0.00011415	-0.0570781	0.00011247
-0.0700862	0.000120546	-0.0578573	0.000113047	-0.0569347	0.000112037
-0.0699927	0.000120105	-0.0576973	0.000112013	-0.0567878	0.000111829
-0.0699147	0.00011807	-0.0575567	0.000112532	-0.056646	0.000111922
-0.0698778	0.000119917	-0.0574171	0.000113093	-0.0565035	0.0001121
-0.069835	0.000122656	-0.0572686	0.000112989	-0.0563514	0.000111641
-0.0697508	0.000121248	-0.0571319	0.000111751	-0.0561992	0.000111085
-0.0696719	0.000119188	-0.0570084	0.000111752	-0.0560654	0.000112009
-0.0696135	0.000119212	-0.0568781	0.000112384	-0.0559349	0.000112865
-0.0695505	0.000119706	-0.0567388	0.000112212	-0.0557879	0.000112309
-0.0694797	0.00011945	-0.0565871	0.000113162	-0.0556331	0.000112364
-0.0693706	0.000123126	-0.056418	0.000112606	-0.0554921	0.000113468
-0.0692178	0.000122351	-0.0562551	0.000111363	-0.0553656	0.000113454
-0.069113	0.000116706	-0.0561203	0.000112479	-0.0552241	0.00011229
-0.0691105	0.000121693	-0.0559948	0.000113017	-0.0550844	0.000110715
-0.0691015	0.00011999	-0.0558432	0.000111479	-0.0549612	0.000110671
-0.0690671	0.000118424	-0.0556833	0.000110371	-0.0548159	0.000112657
-0.0690028	0.000116962	-0.0555451	0.000111065	-0.0546511	0.0001128
-0.0689524	0.00011686	-0.0554049	0.000112107	-0.0544729	0.000114252
-0.0688772	0.000119166	-0.0552474	0.000111646	-0.0542787	0.000114183
-0.0687864	0.000119871	-0.0551072	0.000109513	-0.0541158	0.000111147
-0.0687167	0.000118528	-0.0549756	0.000108446	-0.0539808	0.000110831
-0.0686491	0.000117523	-0.0548076	0.000110351	-0.0538298	0.000111913
-0.0685697	0.000117558	-0.054643	0.000112201	-0.0536857	0.000113333
-0.0685083	0.000119185	-0.054519	0.00011076	-0.0535538	0.000113959
-0.0684454	0.000121208	-0.0544008	0.00011004	-0.0533571	0.000109599
-0.0683558	0.000120586	-0.0542153	0.000115451	-0.053118	0.000108212
-0.0682767	0.000118851	-0.0539305	0.000112188	-0.0529645	0.000113353
-0.0682169	0.000119038	-0.0537128	0.000102842	-0.0528601	0.00011537
-0.0681529	0.000119679	-0.0536752	0.000107556	-0.0527329	0.000115203
-0.0680793	0.000119396	-0.0536449	0.000113334	-0.0526151	0.000114075
-0.0680218	0.000117492	-0.0535264	0.000111487	-0.0524682	0.000110982
-0.0679802	0.000117196	-0.0533878	0.000111091	-0.0522908	0.000110056
-0.0679183	0.000118855	-0.0532594	0.000111535	-0.0521402	0.000111278
-0.0678326	0.00011825	-0.0531261	0.000112566	-0.0520189	0.000110132
-0.0677097	0.000121321	-0.05298	0.000112445	-0.0519052	0.000109771
-0.0675844	0.000123985	-0.0528354	0.000112161	-0.0517746	0.000110849
-0.0675432	0.000118204	-0.0526925	0.000112062	-0.0516291	0.000110636
-0.0675139	0.000114428	-0.0525686	0.000110202	-0.0514864	0.000110128
-0.067421	0.000116248	-0.0524373	0.000108223	-0.051364	0.000111214
-0.0673396	0.000118953	-0.052266	0.000109306	-0.0512422	0.000112542
-0.067285	0.000119369	-0.052104	0.000110875	-0.0510861	0.000111047
-0.0672116	0.000118072	-0.0519708	0.000110216	-0.0509238	0.000109808
-0.0671094	0.000119499	-0.0518326	0.000109333	-0.0507766	0.000109919
-0.0670035	0.000120477	-0.0516852	0.000109067	-0.0506313	0.000109894
-0.0669194	0.000119365	-0.051545	0.000109369	-0.050486	0.00010987
-0.066837	0.000118541	-0.0514001	0.000110173	-0.0503719	0.000107106
-0.0667614	0.000116979	-0.0512539	0.000110741	-0.0503161	0.000108965
-0.0667154	0.000118159	-0.0511247	0.000109911	-0.0502524	0.000112081
-0.0666702	0.000119413	-0.0509815	0.000108254	-0.0501143	0.000109146
-0.0666499	0.000120616	-0.0508167	0.000108111	-0.0499342	0.000109328
-0.0666399	0.000121945	-0.0506531	0.000108082	-0.0497787	0.00011127
-0.0666397	0.000117645	-0.050491	0.00010791	-0.0496559	0.000110706
-0.0665837	0.000118891	-0.0503347	0.000108169	-0.0495157	0.000108995
-0.0665058	0.000118079	-0.0501853	0.000107883	-0.0493607	0.000108219
-0.0664259	0.000117399	-0.0500449	0.000108277	-0.0492189	0.000108528
-0.0662862	0.000111866	-0.0499013	0.000109046	-0.0490741	0.000109185
-0.0660787	0.000111977	-0.049753	0.000109333	-0.0489353	0.000110165
-0.0659532	0.000118985	-0.0496119	0.000109048	-0.0488096	0.000110211
-0.0659144	0.000118614	-0.0494707	0.000108814	-0.0486769	0.000109736
-0.0658717	0.00011793	-0.0493271	0.000108738	-0.0485361	0.000109866
-0.0658231	0.000117759	-0.0491884	0.000109022	-0.0483921	0.000109732
-0.0657679	0.000117044	-0.0490529	0.000109096	-0.0482472	0.000109649
-0.0657027	0.000117223	-0.048907	0.000108425	-0.0481048	0.000109761
-0.0656638	0.000119722	-0.0487537	0.00010825	-0.0479475	0.000111246
-0.0653078	0.000118866	-0.0486176	0.000109328	-0.0477662	0.000110679
-0.0652218	0.000116626	-0.0484983	0.000109194	-0.0476003	0.000108618
-0.0651166	0.000115869	-0.0483678	0.000108304	-0.0474563	0.000108533
-0.0650366	0.000117347	-0.0482175	0.000108956	-0.0472906	0.00011036
-0.0649544	0.000119255	-0.0480541	0.000108563	-0.0471262	0.000111982
-0.0648494	0.000118953	-0.047896	0.000107628	-0.0469946	0.000110979
-0.0648066	0.000121029	-0.0477534	0.00010796	-0.0468576	0.00010979
-0.0647825	0.000118906	-0.0476034	0.000109029	-0.0467205	0.000108361
-0.0647776	0.000115427	-0.0474426	0.000109134	-0.0465889	0.000107623
-0.064773	0.000117731	-0.0472855	0.000108941	-0.0464395	0.000108259
-0.064721	0.000115987	-0.0471351	0.000109262	-0.0462963	0.000109222
-0.0646816	0.000115524	-0.0469963	0.000108627	-0.0461745	0.000108534
-0.0646282	0.000116328	-0.0468624	0.000108461	-0.0460448	0.000107442
-0.0645644	0.000116161	-0.0467141	0.000109533	-0.045885	0.000108705
-0.0644936	0.000116639	-0.0465527	0.000109474	-0.0457203	0.000109391
-0.0644174	0.000116608	-0.0463983	0.000108787	-0.0455804	0.000108056
-0.0643366	0.00011701	-0.0462461	0.00010839	-0.0454471	0.000107453
-0.0642678	0.000118418	-0.0460871	0.000108491	-0.0452943	0.000108386
-0.064218	0.000118129	-0.0459399	0.000109413	-0.0451323	0.000108492
-0.0641429	0.000115687	-0.0457996	0.000109955	-0.0449673	0.000108887
-0.0640499	0.000114712	-0.04565	0.000109719	-0.0448159	0.000110196
-0.063976	0.000115436	-0.0455092	0.000108648	-0.0446921	0.000109364
-0.0639044	0.000116039	-0.0453721	0.00010806	-0.0445629	0.000108328
-0.0638265	0.000116052	-0.0452265	0.000108083	-0.0444163	0.000108583
-0.0637595	0.000115049	-0.0450748	0.000107673	-0.0442563	0.000107852
-0.0637101	0.000115626	-0.0449171	0.000107671	-0.0440824	0.00010816
-0.06365	0.000117292	-0.0447656	0.000108095	-0.0439314	0.000110051
-0.0635873	0.000118593	-0.0446287	0.00010736	-0.0438111	0.000109678
-0.0635383	0.000118698	-0.0445032	0.000107569	-0.0436648	0.000107548
-0.0634734	0.000117389	-0.0443624	0.000109179	-0.0434853	0.000107822
-0.0634101	0.000115816	-0.0441944	0.000108567	-0.0433111	0.000108421
-0.0633721	0.00011657	-0.0440371	0.000106913	-0.0431721	0.000106141
-0.0633265	0.000118167	-0.0438916	0.000106416	-0.0430695	0.000106804
-0.0632526	0.000117137	-0.0437359	0.00010681	-0.0429453	0.000109674
-0.0631641	0.000117403	-0.0435944	0.000108114	-0.0427874	0.000109623
-0.063075	0.000117585	-0.0434596	0.000109025	-0.0426435	0.000108192
-0.0629987	0.00011655	-0.0433116	0.00010883	-0.0425067	0.000107563
-0.0629334	0.000116571	-0.043172	0.000107865	-0.0423639	0.00010731
-0.0628677	0.000116627	-0.043027	0.000106732	-0.0422189	0.000106953
-0.0627993	0.000116435	-0.0428502	0.00010805	-0.0420705	0.000106794
-0.0627369	0.000115642	-0.0426763	0.000109354	-0.0419198	0.000106505
-0.0626705	0.000114596	-0.0425346	0.000108157	-0.0417626	0.000106686
-0.0625746	0.000116185	-0.0424046	0.000108021	-0.0416189	0.000107754
-0.0624696	0.000116871	-0.0422784	0.000107529	-0.0414749	0.000109132
-0.0623803	0.000116139	-0.0421357	0.000106017	-0.0413068	0.000108554
-0.0623056	0.000116719	-0.0419657	0.000106454	-0.0411414	0.000107629
-0.0622533	0.000115232	-0.0418014	0.000107212	-0.0409858	0.000107577
-0.0622115	0.00011479	-0.0416617	0.000106084	-0.0408259	0.00010789
-0.0621617	0.000115043	-0.0415297	0.000105704	-0.0406766	0.000108896
-0.0621199	0.000115952	-0.0413716	0.000107432	-0.0405294	0.000109986
-0.0620706	0.000117718	-0.0412	0.000107928	-0.0403619	0.000109416
-0.0619973	0.000117242	-0.0410446	0.000107152	-0.0401955	0.000108632
-0.0619297	0.00011618	-0.0409081	0.000107834	-0.0400219	0.000107514
-0.0618755	0.000116375	-0.040783	0.000107712	-0.0398659	0.000104724
-0.0618136	0.000117333	-0.0406334	0.000105949	-0.0397551	0.000105505
-0.061728	0.000116158	-0.0404446	0.000107076	-0.0396261	0.000108035
-0.0616461	0.000114541	-0.040264	0.000108585	-0.0394658	0.000107943
-0.0615821	0.000114593	-0.0401132	0.00010789	-0.0393077	0.000107649
-0.0615092	0.000115484	-0.039835	9.9217e-05	-0.0391673	0.000108655
-0.0614409	0.000116697	-0.0394788	9.51938e-05	-0.0390409	0.000108695
-0.0614083	0.000114691	-0.0394018	0.000108946	-0.0388984	0.00010761
-0.0613802	0.000113315	-0.0395059	0.000112635	-0.0387419	0.000107488
-0.0613095	0.000115682	-0.0394747	0.000105877	-0.0385884	0.000107599
-0.061215	0.000115834	-0.0393326	0.000107233	-0.0384395	0.000107342
-0.0611335	0.000114786	-0.0391748	0.000107262	-0.0382795	0.000106372
-0.0610697	0.00011533	-0.0390203	0.000107019	-0.0381091	0.000106044
-0.0609973	0.000116759	-0.0388601	0.000106438	-0.037961	0.000107286
-0.0609015	0.000116054	-0.0387009	0.000105643	-0.0378283	0.000107519
-0.060817	0.000114242	-0.0385654	0.000106592	-0.037681	0.000106707
-0.0607609	0.000114981	-0.0384218	0.000108484	-0.0375299	0.000106043
-0.0607027	0.000116004	-0.0382556	0.000108446	-0.0373655	0.000104637
-0.0606356	0.000116168	-0.0381099	0.000106646	-0.0371684	0.000105579
-0.0605806	0.000115213	-0.0379711	0.000105693	-0.0369797	0.000106924
-0.0605067	0.00011283	-0.0378116	0.000106234	-0.0368202	0.000106149
-0.0604034	0.000112856	-0.0376566	0.000106985	-0.0366812	0.000106925
-0.060302	0.000113029	-0.0375004	0.000108039	-0.0365504	0.000107205
-0.060204	0.000112921	-0.0373348	0.000108246	-0.0364024	0.000106254
-0.0601265	0.00011449	-0.0371802	0.000107555	-0.0362497	0.000105479
-0.0600599	0.000115255	-0.03705	0.000108696	-0.0361122	0.00010587
-0.0599945	0.000116057	-0.0369287	0.000109345	-0.0359973	0.000104502
-0.0599419	0.000115749	-0.036784	0.000108216	-0.0358996	0.000104538
-0.05988	0.00011469	-0.0366291	0.000107724	-0.0357754	0.000106766
-0.0598047	0.000114756	-0.0364788	0.000107652	-0.0356209	0.000106531
-0.0597127	0.000113444	-0.036328	0.000107612	-0.035464	0.000106445
-0.0596127	0.000112734	-0.0361839	0.00010805	-0.0353052	0.000106249
-0.0595314	0.000113611	-0.0360439	0.000108244	-0.035142	0.000106374
-0.0594672	0.000113053	-0.0358977	0.00010797	-0.0349608	0.000105265
-0.0594315	0.000114885	-0.035732	0.000109336	-0.0347581	0.000105668
-0.0594069	0.000115936	-0.035563	0.000110231	-0.0345763	0.000107415
-0.0593529	0.000114415	-0.0354182	0.000109192	-0.034465	0.000103723
-0.0592727	0.000115163	-0.0352743	0.000108321	-0.03439	0.000103078
-0.0591864	0.000115339	-0.0351194	0.000108215	-0.0342717	0.000105761
-0.0591161	0.000114061	-0.0349692	0.000108578	-0.0341152	0.000105538
-0.0590486	0.000113169	-0.034816	0.000109292	-0.0339541	0.000105637
-0.0589607	0.000114028	-0.0346722	0.000110557	-0.0337983	0.000106076
-0.0588757	0.000115045	-0.0345392	0.000111165	-0.0336482	0.000106148
-0.0588082	0.000114547	-0.0343845	0.000110063	-0.0334836	0.000105235
-0.0587383	0.000113899	-0.0342363	0.000108163	-0.033315	0.000104448
-0.0586645	0.000113539	-0.0341106	0.000108233	-0.0331665	0.000105134
-0.058591	0.000113243	-0.0339654	0.000110048	-0.0330256	0.000105363
-0.0585128	0.000113336	-0.0338126	0.000111003	-0.0328834	0.000105463
-0.0584366	0.000113577	-0.0336754	0.000110784	-0.0327472	0.000105104
-0.0583676	0.000113191	-0.0335351	0.000110386	-0.032609	0.000104689
-0.0582935	0.000112442	-0.0333987	0.000109544	-0.0324272	0.000107811
-0.0582035	0.000113034	-0.0332622	0.000108863	-0.0322191	0.00010857
-0.0581162	0.000113788	-0.0331058	0.000109787	-0.0320645	0.000104955
-0.0580486	0.000112846	-0.0329465	0.000110329	-0.0319545	0.000105082
-0.0579845	0.000112297	-0.0328066	0.000109253	-0.0318282	0.000106609
-0.0579071	0.00011288	-0.0326777	0.000109171	-0.0316713	0.000105792
-0.0578283	0.000113297	-0.0325354	0.000110258	-0.0315143	0.000104814
-0.0577699	0.000111936	-0.0323787	0.000110092	-0.0313458	0.000103297
-0.0577176	0.000111212	-0.0322238	0.000109718	-0.0311713	0.000101939
-0.0576419	0.00011245	-0.0320769	0.000109995	-0.0310286	0.000102846
-0.0575598	0.000113061	-0.0319369	0.000109724	-0.0308909	0.000103591
-0.057508	0.000111055	-0.0317945	0.000109331	-0.0307401	0.000103356
-0.0574682	0.000110094	-0.0316347	0.000110391	-0.030572	0.000104451
-0.0574263	0.000109209	-0.0314743	0.000111213	-0.0304049	0.000105421
-0.0573916	0.000109083	-0.031333	0.000110494	-0.0302659	0.000104325
-0.0569797	0.000113852	-0.0311999	0.000110522	-0.0301285	0.000103559
-0.0569625	0.000108168	-0.0310643	0.00011078	-0.0299812	0.000103409
-0.0568815	0.000107421	-0.0309156	0.000110028	-0.0298349	0.000103354
-0.0568314	0.000109034	-0.0307672	0.000109087	-0.0296903	0.000103153
-0.0567538	0.00011332	-0.0306121	0.000107873	-0.0295353	0.000102333
-0.0566575	0.000115866	-0.0304493	0.000107067	-0.0293748	0.00010175
-0.0565866	0.000116367	-0.0303001	0.000107363	-0.0292286	0.000102168
-0.0564816	0.000113942	-0.0301495	0.000107859	-0.0291012	0.000101237
-0.0563759	0.000111408	-0.0300037	0.00010861	-0.0289555	9.93977e-05
-0.0562681	0.000109055	-0.0298652	0.000108915	-0.0287721	9.99268e-05
-0.0560629	0.000111224	-0.0297116	0.000108097	-0.0285752	9.95508e-05
-0.0560531	0.00011586	-0.0295561	0.000107265	-0.0283793	9.90128e-05
-0.0560139	0.000110933	-0.029409	0.000107172	-0.0282221	0.000100883
-0.0559382	0.000112961	-0.0292512	0.000107966	-0.0280973	0.000100793
-0.0558509	0.000113885	-0.0290821	0.000107823	-0.0279709	0.000100624
-0.0557789	0.000113529	-0.0289262	0.000106521	-0.0278334	0.000101252
-0.0557125	0.000113674	-0.028779	0.000106068	-0.0276751	0.000100489
-0.0556752	0.000111245	-0.0286384	0.000104955	-0.027514	9.97651e-05
-0.0556509	0.00011014	-0.0285023	0.000104358	-0.0273555	9.93423e-05
-0.0555931	0.000111812	-0.0283538	0.000104625	-0.0271921	9.91822e-05
-0.0554987	0.000110463	-0.0282061	0.000104901	-0.0270203	9.85625e-05
-0.0553844	0.000110691	-0.0280545	0.000105579	-0.0268476	9.78667e-05
-0.0552819	0.000111827	-0.0278785	0.000104515	-0.0266869	9.79895e-05
-0.0551957	0.000111672	-0.0277065	0.000102906	-0.0265322	9.77051e-05
-0.0551263	0.000112873	-0.0275555	0.000102956	-0.0263649	9.67637e-05
-0.0550637	0.000113622	-0.0273999	0.000103385	-0.02618	9.68362e-05
-0.0549839	0.000112903	-0.0272266	0.000102602	-0.0259923	9.6737e-05
-0.0549048	0.000112061	-0.0270516	0.000101768	-0.0258072	9.6432e-05
-0.0548439	0.000112768	-0.0268878	0.000101791	-0.0256259	9.63978e-05
-0.0547889	0.000113034	-0.026727	0.000101591	-0.0254729	9.4445e-05
-0.0547314	0.00011307	-0.026538	9.9722e-05	-0.0253374	9.3843e-05
-0.0546645	0.000113962	-0.0263623	9.65702e-05	-0.0251753	9.48591e-05
-0.0545886	0.000114034	-0.0262296	9.65109e-05	-0.0249898	9.44307e-05
-0.0545376	0.000111881	-0.026025	0.00010167	-0.0248146	9.32366e-05
-0.0544913	0.000110378	-0.0256987	9.86044e-05	-0.0246387	9.22576e-05
-0.0544272	0.000110254	-0.0253726	9.50379e-05	-0.0244427	9.23216e-05
-0.0543576	0.000109721	-0.0251661	9.88915e-05	-0.0242434	9.21979e-05
-0.0542688	0.000110765	-0.0250781	9.53894e-05	-0.0240501	9.16642e-05
-0.0541815	0.000111832	-0.0249775	9.20978e-05	-0.0238606	9.1426e-05
-0.0541142	0.000111257	-0.0248694	8.87626e-05	-0.0236846	9.03129e-05
-0.0540655	0.000112196	-0.0248436	9.00734e-05	-0.0235259	9.02792e-05
-0.0540262	0.00011241	-0.024776	9.44404e-05	-0.0233617	9.05815e-05
-0.053964	0.000110792	-0.0246216	9.3505e-05	-0.0231751	8.97394e-05
-0.0538853	0.000110441	-0.0244554	9.31192e-05	-0.0229893	8.86752e-05
-0.053811	0.000110465	-0.0242729	9.19719e-05	-0.0228088	8.80762e-05
-0.0537349	0.000110655	-0.0240945	9.03442e-05	-0.0226206	8.77768e-05
-0.0536602	0.00011094	-0.0239391	9.01792e-05	-0.0224236	8.71329e-05
-0.0535747	0.000112214	-0.0237783	9.02942e-05	-0.0222185	8.6802e-05
-0.0534725	0.000112042	-0.0236122	9.01224e-05	-0.0220281	8.72026e-05
-0.0533876	0.000110345	-0.0234447	8.99901e-05	-0.0218598	8.64596e-05
-0.0533115	0.000109525	-0.0232537	8.87586e-05	-0.0216893	8.5773e-05
-0.0532146	0.000110389	-0.0230641	8.72023e-05	-0.021515	8.51441e-05
-0.053115	0.000110973	-0.0228931	8.68178e-05	-0.0213445	8.48074e-05
-0.0530363	0.000109828	-0.0227084	8.71118e-05	-0.021177	8.4241e-05
-0.0529827	0.000110726	-0.0225047	8.64904e-05	-0.0210068	8.36827e-05
-0.0529394	0.000110838	-0.0223166	8.48894e-05	-0.0208166	8.40457e-05
-0.0528804	0.000109729	-0.0221517	8.46246e-05	-0.0206132	8.37858e-05
-0.0527903	0.000111162	-0.0219754	8.49069e-05	-0.0204159	8.3156e-05
-0.052695	0.000112065	-0.0217762	8.41485e-05	-0.0202162	8.25621e-05
-0.0526069	0.000112443	-0.0215813	8.30003e-05	-0.0200157	8.18844e-05
-0.0525342	0.000114035	-0.0213988	8.25977e-05	-0.0198125	8.12384e-05
-0.0524941	0.000112862	-0.021205	8.26719e-05	-0.0196121	8.03157e-05
-0.0524431	0.000110976	-0.021006	8.25161e-05	-0.0194318	8.03533e-05
-0.0523467	0.000112881	-0.0208254	8.14055e-05	-0.0192443	8.07439e-05
-0.052213	0.000111634	-0.0206531	8.08531e-05	-0.0190328	8.01287e-05
-0.0520894	0.000109427	-0.0204747	8.05812e-05	-0.0188268	7.92346e-05
-0.0520092	0.000110784	-0.0202822	7.9822e-05	-0.0186341	7.90219e-05
-0.051939	0.000111446	-0.0200654	7.99367e-05	-0.0184397	7.87303e-05
-0.0518538	0.000110864	-0.0198332	7.9449e-05	-0.018235	7.81161e-05
-0.0517709	0.000110021	-0.0196108	7.84108e-05	-0.0180328	7.72531e-05
-0.0517026	0.000110379	-0.0194021	7.80909e-05	-0.0178326	7.66358e-05
-0.0516463	0.000109751	-0.019209	7.70044e-05	-0.0176099	7.68562e-05
-0.0515755	0.00010811	-0.0190202	7.62952e-05	-0.0173795	7.67614e-05
-0.0514808	0.000108274	-0.0188145	7.61547e-05	-0.0171665	7.58931e-05
-0.0513886	0.000108603	-0.018601	7.57748e-05	-0.0169627	7.55195e-05
-0.051294	0.000109171	-0.0183963	7.49427e-05	-0.0167622	7.49263e-05
-0.0512056	0.000110159	-0.018199	7.45267e-05	-0.0165552	7.42427e-05
-0.0511315	0.000110042	-0.0179923	7.43991e-05	-0.016337	7.38676e-05
-0.0510694	0.000110861	-0.0177829	7.42075e-05	-0.0161137	7.34015e-05
-0.0510201	0.000110675	-0.0175799	7.37143e-05	-0.0158749	7.3446e-05
-0.0509858	0.000111678	-0.0173628	7.28733e-05	-0.0156416	7.36625e-05
-0.0509474	0.000113182	-0.0171355	7.22553e-05	-0.0154375	7.2774e-05
-0.0508629	0.00011086	-0.016912	7.18812e-05	-0.0152134	7.14585e-05
-0.0507691	0.000109158	-0.0166785	7.18005e-05	-0.0149516	7.12872e-05
-0.0507085	0.000110169	-0.016447	7.17936e-05	-0.014705	7.16159e-05
-0.0506647	0.000109875	-0.0162351	7.1042e-05	-0.0144988	7.05127e-05
-0.0506073	0.000108588	-0.0160236	7.04606e-05	-0.0142847	6.94185e-05
-0.0505514	0.000107071	-0.0157815	7.08777e-05	-0.0140426	6.90829e-05
-0.0505204	0.000107542	-0.0155246	7.07728e-05	-0.0138055	6.89537e-05
-0.050471	0.000109614	-0.0152957	6.9624e-05	-0.0135846	6.82301e-05
-0.0503943	0.000109446	-0.0150887	6.93452e-05	-0.0133707	6.78476e-05
-0.0503196	0.0001091	-0.0148777	6.91392e-05	-0.0131433	6.78376e-05
-0.0502546	0.000109521	-0.0146462	6.83907e-05	-0.0128986	6.73581e-05
-0.050168	0.000111857	-0.0143903	6.83156e-05	-0.0126514	6.68577e-05
-0.05002	0.000109202	-0.0141354	6.82808e-05	-0.0124156	6.6763e-05
-0.0498816	0.000105632	-0.0139035	6.74526e-05	-0.012178	6.67039e-05
-0.0498192	0.000107943	-0.0136751	6.6893e-05	-0.0119298	6.63725e-05
-0.0497787	0.000108785	-0.0134372	6.65237e-05	-0.0116948	6.55437e-05
-0.0497242	0.000108508	-0.0131947	6.61082e-05	-0.0114658	6.50432e-05
-0.0496632	0.000108746	-0.0129504	6.56599e-05	-0.0112164	6.50726e-05
-0.0495913	0.000108146	-0.0126908	6.49143e-05	-0.0109612	6.49529e-05
-0.0494978	0.000109265	-0.0124269	6.41469e-05	-0.0107239	6.42534e-05
-0.0494345	0.000112657	-0.0121808	6.39755e-05	-0.010484	6.3634e-05
-0.0494266	0.000111598	-0.0119332	6.38136e-05	-0.0102287	6.33347e-05
-0.0493925	0.000108662	-0.0116819	6.35969e-05	-0.00998441	6.33562e-05
-0.0493209	0.000108594	-0.0114311	6.33178e-05	-0.00974112	6.33519e-05
-0.0492394	0.000107802	-0.0111662	6.27589e-05	-0.00947329	6.27645e-05
-0.0491441	0.000108061	-0.0108977	6.21817e-05	-0.00921205	6.18648e-05
-0.049045	0.000108017	-0.0106278	6.1691e-05	-0.00896514	6.14789e-05
-0.0489493	0.000107696	-0.0103696	6.07721e-05	-0.00870528	6.13671e-05
-0.0488632	0.000108118	-0.0101115	6.00511e-05	-0.00844254	6.12128e-05
-0.0487808	0.000108283	-0.00984146	5.94914e-05	-0.00818411	6.09044e-05
-0.0486988	0.000108465	-0.00956536	5.89196e-05	-0.00792629	6.0671e-05
-0.0486196	0.000108449	-0.00929161	5.81676e-05	-0.00766854	6.03828e-05
-0.0485399	0.00010841	-0.00901319	5.74814e-05	-0.00740748	6.00805e-05
-0.0484466	0.00010951	-0.00872573	5.68699e-05	-0.00714024	5.98739e-05
-0.0483305	0.000108777	-0.00843612	5.63446e-05	-0.00687075	5.966e-05
-0.0482499	0.000105127	-0.00814238	5.5803e-05	-0.00660077	5.94104e-05
-0.0482386	0.000106825	-0.00784245	5.52597e-05	-0.00632255	5.90382e-05
-0.0482173	0.000109619	-0.00755666	5.42913e-05	-0.00604603	5.85409e-05
-0.0481509	0.000108778	-0.00726068	5.33591e-05	-0.00577202	5.8196e-05
-0.0480902	0.00010739	-0.00694433	5.26637e-05	-0.00549215	5.79197e-05
-0.0480475	0.000107469	-0.00662516	5.20121e-05	-0.00522041	5.77978e-05
-0.0479877	0.000108973	-0.00630775	5.11927e-05	-0.00495368	5.75242e-05
-0.0479061	0.000108708	-0.00598042	5.04508e-05	-0.00468075	5.72453e-05
-0.0478375	0.000107344	-0.00565993	4.9437e-05	-0.0044001	5.70901e-05
-0.0477794	0.000106901	-0.00533932	4.86459e-05	-0.00409746	5.65406e-05
-0.0476973	0.000108359	-0.00500479	4.79373e-05	-0.0037877	5.60401e-05
-0.047599	0.000108481	-0.00466422	4.72989e-05	-0.00351491	5.63371e-05
-0.0475112	0.000107752	-0.004325	4.65101e-05	-0.00325445	5.64165e-05
-0.0474382	0.000108188	-0.00398085	4.58268e-05	-0.00297839	5.618e-05
-0.0473465	0.000110247	-0.00362979	4.51189e-05	-0.00269933	5.59679e-05
-0.0472385	0.000110876	-0.00328234	4.46004e-05	-0.00240793	5.55617e-05
-0.0471457	0.000110263	-0.00293097	4.40375e-05	-0.00209545	5.55543e-05
-0.0470535	0.000109771	-0.00257574	4.35438e-05	-0.00178959	5.56645e-05
-0.0469602	0.000109328	-0.00221652	4.30087e-05	-0.00149894	5.54608e-05
-0.0468775	0.000109732	-0.00186621	4.26778e-05	-0.00120981	5.53183e-05
-0.0468023	0.000109545	-0.00150398	4.24403e-05	-0.000922562	5.51087e-05
-0.046735	0.000109977	-0.00114408	4.22703e-05	-0.000641422	5.50445e-05
-0.0466834	0.000109131	-0.000787362	4.20263e-05	-0.000357698	5.50317e-05
-0.0466246	0.000107848	-0.000438507	4.19089e-05	-7.16227e-05	5.49719e-05
-0.0465515	0.000107614	-7.899e-05	4.19094e-05	0.000221324	5.50607e-05
-0.046487	0.000108041	0.000278461	4.19263e-05	0.000513594	5.51381e-05
-0.0464114	0.000109446	0.000639909	4.2006e-05	0.000800036	5.5111e-05
-0.0463182	0.000109396	0.000986881	4.22196e-05	0.00108368	5.51333e-05
-0.0462501	0.000107271	0.00134255	4.26106e-05	0.00137014	5.52333e-05
-0.0461933	0.000106226	0.00170055	4.29007e-05	0.00166844	5.5091e-05
-0.0461058	0.000107524	0.00206646	4.33825e-05	0.0019687	5.49678e-05
-0.0460111	0.000108183	0.00242245	4.38884e-05	0.00224198	5.53531e-05
-0.0459246	0.000108238	0.00277613	4.45014e-05	0.00250653	5.56413e-05
-0.0458539	0.000109465	0.00311736	4.51608e-05	0.00278369	5.56412e-05
-0.0458012	0.000109327	0.00345636	4.59699e-05	0.00307833	5.60462e-05
-0.0457387	0.000108466	0.0037969	4.66248e-05	0.00336961	5.64417e-05
-0.0456501	0.000109686	0.00413979	4.75014e-05	0.00363155	5.62413e-05
-0.0455412	0.000109246	0.00448478	4.82046e-05	0.0038927	5.60952e-05
-0.0454469	0.000107558	0.00482144	4.89558e-05	0.00417423	5.63922e-05
-0.0453732	0.000107576	0.0051498	4.97026e-05	0.00445537	5.66418e-05
-0.0453074	0.000106958	0.00547683	5.0634e-05	0.00473727	5.69724e-05
-0.045256	0.000107451	0.00580051	5.14653e-05	0.00501073	5.74086e-05
-0.045183	0.000109813	0.00611694	5.23851e-05	0.00527395	5.77036e-05
-0.0450904	0.000110495	0.00642501	5.32941e-05	0.00554734	5.77399e-05
-0.045003	0.000110813	0.00672366	5.42574e-05	0.00583291	5.80884e-05
-0.0448924	0.000109319	0.00702547	5.50039e-05	0.00611328	5.84794e-05
-0.0448086	0.000105553	0.00732112	5.58141e-05	0.0063762	5.85238e-05
-0.044783	0.000106388	0.0076179	5.64645e-05	0.00663034	5.87406e-05
-0.0447429	0.000108513	0.00791318	5.72546e-05	0.00689759	5.93521e-05
-0.0446653	0.000107663	0.00820016	5.80764e-05	0.00718064	5.95179e-05
-0.0445692	0.000108223	0.00847566	5.88306e-05	0.00746397	5.97318e-05
-0.0444771	0.000109025	0.00875759	5.93179e-05	0.00774385	5.99798e-05
-0.0444057	0.000108202	0.00903674	5.98587e-05	0.00803262	6.05306e-05
-0.0443506	0.000108686	0.00930566	6.05269e-05	0.00831903	6.10356e-05
-0.0442939	0.000109367	0.00956233	6.10349e-05	0.00857717	6.08847e-05
-0.0442202	0.000108699	0.00981717	6.14931e-05	0.0088193	6.11201e-05
-0.0441439	0.000108182	0.0100791	6.22747e-05	0.0090714	6.16943e-05
-0.0440702	0.000107916	0.0103436	6.28621e-05	0.00932611	6.21054e-05
-0.0439935	0.000107866	0.0105931	6.31612e-05	0.00958811	6.28353e-05
-0.0438857	0.000105581	0.0108441	6.33713e-05	0.00986694	6.30341e-05
-0.0432684	0.000112397	0.0111077	6.40147e-05	0.0101344	6.29454e-05
-0.0432338	0.000109099	0.0113634	6.47402e-05	0.0103746	6.35265e-05
-0.0432284	0.000109559	0.0116124	6.54467e-05	0.0106055	6.39772e-05
-0.0432083	0.000105762	0.0118591	6.60886e-05	0.0108375	6.43199e-05
-0.0431574	0.000108251	0.0120872	6.62882e-05	0.0110701	6.47685e-05
-0.0431184	0.000112323	0.0123243	6.62129e-05	0.0113001	6.51995e-05
-0.0431164	0.000110427	0.0125783	6.66721e-05	0.0115282	6.56757e-05
-0.043108	0.000113244	0.0128279	6.71655e-05	0.0117583	6.60096e-05
-0.0430416	0.000109824	0.0130695	6.75155e-05	0.012	6.68084e-05
-0.0429757	0.00010842	0.0132996	6.81196e-05	0.0122546	6.71195e-05
-0.0429147	0.000107545	0.0135215	6.85939e-05	0.0124973	6.71117e-05
-0.0428408	0.000107631	0.0137578	6.85721e-05	0.0127208	6.76286e-05
-0.0427676	0.000107761	0.0140059	6.8959e-05	0.0129426	6.82205e-05
-0.0426913	0.000108154	0.0142438	6.95696e-05	0.0131919	6.79373e-05
-0.0426043	0.000107721	0.0144701	6.9915e-05	0.0134623	6.83176e-05
-0.0425189	0.000107122	0.0146931	7.02902e-05	0.0137099	6.92797e-05
-0.0424528	0.000107998	0.0149186	7.0847e-05	0.0139361	6.97248e-05
-0.0424077	0.000107265	0.0151499	7.11232e-05	0.0141716	6.98111e-05
-0.0423722	0.000107307	0.0153728	7.11512e-05	0.0144068	6.99024e-05
-0.0423335	0.000107616	0.0155894	7.13683e-05	0.01463	7.03266e-05
-0.0422821	0.000106968	0.0158125	7.18925e-05	0.0148539	7.08828e-05
-0.0421948	0.000109174	0.0160132	7.30358e-05	0.0150749	7.14278e-05
-0.0420771	0.000108903	0.0162002	7.39471e-05	0.015295	7.20787e-05
-0.0419923	0.00010594	0.0164313	7.32536e-05	0.0155052	7.29243e-05
-0.0419417	0.000105777	0.0166821	7.31875e-05	0.0156991	7.33404e-05
-0.0418583	0.00010824	0.0169104	7.38643e-05	0.0159173	7.28978e-05
-0.0417616	0.000109545	0.0171319	7.44397e-05	0.0161621	7.34052e-05
-0.0417094	0.000107312	0.0173498	7.50307e-05	0.0163974	7.41289e-05
-0.0416682	0.000106157	0.0176103	7.76351e-05	0.0166146	7.42912e-05
-0.0416069	0.000106477	0.0179797	7.59143e-05	0.0168241	7.46756e-05
-0.0415376	0.000106192	0.0183264	7.29788e-05	0.0170326	7.51108e-05
-0.0414522	0.000107162	0.0184446	7.83705e-05	0.0172295	7.58612e-05
-0.0413809	0.000109104	0.0184559	8.0736e-05	0.017417	7.63995e-05
-0.0413209	0.000110374	0.0185864	7.81318e-05	0.0176163	7.64238e-05
-0.0412202	0.000108438	0.0187922	7.84239e-05	0.0178261	7.69128e-05
-0.0411157	0.000106667	0.0190021	7.85074e-05	0.0180419	7.70999e-05
-0.0410202	0.000105755	0.0192183	7.89027e-05	0.0182774	7.82191e-05
-0.0409007	0.000106641	0.0194301	7.93919e-05	0.0185019	7.95634e-05
-0.0407903	0.000108112	0.0196286	7.93751e-05	0.0186931	7.96937e-05
-0.0406993	0.000108174	0.0198116	7.99476e-05	0.0189001	7.92014e-05
-0.0406144	0.000108686	0.0199973	8.07954e-05	0.0191235	7.93618e-05
-0.04055	0.000107576	0.0201862	8.13638e-05	0.0193338	7.99913e-05
-0.0404767	0.00010596	0.020368	8.17242e-05	0.0195407	8.06196e-05
-0.0403763	0.000106322	0.020537	8.25371e-05	0.0197476	8.11363e-05
-0.0402877	0.000107497	0.0207111	8.38298e-05	0.0199467	8.14005e-05
-0.040223	0.000106877	0.0209109	8.38035e-05	0.0201391	8.18801e-05
-0.0401722	0.000107323	0.0211183	8.4162e-05	0.0203363	8.27177e-05
-0.0401472	0.000105758	0.0213225	8.45845e-05	0.0205477	8.28117e-05
-0.0401248	0.000104566	0.0215294	8.52547e-05	0.0207509	8.25049e-05
-0.0400576	0.000106728	0.0217266	8.6234e-05	0.0209278	8.33393e-05
-0.0399742	0.000107541	0.0219025	8.62845e-05	0.0211024	8.42797e-05
-0.0399024	0.000107502	0.022074	8.65234e-05	0.0212878	8.45931e-05
-0.0398241	0.000107	0.0222555	8.73827e-05	0.0214746	8.50628e-05
-0.039738	0.00010708	0.0224389	8.79988e-05	0.021659	8.55517e-05
-0.0396509	0.000107084	0.0226183	8.8545e-05	0.021842	8.6086e-05
-0.0395657	0.000106934	0.0227914	8.92974e-05	0.0220212	8.66945e-05
-0.0394884	0.000107368	0.0229588	8.99088e-05	0.0221986	8.73636e-05
-0.0394423	0.000105361	0.0231343	9.00166e-05	0.0223832	8.75831e-05
-0.0394103	0.000104581	0.0233103	9.01839e-05	0.0225678	8.7862e-05
-0.0393402	0.000106682	0.0234696	9.11477e-05	0.022755	8.79747e-05
-0.039261	0.000107965	0.0236263	9.23343e-05	0.0229348	8.78142e-05
-0.0391851	0.000109142	0.0237994	9.24644e-05	0.0230876	8.89425e-05
-0.0390859	0.00010846	0.0239775	9.28133e-05	0.0232476	9.06828e-05
-0.0389982	0.000106788	0.02417	9.23546e-05	0.023439	9.05673e-05
-0.0389404	0.000107472	0.0243832	9.3102e-05	0.0236234	9.00086e-05
-0.0388794	0.000108506	0.0245787	9.46536e-05	0.0237784	9.1005e-05
-0.0387864	0.000107083	0.0247662	9.61009e-05	0.0239336	9.22917e-05
-0.0386949	0.00010543	0.0249844	9.55983e-05	0.0241239	9.15657e-05
-0.0386263	0.000105574	0.0251738	9.31011e-05	0.0243251	9.13479e-05
-0.0385586	0.000105659	0.0252919	9.48736e-05	0.0244979	9.26053e-05
-0.0384953	0.000106046	0.0253982	9.6353e-05	0.0246543	9.3144e-05
-0.0384322	0.000106471	0.0255365	9.57923e-05	0.0248158	9.33164e-05
-0.0383599	0.000106205	0.0257307	9.89976e-05	0.0249861	9.41094e-05
-0.0382723	0.000107136	0.0259659	9.92636e-05	0.0251549	9.48489e-05
-0.0381864	0.000108114	0.0261929	9.89933e-05	0.0253212	9.56182e-05
-0.0381135	0.000108146	0.0263972	0.000100117	0.0255069	9.51894e-05
-0.0380285	0.00010729	0.0265794	9.98813e-05	0.0256972	9.49749e-05
-0.0379446	0.000106274	0.0267129	0.00010267	0.0258762	9.54168e-05
-0.0378994	0.000108165	0.0268395	0.000105765	0.0260523	9.57718e-05
-0.0378725	0.000108805	0.0270089	0.000105481	0.0262207	9.64847e-05
-0.0378152	0.000107129	0.0271452	0.000102495	0.026396	9.78646e-05
-0.0377424	0.000106535	0.0272679	0.000101024	0.0265642	9.94193e-05
-0.0376618	0.000105449	0.0274228	0.00010166	0.026713	9.99467e-05
-0.03757	0.000105122	0.0275705	0.000102633	0.0268881	9.88112e-05
-0.0374928	0.000105845	0.0277099	0.000103212	0.0270752	9.82869e-05
-0.0374184	0.000106439	0.0278652	0.000102676	0.0272472	9.87359e-05
-0.0373446	0.000107026	0.0280279	0.000102604	0.0274242	9.96608e-05
-0.0372688	0.000107855	0.0281943	0.000102319	0.0275939	0.000100866
-0.0371842	0.000107967	0.0283658	0.000102355	0.0277448	0.000100962
-0.0371114	0.000107139	0.028507	0.000104313	0.0278927	0.000101218
-0.0370538	0.000107509	0.0286363	0.000105851	0.0280379	0.000101329
-0.0369964	0.000107913	0.0287825	0.000105982	0.0281819	0.000101491
-0.0369274	0.000107435	0.0289234	0.000105702	0.0283217	0.000101366
-0.0368536	0.000107307	0.0290559	0.000106036	0.0284593	0.0001014
-0.0367779	0.000107063	0.0291899	0.000106576	0.028609	0.000102371
-0.0366908	0.000107715	0.0293562	0.000104854	0.0287647	0.000102784
-0.0365975	0.000107847	0.0295641	0.000106169	0.028914	0.00010279
-0.0365089	0.000107608	0.0297243	0.000110639	0.0290625	0.00010284
-0.0364243	0.000107687	0.0298376	0.000112164	0.0292257	0.000104068
-0.036349	0.000107028	0.0299876	0.000110664	0.0294007	0.000104307
-0.0362795	0.000106859	0.030142	0.000109248	0.0295623	0.00010353
-0.0361966	0.00010775	0.0302803	0.000109267	0.029703	0.000104255
-0.0361104	0.000108316	0.0304109	0.000108612	0.0298457	0.000105333
-0.0360288	0.000108565	0.0305321	0.000108748	0.0300079	0.000104921
-0.0359388	0.000108166	0.0306872	0.000111968	0.030174	0.000104734
-0.0358585	0.000106944	0.030868	0.000112716	0.0303226	0.000105743
-0.0357995	0.000107403	0.0310197	0.000110946	0.0304647	0.000106476
-0.0357364	0.000108261	0.0311603	0.000110365	0.0306365	0.000105084
-0.0356581	0.000107916	0.0312797	0.000107796	0.0308253	0.000104786
-0.0355842	0.000107176	0.0313885	0.000106518	0.0309831	0.000106619
-0.0355239	0.000107502	0.0315542	0.000109836	0.0311075	0.000106115
-0.0354555	0.000108536	0.0317308	0.000111846	0.0312381	0.000105292
-0.0353825	0.000109137	0.0318703	0.000110941	0.0313964	0.000106558
-0.0353145	0.000109384	0.0319979	0.000111089	0.0315457	0.000108225
-0.0352389	0.000108906	0.0321313	0.000111804	0.0316872	0.000109661
-0.0351514	0.000109378	0.0322829	0.000111031	0.0318551	0.000108937
-0.0350835	0.000111461	0.0324453	0.000111068	0.0320197	0.000107761
-0.0350475	0.000111036	0.0325805	0.000113142	0.0321629	0.00010831
-0.0350015	0.000109887	0.0326834	0.000112701	0.0323082	0.000109186
-0.0349463	0.000109413	0.0327746	0.000113241	0.0324579	0.000109589
-0.0348819	0.000108315	0.0328825	0.000115536	0.0325988	0.000109307
-0.0347937	0.000109081	0.0330223	0.000114879	0.0327339	0.000109493
-0.0346982	0.000109225	0.0331635	0.000114214	0.0328755	0.000110314
-0.0346039	0.000109289	0.0333105	0.000113233	0.033018	0.000110926
-0.0345304	0.000110949	0.0334885	0.000114996	0.033168	0.000112392
-0.0344739	0.000111355	0.0336694	0.000116224	0.0333305	0.000112651
-0.0344084	0.000111012	0.0338156	0.000114324	0.0334741	0.000111221
-0.0343479	0.000110199	0.0339404	0.000114495	0.0336002	0.00011138
-0.0342571	0.000107232	0.0340641	0.00011461	0.0337263	0.000111576
-0.034118	0.000107942	0.0341784	0.000115458	0.0338462	0.000112196
-0.0340119	0.000111115	0.034284	0.000115668	0.0339652	0.000112883
-0.033925	0.000113123	0.0344194	0.000113499	0.0341081	0.000111633
-0.0338123	0.000112872	0.0345917	0.000114386	0.0342842	0.000113199
-0.033728	0.000110109	0.0347662	0.000114928	0.0344629	0.000114303
-0.0336913	0.000111349	0.034927	0.000114256	0.0346143	0.000113049
-0.0336558	0.00011266	0.0350676	0.000115296	0.0347506	0.000113195
-0.0335927	0.000111647	0.0352142	0.000117209	0.0348874	0.000113421
-0.033523	0.000111112	0.0353944	0.000116026	0.0350375	0.000112578
-0.0334493	0.000110325	0.0355628	0.000113464	0.0352411	0.000116699
-0.0333721	0.000109754	0.0356807	0.000115247	0.0354563	0.000119126
-0.0333167	0.000110907	0.0358088	0.000118595	0.0355949	0.000114346
-0.0332685	0.000111579	0.035976	0.000118211	0.0357282	0.000111262
-0.0332034	0.000110863	0.0360999	0.000113432	0.0359514	0.000115997
-0.0331164	0.000111976	0.0362008	0.000111526	0.0361693	0.00012058
-0.0330377	0.000113667	0.0363657	0.000115224	0.0363095	0.000118142
-0.0329931	0.000112491	0.0365312	0.000118338	0.036456	0.000115735
-0.0329315	0.000110138	0.0366535	0.000117818	0.0365861	0.000111352
-0.0328376	0.000110333	0.0367646	0.000118346	0.0366793	0.000110696
-0.0327583	0.000111643	0.0368455	0.000115922	0.036823	0.000114622
-0.0326947	0.000111732	0.0369252	0.000114135	0.0370058	0.00011483
-0.0326345	0.000112078	0.0370576	0.000117136	0.0371528	0.000111681
-0.0325679	0.000113042	0.037215	0.000117574	0.0372108	0.000116027
-0.0324796	0.000112172	0.0373452	0.000115382	0.0372432	0.000119137
-0.0323847	0.000111795	0.0374342	0.000116966	0.037336	0.000116628
-0.0323027	0.000112477	0.0375346	0.000120213	0.0374645	0.000117193
-0.0322343	0.000112032	0.0376944	0.00011782	0.0376031	0.000116821
-0.0321764	0.000112475	0.0378859	0.000118191	0.0377447	0.00011667
-0.0321173	0.00011309	0.0380573	0.00012021	0.0378958	0.000115775
-0.032043	0.000112432	0.0381962	0.000119271	0.0380506	0.000115045
-0.0319513	0.000113268	0.0383237	0.000119493	0.0381775	0.000116703
-0.0318568	0.000113804	0.0384445	0.000119064	0.0383071	0.000119109
-0.0317847	0.000112375	0.038564	0.000118837	0.0384775	0.000117634
-0.0317239	0.000112001	0.0386779	0.000117981	0.0386485	0.000115914
-0.0316448	0.000113208	0.0388055	0.000116173	0.0387914	0.000116816
-0.0315565	0.000113561	0.0389641	0.000117077	0.0389127	0.000115767
-0.0314903	0.000111977	0.0390903	0.000120583	0.039025	0.000115646
-0.0314393	0.000111783	0.0391916	0.0001224	0.0391578	0.000117555
-0.0313767	0.000112596	0.0393339	0.000120245	0.0393071	0.000117755
-0.0313074	0.000112791	0.0394998	0.000120159	0.0394486	0.000117203
-0.031237	0.000113102	0.0396662	0.000120042	0.0395765	0.000117882
-0.031168	0.0001135	0.0398127	0.000117801	0.0396916	0.000117419
-0.0311077	0.000113154	0.0399405	0.000117578	0.0398052	0.000117179
-0.0310368	0.000111991	0.0400853	0.000119071	0.0399385	0.000118916
-0.0309652	0.000110779	0.0402338	0.00011999	0.0400918	0.00011864
-0.0309175	0.000111554	0.0403563	0.000118377	0.0402295	0.000116699
-0.0308457	0.000114609	0.0404596	0.000118693	0.040344	0.000117059
-0.0307399	0.000114607	0.0405764	0.000120509	0.0404757	0.000119313
-0.0306605	0.000112222	0.0407297	0.000118835	0.0406147	0.000120571
-0.0306049	0.000112022	0.0408924	0.000117787	0.0407404	0.000120716
-0.0305507	0.00011168	0.0410328	0.000118818	0.0408903	0.000118754
-0.0304932	0.000111111	0.0411693	0.00011971	0.0410591	0.000118354
-0.0304076	0.000112945	0.0412861	0.000122177	0.0412168	0.000118974
-0.0303067	0.00011339	0.0413786	0.000122603	0.0413335	0.000115536
-0.0302312	0.000111624	0.0415123	0.00011933	0.0414054	0.000116424
-0.0301681	0.000111048	0.04168	0.000118996	0.0415026	0.000120188
-0.0300921	0.000111535	0.0418284	0.000120392	0.0416433	0.000119558
-0.03002	0.00011228	0.0419565	0.000119962	0.0417902	0.000119438
-0.0299627	0.000111798	0.0420941	0.000118801	0.0419366	0.000119389
-0.0299035	0.000111221	0.0422341	0.000117635	0.0420765	0.000118657
-0.0298361	0.000111298	0.0423636	0.000117578	0.0422055	0.000118998
-0.0297652	0.000111097	0.0424987	0.000118098	0.0423329	0.000119268
-0.0296948	0.000110833	0.0426342	0.000118492	0.0424665	0.00011897
-0.0296299	0.000111021	0.0427757	0.000119616	0.0426106	0.000119716
-0.0295606	0.000111614	0.0429308	0.000119369	0.042769	0.000119093
-0.0294844	0.000111616	0.0431683	0.000128424	0.0429261	0.000118185
-0.0294129	0.000111215	0.0434743	0.000129526	0.0430529	0.00012002
-0.0293444	0.000111087	0.0436195	0.000113222	0.0431624	0.000120481
-0.0292711	0.000111357	0.0436352	0.000111696	0.0432868	0.000119563
-0.0291928	0.000111213	0.0437473	0.000119248	0.0434191	0.000119276
-0.0291097	0.000111481	0.0439099	0.000121495	0.0435523	0.000118974
-0.0290203	0.000111229	0.0440448	0.000121292	0.0436648	0.00011649
-0.0289488	0.000109428	0.0441399	0.000124736	0.0437673	0.000115354
-0.0288955	0.000109224	0.0441865	0.000123529	0.0439107	0.000118059
-0.0288273	0.000110266	0.04431	0.00011601	0.0440642	0.00011946
-0.0287502	0.000110528	0.0445071	0.000114632	0.0442	0.000119337
-0.028689	0.000109459	0.0446465	0.000118177	0.0443219	0.000120434
-0.0286317	0.000108806	0.0447496	0.000118938	0.044415	0.000118728
-0.028568	0.000108615	0.0448887	0.000116554	0.0445198	0.000116417
-0.0285031	0.000108349	0.0450526	0.000116166	0.0446773	0.000118958
-0.0284246	0.000109183	0.04519	0.000118028	0.0448353	0.000121052
-0.0283381	0.000109337	0.0452925	0.000116778	0.0449626	0.000120366
-0.0282513	0.000109531	0.0454077	0.000114771	0.0450863	0.000120138
-0.0281747	0.000110485	0.0455597	0.000115929	0.0452132	0.000120208
-0.0281217	0.000109535	0.0457124	0.000116818	0.0453506	0.000119367
-0.028067	0.000108565	0.0458753	0.000118997	0.0454911	0.000118667
-0.027997	0.000108764	0.0460051	0.000123779	0.045621	0.000118997
-0.0279221	0.000108577	0.0460667	0.00012219	0.0457558	0.000119921
-0.0278505	0.000108096	0.0461886	0.000115867	0.045898	0.000120034
-0.0277837	0.000108013	0.0463913	0.000116501	0.046033	0.000119402
-0.0277186	0.000107776	0.0465581	0.000120048	0.0461547	0.00012003
-0.0276441	0.000106871	0.0466908	0.000120937	0.0462921	0.000122554
-0.0275606	0.000106585	0.0468276	0.000121299	0.0464676	0.00012123
-0.0274769	0.00010631	0.0469562	0.000120848	0.0466344	0.000118717
-0.0273949	0.00010587	0.0470699	0.000121791	0.0467776	0.00011873
-0.0273186	0.000105883	0.0471654	0.00012096	0.0469254	0.000119237
-0.0272326	0.000106671	0.0472557	0.000120747	0.0470507	0.000121624
-0.0271309	0.000106251	0.0473677	0.000122881	0.0471565	0.000122519
-0.0270338	0.000105421	0.0475039	0.000122451	0.0472922	0.000120591
-0.0269461	0.00010534	0.0477043	0.000129443	0.0474472	0.000120324
-0.0268762	0.000103886	0.0479677	0.00012908	0.0475941	0.000120808
-0.0268283	0.000104099	0.0481574	0.000120176	0.0477313	0.000120356
-0.0267818	0.000104221	0.0482454	0.000122328	0.0478784	0.000119152
-0.0267169	0.000103069	0.0483164	0.000123148	0.0480275	0.00011791
-0.0266371	0.000102907	0.048414	0.000121416	0.0481588	0.000118414
-0.0265567	0.000102718	0.0485495	0.000123488	0.0482834	0.000118359
-0.026474	0.000102684	0.0487145	0.000122504	0.0484	0.000118997
-0.0263652	0.00010095	0.0488403	0.000117167	0.0485205	0.00012021
-0.0262567	9.90742e-05	0.0488964	0.000118799	0.048653	0.000120152
-0.0261834	9.96109e-05	0.0489465	0.00012023	0.0487917	0.000120745
-0.0261103	0.000100199	0.0490209	0.000119303	0.0489216	0.000122012
-0.0260374	0.00010074	0.0491556	0.000124783	0.049034	0.00012166
-0.0259603	0.000101647	0.0493218	0.000126492	0.0491394	0.000121995
-0.0258539	0.000100562	0.0494586	0.000125153	0.0492468	0.000122632
-0.0257444	9.96004e-05	0.0496126	0.000122527	0.049367	0.00012199
-0.0256719	0.000101092	0.0497649	0.000119251	0.0494757	0.000119951
-0.0256376	0.000100039	0.0498926	0.000118779	0.0495659	0.000119923
-0.0256009	9.89566e-05	0.0500284	0.000119042	0.049666	0.000120954
-0.0255435	9.91869e-05	0.0501296	0.00012228	0.0497855	0.000120095
-0.025459	9.77309e-05	0.0502309	0.000126555	0.0499549	0.000124531
-0.0253652	9.67716e-05	0.0503803	0.000125512	0.0501593	0.000124987
-0.0252876	9.68789e-05	0.05054	0.000125423	0.0503296	0.00012169
-0.0252113	9.69146e-05	0.0507356	0.000122052	0.0504796	0.000120907
-0.0251295	9.66219e-05	0.0510525	0.000132194	0.0506366	0.000120699
-0.0250475	9.63153e-05	0.0513475	0.000144396	0.0507604	0.000123493
-0.0249615	9.58161e-05	0.0514438	0.000131403	0.0508949	0.000128438
-0.024867	9.58179e-05	0.0515015	0.000126063	0.0510744	0.000128135
-0.0247675	9.55323e-05	0.0515469	0.000118886	0.0512078	0.00012257
-0.0246809	9.44048e-05	0.0515445	0.000117477	0.0513109	0.000121018
-0.0246	9.37331e-05	0.051609	0.000122673	0.0514376	0.000121515
-0.0245063	9.37815e-05	0.0517412	0.000120984	0.0515962	0.000119138
-0.0244233	9.44224e-05	0.0519267	0.000124805	0.0517871	0.000119637
-0.0243585	9.40011e-05	0.052075	0.000131819	0.0519465	0.00012281
-0.0242798	9.28602e-05	0.0521432	0.000130673	0.0520747	0.000123356
-0.0241942	9.20303e-05	0.0522528	0.000125708	0.0522107	0.000123096
-0.0241176	9.17773e-05	0.0524988	0.000136626	0.0523451	0.000122616
-0.0240333	9.19574e-05	0.0528112	0.00013884	0.0524743	0.000122707
-0.0239246	9.08288e-05	0.0529972	0.000125099	0.0526104	0.000123601
-0.0237958	9.07559e-05	0.0531476	0.000118764	0.0527716	0.000122053
-0.0236878	9.17856e-05	0.0533595	0.00011774	0.0529485	0.000121895
-0.0236283	9.00985e-05	0.0534785	0.000125047	0.0530993	0.000124135
-0.0235537	8.78909e-05	0.0535309	0.000126968	0.0532136	0.000122811
-0.0234263	8.83726e-05	0.0535689	0.000130007	0.0533271	0.000121832
-0.023303	8.90174e-05	0.0535176	0.000123082	0.0534643	0.000123251
-0.0231938	8.89512e-05	0.0534698	0.000117714	0.0536033	0.000124248
-0.0230919	8.92551e-05	0.0535459	0.000124428	0.0537329	0.000124404
-0.0230265	8.75762e-05	0.05369	0.000123861	0.0538672	0.000124082
-0.0229715	8.66104e-05	0.053832	0.000122938	0.0539862	0.000121962
-0.0228839	8.72745e-05	0.053972	0.000122385	0.0540744	0.000123015
-0.0227448	8.54306e-05	0.0541151	0.000122054	0.0541876	0.000127263
-0.0225039	8.87727e-05	0.0542378	0.000123629	0.0543432	0.000126706
-0.0222275	9.0144e-05	0.0544185	0.000132806	0.0544818	0.000124059
-0.0221515	8.54912e-05	0.0546384	0.000136739	0.0546134	0.000122633
-0.0221023	8.36561e-05	0.05476	0.000128637	0.0547555	0.000122063
-0.0220875	8.19134e-05	0.054863	0.00012446	0.0548959	0.00012175
-0.022052	8.61123e-05	0.0549928	0.000122571	0.0550259	0.000120234
-0.022009	8.38362e-05	0.0551123	0.000122008	0.0551219	0.00012199
-0.0219642	8.13523e-05	0.0552534	0.000123724	0.0552034	0.000122598
-0.0219552	8.63429e-05	0.055397	0.000124916	0.0552574	0.000125636
-0.0219116	8.38167e-05	0.0555265	0.000124788	0.0552867	0.000126603
-0.0218107	8.39631e-05	0.0556515	0.000125112	0.0553704	0.000122315
-0.0216961	8.34819e-05	0.0557781	0.000125706	0.0555248	0.000125075
-0.0215894	8.25708e-05	0.0559259	0.000124204	0.0556851	0.000126818
-0.0214919	8.21618e-05	0.0560841	0.000123548	0.0557974	0.000123372
-0.0213835	8.22296e-05	0.0562297	0.00012416	0.0558841	0.000122992
-0.0212697	8.20619e-05	0.0563618	0.000123367	0.0559923	0.000124966
-0.021169	8.12628e-05	0.0564686	0.000125042	0.0561257	0.000124237
-0.0210685	8.05634e-05	0.0565683	0.000126317	0.0562776	0.000125452
-0.0209543	8.04171e-05	0.0566849	0.000125735	0.0564163	0.000127713
-0.0208461	8.05347e-05	0.0568438	0.000130103	0.0565348	0.000128115
-0.0207507	8.00863e-05	0.0570176	0.000132268	0.0566545	0.00012832
-0.0206613	7.99296e-05	0.057129	0.00012711	0.0567614	0.000127034
-0.0205666	7.9994e-05	0.0572102	0.000126041	0.056859	0.000126908
-0.0204655	7.97917e-05	0.0573204	0.000128193	0.0569561	0.000126684
-0.0203499	8.03212e-05	0.057447	0.000128356	0.0570663	0.000125255
-0.0202169	8.00957e-05	0.0575683	0.000127922	0.0571912	0.000125224
-0.0201133	7.84574e-05	0.0576954	0.000127022	0.0573216	0.000124701
-0.0200366	7.80671e-05	0.0578578	0.000130217	0.0574625	0.000125281
-0.0199401	7.84897e-05	0.0580444	0.000130405	0.0576102	0.000125112
-0.0198348	7.85325e-05	0.0581883	0.000125452	0.0577584	0.000124953
-0.0197589	7.73259e-05	0.0582806	0.000126468	0.057899	0.000125536
-0.019692	7.66016e-05	0.058397	0.000130731	0.0580427	0.00012663
-0.0195862	7.74105e-05	0.0585456	0.000130999	0.0581815	0.000128011
-0.019453	7.7106e-05	0.0586806	0.000129618	0.058299	0.000127168
-0.0193209	7.67233e-05	0.0588087	0.000129214	0.0584137	0.000126761
-0.0192153	7.73721e-05	0.058897	0.000124019	0.0585309	0.000126549
-0.0191459	7.65844e-05	0.0589509	0.000123159	0.0586532	0.000125889
-0.0190773	7.59152e-05	0.0590557	0.000127988	0.0587908	0.000126873
-0.0189664	7.68976e-05	0.0592077	0.000127403	0.0589286	0.000127659
-0.0188278	7.67569e-05	0.0593505	0.000125596	0.0590503	0.000126708
-0.0187067	7.58872e-05	0.0594639	0.000126956	0.059159	0.000127199
-0.0185991	7.56088e-05	0.0595725	0.000128108	0.0592655	0.000127549
-0.0184748	7.59734e-05	0.0596987	0.000127324	0.0593913	0.000125975
-0.0183439	7.60594e-05	0.0598207	0.000125871	0.0595386	0.000126575
-0.0182352	7.52594e-05	0.0599329	0.00012564	0.0596894	0.000126721
-0.0181612	7.57937e-05	0.0600611	0.00012726	0.0598352	0.000126304
-0.0181052	7.56703e-05	0.0602359	0.000124161	0.0599474	0.000129234
-0.0180204	7.45383e-05	0.0604522	0.000125168	0.0600481	0.000131549
-0.0179029	7.45753e-05	0.0606199	0.000130778	0.060176	0.000130628
-0.0177854	7.46099e-05	0.0607307	0.00013081	0.060283	0.000126944
-0.0176783	7.42434e-05	0.0608422	0.000130751	0.0603739	0.000125615
-0.0175705	7.38908e-05	0.0609916	0.00013565	0.0605013	0.000128307
-0.0174486	7.4039e-05	0.0611709	0.000136478	0.0606536	0.000128077
-0.0173217	7.40007e-05	0.0613449	0.000136792	0.0608129	0.000128646
-0.0171985	7.38175e-05	0.061473	0.000142406	0.0609308	0.000133376
-0.0170839	7.39484e-05	0.0616212	0.000153435	0.0610007	0.00013313
-0.0169851	7.3491e-05	0.0618814	0.000147313	0.0611021	0.000129545
-0.016898	7.34805e-05	0.0620231	0.000124956	0.0612241	0.000127807
-0.0167998	7.38903e-05	0.0620836	0.000117777	0.0613313	0.000128004
-0.0166746	7.33364e-05	0.0621803	0.000113296	0.0614563	0.000130451
-0.0165545	7.25429e-05	0.0621967	0.000116061	0.0615921	0.00013137
-0.0164474	7.22679e-05	0.0623498	0.000136223	0.0617154	0.000130918
-0.0163267	7.24589e-05	0.062574	0.000148424	0.0618412	0.000130293
-0.0162087	7.27208e-05	0.0625622	0.00012916	0.0619628	0.000128998
-0.0160969	7.27853e-05	0.0625102	0.000120309	0.0621018	0.00012628
-0.0159857	7.28659e-05	0.0626992	0.000138378	0.0622593	0.000125193
-0.0159044	7.18548e-05	0.0629866	0.000144089	0.0623898	0.000126892
-0.0158211	7.09051e-05	0.0630823	0.000124845	0.0625124	0.000128096
-0.0157033	7.10817e-05	0.0630432	0.000123977	0.0626403	0.000128558
-0.015586	7.12566e-05	0.063096	0.000134164	0.0627669	0.000128973
-0.015472	7.13324e-05	0.0632285	0.000134456	0.0628659	0.000132137
-0.0153532	7.12486e-05	0.0633289	0.00013061	0.062927	0.000131247
-0.0152291	7.13471e-05	0.0634226	0.000128312	0.0630044	0.000128893
-0.0151019	7.13373e-05	0.0635507	0.000129739	0.063163	0.000136454
-0.0149805	7.11228e-05	0.0636813	0.000130664	0.0633885	0.00013544
-0.014827	6.99301e-05	0.0638122	0.000131871	0.0635664	0.000128123
-0.0146926	6.80279e-05	0.0639358	0.000133645	0.063674	0.00012947
-0.0146345	6.86005e-05	0.0640635	0.000136487	0.0637587	0.000128323
-0.0145455	7.03058e-05	0.0642348	0.000134019	0.0638398	0.000127765
-0.0144118	7.04833e-05	0.0643924	0.000129371	0.063957	0.000131561
-0.014294	7.01279e-05	0.0645222	0.000128539	0.0641156	0.00013043
-0.0141815	6.99746e-05	0.0646453	0.000126716	0.0642546	0.000126691
-0.0140777	6.95095e-05	0.0647419	0.000127825	0.0643421	0.000128765
-0.013967	6.88909e-05	0.0648592	0.000131841	0.0644296	0.000131441
-0.0138407	6.87311e-05	0.0649902	0.000133784	0.0645592	0.000129312
-0.0137367	6.92589e-05	0.0651093	0.000134652	0.0647216	0.000130792
-0.0136479	6.93411e-05	0.0652551	0.000132486	0.0648671	0.000133796
-0.0135399	6.88366e-05	0.0653636	0.000125382	0.0649509	0.000129541
-0.0134202	6.8671e-05	0.0654192	0.000124947	0.0650111	0.000128593
-0.0133004	6.8523e-05	0.0655315	0.000131305	0.0650896	0.000129677
-0.0131819	6.83179e-05	0.0656709	0.000133959	0.0651727	0.000130099
-0.0130605	6.80501e-05	0.0657886	0.000134423	0.0653202	0.00013932
-0.0129165	6.8493e-05	0.0659086	0.000134551	0.0655373	0.000139174
-0.0126658	6.58429e-05	0.066019	0.000133431	0.0656648	0.000127211
-0.012284	6.70183e-05	0.0661446	0.00013096	0.0657355	0.000123976
-0.0121059	6.79026e-05	0.0662936	0.000130946	0.0659288	0.000134967
-0.0120965	6.63478e-05	0.0664071	0.000134699	0.0661869	0.000137599
-0.0120283	6.68177e-05	0.0665041	0.00013731	0.0663894	0.000133243
-0.0120067	6.72272e-05	0.0666272	0.000136518	0.0665497	0.000134341
-0.0119127	6.68181e-05	0.0667683	0.000138064	0.066661	0.000129335
-0.01178	6.63364e-05	0.0669807	0.00013152	0.0667308	0.000129595
-0.0116623	6.53524e-05	0.0673613	0.000147067	0.0668265	0.000133237
-0.0115835	6.55294e-05	0.0678275	0.00015007	0.0669887	0.000129301
-0.0114928	6.60901e-05	0.0680495	0.000120362	0.0671416	0.000123665
-0.0113749	6.58478e-05	0.0680849	0.000117411	0.067169	0.00013126
-0.0112428	6.60087e-05	0.0681735	0.00011933	0.0671663	0.000137699
-0.0110815	6.53544e-05	0.0681582	0.000130785	0.0672707	0.000131295
-0.0109174	6.4722e-05	0.0679983	0.000128025	0.0674232	0.000129907
-0.0107796	6.48522e-05	0.0678553	0.000124299	0.0675456	0.000131872
-0.0106568	6.45524e-05	0.0678783	0.00014081	0.0676541	0.000132555
-0.0105269	6.40988e-05	0.068083	0.000134592	0.0677404	0.000135512
-0.0103821	6.40268e-05	0.0682793	0.000126599	0.0677822	0.000133219
-0.0102303	6.37815e-05	0.0684296	0.000124969	0.0678393	0.000129858
-0.0100649	6.38996e-05	0.0686418	0.000130372	0.0679618	0.000134127
-0.00984777	6.26975e-05	0.0688388	0.000136767	0.0681191	0.000133926
-0.00958508	6.26436e-05	0.068967	0.000135515	0.0682645	0.000132107
-0.00936156	6.35791e-05	0.0691194	0.000131933	0.0683755	0.000134284
-0.00923988	6.17963e-05	0.0693239	0.000134386	0.068454	0.000132686
-0.00920493	6.23335e-05	0.0694093	0.000151164	0.068532	0.000131476
-0.00915868	6.32582e-05	0.069326	0.000146099	0.0686586	0.000136418
-0.00899909	6.13017e-05	0.0693774	0.000127596	0.068827	0.000135907
-0.00881847	5.97854e-05	0.0696068	0.000129122	0.0689982	0.000135667
-0.00873359	6.06275e-05	0.069786	0.000135705	0.0691215	0.000140954
-0.00870236	6.0196e-05	0.0699167	0.000137672	0.0691789	0.000138081
-0.00862453	5.87793e-05	0.0700537	0.000138583	0.069275	0.000131683
-0.0084833	5.87779e-05	0.070182	0.000138501	0.069435	0.000132351
-0.00838342	5.96921e-05	0.0703321	0.000135992	0.0695746	0.000135089
-0.00832206	5.97613e-05	0.070476	0.000132219	0.069704	0.000137202
-0.00820229	5.85327e-05	0.0705722	0.000134298	0.0698211	0.0001404
-0.00804591	5.80778e-05	0.0706636	0.000136292	0.0699074	0.000139956
-0.00790403	5.79807e-05	0.0707762	0.000135561	0.0700316	0.000135318
-0.0077633	5.7846e-05	0.0708891	0.000134696	0.0701951	0.000135121
-0.00759854	5.72244e-05	0.0709904	0.000135253	0.070327	0.000138516
-0.0074489	5.62111e-05	0.0711024	0.000137424	0.0704264	0.000138215
-0.00731573	5.56503e-05	0.0712128	0.000139426	0.0705049	0.00014041
-0.00717657	5.5167e-05	0.0712337	0.000129762	0.0705852	0.000143492
-0.00702373	5.4419e-05	0.0712015	0.000127903	0.0706988	0.000141927
-0.00686008	5.3829e-05	0.0712654	0.000138072	0.0708178	0.000140806
-0.00669412	5.33272e-05	0.071405	0.000138298	0.0709607	0.000137153
-0.00653267	5.26913e-05	0.0715597	0.000140783	0.0711364	0.000137331
-0.00636178	5.19705e-05	0.0717268	0.000141359	0.0712848	0.000140652
-0.0061941	5.11321e-05	0.0718972	0.00014257	0.0713889	0.000138406
-0.0060237	5.03577e-05	0.0721123	0.000138238	0.0714936	0.000136588
-0.00585468	4.94994e-05	0.0723423	0.000135212	0.0716126	0.000136366
-0.00567006	4.85192e-05	0.0724304	0.000149785	0.0716969	0.000140177
-0.0054694	4.77288e-05	0.0724053	0.000150911	0.0717839	0.00014564
-0.00525755	4.6884e-05	0.0724704	0.000140313	0.07193	0.000142772
-0.00505198	4.58851e-05	0.0726057	0.000138409	0.0720585	0.000136883
-0.00484197	4.4966e-05	0.0727192	0.000139393	0.0721423	0.000137346
-0.00463719	4.39145e-05	0.0728026	0.00013633	0.0722367	0.00013943
-0.00444008	4.31006e-05	0.0728846	0.000134105	0.0723525	0.000138642
-0.00423924	4.22764e-05	0.0729951	0.000135219	0.0724844	0.000139977
-0.00401547	4.13131e-05	0.0730936	0.000137489	0.0726126	0.000141507
-0.00377768	4.04524e-05	0.0731899	0.000140095	0.0727079	0.000138579
-0.00354558	3.9763e-05	0.073298	0.000140862	0.0728094	0.000135606
-0.00330748	3.90931e-05	0.0733962	0.000140369	0.0729312	0.000134763
-0.00307223	3.85319e-05	0.0735077	0.000138427	0.0730281	0.000136815
-0.00286566	3.76435e-05	0.0736334	0.000138064	0.0731262	0.000139596
-0.00268395	3.70897e-05	0.0737493	0.000138886	0.0732613	0.000137579
-0.00248158	3.66923e-05	0.0738556	0.000138532	0.0734003	0.000135678
-0.00225322	3.61218e-05	0.0739289	0.000142138	0.0734956	0.000139058
-0.00202031	3.55531e-05	0.0739459	0.000138381	0.0736706	0.000156795
-0.00180782	3.52121e-05	0.0740379	0.00012771	0.0739662	0.00015519
-0.00161768	3.46553e-05	0.0742722	0.000132968	0.074167	0.000138325
-0.00146491	3.44436e-05	0.0744903	0.00013941	0.074272	0.00013719
-0.00130468	3.42775e-05	0.0746316	0.000136742	0.0743825	0.000136569
-0.00112357	3.39719e-05	0.074746	0.000137659	0.074487	0.000136734
-0.000928111	3.37578e-05	0.0748567	0.000138297	0.0745738	0.000134511
-0.000743142	3.36382e-05	0.0749099	0.000145795	0.0745945	0.000140143
-0.000560033	3.34962e-05	0.0749198	0.000148795	0.0745964	0.000144828
-0.000386776	3.34349e-05	0.0750147	0.000140473	0.074658	0.000141322
-0.000206642	3.34257e-05	0.0751671	0.000139188	0.0747715	0.000144874
-2.23354e-05	3.33837e-05	0.0753055	0.0001398	0.0749135	0.000144233
0.000169	3.33969e-05	0.0754413	0.000140382	0.0750364	0.000140785
0.000346435	3.35029e-05	0.0755622	0.000142642	0.0751228	0.000142427
0.000523592	3.36243e-05	0.0756616	0.000142039	0.0752369	0.000148736
0.000699067	3.37419e-05	0.0757727	0.000140171	0.0754113	0.000146133
0.000883015	3.39472e-05	0.0758864	0.000138302	0.0755814	0.000142385
0.00107451	3.40738e-05	0.0759792	0.000139212	0.0757087	0.000144666
0.00127474	3.42929e-05	0.0760877	0.000142679	0.0757921	0.000140844
0.00146384	3.45716e-05	0.0762362	0.0001407	0.0758369	0.000142443
0.00165828	3.49379e-05	0.0763729	0.000136677	0.0758799	0.000144202
0.00185407	3.52585e-05	0.076472	0.000137735	0.0759986	0.000136657
0.00206092	3.57264e-05	0.0765755	0.000139709	0.0761786	0.000136303
0.00227144	3.61226e-05
0.00248737	3.66302e-05
0.00269413	3.71739e-05
0.00291102	3.79058e-05
0.00311863	3.86712e-05
0.00332181	3.95171e-05
0.00353174	4.02351e-05
0.00374139	4.10655e-05
0.00395015	4.18515e-05
0.00415875	4.27603e-05
0.00436576	4.36306e-05
0.00457476	4.46695e-05
0.00478421	4.56404e-05
0.00498215	4.65951e-05
0.00517629	4.75421e-05
0.00536382	4.85323e-05
0.00555097	4.9464e-05
0.00572762	5.03552e-05
0.00590503	5.11714e-05
0.00608461	5.21527e-05
0.00625919	5.31567e-05
0.00641794	5.39935e-05
0.00657488	5.48026e-05
0.00672438	5.55698e-05
0.00688205	5.61146e-05
0.0070461	5.68783e-05
0.00722712	5.72286e-05
0.00740694	5.75955e-05
0.00756083	5.84852e-05
0.007696	5.90451e-05
0.00783649	5.94383e-05
0.00798004	5.99592e-05
0.00812436	6.04175e-05
0.00827029	6.09778e-05
0.00841177	6.1597e-05
0.00854168	6.19863e-05
0.00867656	6.22183e-05
0.0088132	6.25268e-05
0.008946	6.29026e-05
0.00906435	6.29209e-05
0.00917597	6.31066e-05
0.00929287	6.34642e-05
0.00941035	6.37741e-05
0.00951743	6.3823e-05
0.00963268	6.36568e-05
0.00978054	6.44115e-05
0.00993047	6.50497e-05
0.0100613	6.51984e-05
0.0101922	6.53317e-05
0.010318	6.53285e-05
0.0104346	6.55748e-05
0.0105497	6.58036e-05
0.0106463	6.6524e-05
0.0107268	6.68343e-05
0.0108379	6.62537e-05
0.0109866	6.67784e-05
0.0111201	6.76947e-05
0.0112224	6.7722e-05
0.0113366	6.74035e-05
0.0114626	6.74298e-05
0.0115781	6.77585e-05
0.0116849	6.78439e-05
0.0117947	6.7831e-05
0.0119139	6.81214e-05
0.0120298	6.84834e-05
0.0121402	6.87093e-05
0.0122579	6.86964e-05
0.0123836	6.89481e-05
0.0125075	6.923e-05
0.0126204	6.91765e-05
0.0127313	6.91916e-05
0.0128487	6.94293e-05
0.0129645	6.9692e-05
0.0130772	6.98753e-05
0.0132009	6.96966e-05
0.0133342	6.98237e-05
0.0134567	7.02739e-05
0.0135818	7.08747e-05
0.0137078	7.1394e-05
0.0138036	7.08955e-05
0.0139153	6.9959e-05
0.0140612	7.01118e-05
0.0141877	7.08595e-05
0.0142916	7.08963e-05
0.0143984	7.08341e-05
0.0145112	7.09779e-05
0.0146215	7.11875e-05
0.0147199	7.09933e-05
0.0148121	7.10122e-05
0.0149129	7.13382e-05
0.0150147	7.1604e-05
0.0151138	7.18083e-05
0.0152166	7.18758e-05
0.0153235	7.21055e-05
0.0154332	7.22256e-05
0.0155435	7.23867e-05
0.0156577	7.24057e-05
0.0157858	7.2948e-05
0.0159122	7.35035e-05
0.0160122	7.31249e-05
0.0161085	7.29124e-05
0.0162073	7.27724e-05
0.0163038	7.27266e-05
0.016405	7.28523e-05
0.0165149	7.26731e-05
0.0166394	7.30148e-05
0.0167567	7.35669e-05
0.0168644	7.38183e-05
0.016975	7.39439e-05
0.0170934	7.43882e-05
0.0172106	7.48354e-05
0.0173088	7.45849e-05
0.0173968	7.47158e-05
0.0174926	7.51668e-05
0.0176027	7.50609e-05
0.0177116	7.48971e-05
0.017817	7.48774e-05
0.0179253	7.49695e-05
0.0180294	7.52014e-05
0.0181339	7.54788e-05
0.0182368	7.57886e-05
0.018341	7.61916e-05
0.0184499	7.63877e-05
0.0185631	7.67898e-05
0.0186707	7.73678e-05
0.0187637	7.73985e-05
0.0188651	7.7107e-05
0.0189733	7.70704e-05
0.0190568	7.79817e-05
0.0191411	7.90638e-05
0.0192663	7.84431e-05
0.0193889	7.766e-05
0.0195137	7.68929e-05
0.0197043	7.884e-05
0.0198674	8.18269e-05
0.0199234	8.02584e-05
0.0199848	7.86859e-05
0.0200889	7.88275e-05
0.020195	7.88735e-05
0.0203061	7.91461e-05
0.020417	7.9401e-05
0.0205445	8.0434e-05
0.0206748	8.12699e-05
0.0207545	7.98848e-05
0.0208039	7.98849e-05
0.0208842	8.12952e-05
0.0209926	8.14116e-05
0.0210824	8.0683e-05
0.0211634	8.03969e-05
0.0212687	8.11934e-05
0.0213719	8.20138e-05
0.0214713	8.27607e-05
0.0215776	8.31378e-05
0.0216706	8.29141e-05
0.0217558	8.30585e-05
0.0218514	8.37369e-05
0.0219549	8.40086e-05
0.0220494	8.38733e-05
0.0221353	8.41413e-05
0.0222226	8.45151e-05
0.0223099	8.4854e-05
0.0224082	8.57986e-05
0.0225152	8.6254e-05
0.0226114	8.62004e-05
0.0226991	8.65558e-05
0.0227859	8.69059e-05
0.0228736	8.71788e-05
0.0229491	8.68377e-05
0.0230161	8.69435e-05
0.0231049	8.82403e-05
0.0232231	8.79756e-05
0.0233439	8.78289e-05
0.0234441	8.8718e-05
0.02353	8.89309e-05
0.0236175	8.90458e-05
0.0237096	8.94362e-05
0.0237991	8.99238e-05
0.0238842	9.02164e-05
0.0239479	9.1603e-05
0.0239971	9.23229e-05
0.0240698	9.17152e-05
0.0241534	9.16892e-05
0.0242365	9.16935e-05
0.0243261	9.22058e-05
0.0244697	8.98329e-05
0.0246427	8.88198e-05
0.0247455	9.14899e-05
0.0248348	9.38187e-05
0.0249378	9.52297e-05
0.0250031	9.44295e-05
0.025071	9.35769e-05
0.0251733	9.47644e-05
0.0252804	9.55759e-05
0.0253661	9.51142e-05
0.025436	9.56049e-05
0.0255086	9.63294e-05
0.0255926	9.63174e-05
0.0256811	9.65979e-05
0.0257684	9.69226e-05
0.0258515	9.70112e-05
0.0259304	9.73464e-05
0.0260104	9.77985e-05
0.0260981	9.77412e-05
0.0261866	9.77365e-05
0.0262662	9.82767e-05
0.0263594	9.98228e-05
0.0264499	0.000101423
0.0264981	0.000100188
0.0265447	9.92073e-05
0.0266231	0.00010034
0.0267092	0.000100882
0.0267916	0.000101227
0.0268745	0.000101512
0.0269519	0.000101438
0.0270313	0.000101247
0.0271186	0.000101602
0.0272026	0.000102139
0.0272828	0.000102469
0.0273563	0.00010322
0.0274032	0.000102083
0.0274476	0.000101245
0.0275269	0.00010286
0.0275859	0.000105772
0.027604	0.000105889
0.0276514	0.000103953
0.0277556	0.000106192
0.0278834	0.000106574
0.0279864	0.000105047
0.0280634	0.000105502
0.0281373	0.00010576
0.0282114	0.000105976
0.0282811	0.00010587
0.0283571	0.000105337
0.0284234	0.000104016
0.0284586	0.000104982
0.0285006	0.000106622
0.0285936	0.000104509
0.0287087	0.000103908
0.0287946	0.000105381
0.0289278	0.000111022
0.0290841	0.000114689
0.0291389	0.000109747
0.0291609	0.000108014
0.02919	0.00010672
0.0292089	0.000106317
0.0292595	0.000108433
0.0293513	0.000107322
0.0294668	0.000108012
0.0295745	0.000109224
0.0296628	0.000108973
0.0297449	0.000109216
0.0298449	0.000111005
0.0299579	0.000111621
0.0300248	0.000108373
0.0300572	0.000108096
0.0300964	0.000108345
0.0301398	0.000108253
0.0302106	0.000110443
0.0303177	0.000109658
0.0304123	0.000107764
0.0304682	0.000108935
0.0305484	0.000112382
0.0306755	0.000111842
0.0307568	0.000107401
0.0308438	0.000103308
0.0310581	0.000108731
0.0311575	0.000117121
0.0311973	0.000120631
0.0312411	0.000104813
0.031507	0.000106646
0.0316886	0.000114966
0.0317344	0.000112388
0.031856	0.000104641
0.0320105	0.00011205
0.0320303	0.000106538
0.0320607	0.000111706
0.0321484	0.000114679
0.032203	0.00010697
0.0322094	0.000111755
0.0322488	0.000113671
0.0322575	0.00011565
0.0322673	0.000107962
0.0323069	0.000117673
0.0324234	0.00011631
0.0325369	0.00011455
0.0326303	0.00011465
0.0326926	0.000111953
0.0327479	0.000110176
0.0329111	0.000117948
0.0331304	0.000116206
0.0331847	0.000120399
0.0331901	0.000115318
0.03324	0.000110534
0.0332633	0.000117862
0.0332946	0.000113306
0.0333152	0.00011273
0.033335	0.000110925
0.0333855	0.000111607
0.0334527	0.000110911
0.0335326	0.000111231
0.0335986	0.000112619
0.0336599	0.000113776
0.0337336	0.000113821
0.0337927	0.000112572
0.0338198	0.000114049
0.0338815	0.000119102
0.0340189	0.000117115
0.0341232	0.000111998
0.0341655	0.000112508
0.0342137	0.00011361
0.0342856	0.000112691
0.0343714	0.000112921
0.0344273	0.000115601
0.0344572	0.000116219
0.0345366	0.000112665
0.0346379	0.000110807
0.0346987	0.000112326
0.0347847	0.000116422
0.034912	0.000116705
0.0349921	0.00011265
0.035017	0.000113557
0.0350381	0.000114231
0.035089	0.000112411
0.035162	0.000112371
0.035207	0.000114605
0.0352458	0.000116604
0.0353174	0.00011563
0.0353816	0.000113896
0.0354287	0.000113769
0.0354966	0.000115547
0.0355978	0.000114367
0.0357101	0.000114079
0.0358046	0.000115299
0.0358679	0.000113792
0.0359265	0.000112852
0.0360078	0.00011385
0.0360853	0.000114945
0.0361504	0.00011503
0.0362116	0.000115572
0.0362769	0.000116564
0.0363442	0.000117288
0.0363969	0.000116677
0.0364657	0.000114769
0.0365551	0.000114587
0.0366193	0.000116543
0.0367048	0.000120939
0.0369033	0.00011489
0.0369924	0.000116001
0.0370924	0.000118622
0.0371564	0.00011804
0.0372325	0.000116472
0.0373156	0.000115434
0.037392	0.000115082
0.0374793	0.000115712
0.0375576	0.000117054
0.0376077	0.000115853
0.0376568	0.000114879
0.0377246	0.00011554
0.0377831	0.000116928
0.0378359	0.000117941
0.0379011	0.00011777
0.0379615	0.000117127
0.0380381	0.000115185
0.0381346	0.000114916
0.0382159	0.000115951
0.0382775	0.000115248
0.0383413	0.000114435
0.0384272	0.000115579
0.0385103	0.000116863
0.0385805	0.000117061
0.0386471	0.00011755
0.0387034	0.000117096
0.0387353	0.000118837
0.0387696	0.00012108
0.0388594	0.000118058
0.0389706	0.000116887
0.0390589	0.000117829
0.039122	0.000116433
0.0391729	0.000116227
0.0392413	0.000117664
0.0393252	0.00011761
0.0394257	0.000119196
0.0395454	0.000118922
0.039588	0.000113812
0.0396043	0.000112889
0.039609	0.000118419
0.039676	0.000118637
0.0397425	0.000118831
0.0398022	0.000119622
0.0398331	0.000117637
0.0398742	0.000115045
0.0399618	0.00011657
0.0400555	0.000117435
0.0401463	0.00011812
0.0402368	0.000118771
0.0403113	0.000117924
0.0403749	0.000118128
0.0404334	0.000117853
0.0404941	0.000117406
0.0405462	0.00011608
0.0405963	0.000115079
0.0406607	0.000115314
0.0407254	0.000115503
0.0407972	0.000116382
0.0408443	0.000119371
0.0408759	0.000121263
0.0409572	0.000118432
0.0410868	0.000120144
0.0412117	0.000122168
0.0412804	0.000118668
0.0413051	0.000119539
0.0413446	0.000122046
0.041425	0.000120503
0.0415014	0.000118442
0.0415443	0.000119609
0.0415867	0.000120884
0.0416374	0.000121279
0.0416654	0.0001194
0.0417144	0.000115943
0.0418151	0.000117116
0.0418943	0.000120133
0.0419554	0.000121763
0.0420432	0.00012075
0.0421167	0.000118213
0.0421832	0.000116618
0.0422902	0.000118777
0.0423799	0.000122395
0.0424281	0.000122158
0.0425022	0.000119546
0.0425932	0.000118404
0.042675	0.000118194
0.0427327	0.000115638
0.0427487	0.000116921
0.0427814	0.000120043
0.0428635	0.000118449
0.0429649	0.00011862
0.043067	0.000118723
0.0431626	0.000118207
0.0432212	0.000121086
0.0432496	0.000121249
0.043293	0.000120013
0.043345	0.000119535
0.0434001	0.000118834
0.0434653	0.000119059
0.0435157	0.00012061
0.0435642	0.000122184
0.0436374	0.000121283
0.0437203	0.000121285
0.0438141	0.000120275
0.043893	0.0001177
0.0439447	0.000117822
0.0439876	0.000117099
0.044042	0.000115467
0.0441266	0.00011651
0.0442081	0.000117726
0.0442916	0.000119299
0.0443867	0.000119684
0.0444673	0.000118661
0.0445217	0.000120098
0.0445657	0.000120664
0.0446061	0.000121516
0.0446343	0.00012121
0.0447097	0.000116722
0.0448375	0.000116931
0.0449444	0.000118949
0.0450162	0.000117739
0.0450728	0.000117996
0.045135	0.000118841
0.045181	0.00012109
0.045223	0.000123255
0.0453157	0.000120421
0.045412	0.000117763
0.0454758	0.000118283
0.0455456	0.000119469
0.0456157	0.000120522
0.0456783	0.000120937
0.0457379	0.000121596
0.0457749	0.000120001
0.0458268	0.000117288
0.0459078	0.000117155
0.0459683	0.000118842
0.046035	0.00012142
0.0461352	0.000120665
0.0462264	0.00011894
0.0463025	0.000118773
0.0463793	0.000118654
0.0464434	0.000119685
0.0464864	0.000118728
0.046542	0.000116788
0.0466238	0.000117188
0.0467024	0.000117837
0.0467635	0.000116875
0.0468086	0.000117419
0.0468733	0.000119993
0.0469451	0.000121727
0.0469994	0.000121844
0.0470776	0.000119732
0.0471646	0.000118319
0.0472297	0.000119004
0.0472877	0.000119057
0.0473586	0.000117948
0.0474464	0.000118374
0.047573	0.000115396
0.047677	0.000119566
0.0476789	0.000116145
0.0477224	0.000118731
0.0477513	0.000119233
0.0478355	0.00012106
0.0478921	0.000120292
0.0479627	0.000118363
0.0480453	0.000117443
0.0481006	0.000119023
0.0481457	0.000119789
0.048218	0.000118035
0.0482923	0.000116336
0.0483503	0.000116224
0.0484188	0.000117102
0.0484802	0.000118529
0.0485334	0.000119324
0.0485994	0.000118888
0.0486652	0.000118393
0.0487262	0.000118381
0.0487903	0.000118682
0.0488635	0.000118151
0.0489432	0.000118199
0.0490135	0.000119075
0.0490611	0.000117804
0.0491036	0.000117134
0.0491598	0.00011773
0.0492251	0.000117484
0.0492994	0.000118102
0.0493791	0.000118195
0.049453	0.000117746
0.0495115	0.000118712
0.049572	0.000120003
0.0496516	0.000119428
0.0497416	0.000119831
0.0498352	0.00011987
0.0499144	0.000118472
0.0499694	0.000119383
0.0500292	0.00012091
0.0500966	0.000121609
0.0501471	0.000120651
0.0501903	0.000120474
0.0502462	0.000121581
0.0503184	0.000121058
0.0503992	0.000121364
0.0504732	0.000122282
0.0505179	0.000120264
0.0505515	0.000119503
0.0506219	0.000122431
0.050748	0.000119894
0.0508669	0.00011649
0.0509297	0.000118355
0.0509735	0.000118589
0.0510372	0.000117049
0.0511197	0.000117168
0.0511683	0.000120306
0.0511921	0.000121383
0.0512458	0.0001196
0.0513261	0.000120318
0.0514056	0.000121031
0.0514712	0.000120395
0.0515247	0.00012094
0.0515903	0.000122822
0.0516781	0.000122418
0.0517505	0.000120376
0.0518094	0.000119811
0.0518698	0.000119501
0.0519355	0.000118749
0.0520128	0.000118908
0.0520677	0.000121086
0.0521031	0.000121548
0.0521555	0.000120385
0.0522354	0.00012192
0.0523348	0.000121485
0.0524233	0.000119885
0.0524865	0.000120765
0.0525405	0.000120817
0.0526054	0.00011987
0.0526849	0.000120298
0.0527573	0.000121335
0.0528123	0.000120703
0.0528672	0.00012016
0.052936	0.000120978
0.0530278	0.000119609
0.0531494	0.000121118
0.0532662	0.000122969
0.0533443	0.000120985
0.0534031	0.000121011
0.0534635	0.000121209
0.0535209	0.000121674
0.0535778	0.000122145
0.0536247	0.000123528
0.0536857	0.000126678
0.0537857	0.000125638
0.053874	0.000123228
0.0539547	0.000121835
0.0540362	0.000120393
0.0540953	0.000121154
0.0541605	0.000122643
0.0542306	0.00012354
0.0543007	0.000124552
0.0543813	0.000124429
0.0544493	0.000122928
0.0545069	0.000122586
0.0545731	0.000123113
0.0546473	0.000122819
0.0547275	0.000123126
0.0547924	0.000124887
0.0548235	0.000123182
0.0548531	0.000121814
0.0548929	0.00012136
0.0549387	0.0001204
0.0550043	0.000121368
0.0550579	0.000123404
0.0551112	0.000125725
0.055192	0.000125108
0.0552526	0.000122257
0.0552919	0.000121747
0.0553618	0.00012441
0.0554586	0.000124216
0.0555477	0.000123167
0.0556287	0.000123007
0.0557206	0.000124
0.0557987	0.000126282
0.0558327	0.000123967
0.0558699	0.000121658
0.0559376	0.000122324
0.0560093	0.000122561
0.0560761	0.000122307
0.0561307	0.000123234
0.0561966	0.000125513
0.0562835	0.000125506
0.0563607	0.000124432
0.0564218	0.000125044
0.0564677	0.000124054
0.0565241	0.00012217
0.0566046	0.000122619
0.0566734	0.000124137
0.0567318	0.000124714
0.0567836	0.000125893
0.0568363	0.000127337
0.0569148	0.000126025
0.0570047	0.000125861
0.0570773	0.000127474
0.0571263	0.000126615
0.0571689	0.000126505
0.0572258	0.000128013
0.0573034	0.000127252
0.0573739	0.000125637
0.0574293	0.000125723
0.0574957	0.00012706
0.0575696	0.000127511
0.0576405	0.000127668
0.0577231	0.000126612
0.0577997	0.000124798
0.0578574	0.000125054
0.0579047	0.000124205
0.0579396	0.000124652
0.0579947	0.000127413
0.0580803	0.000126822
0.0581345	0.000122748
0.058343	0.000121996
0.0583777	0.000128804
0.0584682	0.000129422
0.0585319	0.000127005
0.0585769	0.000126768
0.0586262	0.000126983
0.0586803	0.000126694
0.0587458	0.000127673
0.0588261	0.000127046
0.058898	0.000125432
0.0589471	0.000126275
0.0589956	0.000127153
0.0590418	0.00012818
0.0590784	0.000128214
0.059119	0.000127831
0.059164	0.000127923
0.0592121	0.000127693
0.0592759	0.000129251
0.0593475	0.000129842
0.0594095	0.000129356
0.0594799	0.000128035
0.0595463	0.000126143
0.0595858	0.000127179
0.0596263	0.000128465
0.0596923	0.000126987
0.0597767	0.00012744
0.059851	0.000128908
0.0599012	0.000127773
0.0599505	0.000126874
0.0600225	0.000128483
0.060102	0.00012918
0.0601549	0.000126878
0.0601898	0.000126662
0.060243	0.000128507
0.0603189	0.000127836
0.0604148	0.000129408
0.0605134	0.000130554
0.0605905	0.000129271
0.0606634	0.00012857
0.0606988	0.000129946
0.0607144	0.00012457
0.0607252	0.000126534
0.0607323	0.000130376
0.0607748	0.000123728
0.0608132	0.000125118
0.0608646	0.000128183
0.0609527	0.000127207
0.0610718	0.0001297
0.061202	0.000130816
0.0612984	0.000128067
0.061362	0.000129056
0.0614231	0.000129885
0.06149	0.000130022
0.061556	0.000130072
0.0616258	0.000129708
0.0616808	0.000127579
0.0617281	0.000126495
0.0617966	0.000127693
0.0618707	0.000128204
0.06193	0.000127079
0.0619803	0.000126996
0.062038	0.000127748
0.0620967	0.000128185
0.0621526	0.000128348
0.0622177	0.000127682
0.0622958	0.000128434
0.062372	0.000129313
0.0623897	0.000133417
0.0624121	0.000130789
0.06242	0.000127013
0.0624208	0.00012989
0.062525	0.000134927
0.0626643	0.000135591
0.0627479	0.000129434
0.0627939	0.000128163
0.0628684	0.000130088
0.0629497	0.000131115
0.0630164	0.000130497
0.0630835	0.000129896
0.0631547	0.000129711
0.0632171	0.000130488
0.0632758	0.000130923
0.0633377	0.000130977
0.0633997	0.000131054
0.0634623	0.000131068
0.0635372	0.000132597
0.0636252	0.00013253
0.0637039	0.000131313
0.0637809	0.000130412
0.0638478	0.000128237
0.0638767	0.000130301
0.0639107	0.000133319
0.063991	0.000130949
0.0640829	0.000129791
0.0641555	0.000130837
0.0642077	0.000129562
0.0642487	0.000129608
0.0643225	0.000133654
0.0644175	0.000135024
0.0644906	0.000133769
0.0645509	0.000134108
0.0646028	0.00013343
0.0646448	0.00013394
0.0646909	0.000135034
0.0647675	0.000132555
0.064843	0.000129771
0.0648995	0.000129343
0.0649699	0.000130511
0.0650438	0.000131188
0.0651119	0.00013123
0.0651591	0.000133577
0.0651819	0.000133164
0.0652304	0.000129975
0.0653111	0.000130332
0.0653748	0.00013252
0.0654054	0.00013093
0.0654381	0.000129321
0.0655002	0.000131048
0.0655679	0.000132024
0.0656301	0.000132437
0.0656965	0.000132335
0.0657472	0.000130313
0.0657515	0.000133579
0.0658007	0.000143639
0.0659434	0.000141197
0.0660511	0.000134004
0.0661203	0.000132267
0.0662026	0.000131974
0.0662823	0.000131999
0.066373	0.000133389
0.0664594	0.000135154
0.0665471	0.000137343
0.0666742	0.0001347
0.0667227	0.000132386
0.0667252	0.000139891
0.0667808	0.000131959
0.0668056	0.000138011
0.0668128	0.000133309
0.0668361	0.000131883
0.0668554	0.000132856
0.0668842	0.000130004
0.0669103	0.000134144
0.0669134	0.000136411
0.0669303	0.000129352
0.0670231	0.000131846
0.0671589	0.000132145
0.0672518	0.000137358
0.0672902	0.000136169
0.0673467	0.000133061
0.0674273	0.000132682
0.0674893	0.000134436
0.0675367	0.000134554
0.0675968	0.000133214
0.0676687	0.000133208
0.0677404	0.000133229
0.0678124	0.000133294
0.0678789	0.000133975
0.0679369	0.000133667
0.0679916	0.000133769
0.0680493	0.00013427
0.068115	0.00013382
0.0681793	0.000133155
0.0682312	0.000133952
0.0682755	0.000133884
0.0683237	0.000133391
0.0683814	0.000134044
0.0684382	0.000134734
0.0684865	0.000134416
0.0685515	0.000132269
0.0686278	0.000131332
0.0686788	0.00013329
0.0687269	0.00013516
0.0688031	0.000133625
0.0688757	0.000131507
0.0689221	0.000132507
0.0689687	0.00013367
0.0690207	0.000134121
0.0690664	0.000133831
0.0691158	0.000133149
0.06917	0.000132986
0.0692217	0.000133127
0.0692735	0.000133315
0.0693261	0.000133408
0.0693926	0.000135286
0.0694717	0.000135549
0.0695468	0.000135335
0.069613	0.000136181
0.0696685	0.000135731
0.0697132	0.000136587
0.0697643	0.0001384
0.0698292	0.000138372
0.0698791	0.000136354
0.0699194	0.0001357
0.0699715	0.000136506
0.0700445	0.000134791
0.0701308	0.000134609
0.0702003	0.000136396
0.0702571	0.000136744
0.0703408	0.000133925
0.0704336	0.000132023
0.0704858	0.000134877
0.0705128	0.000134902
0.0705482	0.000133962
0.0706014	0.000135179
0.070664	0.0001352
0.0707245	0.000134945
0.070801	0.00013289
0.0708964	0.000132979
0.0709715	0.000135368
0.071028	0.000135683
0.0710882	0.000135548
0.0711525	0.00013595
0.071218	0.000136186
0.071279	0.000135859
0.071344	0.000135091
0.0714048	0.00013371
0.0714685	0.000132171
0.0715492	0.000132571
0.0716055	0.000135713
0.0716319	0.000135416
0.0716677	0.000134083
0.071719	0.000134587
0.0717781	0.000134152
0.0718396	0.000133982
0.0718834	0.000135864
0.0719309	0.00013851
0.0719913	0.000139375
0.0720289	0.000142199
0.07204	0.00013876
0.0720524	0.000142753
0.0720704	0.000133924
0.0722178	0.000138807
0.0723829	0.000141241
0.0724562	0.000139819
0.0724615	0.000137252
0.0724763	0.000134287
0.0724805	0.000138657
0.0725297	0.000143025
0.0726499	0.000141718
0.0727459	0.000137016
0.0728048	0.000137338
0.0728817	0.000140139
0.0729876	0.000139105
0.0730814	0.00013638
0.0731436	0.000137723
0.0731879	0.000136853
0.0732349	0.000135768
0.0733049	0.000137576
0.0733749	0.000139234
0.0734327	0.000139421
0.0734919	0.000139407
0.0735461	0.000138711
0.0736651	0.000130694
0.0738547	0.000130778
0.0739609	0.000140562
0.0739785	0.000139958
0.0740236	0.000136134
0.0740934	0.000135235
0.0741443	0.000136631
0.0742174	0.000141262
0.0743372	0.000139682
0.0744395	0.000135654
0.0744832	0.00013904
0.0745434	0.000143118
0.0745648	0.000138445
0.074572	0.000140998
0.0746063	0.000139478
0.0746233	0.00013888
0.0746449	0.000137615
0.0746718	0.000140756
0.0747092	0.000139
0.0747122	0.000141448
0.0747192	0.000147128
0.0747732	0.000140302
0.0748293	0.00014067
0.0749008	0.000139089
0.0749623	0.000136056
0.0750168	0.00013424
0.0750794	0.000133283
0.0751055	0.000136604
0.0751236	0.000139382
0.07517	0.000138449
0.075217	0.000137503
0.0752693	0.000136041
0.0753481	0.000137903
0.0754309	0.000139128
0.0755069	0.000139591
0.0756037	0.000137486
0.0757117	0.000136676
0.075793	0.000139141
0.07586	0.000139976
0.0759275	0.00014066
0.0759785	0.000139313
0.0760239	0.000138809
0.0760951	0.000141632
0.0761333	0.000145966
0.0761419	0.000147554
0.0761534	0.000140877
0.0762076	0.000140181
0.0762573	0.000140126
0.0763217	0.000142125
0.0763916	0.000143266
0.076446	0.000142332
0.0764937	0.000142365
0.076542	0.000142493
0.0765956	0.000141944
0.0766454	0.000140825
0.0766988	0.000139396
0.0767647	0.000139516
0.0767982	0.000135517
0.076803	0.000138722
0.0768085	0.000142385
0.0768835	0.000144182

## Sheet: Fig.5b
V	dI/dV-40K	V	dI/dV-60K	V	dI/dV-80K	V	dI/dV-100K	V	dI/dV-120K	V	dI/dV-140K	V	dI/dV-160K	V	dI/dV-180K
-0.0808993	0.000129524	-0.0798368	0.000134044	-0.0774909	0.000129447	-0.0746563	0.000135641	-0.0720254	0.000136617	-0.0687478	0.000138991	-0.0791202	0.000151831	-0.0746018	0.000161816
-0.0807791	0.000128387	-0.0796806	0.00013174	-0.0773425	0.000125735	-0.0745189	0.000129617	-0.071879	0.00013431	-0.0686267	0.000133283	-0.0790564	0.000150233	-0.0742671	0.000160441
-0.0806504	0.000126657	-0.0795283	0.000130343	-0.0772715	0.000130298	-0.0744206	0.000128903	-0.0717337	0.000132626	-0.0685497	0.000133545	-0.0789887	0.000148559	-0.0740076	0.000168435
-0.0804588	0.000132249	-0.0794599	0.000119142	-0.0772232	0.00013336	-0.0742975	0.000131129	-0.0715959	0.000129663	-0.0684413	0.000138155	-0.0789337	0.000145078	-0.0739439	0.000150223
-0.0802249	0.000132539	-0.0793424	0.000107882	-0.0771237	0.000130509	-0.0741581	0.000131296	-0.0715124	0.000132863	-0.0682485	0.00013259	-0.0788999	0.000144315	-0.0741819	0.000169988
-0.0800364	0.000127215	-0.0791135	0.000104949	-0.0770058	0.000129401	-0.0740281	0.000130321	-0.0714623	0.000132561	-0.0680768	0.000123836	-0.0788565	0.000144484	-0.0743913	0.000209238
-0.0798971	0.000127861	-0.0790328	0.00011298	-0.0768414	0.000124095	-0.073871	0.000126887	-0.0713743	0.000128475	-0.0680413	0.000130012	-0.0788394	0.000147155	-0.0742681	0.000185923
-0.0797819	0.000125802	-0.0789734	0.000122392	-0.0766189	0.00012443	-0.0736802	0.000126771	-0.0712022	0.000134106	-0.0680215	0.000136357	-0.07887	0.000144822	-0.0740353	0.000181631
-0.0796746	0.000124935	-0.0788241	0.000122569	-0.0764427	0.000129171	-0.0735179	0.000129476	-0.0710071	0.000136427	-0.0679214	0.000132887	-0.0788389	0.00013748	-0.0737688	0.000173549
-0.0795484	0.000126083	-0.0786922	0.000120874	-0.0763545	0.00012457	-0.0734245	0.000124538	-0.070893	0.00012866	-0.0677962	0.000131994	-0.0786637	0.000144306	-0.073467	0.000170045
-0.0794288	0.00012768	-0.0786415	0.000126912	-0.0762907	0.000123268	-0.0733797	0.000125212	-0.0708661	0.000131444	-0.0676766	0.000131854	-0.0785122	0.000152875	-0.0732113	0.000173301
-0.0792624	0.000135822	-0.0785447	0.000141848	-0.0761743	0.00012774	-0.0732956	0.00013084	-0.0708028	0.000140159	-0.0675278	0.000135521	-0.0784698	0.000149947	-0.0731433	0.000149877
-0.0790094	0.000133301	-0.0783133	0.000139195	-0.0760577	0.000131567	-0.0731591	0.00013022	-0.0706251	0.000134452	-0.0673535	0.000135752	-0.0783488	0.000140274	-0.0732287	0.000148861
-0.0788333	0.000121295	-0.0782059	0.00012095	-0.075948	0.000135688	-0.073012	0.000130795	-0.070449	0.000127803	-0.0671817	0.000135683	-0.0781358	0.000139218	-0.0732238	0.000159357
-0.0787538	0.000120969	-0.0781294	0.000111634	-0.0758116	0.000136186	-0.072872	0.000132004	-0.0703304	0.000128314	-0.0670328	0.000138196	-0.0780679	0.00015217	-0.0730939	0.000154361
-0.0786516	0.000123063	-0.0779263	0.000112682	-0.0757051	0.000132787	-0.0727573	0.000130269	-0.0701936	0.000131224	-0.0669767	0.000128918	-0.0780492	0.000164027	-0.0729271	0.000153301
-0.0785139	0.000121587	-0.0778001	0.000119797	-0.0755908	0.000129383	-0.0726524	0.000129872	-0.0700395	0.000131844	-0.0669861	0.000128444	-0.0779218	0.000161313	-0.0727024	0.000146599
-0.0783446	0.000123261	-0.0776504	0.000132963	-0.0754189	0.000132505	-0.0725375	0.000130621	-0.0698901	0.000132017	-0.0669139	0.000138561	-0.0778267	0.000153784	-0.0724323	0.000144201
-0.0781768	0.00012478	-0.0773698	0.000130965	-0.0752141	0.000131645	-0.0723785	0.00012683	-0.0697575	0.000133947	-0.0667687	0.000138993	-0.0777838	0.000153494	-0.0722385	0.000149639
-0.0779887	0.000129165	-0.0771805	0.000118296	-0.0750805	0.000122179	-0.0721708	0.000128076	-0.0697094	0.000125691	-0.0666152	0.00014075	-0.0777134	0.0001568	-0.0721124	0.000148177
-0.0777937	0.00013221	-0.0771276	0.000120505	-0.0750164	0.000121289	-0.0719959	0.000132449	-0.069704	0.000123511	-0.0664065	0.000135834	-0.07753	0.000147596	-0.0719937	0.000147719
-0.0776516	0.000129286	-0.0771099	0.000119504	-0.074916	0.000124215	-0.0718802	0.000130382	-0.0696176	0.000130385	-0.0661914	0.000131022	-0.0772695	0.000146305	-0.0718791	0.000146677
-0.077484	0.000124608	-0.0770175	0.000112725	-0.0747967	0.0001249	-0.0717691	0.000129208	-0.0694641	0.000129438	-0.0660319	0.000133012	-0.0770255	0.000146865	-0.0717744	0.000146801
-0.0773243	0.000118449	-0.0767784	0.00011894	-0.0746704	0.000126601	-0.0716531	0.000128377	-0.0693077	0.000128642	-0.0658856	0.000133791	-0.0768211	0.000142955	-0.0716074	0.000154786
-0.0772654	0.00012231	-0.0765778	0.000128157	-0.074522	0.000125885	-0.0715718	0.000131193	-0.0691755	0.000130427	-0.0657391	0.000134407	-0.0766018	0.000138596	-0.0714144	0.000158991
-0.0771888	0.000129618	-0.0764934	0.000126337	-0.0743573	0.000126929	-0.0715251	0.000130348	-0.0690532	0.000131438	-0.0656362	0.000129512	-0.0763838	0.000133484	-0.0711692	0.000172656
-0.0770881	0.000133565	-0.0763806	0.00012231	-0.0742273	0.000131273	-0.0714561	0.000127472	-0.0689337	0.000132555	-0.0655555	0.000127945	-0.0761594	0.000129086	-0.0708763	0.000178597
-0.0770631	0.000128768	-0.0763049	0.000120926	-0.0741457	0.00013067	-0.0713366	0.000130135	-0.0688616	0.000127939	-0.0653946	0.000136271	-0.0760096	0.000118057	-0.0708048	0.00015185
-0.07707	0.000128061	-0.0762839	0.000132838	-0.074064	0.000130048	-0.0711957	0.000130029	-0.0687856	0.000123945	-0.0651643	0.000135585	-0.0761165	0.00012653	-0.0708838	0.000148973
-0.0769692	0.000141567	-0.0762836	0.000116075	-0.0739711	0.000130694	-0.0710552	0.000129853	-0.0686175	0.000129918	-0.0650391	0.000121947	-0.0761369	0.000148516	-0.0708226	0.000164102
-0.0767384	0.000138246	-0.0760973	0.000126374	-0.0737973	0.0001235	-0.0709209	0.000130481	-0.0684289	0.000133111	-0.0650493	0.000124269	-0.0759251	0.0001464	-0.0706181	0.000160261
-0.0765562	0.000128113	-0.0758758	0.000122969	-0.0735827	0.000119816	-0.0707871	0.000131211	-0.068279	0.000132062	-0.0649612	0.000140284	-0.0756862	0.000147068	-0.0704379	0.00015261
-0.0763994	0.000123213	-0.0757079	0.000125179	-0.0734456	0.000123718	-0.070601	0.000126576	-0.0681345	0.000131781	-0.0647234	0.000137273	-0.0754833	0.000151378	-0.0703296	0.000154352
-0.0762982	0.000112186	-0.0755093	0.00013187	-0.0733075	0.000129036	-0.0703914	0.00012389	-0.0679935	0.000130995	-0.0645014	0.000131644	-0.0753473	0.000148389	-0.0702914	0.000147571
-0.0763147	0.000112963	-0.0752882	0.000135305	-0.0731471	0.000131327	-0.0702564	0.000128824	-0.067844	0.000129518	-0.0643394	0.00013354	-0.0751688	0.000142046	-0.0702136	0.000138906
-0.0762654	0.000120651	-0.0751444	0.000129437	-0.0730344	0.000128176	-0.0701605	0.000130384	-0.0677413	0.000122322	-0.0642091	0.000131744	-0.0748574	0.000149863	-0.0699781	0.000146134
-0.0760973	0.000117027	-0.0750541	0.000130288	-0.0729654	0.000130019	-0.0700366	0.000128829	-0.0676732	0.000119994	-0.0641109	0.000133675	-0.0746384	0.000167951	-0.0698033	0.000159325
-0.0759352	0.000112269	-0.0749506	0.000133075	-0.0729202	0.000129342	-0.069909	0.000127412	-0.0675113	0.000127646	-0.0640341	0.000133264	-0.0746332	0.000159786	-0.0698012	0.000152932
-0.0758206	0.000112173	-0.0748	0.000130431	-0.0727984	0.000121596	-0.0698021	0.000128312	-0.0673363	0.000133157	-0.0639353	0.000130652	-0.0745886	0.000149576	-0.0697776	0.000145967
-0.075638	0.000118768	-0.0746615	0.000125855	-0.0725899	0.000122095	-0.0697447	0.000123578	-0.0672669	0.000126689	-0.0638133	0.000130423	-0.0744065	0.000155106	-0.0695501	0.000163802
-0.0754427	0.000123509	-0.0745283	0.000122861	-0.0724265	0.000126699	-0.0697191	0.000122818	-0.067211	0.000123115	-0.0637291	0.000134198	-0.0741323	0.000149937	-0.0691319	0.000157288
-0.0752918	0.000124589	-0.0745069	0.000107187	-0.0723274	0.000124969	-0.0696293	0.0001294	-0.0671006	0.000124973	-0.0636676	0.000136005	-0.0738613	0.000143684	-0.06881	0.000138905
-0.0751031	0.000122005	-0.0744827	0.000110751	-0.0722577	0.000126354	-0.0694692	0.00012795	-0.0669537	0.000123108	-0.0635627	0.000132757	-0.0736933	0.000148557	-0.0687554	0.000149752
-0.0749243	0.000117923	-0.0744117	0.000113446	-0.0721729	0.000129979	-0.0693167	0.000125302	-0.0667802	0.000123836	-0.0634353	0.00013179	-0.0736388	0.000141244	-0.0687967	0.000152195
-0.0748213	0.000121147	-0.0742278	0.000111972	-0.072044	0.000128545	-0.0691524	0.000122173	-0.0666697	0.000130568	-0.0632768	0.000127906	-0.073529	0.000131315	-0.0687504	0.000145369
-0.0747754	0.000119066	-0.0739656	0.00011774	-0.071899	0.00012877	-0.0689879	0.000118528	-0.0666143	0.000132401	-0.0631154	0.000123741	-0.073275	0.000133833	-0.068609	0.000148593
-0.0747168	0.000116397	-0.0737328	0.000125563	-0.0717887	0.000132509	-0.0688919	0.000121523	-0.0665007	0.000127938	-0.0630293	0.000127503	-0.0731761	0.000150313	-0.0684673	0.000151314
-0.074617	0.000117317	-0.0735983	0.000124397	-0.0717087	0.000133334	-0.0687634	0.000129381	-0.0663462	0.000127574	-0.0629574	0.000130653	-0.0732263	0.000154405	-0.0684336	0.000141672
-0.0745005	0.000116692	-0.0734702	0.000124058	-0.0715815	0.000129115	-0.0685613	0.000128764	-0.0661985	0.000127947	-0.0628514	0.000129779	-0.073137	0.000143608	-0.0684881	0.000142287
-0.0743735	0.00011698	-0.0733042	0.000128087	-0.071414	0.000129039	-0.0683976	0.000123505	-0.066065	0.000126687	-0.0627369	0.000129773	-0.0729355	0.000144139	-0.0684843	0.00014995
-0.0742298	0.000115851	-0.0731318	0.000130872	-0.0712558	0.000129902	-0.0682556	0.000121449	-0.0659048	0.0001232	-0.0626618	0.000133871	-0.0727784	0.000148904	-0.0684297	0.000151409
-0.0740216	0.000121128	-0.0730141	0.000127532	-0.0711341	0.000126482	-0.0681142	0.000118924	-0.0657102	0.000122876	-0.0626183	0.000134903	-0.0726963	0.000145793	-0.0683521	0.000156281
-0.0737581	0.00012072	-0.0729089	0.000126142	-0.0710298	0.000125465	-0.0680491	0.000123572	-0.0655644	0.000127172	-0.0625131	0.000129256	-0.0725681	0.000139183	-0.068187	0.00015091
-0.0735569	0.000113881	-0.0728004	0.000124839	-0.0709312	0.000123584	-0.067993	0.000128752	-0.065492	0.000123944	-0.0623325	0.000131965	-0.0723556	0.000140521	-0.0680247	0.000144505
-0.0733965	0.000111881	-0.0727138	0.000125846	-0.0708094	0.000120071	-0.06785	0.000124622	-0.065392	0.000119064	-0.0621922	0.000138741	-0.072138	0.000141172	-0.0678873	0.000141898
-0.0732132	0.000111587	-0.0726212	0.000127837	-0.0706232	0.000122795	-0.0676595	0.000125169	-0.0651738	0.000126094	-0.0621389	0.000135218	-0.0719277	0.000141168	-0.0676782	0.000146941
-0.073172	0.00012303	-0.0724594	0.000122886	-0.0704352	0.000124917	-0.0674828	0.000126943	-0.0649499	0.000131808	-0.0620833	0.000132254	-0.0717816	0.000147212	-0.0674619	0.00015061
-0.073186	0.000133222	-0.0722459	0.000122784	-0.0702929	0.00012236	-0.0673439	0.000124692	-0.0648212	0.00012709	-0.0619963	0.000132738	-0.0717018	0.00014698	-0.0672942	0.000149138
-0.073025	0.000124166	-0.0721037	0.000129491	-0.0701883	0.000123742	-0.0672213	0.000124431	-0.0647476	0.00012877	-0.0618647	0.000128549	-0.0715519	0.000140261	-0.067181	0.000153578
-0.0728651	0.00011441	-0.0720382	0.000128713	-0.0700832	0.000125549	-0.0671036	0.000123555	-0.0646749	0.000130802	-0.0617059	0.000126884	-0.071375	0.000135523	-0.0670715	0.000158873
-0.0727736	0.000112539	-0.0719235	0.000123431	-0.069939	0.000123367	-0.0669941	0.0001236	-0.0645808	0.00013028	-0.0615889	0.000129649	-0.0713248	0.000142657	-0.0668322	0.000149157
-0.072569	0.000121557	-0.0717609	0.000122583	-0.0697809	0.000122292	-0.066889	0.000123159	-0.0644899	0.000129258	-0.0615018	0.000129407	-0.0712216	0.000159586	-0.0666	0.000138026
-0.0723374	0.000127287	-0.0716135	0.000123277	-0.0695963	0.000119138	-0.0667981	0.000124095	-0.0643804	0.000126642	-0.0613989	0.000127644	-0.0708378	0.000144346	-0.0665317	0.000143971
-0.0722386	0.000119276	-0.0714695	0.000123763	-0.0693918	0.000117457	-0.0667199	0.0001238	-0.0642796	0.000122566	-0.061276	0.000127924	-0.0703031	0.000144884	-0.0664509	0.000153571
-0.0721713	0.000115986	-0.0713005	0.000121895	-0.0692273	0.000119463	-0.066599	0.000119767	-0.0641736	0.000119008	-0.0611488	0.000127747	-0.0698799	0.000156818	-0.0663051	0.000155016
-0.0720981	0.000112705	-0.0711167	0.000121262	-0.069106	0.000117443	-0.0664124	0.000121966	-0.0639911	0.000122895	-0.0610179	0.000128	-0.0696446	0.000147612	-0.0662218	0.000148746
-0.0721187	0.000117469	-0.0709915	0.000126118	-0.0690396	0.000120456	-0.0662464	0.000125717	-0.0638235	0.000127664	-0.0608727	0.00012682	-0.069469	0.000146413	-0.0662294	0.000153039
-0.0720731	0.000131992	-0.0709469	0.00012295	-0.0689746	0.000124246	-0.0661389	0.000123667	-0.0637086	0.000127411	-0.0607212	0.000126118	-0.0693489	0.000138799	-0.0661756	0.000167667
-0.0718696	0.000128755	-0.0708599	0.00011693	-0.0688823	0.00012488	-0.0660872	0.000127262	-0.0635882	0.000126665	-0.0605827	0.000126791	-0.0693719	0.000145702	-0.065933	0.000157442
-0.0717175	0.000119286	-0.0706856	0.00011874	-0.0687814	0.000126691	-0.0660372	0.000131808	-0.0634563	0.000127116	-0.0604428	0.000127807	-0.069389	0.000155934	-0.0656605	0.000150185
-0.0716218	0.000117063	-0.0705809	0.000126593	-0.0686282	0.000123239	-0.0659167	0.000128369	-0.0633159	0.000126659	-0.0603376	0.000132186	-0.0692642	0.000149565	-0.0653888	0.000144808
-0.0715178	0.00011523	-0.0705381	0.000129658	-0.0684552	0.000121343	-0.0657724	0.000127152	-0.063171	0.000126631	-0.0602647	0.000133624	-0.0690993	0.000147119	-0.0650941	0.000141234
-0.0714149	0.000113868	-0.0704447	0.000127141	-0.0683294	0.000124065	-0.0655918	0.000122818	-0.0630539	0.000129343	-0.0601677	0.000132225	-0.0689739	0.000149049	-0.0649484	0.000152692
-0.0712319	0.000120248	-0.0703342	0.000126149	-0.0682348	0.000123953	-0.0653994	0.000119086	-0.0629641	0.000129389	-0.0600638	0.000131398	-0.0689396	0.00014073	-0.0649001	0.000155299
-0.0709746	0.000119251	-0.0702241	0.000125403	-0.0681068	0.000120868	-0.0652789	0.000122374	-0.0628388	0.000125959	-0.0599423	0.000128947	-0.0689066	0.000134682	-0.0647246	0.000144396
-0.070745	0.000115232	-0.0701551	0.000119943	-0.0679601	0.000119195	-0.0651952	0.000122466	-0.0626827	0.000125462	-0.0598135	0.000126893	-0.0687446	0.000140826	-0.0644352	0.000145143
-0.0706032	0.000119217	-0.0700418	0.000112417	-0.067838	0.000119963	-0.0651041	0.000121876	-0.0625802	0.0001303	-0.0596984	0.000126575	-0.0685474	0.000142972	-0.0642309	0.000154432
-0.0704536	0.000125456	-0.0698147	0.00011441	-0.0677288	0.000119545	-0.0649795	0.000124927	-0.0625428	0.000128336	-0.0595473	0.000130573	-0.068368	0.000143642	-0.064122	0.000153929
-0.0702608	0.000126693	-0.0696669	0.000122864	-0.0676353	0.00012056	-0.0648333	0.000125437	-0.0624585	0.000122428	-0.05934	0.000128193	-0.0681669	0.000142193	-0.0639788	0.000149943
-0.0701502	0.000118945	-0.069609	0.000124046	-0.0675278	0.000123406	-0.0647015	0.000124399	-0.0622901	0.000124856	-0.0591496	0.000123416	-0.0680513	0.000131719	-0.0638559	0.000143005
-0.0701253	0.00012036	-0.0694888	0.000119437	-0.0674012	0.000124026	-0.0645818	0.000124697	-0.0621033	0.000125138	-0.0590521	0.000128374	-0.068038	0.000131812	-0.0637841	0.000142314
-0.0700868	0.000123685	-0.0693012	0.000121102	-0.067274	0.000124874	-0.0644519	0.000126266	-0.0619494	0.000121759	-0.0589794	0.000131802	-0.0679188	0.00014298	-0.0636831	0.00014478
-0.0700048	0.000122468	-0.0690983	0.000121125	-0.0670955	0.000120891	-0.0643101	0.000126408	-0.0618038	0.000119871	-0.0588673	0.000130543	-0.0676797	0.000141821	-0.0636068	0.000149322
-0.0698876	0.000124949	-0.068936	0.000116889	-0.0668936	0.000118691	-0.064156	0.000128064	-0.0616293	0.000120657	-0.0587497	0.000129707	-0.0674665	0.000137671	-0.0636051	0.000145928
-0.0697228	0.000122589	-0.0688549	0.000120338	-0.0667723	0.00012398	-0.0639768	0.000126972	-0.0614916	0.000124639	-0.0586453	0.000130376	-0.0673797	0.000145658	-0.063601	0.000143032
-0.0695855	0.000116939	-0.0687571	0.000126853	-0.0666692	0.000128926	-0.0638369	0.000121216	-0.0613794	0.000126837	-0.0585466	0.000130488	-0.0673541	0.00014887	-0.0635026	0.000150616
-0.0694803	0.000115249	-0.0685848	0.000125221	-0.0665045	0.000126964	-0.0637606	0.000122399	-0.0612513	0.000127116	-0.0584186	0.000127644	-0.0672233	0.000141406	-0.0633284	0.000149392
-0.0693163	0.000119115	-0.0684613	0.000117984	-0.0663631	0.000121986	-0.0636674	0.000125842	-0.0611776	0.000121227	-0.0583184	0.000121174	-0.0669574	0.000147988	-0.0632016	0.000142414
-0.0691232	0.000119877	-0.0683763	0.00011573	-0.0662513	0.000120784	-0.0635123	0.000122882	-0.0611573	0.000121398	-0.0582431	0.00011847	-0.0666133	0.000145907	-0.0631829	0.00014704
-0.0689308	0.000120763	-0.0682077	0.000121584	-0.0661025	0.00012339	-0.0633525	0.000119902	-0.0610565	0.000131136	-0.0580807	0.000124577	-0.0663168	0.000138223	-0.0630823	0.000164517
-0.068731	0.000120832	-0.0680189	0.000124849	-0.0659578	0.000125985	-0.0632124	0.000119264	-0.060865	0.000130278	-0.0579564	0.000133968	-0.0660999	0.000139154	-0.062794	0.000157814
-0.0685651	0.000117333	-0.0679005	0.000120988	-0.065805	0.000130391	-0.0630362	0.000122378	-0.060682	0.000128179	-0.0579612	0.000129425	-0.0659368	0.000134681	-0.0625437	0.000145743
-0.0684933	0.000122579	-0.0677695	0.000117002	-0.0655812	0.000126947	-0.0628751	0.000126447	-0.0605578	0.000132438	-0.0578912	0.000119234	-0.065838	0.000136434	-0.0623964	0.000146536
-0.0684746	0.000123452	-0.0675704	0.000119186	-0.0653992	0.000118424	-0.0627728	0.000124697	-0.0604862	0.000131048	-0.0576984	0.000120596	-0.0657375	0.000138818	-0.0622764	0.000144306
-0.068397	0.000118948	-0.0674036	0.000123911	-0.0652723	0.000116674	-0.0627152	0.000127526	-0.0603621	0.000124829	-0.0575434	0.000125184	-0.0655975	0.000137376	-0.0621785	0.000144601
-0.0682377	0.000122248	-0.0673098	0.000121712	-0.0651136	0.000117769	-0.0626509	0.000132062	-0.0602126	0.000120563	-0.0574183	0.000127658	-0.0654322	0.000138283	-0.0620559	0.000147904
-0.0680806	0.000125266	-0.067214	0.000119821	-0.064965	0.000119528	-0.0624986	0.000126866	-0.0601151	0.00012177	-0.0572901	0.000129417	-0.0653087	0.000142797	-0.0618511	0.000142717
-0.0679921	0.00012125	-0.0671018	0.000119262	-0.0648272	0.000120607	-0.0623135	0.000124646	-0.0599719	0.000128681	-0.0572123	0.000125476	-0.0652723	0.000138791	-0.0615887	0.00014308
-0.0678927	0.000117289	-0.0669871	0.000118599	-0.0647273	0.000124945	-0.0621857	0.000128331	-0.0597774	0.0001295	-0.0571532	0.000124165	-0.0652904	0.000140384	-0.0613852	0.00014907
-0.067717	0.000120422	-0.066819	0.000123561	-0.064687	0.000123604	-0.0620964	0.000128327	-0.0596642	0.000121	-0.0570351	0.000129528	-0.0652911	0.000144369	-0.0613027	0.000142162
-0.0675693	0.000125667	-0.0666148	0.000124435	-0.0645747	0.000116373	-0.0619896	0.000126623	-0.0596309	0.000121598	-0.0568576	0.000128088	-0.0651561	0.000135502	-0.0611834	0.000133916
-0.0675062	0.00012259	-0.0664678	0.00011917	-0.0643804	0.00011618	-0.0618675	0.000126368	-0.0595701	0.000125475	-0.0566942	0.000124708	-0.0649525	0.000132374	-0.0609432	0.000136463
-0.0674515	0.000120939	-0.0663494	0.000117549	-0.0641991	0.000117089	-0.0616861	0.000120751	-0.0594483	0.000123001	-0.056563	0.000125059	-0.0648338	0.000136747	-0.0607451	0.000142378
-0.0673676	0.0001221	-0.0662804	0.000112442	-0.0640108	0.000118978	-0.0614918	0.000115729	-0.0593093	0.000121947	-0.0564212	0.000126755	-0.0646653	0.000148311	-0.0606096	0.000142901
-0.0672253	0.000117968	-0.0662756	0.00011134	-0.0638504	0.000123036	-0.0614022	0.000120438	-0.0591853	0.000122448	-0.0562681	0.000127058	-0.0643672	0.000145713	-0.0604548	0.000141566
-0.0670612	0.00011534	-0.0661703	0.000126088	-0.0637507	0.000121424	-0.0613303	0.000124752	-0.0590486	0.000124519	-0.0561244	0.000126302	-0.0642041	0.00012892	-0.0602814	0.000142018
-0.0669391	0.000116635	-0.0658942	0.000122724	-0.0636865	0.000123296	-0.0611861	0.000121699	-0.0588953	0.000124677	-0.0560082	0.000128346	-0.0641998	0.000128705	-0.0601615	0.000147476
-0.0668153	0.00011847	-0.0656647	0.000114125	-0.0636383	0.000123838	-0.0610107	0.000121457	-0.05874	0.000125099	-0.0559389	0.00012525	-0.0641092	0.000136843	-0.0601298	0.000143884
-0.0666646	0.000117724	-0.0656082	0.000121656	-0.0634853	0.000115279	-0.060842	0.00012186	-0.0585796	0.000124961	-0.0558796	0.000123771	-0.0639325	0.000136642	-0.0601246	0.000143504
-0.0664999	0.000118242	-0.0655448	0.000133389	-0.0632535	0.000113236	-0.0606939	0.000120113	-0.0584239	0.000124248	-0.0557822	0.000126356	-0.0638603	0.000126574	-0.0600582	0.000150469
-0.0663481	0.000119755	-0.065367	0.000131591	-0.0630616	0.000114711	-0.0605917	0.000122742	-0.0582908	0.000125785	-0.0556314	0.000123452	-0.0638522	0.000123652	-0.0599308	0.0001502
-0.0662131	0.000119855	-0.0651946	0.000128754	-0.062947	0.000109288	-0.0605125	0.00012349	-0.0581877	0.000124216	-0.0554278	0.000125969	-0.063703	0.000132561	-0.0597684	0.00015419
-0.0660724	0.000119445	-0.0650247	0.000126782	-0.0629291	0.000112117	-0.0604261	0.000123436	-0.0580767	0.000122268	-0.0552372	0.000129364	-0.0635395	0.000139594	-0.0595654	0.000153194
-0.0659261	0.000119532	-0.0648819	0.000121373	-0.0628541	0.000121821	-0.0603317	0.000124288	-0.0579534	0.00012126	-0.0551464	0.00012175	-0.06348	0.000137471	-0.0594229	0.000144658
-0.0658002	0.000121378	-0.0647369	0.000117147	-0.062703	0.000123595	-0.0601955	0.000121192	-0.0578551	0.000122664	-0.0550915	0.000119208	-0.0634078	0.000134718	-0.0592765	0.000138017
-0.0657251	0.000118218	-0.0645851	0.000112941	-0.0625945	0.000121044	-0.060063	0.000117182	-0.0577122	0.000129783	-0.0549527	0.00012527	-0.0633056	0.000134416	-0.0590573	0.000137931
-0.0656457	0.000115435	-0.0644976	0.000114601	-0.0624943	0.000119759	-0.0599766	0.000117838	-0.0574944	0.000128315	-0.0547863	0.000127875	-0.0631387	0.000129097	-0.0588452	0.000138463
-0.0655052	0.000118183	-0.0643915	0.000118629	-0.0623751	0.0001202	-0.0598727	0.000120509	-0.0572974	0.000124108	-0.0546509	0.000127413	-0.0628417	0.000135081	-0.0586355	0.000138854
-0.0653451	0.000118816	-0.0642395	0.000118126	-0.0622365	0.000118893	-0.059752	0.000121254	-0.0571191	0.000122558	-0.0545279	0.00012826	-0.062615	0.00014696	-0.0584373	0.000140194
-0.0652068	0.000117333	-0.0640965	0.000116591	-0.0620917	0.000117955	-0.0595919	0.000126713	-0.0569364	0.000121161	-0.054411	0.000128573	-0.0625606	0.00014235	-0.0582188	0.000144163
-0.0650738	0.000116597	-0.0639657	0.000116355	-0.061982	0.000120171	-0.0594157	0.00012984	-0.0568038	0.000124547	-0.0542705	0.00012652	-0.0624894	0.00013734	-0.0580076	0.000148302
-0.0649119	0.00011865	-0.06388	0.000111717	-0.0618901	0.000121059	-0.0592958	0.000126829	-0.0567311	0.000122008	-0.05414	0.000122929	-0.0623574	0.000137767	-0.0578885	0.000142551
-0.0647416	0.000119632	-0.0638656	0.000113486	-0.0617567	0.000118196	-0.0591611	0.000123135	-0.0566649	0.000120595	-0.0540114	0.000120339	-0.0621823	0.000134495	-0.0577803	0.000139111
-0.0645998	0.000118004	-0.0638613	0.000114928	-0.0616042	0.000116886	-0.0590114	0.000120607	-0.0565622	0.000123017	-0.0538439	0.00012156	-0.0619893	0.000132408	-0.057649	0.0001375
-0.0644979	0.000120067	-0.0637908	0.000111004	-0.0614653	0.000116955	-0.0588878	0.000120891	-0.0563932	0.000119137	-0.0537453	0.00012909	-0.0618856	0.000138031	-0.0575831	0.000141929
-0.0644262	0.000119289	-0.0636313	0.000114405	-0.0612809	0.000121669	-0.0587922	0.000118124	-0.0562083	0.000116096	-0.0537322	0.000128245	-0.0618302	0.000140134	-0.0575157	0.000147932
-0.0643244	0.000116189	-0.0634627	0.000116574	-0.0610851	0.000124685	-0.0587249	0.000118308	-0.0561148	0.000121305	-0.0536802	0.00012389	-0.0617129	0.000136473	-0.0573547	0.000143912
-0.0641544	0.000119357	-0.0632512	0.000124085	-0.0609725	0.00011919	-0.0586241	0.000122129	-0.0560152	0.00012919	-0.0535716	0.000125133	-0.0616368	0.000128386	-0.0571695	0.00014193
-0.0639719	0.000120939	-0.0629847	0.000125485	-0.0609056	0.000118842	-0.0584871	0.000122083	-0.0558282	0.000127271	-0.0534178	0.00012199	-0.061611	0.000125956	-0.0569903	0.000140885
-0.063844	0.000117119	-0.0627704	0.000121282	-0.0608452	0.000117753	-0.0583534	0.000121664	-0.0556917	0.000119389	-0.0532293	0.000122013	-0.0615589	0.00012536	-0.056843	0.000136276
-0.063717	0.000114267	-0.06264	0.000125525	-0.0607769	0.000116251	-0.0582222	0.000121546	-0.0555777	0.000115466	-0.0530498	0.000122834	-0.0615682	0.000129365	-0.0567444	0.000136713
-0.0635426	0.000115416	-0.0625437	0.000126991	-0.060662	0.000119157	-0.0580907	0.000121437	-0.0554268	0.000114416	-0.0528917	0.000121481	-0.0615424	0.000138216	-0.0566198	0.000140017
-0.0633889	0.000118064	-0.0623727	0.000121242	-0.0605152	0.000118861	-0.057961	0.000121515	-0.0553378	0.000118562	-0.0528566	0.000132119	-0.0613695	0.000133419	-0.0564848	0.000141905
-0.0632725	0.000117575	-0.0622267	0.000118746	-0.0603565	0.000119755	-0.057834	0.000121322	-0.0552632	0.000122504	-0.052939	0.000131249	-0.0611406	0.000133249	-0.0563419	0.000145209
-0.0631398	0.000115859	-0.0622218	0.000112873	-0.0601847	0.000119366	-0.057689	0.000119608	-0.0551471	0.000122076	-0.0528827	0.000117787	-0.0609988	0.00014046	-0.0561895	0.000147098
-0.0629787	0.000116587	-0.0621474	0.000137843	-0.0600404	0.000116077	-0.0575354	0.000118436	-0.0550389	0.000120692	-0.0526533	0.000120685	-0.0609722	0.000137268	-0.0561051	0.000141526
-0.0628172	0.000117139	-0.0618819	0.000134676	-0.0599325	0.000116425	-0.0573911	0.000118277	-0.0549344	0.000119913	-0.0524085	0.000121749	-0.0608925	0.000130544	-0.0560259	0.000137712
-0.0626692	0.000116447	-0.0616914	0.000122084	-0.0598223	0.000117086	-0.0572085	0.000122174	-0.0547901	0.000123288	-0.0522117	0.000117931	-0.0607128	0.000132174	-0.0558922	0.0001389
-0.0625348	0.000116986	-0.0615675	0.000118882	-0.059687	0.00011558	-0.0570098	0.000124006	-0.0545857	0.000120685	-0.0521172	0.000123726	-0.0605115	0.000131836	-0.0557805	0.000141859
-0.0624146	0.000116215	-0.0614543	0.000114094	-0.0595433	0.000114579	-0.0568401	0.000123004	-0.0543552	0.000120353	-0.0520554	0.000127667	-0.0603574	0.000127081	-0.0556789	0.000144468
-0.0622975	0.000115847	-0.0613633	0.000112144	-0.0594469	0.000117571	-0.0566928	0.000124244	-0.0541765	0.000124731	-0.0519412	0.000125879	-0.0602541	0.000127038	-0.0555189	0.000141209
-0.0621785	0.000115583	-0.0612395	0.000112824	-0.0593508	0.000121467	-0.0566023	0.000119495	-0.0540676	0.000122348	-0.051813	0.000125362	-0.0599309	0.000150127	-0.0553722	0.00013605
-0.0620674	0.000116	-0.0611058	0.000112616	-0.0591804	0.000118253	-0.0565476	0.00011887	-0.0539594	0.000120545	-0.0516821	0.00012471	-0.0594139	0.000152784	-0.0552572	0.000134645
-0.0619656	0.000115588	-0.0610733	0.000116136	-0.0589901	0.000116472	-0.056466	0.000120952	-0.0538241	0.000121266	-0.0515185	0.000127753	-0.0590724	0.000135649	-0.0550684	0.000140591
-0.0618524	0.000114361	-0.0610177	0.000114075	-0.0588431	0.000118607	-0.0563426	0.000119041	-0.0536749	0.000120632	-0.0513244	0.000127292	-0.0588976	0.000137067	-0.0548308	0.000141332
-0.0617047	0.000116236	-0.0610085	0.000109058	-0.0587403	0.000116716	-0.0562014	0.000118586	-0.053526	0.000119822	-0.0511728	0.000121869	-0.0588155	0.000129631	-0.0545832	0.000143381
-0.0615219	0.000114955	-0.0609478	0.000104512	-0.0585687	0.000110008	-0.0560492	0.000117302	-0.0533884	0.000120142	-0.0510644	0.000121523	-0.0588045	0.000129278	-0.0544646	0.000158511
-0.061337	0.000113611	-0.0607029	0.00010266	-0.0583628	0.000105442	-0.0558648	0.000119032	-0.0532509	0.000120532	-0.0509332	0.000123631	-0.0587562	0.000132362	-0.0545467	0.000151447
-0.0611953	0.000115914	-0.0606056	0.000113838	-0.0582486	0.000108061	-0.0556826	0.000120658	-0.0531193	0.000121372	-0.0507751	0.000122902	-0.058656	0.000130847	-0.054522	0.000136494
-0.061076	0.000116586	-0.0603641	0.000112683	-0.0581527	0.000109826	-0.0555384	0.00011863	-0.052978	0.000123509	-0.0505847	0.000125674	-0.0584772	0.000136686	-0.0543373	0.000136486
-0.0609306	0.000115028	-0.060158	0.000108127	-0.058063	0.000111756	-0.0554071	0.000118102	-0.052815	0.00012327	-0.050356	0.00012436	-0.0582496	0.000137443	-0.0541697	0.000137828
-0.0607684	0.00011477	-0.0600189	0.000109296	-0.0579519	0.000116349	-0.0552937	0.00011565	-0.0526826	0.000119626	-0.0501554	0.000119707	-0.0580234	0.000138236	-0.0540805	0.000131556
-0.0606328	0.000116685	-0.0598705	0.000111638	-0.0577991	0.000116834	-0.0552051	0.000115696	-0.0525883	0.000120026	-0.0500453	0.000123996	-0.0577764	0.000137212	-0.0540893	0.00013449
-0.0605258	0.000116205	-0.0597821	0.000118433	-0.0576636	0.000115693	-0.0550871	0.000118752	-0.0524802	0.000122025	-0.0499858	0.000123743	-0.05761	0.000128216	-0.0539788	0.000152115
-0.0604122	0.000115293	-0.0597526	0.000121294	-0.0575306	0.000114984	-0.0549702	0.000121443	-0.0523322	0.000120142	-0.049911	0.000122162	-0.0575033	0.000125823	-0.0536836	0.00014914
-0.0602816	0.000115845	-0.0595518	0.000109782	-0.0573938	0.000114478	-0.0548896	0.000120888	-0.0521745	0.000118902	-0.0498078	0.000123381	-0.0572656	0.000135046	-0.0534601	0.000137711
-0.060137	0.000115169	-0.0592431	0.00010661	-0.0573041	0.000117851	-0.0547894	0.000118766	-0.0520416	0.000120023	-0.0496852	0.000122616	-0.0568785	0.000130938	-0.0534219	0.000145387
-0.0599799	0.000115567	-0.0590892	0.000115304	-0.0572379	0.000119752	-0.0546544	0.000119831	-0.0519233	0.000119866	-0.0495698	0.000120898	-0.0565514	0.000121165	-0.0534743	0.000144709
-0.0598161	0.000115351	-0.0590348	0.000117175	-0.0570964	0.000115046	-0.0544662	0.000116238	-0.051799	0.000119225	-0.0494385	0.000118193	-0.0564374	0.000128321	-0.0534474	0.000137071
-0.0596557	0.000114747	-0.058914	0.000113376	-0.0568796	0.000116869	-0.0542625	0.000113544	-0.0516715	0.000118779	-0.0492614	0.000119673	-0.0563415	0.000136418	-0.0533294	0.000137696
-0.0595355	0.000117499	-0.0587346	0.000114406	-0.0566713	0.00011911	-0.0541068	0.000115153	-0.0515571	0.000119537	-0.0490719	0.000119823	-0.0562038	0.000140043	-0.053192	0.000136549
-0.0594676	0.000115674	-0.0586325	0.000117034	-0.0565309	0.000114962	-0.053943	0.000118049	-0.0514344	0.000121396	-0.0488837	0.000119874	-0.0561014	0.000140772	-0.0530174	0.00013904
-0.059365	0.000111589	-0.0586245	0.000121034	-0.0564164	0.000113792	-0.0537979	0.000122143	-0.0512883	0.000120858	-0.0487242	0.00012243	-0.0558906	0.000132204	-0.052856	0.000142354
-0.0592243	0.000110236	-0.0585475	0.000107187	-0.0562935	0.000113172	-0.053705	0.000121623	-0.0511664	0.00011766	-0.0486132	0.000120305	-0.0555589	0.000134082	-0.0527861	0.000136501
-0.0590959	0.000110053	-0.0583542	0.000105275	-0.0561225	0.000109145	-0.0535725	0.000117829	-0.0510615	0.00011657	-0.04852	0.000120156	-0.0552513	0.000137689	-0.0527249	0.000132752
-0.0589614	0.00011038	-0.0581723	0.000104524	-0.0558741	0.000111214	-0.0533937	0.000118043	-0.0509241	0.000118548	-0.0484076	0.000122055	-0.0551124	0.000125663	-0.0525589	0.000138785
-0.0588451	0.000112005	-0.0578865	0.000112578	-0.0556963	0.000118605	-0.0532526	0.000121459	-0.0507781	0.000119458	-0.0483049	0.000124525	-0.0551061	0.000126152	-0.0523513	0.000140348
-0.0587383	0.000113182	-0.0576203	0.000121755	-0.05563	0.000116774	-0.0531684	0.000119635	-0.0506198	0.000121943	-0.0482289	0.000124579	-0.0550435	0.000131959	-0.0522075	0.000135514
-0.0586071	0.000112277	-0.0575103	0.000117069	-0.0555725	0.000116031	-0.0530588	0.000116118	-0.0504403	0.000122103	-0.0481203	0.000121669	-0.0548992	0.000130508	-0.0521344	0.000137613
-0.0584512	0.000113475	-0.0573763	0.000111715	-0.0555018	0.000116425	-0.0528755	0.000119334	-0.0503125	0.000116823	-0.0479636	0.000123452	-0.0547504	0.000129197	-0.0520278	0.000144019
-0.0582858	0.000113718	-0.0571947	0.000109825	-0.0554119	0.0001152	-0.0526989	0.000122669	-0.050226	0.000116116	-0.0477918	0.000123545	-0.0545869	0.000127064	-0.0519339	0.000151028
-0.0581169	0.000114363	-0.057071	0.000112563	-0.0552887	0.000117004	-0.0525898	0.00011948	-0.0501059	0.000118661	-0.0476129	0.000124484	-0.0543569	0.000130524	-0.0518622	0.000157474
-0.0579786	0.000117358	-0.0569869	0.000112318	-0.0551403	0.000116425	-0.0524848	0.000117359	-0.0499681	0.000119289	-0.0474286	0.000124756	-0.054137	0.000134312	-0.0515591	0.000139362
-0.057867	0.000118435	-0.0568479	0.000108138	-0.0550186	0.000113128	-0.0523335	0.00011955	-0.0498351	0.000119582	-0.0472724	0.000121912	-0.0539974	0.00013113	-0.0512289	0.000124474
-0.0576578	0.000111541	-0.0567162	0.000102799	-0.0549336	0.000113346	-0.0521546	0.000119006	-0.0496904	0.000118833	-0.0471436	0.000122094	-0.0539089	0.000132569	-0.0511897	0.000134778
-0.0573942	0.000108599	-0.0566762	0.000104519	-0.0548042	0.000118013	-0.0519951	0.000116361	-0.0495441	0.000118092	-0.0470444	0.000119121	-0.0537964	0.000136797	-0.0511944	0.000144658
-0.0572128	0.000112203	-0.0565805	0.000111629	-0.0546237	0.000117668	-0.0518597	0.000116219	-0.0493938	0.000117174	-0.0469783	0.000119593	-0.0535979	0.000133177	-0.0509914	0.000134435
-0.0570781	0.00011247	-0.0563749	0.000109601	-0.0544664	0.000114916	-0.0517151	0.000116973	-0.0492101	0.00011948	-0.0469054	0.000120911	-0.0534118	0.000127878	-0.0506362	0.000138143
-0.0569347	0.000112037	-0.0561152	0.000112002	-0.0543453	0.000115605	-0.0515568	0.000116469	-0.0490308	0.000121789	-0.0467977	0.000118971	-0.0532999	0.000129217	-0.0503406	0.000146943
-0.0567878	0.000111829	-0.0558851	0.000116254	-0.0542051	0.000118425	-0.0514204	0.000113714	-0.0489112	0.000118243	-0.0466486	0.000120987	-0.053181	0.000131551	-0.0501893	0.000141371
-0.056646	0.000111922	-0.0557349	0.000113783	-0.0540211	0.000116969	-0.0512938	0.000112197	-0.048819	0.000117624	-0.0464748	0.000120359	-0.0530291	0.000130915	-0.0500103	0.000134801
-0.0565035	0.0001121	-0.0556729	0.000119034	-0.0538537	0.000113608	-0.0511324	0.000113608	-0.0487151	0.000118052	-0.0462913	0.000120646	-0.0528911	0.000128865	-0.0498011	0.000130339
-0.0563514	0.000111641	-0.0555888	0.000128921	-0.0537086	0.000112823	-0.051015	0.000118494	-0.0486048	0.000117996	-0.0461492	0.000124755	-0.0527657	0.000128169	-0.0496666	0.000132591
-0.0561992	0.000111085	-0.0553638	0.000123738	-0.0535399	0.000114098	-0.050907	0.000124077	-0.048482	0.000119235	-0.0460615	0.000123732	-0.0526082	0.000130284	-0.0495832	0.000130462
-0.0560654	0.000112009	-0.0551706	0.000114669	-0.0533751	0.000115459	-0.050724	0.000121907	-0.0483314	0.000117887	-0.0459699	0.000122573	-0.0524498	0.000132003	-0.0495839	0.000135406
-0.0559349	0.000112865	-0.0550298	0.000112071	-0.0532394	0.0001143	-0.0505644	0.000116896	-0.0481774	0.000116599	-0.0458941	0.000119482	-0.0523555	0.000128073	-0.0495524	0.000145648
-0.0557879	0.000112309	-0.0548604	0.000111602	-0.0531045	0.000113441	-0.0504328	0.000115333	-0.0480443	0.000117281	-0.0458231	0.000117504	-0.0522887	0.000127003	-0.0493461	0.000138263
-0.0556331	0.000112364	-0.0547151	0.000113051	-0.0529745	0.000111937	-0.0502969	0.000113866	-0.0479058	0.0001187	-0.045692	0.000121387	-0.0521551	0.000131835	-0.0490844	0.000135603
-0.0554921	0.000113468	-0.0545756	0.000114349	-0.0528797	0.000113412	-0.050211	0.000116645	-0.0477555	0.00011886	-0.0455085	0.000120011	-0.051958	0.000130945	-0.0488595	0.000136537
-0.0553656	0.000113454	-0.0544115	0.000113498	-0.0527856	0.000115241	-0.0501305	0.000119692	-0.0476125	0.000118289	-0.0453216	0.000118704	-0.0517566	0.000130284	-0.0486508	0.000136024
-0.0552241	0.00011229	-0.0542359	0.000113558	-0.0526525	0.00011367	-0.049976	0.000115968	-0.0474711	0.000117956	-0.0451693	0.000120621	-0.051578	0.000131513	-0.0484536	0.000136577
-0.0550844	0.000110715	-0.0541327	0.0001195	-0.0525113	0.000112557	-0.0497851	0.000115128	-0.0473349	0.000117009	-0.0450511	0.000119376	-0.0514212	0.000130941	-0.0482793	0.000134917
-0.0549612	0.000110671	-0.0540884	0.000121026	-0.052392	0.000113344	-0.0496221	0.000116684	-0.0472031	0.000116611	-0.0449393	0.000118939	-0.0512876	0.000132283	-0.0481287	0.00013553
-0.0548159	0.000112657	-0.0539447	0.000113987	-0.0522605	0.000115534	-0.0494657	0.000117973	-0.0470627	0.000116984	-0.0448123	0.000120012	-0.0511484	0.00013451	-0.0479489	0.000139357
-0.0546511	0.0001128	-0.0537499	0.0001108	-0.0521054	0.000115452	-0.0493087	0.000118979	-0.0469275	0.000117712	-0.0446711	0.00011966	-0.0509698	0.000133142	-0.0477131	0.000137686
-0.0544729	0.000114252	-0.0536196	0.000113089	-0.0519731	0.000113148	-0.0491763	0.000117659	-0.0468018	0.000117639	-0.0445268	0.000119562	-0.0508034	0.000130346	-0.0474851	0.000134917
-0.0542787	0.000114183	-0.0535061	0.000114401	-0.0518338	0.000110841	-0.0490376	0.000116102	-0.0466579	0.000116095	-0.044396	0.000120656	-0.0506772	0.000131205	-0.0473254	0.000138414
-0.0541158	0.000111147	-0.0533554	0.000112592	-0.0516418	0.000112891	-0.0489282	0.000111469	-0.0464925	0.000116364	-0.0442698	0.000121535	-0.0505347	0.00013387	-0.0471796	0.000141388
-0.0539808	0.000110831	-0.0531769	0.000113017	-0.0514615	0.000115538	-0.0488561	0.000110674	-0.0463442	0.000117991	-0.0441263	0.000120721	-0.0503024	0.000128997	-0.047042	0.000144692
-0.0538298	0.000111913	-0.0530254	0.00011548	-0.0513004	0.000117014	-0.0487397	0.000113826	-0.0462213	0.000117406	-0.0439951	0.000118422	-0.0499845	0.000131177	-0.0469084	0.000148451
-0.0536857	0.000113333	-0.0528814	0.000117905	-0.0511158	0.000116298	-0.0485895	0.000113825	-0.0460958	0.000116725	-0.0438882	0.000118637	-0.0496903	0.000134946	-0.0467276	0.000146912
-0.0535538	0.000113959	-0.0527566	0.000121619	-0.0509747	0.000111285	-0.0484605	0.000111821	-0.0459624	0.000116685	-0.0437917	0.000117832	-0.0494698	0.000132312	-0.0466297	0.000136022
-0.0533571	0.000109599	-0.0527341	0.000115453	-0.0508661	0.00010985	-0.0483606	0.000112411	-0.0458265	0.00011645	-0.0437136	0.000118738	-0.0493427	0.000137821	-0.0465813	0.00013203
-0.053118	0.000108212	-0.0526824	0.000108802	-0.0507165	0.000111803	-0.0482343	0.000115714	-0.0456907	0.000116154	-0.0435822	0.00012586	-0.0493104	0.000134942	-0.0464139	0.000139131
-0.0529645	0.000113353	-0.0525472	0.000108387	-0.0505655	0.000113323	-0.048084	0.000116541	-0.0455535	0.000115813	-0.0433666	0.00012399	-0.0492298	0.000128946	-0.0462359	0.00014453
-0.0528601	0.00011537	-0.0524588	0.000111429	-0.0504443	0.000112408	-0.0479491	0.00011603	-0.0454262	0.000114426	-0.0431873	0.000117888	-0.0490574	0.000130415	-0.0461182	0.000144424
-0.0527329	0.000115203	-0.0522976	0.000123109	-0.0502992	0.000109932	-0.0478183	0.000115952	-0.0453158	0.000114644	-0.0430573	0.000117317	-0.0488784	0.000131124	-0.0459335	0.000138289
-0.0526151	0.000114075	-0.0519673	0.000118341	-0.0501193	0.000110069	-0.047685	0.000116104	-0.0451897	0.000116474	-0.042902	0.000119232	-0.0487173	0.000130288	-0.0456648	0.000140022
-0.0524682	0.000110982	-0.0516742	0.000109497	-0.0499676	0.000112277	-0.0475318	0.000114637	-0.0450286	0.000115152	-0.0427418	0.000120396	-0.0485764	0.000131157	-0.0455016	0.000151732
-0.0522908	0.000110056	-0.0514993	0.000111414	-0.0498711	0.000109955	-0.0473799	0.000112752	-0.0448564	0.000114636	-0.0426083	0.000118992	-0.0484546	0.000130401	-0.0455177	0.00014476
-0.0521402	0.000111278	-0.0513878	0.000108079	-0.0498094	0.000110649	-0.0472567	0.000113446	-0.0447055	0.000115912	-0.0424892	0.000119097	-0.0483193	0.000128758	-0.0454655	0.000133757
-0.0520189	0.000110132	-0.0513075	0.000107646	-0.0496824	0.000117894	-0.0471309	0.00011457	-0.0445581	0.000117169	-0.0424133	0.000114836	-0.0481426	0.000130588	-0.045295	0.000133058
-0.0519052	0.000109771	-0.051176	0.000111659	-0.049468	0.000116851	-0.0469869	0.000114064	-0.044406	0.000117812	-0.042395	0.000116087	-0.0479661	0.000132141	-0.0451411	0.000133831
-0.0517746	0.000110849	-0.0510212	0.000113301	-0.0492878	0.000112285	-0.0468384	0.000113881	-0.0442638	0.000117596	-0.0422916	0.000127126	-0.0478609	0.000127355	-0.0449716	0.000136377
-0.0516291	0.000110636	-0.0508794	0.000114127	-0.0491535	0.000112208	-0.0466999	0.000114516	-0.0441273	0.000117896	-0.0420584	0.000124365	-0.0477896	0.000126077	-0.0447726	0.000136018
-0.0514864	0.000110128	-0.0507242	0.000113745	-0.0490167	0.000112349	-0.0465661	0.000114857	-0.0440157	0.000115747	-0.0418525	0.000118197	-0.0476688	0.000128938	-0.0446273	0.000130329
-0.051364	0.000111214	-0.0506413	0.000106772	-0.0488975	0.000113818	-0.0464363	0.00011546	-0.0439017	0.000113887	-0.0417186	0.000119511	-0.0475131	0.000128699	-0.044532	0.00012971
-0.0512422	0.000112542	-0.0506273	0.000106197	-0.0488094	0.000112688	-0.0463191	0.000114976	-0.0437553	0.000114745	-0.0416148	0.000117998	-0.0473593	0.000128231	-0.0443887	0.000133537
-0.0510861	0.000111047	-0.0505629	0.00010983	-0.0487099	0.000110949	-0.0461809	0.000112968	-0.0436129	0.00011576	-0.0415095	0.000116695	-0.0471916	0.000126828	-0.0441974	0.0001329
-0.0509238	0.000109808	-0.0504145	0.000106877	-0.0485549	0.000113988	-0.0460153	0.000113123	-0.0434809	0.000115982	-0.041368	0.000118808	-0.0469879	0.000128353	-0.0439777	0.000134938
-0.0507766	0.000109919	-0.0501933	0.000109566	-0.0483869	0.000115515	-0.0458668	0.000114574	-0.0433477	0.000116064	-0.0412012	0.000118415	-0.0467732	0.000128799	-0.0438291	0.000142948
-0.0506313	0.000109894	-0.0499688	0.000111592	-0.0482605	0.000113347	-0.0457376	0.000114513	-0.043224	0.000115225	-0.0410432	0.000117036	-0.0465709	0.000128211	-0.0438072	0.000139112
-0.050486	0.00010987	-0.0497924	0.000109732	-0.048144	0.000112401	-0.0456073	0.000114385	-0.0430894	0.000113701	-0.0409069	0.000117725	-0.0464018	0.000130229	-0.0437654	0.000134473
-0.0503719	0.000107106	-0.0496153	0.000108223	-0.0480056	0.000113298	-0.045479	0.00011404	-0.0429275	0.000114456	-0.0407665	0.000119022	-0.0463106	0.000125592	-0.0436335	0.000138094
-0.0503161	0.000108965	-0.0494219	0.000107793	-0.047822	0.000110617	-0.0453413	0.000113036	-0.0427701	0.000115421	-0.0406094	0.000118657	-0.0462502	0.000124147	-0.0433922	0.000131978
-0.0502524	0.000112081	-0.049384	0.00011318	-0.0476003	0.000110846	-0.0451814	0.000113917	-0.042618	0.000116096	-0.0404744	0.000115945	-0.0461241	0.000128124	-0.0431569	0.000124694
-0.0501143	0.000109146	-0.0493671	0.000106823	-0.0474171	0.000113957	-0.0450148	0.00011412	-0.0424657	0.000116635	-0.0403881	0.000117747	-0.0459892	0.000130881	-0.0429899	0.000123878
-0.0499342	0.000109328	-0.0493381	0.00011561	-0.0472766	0.000113806	-0.0448598	0.000113259	-0.0423254	0.000116113	-0.0403201	0.00011812	-0.0458778	0.000132102	-0.042829	0.000122387
-0.0497787	0.00011127	-0.0492148	0.000111033	-0.047116	0.000112146	-0.0447157	0.000113404	-0.0421734	0.000114772	-0.0402164	0.000115488	-0.0457107	0.000128795	-0.0427418	0.000126301
-0.0496559	0.000110706	-0.0489504	0.000106472	-0.0469577	0.000109941	-0.0445763	0.000113134	-0.0420328	0.000112084	-0.0400762	0.000115909	-0.0455211	0.000126942	-0.0426566	0.000131256
-0.0495157	0.000108995	-0.04864	0.000104946	-0.0468283	0.000110289	-0.0444277	0.000112215	-0.0419293	0.000112767	-0.0399315	0.000115884	-0.0453595	0.000127485	-0.0425376	0.000132864
-0.0493607	0.000108219	-0.0483788	0.000107021	-0.0466982	0.000110788	-0.0442615	0.000112731	-0.0417942	0.00011674	-0.0397937	0.000115179	-0.0452343	0.000125053	-0.0424466	0.000132266
-0.0492189	0.000108528	-0.0482146	0.000101669	-0.0465556	0.000110272	-0.0441044	0.000113851	-0.0416277	0.000117495	-0.0396653	0.000115373	-0.0451287	0.00012448	-0.0423171	0.000128829
-0.0490741	0.000109185	-0.0481807	0.000105799	-0.0463942	0.000111331	-0.0439569	0.000114325	-0.0415003	0.000114502	-0.0395307	0.000116239	-0.0449853	0.000126946	-0.0421799	0.000125422
-0.0489353	0.000110165	-0.0481459	0.000111486	-0.0462349	0.000112357	-0.0438127	0.000114964	-0.0413925	0.000113693	-0.0393996	0.000117243	-0.0447983	0.00012585	-0.0420616	0.000124063
-0.0488096	0.000110211	-0.0480513	0.000111866	-0.0461027	0.00011111	-0.0437181	0.000111026	-0.0412619	0.000114901	-0.0392563	0.000119804	-0.0445792	0.00012736	-0.0418561	0.000130104
-0.0486769	0.000109736	-0.0478902	0.000118927	-0.045975	0.000110448	-0.0436475	0.00010974	-0.0411237	0.000115283	-0.0390769	0.000118816	-0.0443869	0.000130665	-0.0416339	0.000134134
-0.0485361	0.000109866	-0.0477089	0.000123436	-0.0458347	0.000110777	-0.0435278	0.00011263	-0.0409788	0.000116426	-0.0389205	0.000115297	-0.0442587	0.000128793	-0.0414979	0.000130733
-0.0483921	0.000109732	-0.0476411	0.000116762	-0.045728	0.000113593	-0.0433823	0.000113069	-0.0408133	0.000115688	-0.0388084	0.000116074	-0.0441294	0.000127224	-0.0414153	0.000132151
-0.0482472	0.000109649	-0.0475805	0.000112415	-0.0456521	0.00011423	-0.0432458	0.000112772	-0.040649	0.000114664	-0.0386933	0.000117349	-0.0439949	0.000125822	-0.041322	0.000134988
-0.0481048	0.000109761	-0.047493	0.000109816	-0.0454717	0.000107057	-0.0431116	0.000112712	-0.0405015	0.000115162	-0.0385527	0.000116291	-0.0438428	0.000123484	-0.041193	0.000134427
-0.0479475	0.000111246	-0.0473633	0.00010494	-0.0452223	0.000104655	-0.0429631	0.000113999	-0.040372	0.00011401	-0.0383998	0.000116234	-0.0436171	0.000126984	-0.0410905	0.000131191
-0.0477662	0.000110679	-0.0471053	0.000109889	-0.0450642	0.00010892	-0.0428103	0.000114716	-0.0402454	0.000113311	-0.038255	0.000116851	-0.0434123	0.000131629	-0.0409822	0.000128225
-0.0476003	0.000108618	-0.0468776	0.000116672	-0.0449487	0.00011069	-0.0426904	0.000112446	-0.0401097	0.000113311	-0.0381178	0.000116846	-0.0433051	0.000128276	-0.04073	0.000138495
-0.0474563	0.000108533	-0.0468084	0.000109983	-0.0448149	0.000110795	-0.0425734	0.000110898	-0.0399674	0.000112805	-0.0379914	0.000117739	-0.0431585	0.00012291	-0.0404053	0.000141342
-0.0472906	0.00011036	-0.0466701	0.000100725	-0.0446783	0.000111171	-0.042425	0.000111885	-0.0398334	0.000111422	-0.0378754	0.000117794	-0.0429542	0.000121455	-0.0402361	0.000128941
-0.0471262	0.000111982	-0.0463578	0.000103395	-0.0445364	0.000111077	-0.0422703	0.000112215	-0.0397175	0.00011167	-0.0377443	0.000116594	-0.0428053	0.000124017	-0.0402052	0.000130081
-0.0469946	0.000110979	-0.0461186	0.000110787	-0.0444037	0.000110122	-0.042131	0.000111202	-0.039585	0.000113538	-0.0375944	0.000117018	-0.0426361	0.000129136	-0.0400642	0.000142915
-0.0468576	0.00010979	-0.0460168	0.000108143	-0.0442432	0.000107401	-0.0419964	0.000110748	-0.0394388	0.000114012	-0.0374267	0.000115905	-0.0424397	0.000131497	-0.0397924	0.000142377
-0.0467205	0.000108361	-0.0459506	0.000108563	-0.044039	0.000107857	-0.0418839	0.000108237	-0.0393046	0.00011345	-0.0372492	0.000115516	-0.0422841	0.000130546	-0.0396192	0.000131568
-0.0465889	0.000107623	-0.0458874	0.00010883	-0.0438685	0.00011065	-0.0417956	0.000107952	-0.0391556	0.000111875	-0.0370935	0.000116969	-0.0421016	0.00012776	-0.0395034	0.000127977
-0.0464395	0.000108259	-0.0457299	0.000102717	-0.0437525	0.000109263	-0.0416367	0.000114023	-0.0390015	0.000110432	-0.0369605	0.00011649	-0.0418984	0.000126311	-0.0393107	0.000130715
-0.0462963	0.000109222	-0.0454484	0.000105351	-0.0436406	0.000108456	-0.0414156	0.000114348	-0.0388609	0.000110261	-0.0367887	0.000113056	-0.0417411	0.000128486	-0.0391274	0.000133797
-0.0461745	0.000108534	-0.0452364	0.000112622	-0.0435358	0.000106867	-0.0412396	0.000110513	-0.0387208	0.000109998	-0.0366102	0.000109675	-0.0416777	0.000122883	-0.0389688	0.000135222
-0.0460448	0.000107442	-0.0451776	0.000108017	-0.0434621	0.000107737	-0.0410867	0.000109229	-0.0386059	0.000111634	-0.0364994	0.000111954	-0.0416451	0.000120631	-0.0388218	0.000137395
-0.045885	0.000108705	-0.0451336	0.00010555	-0.0433684	0.000110613	-0.040952	0.00010613	-0.038492	0.000113628	-0.0363681	0.000116952	-0.0415233	0.000125254	-0.0386481	0.000143108
-0.0457203	0.000109391	-0.0450557	0.00010538	-0.0431786	0.00010613	-0.0408526	0.000106079	-0.0383581	0.000113717	-0.0362104	0.000119043	-0.0413448	0.000125161	-0.0383755	0.000138955
-0.0455804	0.000108056	-0.0449817	0.000105504	-0.0429447	0.000104514	-0.040723	0.000108595	-0.0382052	0.00011568	-0.0360953	0.000117237	-0.0411917	0.0001229	-0.0381789	0.000127043
-0.0454471	0.000107453	-0.0448441	0.000111197	-0.0427927	0.000108759	-0.0405924	0.000110639	-0.0380305	0.000115542	-0.035966	0.000114696	-0.0410783	0.0001238	-0.0381099	0.000127431
-0.0452943	0.000108386	-0.0446534	0.000112107	-0.04268	0.000110814	-0.0404848	0.000111127	-0.0378816	0.000112881	-0.035808	0.000114435	-0.04093	0.000127989	-0.0380088	0.000130876
-0.0451323	0.000108492	-0.04448	0.000111632	-0.0425222	0.000109207	-0.0403433	0.000109047	-0.0377471	0.000111893	-0.0356579	0.000114854	-0.0407238	0.000127242	-0.0378737	0.000131139
-0.0449673	0.000108887	-0.0442492	0.000107146	-0.0423408	0.000109332	-0.0401236	0.000113611	-0.0376014	0.000111719	-0.0355052	0.000115632	-0.0405026	0.000127667	-0.037729	0.000132371
-0.0448159	0.000110196	-0.0439599	0.000106798	-0.0421618	0.000109604	-0.0398605	0.000114101	-0.037465	0.000112275	-0.035352	0.00011622	-0.0403087	0.000130069	-0.0375587	0.000131361
-0.0446921	0.000109364	-0.0437733	0.000113998	-0.0420212	0.000106601	-0.039647	0.000110073	-0.0373296	0.000112876	-0.0352159	0.000115242	-0.0401662	0.000128286	-0.0373966	0.000129379
-0.0445629	0.000108328	-0.0436947	0.000113102	-0.0419309	0.000107684	-0.0394739	0.000109881	-0.0371803	0.000112306	-0.035079	0.000114404	-0.0400088	0.000125788	-0.03726	0.000129711
-0.0444163	0.000108583	-0.0434892	0.000103539	-0.0418083	0.000111993	-0.0393283	0.000107254	-0.0370286	0.000111821	-0.0349229	0.000115245	-0.0398525	0.000122776	-0.037115	0.000130905
-0.0442563	0.000107852	-0.0431273	0.000103905	-0.0416292	0.000111374	-0.0392419	0.000109307	-0.0368796	0.000111624	-0.0347761	0.000116685	-0.0397271	0.000122478	-0.0369987	0.000134191
-0.0440824	0.00010816	-0.0430855	0.000107638	-0.0414664	0.000109157	-0.0391653	0.000111054	-0.0367305	0.000111381	-0.0346682	0.000114606	-0.0395515	0.000126394	-0.0368988	0.00013672
-0.0439314	0.000110051	-0.0430478	0.000111158	-0.0413175	0.000108398	-0.0390466	0.000109399	-0.0365998	0.000112568	-0.0345521	0.000112365	-0.0393322	0.00012655	-0.0367117	0.000131657
-0.0438111	0.000109678	-0.0430336	0.000113554	-0.0411513	0.000108977	-0.0388849	0.000111228	-0.0364826	0.000112786	-0.0344027	0.000112773	-0.0391508	0.000123472	-0.0365091	0.000127328
-0.0436648	0.000107548	-0.0429133	0.000107657	-0.041006	0.000110978	-0.0387092	0.000111687	-0.0363474	0.000111598	-0.034269	0.000114322	-0.0389936	0.000122693	-0.0363821	0.000129469
-0.0434853	0.000107822	-0.0427374	0.00010557	-0.0408875	0.000111054	-0.0385567	0.000110125	-0.036202	0.00011109	-0.0341483	0.000115014	-0.0388052	0.000124369	-0.0363092	0.000127155
-0.0433111	0.000108421	-0.0425918	0.000105953	-0.0407448	0.000109349	-0.0384297	0.000110741	-0.0360609	0.000111002	-0.0340239	0.000115293	-0.0385951	0.000124147	-0.0361859	0.000121738
-0.0431721	0.000106141	-0.042457	0.000105687	-0.0405785	0.000109371	-0.0383071	0.000111113	-0.0359143	0.000111393	-0.0339055	0.000115062	-0.0383856	0.000123834	-0.0359578	0.000124024
-0.0430695	0.000106804	-0.0423222	0.000105483	-0.0404513	0.000112274	-0.0381461	0.000108637	-0.0357724	0.000112062	-0.0337719	0.000113692	-0.0382256	0.000127202	-0.0358035	0.000131604
-0.0429453	0.000109674	-0.0421831	0.000105447	-0.0403683	0.000111987	-0.0379376	0.000109968	-0.0356244	0.000113637	-0.0336123	0.000114668	-0.0381258	0.000126044	-0.0356767	0.000139206
-0.0427874	0.000109623	-0.0420508	0.000105868	-0.0402404	0.000108499	-0.0377252	0.000110793	-0.0354505	0.000112928	-0.0334574	0.000115848	-0.0380103	0.000124011	-0.0355063	0.000142024
-0.0426435	0.000108192	-0.0418205	0.000115298	-0.0400683	0.000108042	-0.0375465	0.000108654	-0.0352944	0.00011028	-0.0333366	0.000113818	-0.037871	0.000123599	-0.0353877	0.000139798
-0.0425067	0.000107563	-0.0414833	0.000115093	-0.0399113	0.000108739	-0.0374178	0.000110528	-0.0351652	0.000110144	-0.033228	0.000113155	-0.0376965	0.000120888	-0.0351633	0.000129465
-0.0423639	0.00010731	-0.0412205	0.000108004	-0.0397574	0.000109343	-0.0373386	0.000108455	-0.0350314	0.000110381	-0.0331157	0.000112684	-0.0374882	0.000120375	-0.034844	0.000126633
-0.0422189	0.000106953	-0.0410832	0.000111491	-0.0395607	0.000106835	-0.0372562	0.000106619	-0.0348929	0.000110224	-0.0329977	0.00011187	-0.0373281	0.000123181	-0.0346359	0.000132709
-0.0420705	0.000106794	-0.0410474	0.000106802	-0.0393435	0.000105551	-0.0371183	0.000109108	-0.0347448	0.000110898	-0.0328598	0.000112715	-0.037217	0.000122583	-0.0345393	0.00012969
-0.0419198	0.000106505	-0.0410077	0.000103044	-0.039184	0.000108444	-0.0369263	0.000107334	-0.0345947	0.000111303	-0.0327096	0.000112474	-0.0371164	0.000122808	-0.0344639	0.000128895
-0.0417626	0.000106686	-0.0408185	0.000110871	-0.0390558	0.00010939	-0.0367512	0.000103847	-0.0344547	0.000110879	-0.032539	0.000114118	-0.0369742	0.000126663	-0.0343616	0.000130419
-0.0416189	0.000107754	-0.0405583	0.000112474	-0.0389153	0.000109274	-0.0366383	0.00010515	-0.0343102	0.00011021	-0.0323375	0.000113062	-0.0367871	0.000126653	-0.0342386	0.000130086
-0.0414749	0.000109132	-0.0404277	0.000103177	-0.0387841	0.000108319	-0.036483	0.000110513	-0.034159	0.000109989	-0.0321287	0.000112456	-0.0366076	0.000125968	-0.0340339	0.00013776
-0.0413068	0.000108554	-0.0404039	0.000103091	-0.0386388	0.000106597	-0.0362712	0.000110938	-0.033999	0.000109183	-0.0319703	0.000115884	-0.0364326	0.00012573	-0.0338589	0.000147628
-0.0411414	0.000107629	-0.0402628	0.0001131	-0.0384654	0.00010687	-0.0360858	0.000109082	-0.0338222	0.000109675	-0.031823	0.000119254	-0.0362919	0.00012252	-0.0338015	0.000146384
-0.0409858	0.000107577	-0.0400437	0.000116076	-0.0383251	0.000109418	-0.035919	0.000108931	-0.0336406	0.000109719	-0.0316244	0.000117717	-0.0361472	0.000119751	-0.0336494	0.000136847
-0.0408259	0.00010789	-0.0399205	0.000110569	-0.0382431	0.000107517	-0.0357671	0.000107464	-0.03348	0.000107925	-0.0314682	0.000111804	-0.0359491	0.000120684	-0.0334926	0.000127171
-0.0406766	0.000108896	-0.0398064	0.000107111	-0.0381308	0.000104029	-0.0356253	0.000107002	-0.0333592	0.000109288	-0.0313822	0.000112516	-0.0357572	0.000121874	-0.0333859	0.000123576
-0.0405294	0.000109986	-0.0395948	0.000111406	-0.0379357	0.00010655	-0.0354816	0.000106605	-0.0332444	0.000110471	-0.0313126	0.000111856	-0.0356143	0.000119372	-0.0331905	0.000126878
-0.0403619	0.000109416	-0.0393342	0.000111373	-0.037737	0.000108432	-0.0353524	0.000107281	-0.0331092	0.000109944	-0.0312261	0.000110087	-0.0354839	0.000118184	-0.0329372	0.000125455
-0.0401955	0.000108632	-0.0391144	0.000107716	-0.0375987	0.00010562	-0.0352533	0.000105592	-0.0329671	0.000109912	-0.0310899	0.00011245	-0.0353272	0.00011878	-0.0326579	0.000126015
-0.0400219	0.000107514	-0.0389489	0.00010864	-0.0375085	0.000106623	-0.0351178	0.000101952	-0.0328248	0.000109869	-0.030933	0.000112844	-0.035144	0.000117582	-0.0324722	0.000133651
-0.0398659	0.000104724	-0.0388688	0.000102669	-0.0374091	0.000108687	-0.0349103	0.000103154	-0.032674	0.000110576	-0.0307911	0.000111931	-0.0349535	0.000116691	-0.032353	0.000137071
-0.0397551	0.000105505	-0.0388211	0.000100204	-0.0372635	0.000107148	-0.034735	0.00010627	-0.0324966	0.000109219	-0.0306472	0.00011105	-0.034826	0.000119932	-0.0321871	0.000135981
-0.0396261	0.000108035	-0.0387302	0.000100432	-0.0371166	0.000105412	-0.0346425	0.000103389	-0.0323233	0.000107228	-0.0304752	0.000112545	-0.034693	0.000124609	-0.0320602	0.00013087
-0.0394658	0.000107943	-0.0386403	0.000100676	-0.0369558	0.000103161	-0.0345897	0.000103661	-0.032194	0.000108688	-0.0303208	0.000115163	-0.034452	0.00012109	-0.0320053	0.000132436
-0.0393077	0.000107649	-0.0385014	0.000104817	-0.0367342	0.000105272	-0.034489	0.000107979	-0.0320634	0.000110658	-0.0302123	0.000113985	-0.0341767	0.000119701	-0.0319123	0.000138303
-0.0391673	0.000108655	-0.0382936	0.000103778	-0.0365092	0.000106807	-0.034332	0.000107689	-0.0318951	0.000109525	-0.0300962	0.00011247	-0.0339696	0.00012309	-0.0317386	0.000136347
-0.0390409	0.000108695	-0.0380866	0.000102463	-0.036323	0.00010547	-0.0341514	0.000109392	-0.0317403	0.000107	-0.0299611	0.0001124	-0.0338453	0.000120464	-0.0315565	0.000134862
-0.0388984	0.00010761	-0.0378911	0.00010214	-0.0361609	0.000106017	-0.0339504	0.000109336	-0.0316093	0.000106646	-0.0297953	0.000110069	-0.0337585	0.000120826	-0.0313485	0.000131607
-0.0387419	0.000107488	-0.0377082	0.000100781	-0.0360159	0.000105289	-0.0337693	0.000107543	-0.0314587	0.000107882	-0.0296091	0.000109075	-0.0336813	0.000120495	-0.0311557	0.000126479
-0.0385884	0.000107599	-0.0375538	0.000101427	-0.0358614	0.000104091	-0.0336342	0.000109334	-0.0313038	0.0001086	-0.0294512	0.000110309	-0.033586	0.000119052	-0.0310581	0.0001294
-0.0384395	0.000107342	-0.0373813	0.000103657	-0.0356865	0.00010426	-0.0335332	0.000108573	-0.0311574	0.000108751	-0.0292913	0.000112072	-0.0334326	0.000121925	-0.0310201	0.000127546
-0.0382795	0.000106372	-0.0372635	0.000109309	-0.0355258	0.000105332	-0.0334015	0.000105863	-0.0310057	0.000108497	-0.0291151	0.000112299	-0.0332365	0.000121456	-0.0309688	0.000125113
-0.0381091	0.000106044	-0.0372218	0.000109962	-0.0353856	0.000104992	-0.0332474	0.000104473	-0.030863	0.000107405	-0.0289544	0.000111142	-0.0330248	0.000122163	-0.0308371	0.000129301
-0.037961	0.000107286	-0.0370775	0.000103477	-0.0352499	0.00010502	-0.0331278	0.000105634	-0.030734	0.000107473	-0.028818	0.000112017	-0.0328269	0.000123701	-0.0306873	0.000131519
-0.0378283	0.000107519	-0.0368903	9.94813e-05	-0.0351131	0.000105156	-0.0330071	0.000107207	-0.03059	0.000108855	-0.0286825	0.000113033	-0.03263	0.000125551	-0.03054	0.000134092
-0.037681	0.000106707	-0.0367871	0.000101389	-0.0349632	0.000104409	-0.03285	0.000106012	-0.0304237	0.000108409	-0.0285032	0.000110567	-0.03241	0.000125437	-0.0303074	0.000129471
-0.0375299	0.000106043	-0.0366826	0.000103964	-0.0348137	0.000103467	-0.0326797	0.000105652	-0.0302623	0.000107441	-0.0283102	0.000108856	-0.0322389	0.000121184	-0.0301236	0.00012022
-0.0373655	0.000104637	-0.0365527	0.000104461	-0.0346693	0.00010304	-0.0325185	0.000105968	-0.0301191	0.00010792	-0.0281868	0.000112555	-0.0320984	0.000119866	-0.0300172	0.000118287
-0.0371684	0.000105579	-0.0364295	0.000104538	-0.0345052	0.000104075	-0.0323719	0.00010515	-0.0299797	0.000108186	-0.028106	0.000113291	-0.031932	0.000120327	-0.0298024	0.000124672
-0.0369797	0.000106924	-0.0362881	0.000103421	-0.0343567	0.000105963	-0.0322347	0.000105117	-0.0298338	0.00010795	-0.027985	0.00011085	-0.0317476	0.000119531	-0.0295696	0.000129056
-0.0368202	0.000106149	-0.0360949	0.000106232	-0.0342311	0.000106437	-0.0320831	0.000106262	-0.0296878	0.000107673	-0.0278056	0.000113251	-0.0315549	0.00011922	-0.0293728	0.000131317
-0.0366812	0.000106925	-0.0359076	0.000109043	-0.034089	0.000105709	-0.0319223	0.000106574	-0.0295485	0.000107908	-0.0276013	0.000113317	-0.0313992	0.000121379	-0.0292377	0.000138374
-0.0365504	0.000107205	-0.0357823	0.000107199	-0.0339532	0.000104314	-0.0317652	0.000106653	-0.0294073	0.000108355	-0.0274607	0.000107649	-0.0312963	0.000119785	-0.0292349	0.000133617
-0.0364024	0.000106254	-0.0356285	0.000103885	-0.0338049	0.000102426	-0.0316069	0.000106643	-0.0292464	0.000107336	-0.0273976	0.000108689	-0.0311804	0.000117695	-0.0291392	0.000123226
-0.0362497	0.000105479	-0.0354381	0.000102848	-0.0336191	0.000103053	-0.0314536	0.000106216	-0.0290849	0.000106139	-0.0273173	0.000111568	-0.0309468	0.000124584	-0.0289558	0.000119033
-0.0361122	0.00010587	-0.0353065	0.000105826	-0.0334534	0.000104874	-0.0313034	0.000106083	-0.0289519	0.000107101	-0.0271978	0.00011104	-0.0306578	0.000126701	-0.0288577	0.000121228
-0.0359973	0.000104502	-0.0352274	0.000105273	-0.0333288	0.000103829	-0.0311634	0.000105078	-0.0288259	0.000107702	-0.027052	0.000112825	-0.0304472	0.000122516	-0.0287144	0.000127986
-0.0358996	0.000104538	-0.0351122	0.000102508	-0.0331949	0.000102408	-0.0310192	0.000104006	-0.0286874	0.000107322	-0.0268838	0.000112582	-0.0303165	0.000124663	-0.0285175	0.000129878
-0.0357754	0.000106766	-0.0349495	0.000102867	-0.0330411	0.000102218	-0.0308536	0.000104411	-0.0285298	0.000108497	-0.0267304	0.000110918	-0.0301904	0.00012697	-0.0283599	0.000128565
-0.0356209	0.000106531	-0.0347471	0.000100687	-0.0328865	0.000102023	-0.030687	0.000104675	-0.0283508	0.000107956	-0.0265905	0.000110593	-0.0300107	0.00012501	-0.0282078	0.000127909
-0.035464	0.000106445	-0.0345138	0.000100368	-0.0327276	0.00010212	-0.0305353	0.000103797	-0.0281845	0.00010623	-0.0264476	0.000110464	-0.029853	0.000120885	-0.0280677	0.000126047
-0.0353052	0.000106249	-0.0343422	0.000103955	-0.0325707	0.000102321	-0.030385	0.000103189	-0.0280435	0.000106574	-0.0263101	0.000110752	-0.0297336	0.000120153	-0.0279118	0.000123457
-0.035142	0.000106374	-0.0342444	0.000102668	-0.0324085	0.000102981	-0.0302248	0.000103222	-0.0279077	0.000106567	-0.0261962	0.000108988	-0.0296021	0.000120225	-0.0277039	0.00012475
-0.0349608	0.000105265	-0.0341401	0.000101256	-0.0322497	0.00010374	-0.0300714	0.00010368	-0.0277672	0.000106245	-0.0260935	0.000108382	-0.0294428	0.000118489	-0.027532	0.000128457
-0.0347581	0.000105668	-0.0339832	0.000103578	-0.0321137	0.000102877	-0.0299029	0.000105482	-0.0276201	0.000106404	-0.0259492	0.000111336	-0.0292181	0.000121551	-0.0273617	0.000133133
-0.0345763	0.000107415	-0.0337749	0.0001021	-0.0319744	0.000101988	-0.0297164	0.000105763	-0.027462	0.000105787	-0.025784	0.000112249	-0.0289738	0.000122823	-0.0271189	0.000131305
-0.034465	0.000103723	-0.033533	0.000102916	-0.0318117	0.000102709	-0.0295643	0.000103317	-0.0272988	0.000105439	-0.0256382	0.000111588	-0.0287463	0.00012299	-0.0268886	0.000127991
-0.03439	0.000103078	-0.033173	9.66073e-05	-0.0316601	0.000103894	-0.0294359	0.000102787	-0.027156	0.000106403	-0.0254752	0.000109678	-0.0285757	0.000127153	-0.0267166	0.000129693
-0.0342717	0.000105761	-0.0325109	9.75733e-05	-0.0315306	0.000103598	-0.0292966	0.000102982	-0.0270214	0.000106913	-0.0252964	0.000108764	-0.0284777	0.000125924	-0.0264966	0.000136625
-0.0341152	0.000105538	-0.0324005	9.90775e-05	-0.0313764	0.000101904	-0.0291529	0.000102973	-0.0268835	0.000107217	-0.0251401	0.000109754	-0.0283082	0.000120076	-0.0262862	0.000143783
-0.0339541	0.000105637	-0.0323916	9.4446e-05	-0.0311998	0.000101561	-0.028998	0.000103855	-0.0267478	0.000107408	-0.0249875	0.000110668	-0.028093	0.000116988	-0.0262363	0.000135198
-0.0337983	0.000106076	-0.0323348	0.000112038	-0.0310412	0.000102401	-0.0288251	0.000103416	-0.0265948	0.000106373	-0.024816	0.000110024	-0.0279461	0.000118787	-0.0262092	0.000130643
-0.0336482	0.000106148	-0.0320534	0.000107812	-0.0308966	0.000102359	-0.0286622	0.000102099	-0.0264173	0.000107163	-0.0246429	0.000109373	-0.0278335	0.00011835	-0.0261319	0.000130009
-0.0334836	0.000105235	-0.0318116	9.9977e-05	-0.0307478	0.00010206	-0.0285065	0.000101498	-0.026244	0.000108106	-0.0244895	0.000110265	-0.0277225	0.000118094	-0.0260067	0.000125966
-0.033315	0.000104448	-0.0317383	0.000104393	-0.0305888	0.000102475	-0.0283435	0.000101305	-0.0260954	0.000107159	-0.024371	0.000108259	-0.0275967	0.000118927	-0.0258146	0.000127074
-0.0331665	0.000105134	-0.0317362	0.000104338	-0.0304086	0.000101485	-0.0281998	0.00010234	-0.0259505	0.000106668	-0.0242693	0.000107848	-0.0274572	0.00011874	-0.0256358	0.000128998
-0.0330256	0.000105363	-0.0316684	0.000100177	-0.0302258	0.000100479	-0.0280626	0.000103134	-0.0258006	0.000106489	-0.0241803	0.000106266	-0.027303	0.000119665	-0.025531	0.000124721
-0.0328834	0.000105463	-0.0315779	9.70196e-05	-0.0300703	0.000101336	-0.0279057	0.000102528	-0.025635	0.000105286	-0.0240993	0.000105553	-0.0271497	0.000120493	-0.0254176	0.000120848
-0.0327472	0.000105104	-0.0315056	9.5596e-05	-0.0299292	0.000101309	-0.0277434	0.000102205	-0.0254664	0.000104065	-0.0239776	0.0001081	-0.0269929	0.000121805	-0.0252194	0.000123151
-0.032609	0.000104689	-0.0313071	0.00010295	-0.0297996	0.000101997	-0.0275806	0.000101913	-0.025326	0.000104926	-0.0238126	0.000107177	-0.0268095	0.000121104	-0.0250176	0.000124852
-0.0324272	0.000107811	-0.0310385	0.000104933	-0.0296826	0.000101882	-0.0274284	0.000100746	-0.025188	0.00010581	-0.023611	0.000109207	-0.0266359	0.000119471	-0.0248542	0.000123663
-0.0322191	0.00010857	-0.0308473	0.000101246	-0.0295169	9.88602e-05	-0.0272973	0.0001011	-0.0250397	0.000105835	-0.0234194	0.000111649	-0.0264475	0.00011723	-0.0247074	0.000123847
-0.0320645	0.000104955	-0.0307085	0.000101598	-0.0293361	9.64008e-05	-0.0271514	0.000102692	-0.0248932	0.000105718	-0.0232813	0.000109819	-0.0262288	0.000116838	-0.0245499	0.00012499
-0.0319545	0.000105082	-0.030562	0.000102641	-0.0292012	9.70308e-05	-0.0269757	0.00010212	-0.0247334	0.00010475	-0.0231489	0.000108784	-0.02604	0.000118379	-0.0243321	0.000121754
-0.0318282	0.000106609	-0.0304292	0.000104385	-0.029059	9.83393e-05	-0.0268026	0.000101222	-0.0245646	0.000104301	-0.0229826	0.000110519	-0.0258728	0.000118607	-0.0240744	0.000121166
-0.0316713	0.000105792	-0.0303664	0.000101027	-0.0289147	9.92913e-05	-0.0266366	0.000100944	-0.0244163	0.000105283	-0.0228019	0.000110887	-0.0256987	0.000118359	-0.0238812	0.000125087
-0.0315143	0.000104814	-0.0302858	9.74497e-05	-0.0287643	0.000100952	-0.0264683	0.00010078	-0.0242832	0.000105251	-0.0226444	0.000109248	-0.0255347	0.00011729	-0.0237697	0.000122987
-0.0313458	0.000103297	-0.0300862	0.000101755	-0.0285802	0.000100261	-0.026309	0.000101198	-0.0241357	0.00010427	-0.0225032	0.00010911	-0.0253863	0.000117395	-0.0236626	0.000121606
-0.0311713	0.000101939	-0.0298342	0.000102134	-0.0284071	9.86218e-05	-0.0261585	0.000101046	-0.0239702	0.00010451	-0.0223562	0.000109452	-0.0252023	0.000120425	-0.0234946	0.00012513
-0.0310286	0.000102846	-0.0296179	9.98898e-05	-0.0282498	9.82429e-05	-0.0260057	0.000100785	-0.0238034	0.000104612	-0.0222177	0.000110341	-0.0249845	0.000120754	-0.0232738	0.000124368
-0.0308909	0.000103591	-0.0294473	0.00010086	-0.0281015	9.71394e-05	-0.0258457	0.000101014	-0.0236461	0.000103966	-0.0220894	0.000110526	-0.0247938	0.000118879	-0.0230415	0.000124299
-0.0307401	0.000103356	-0.0293055	9.98991e-05	-0.0279535	9.62814e-05	-0.0256838	0.000101087	-0.0234939	0.000103782	-0.0219397	0.000109128	-0.024632	0.00011921	-0.0228785	0.000129277
-0.030572	0.000104451	-0.0291367	9.75656e-05	-0.0277722	9.7534e-05	-0.0255267	0.000100809	-0.0233408	0.000103636	-0.0217909	0.000107372	-0.0244875	0.000118263	-0.0227956	0.000128237
-0.0304049	0.000105421	-0.0289782	9.41392e-05	-0.0275684	9.7269e-05	-0.0253665	0.000100396	-0.0231865	0.00010345	-0.0216571	0.000107014	-0.0243486	0.000117853	-0.0227123	0.000127379
-0.0302659	0.000104325	-0.028901	9.58194e-05	-0.0273624	9.70903e-05	-0.0252055	9.99525e-05	-0.0230298	0.000103421	-0.0215063	0.000108024	-0.024184	0.000119343	-0.0226158	0.000127525
-0.0301285	0.000103559	-0.0288011	9.96256e-05	-0.0271769	9.812e-05	-0.0250371	9.91579e-05	-0.0228782	0.000103731	-0.021356	0.000108887	-0.024014	0.000120236	-0.0224735	0.00012436
-0.0299812	0.000103409	-0.0286325	9.87334e-05	-0.0270404	9.59664e-05	-0.0248659	9.83892e-05	-0.0227354	0.000103418	-0.021218	0.000108886	-0.0238594	0.000120113	-0.0222155	0.000130788
-0.0298349	0.000103354	-0.0284817	9.63971e-05	-0.0269225	9.53048e-05	-0.0247083	9.85586e-05	-0.0225929	0.000103189	-0.0210701	0.000108192	-0.023695	0.000119383	-0.0219628	0.000137016
-0.0296903	0.000103153	-0.0283678	9.6606e-05	-0.0267863	9.57319e-05	-0.0245458	9.91174e-05	-0.0224491	0.000103016	-0.0209161	0.000107874	-0.0235215	0.000119207	-0.0218463	0.000131132
-0.0295353	0.000102333	-0.0281753	0.000102664	-0.0266424	9.56581e-05	-0.0243776	9.9232e-05	-0.0222994	0.000102507	-0.0207672	0.000107976	-0.0233407	0.000118593	-0.0217639	0.000129199
-0.0293748	0.00010175	-0.0278908	0.000102051	-0.0264507	9.89268e-05	-0.0242145	9.89996e-05	-0.0221359	0.000102951	-0.0206397	0.00010628	-0.0231658	0.000117404	-0.0216151	0.000133116
-0.0292286	0.000102168	-0.02767	9.66729e-05	-0.0262208	9.94235e-05	-0.0240546	9.89968e-05	-0.0219705	0.000103183	-0.0205343	0.000106431	-0.0230082	0.000117524	-0.0214008	0.000131209
-0.0291012	0.000101237	-0.0275134	9.61627e-05	-0.0260359	9.68196e-05	-0.0238886	9.94331e-05	-0.0218105	0.000103039	-0.0204023	0.000108907	-0.0228489	0.000117808	-0.0212307	0.000125015
-0.0289555	9.93977e-05	-0.0273982	9.28126e-05	-0.0258945	9.7223e-05	-0.023718	9.95117e-05	-0.0216493	0.00010285	-0.0202374	0.000108605	-0.0226853	0.000117772	-0.02109	0.000122321
-0.0287721	9.99268e-05	-0.0270557	9.2013e-05	-0.0257385	9.87681e-05	-0.0235607	9.86372e-05	-0.0214901	0.000102467	-0.0200805	0.000107529	-0.0225205	0.000117814	-0.0209028	0.00012295
-0.0285752	9.95508e-05	-0.0268378	9.38717e-05	-0.0255479	9.80098e-05	-0.0234031	9.79198e-05	-0.0213407	0.000102776	-0.0199378	0.000107645	-0.0223653	0.000118451	-0.0207543	0.000126197
-0.0283793	9.90128e-05	-0.026707	9.06328e-05	-0.0253725	9.60255e-05	-0.0232318	9.80056e-05	-0.0211897	0.000103286	-0.0197918	0.00010807	-0.0222005	0.000119994	-0.020642	0.00012709
-0.0282221	0.000100883	-0.0266385	9.118e-05	-0.0252155	9.54702e-05	-0.0230639	9.82677e-05	-0.0210164	0.000102284	-0.0195506	0.000102092	-0.02202	0.000120253	-0.0204935	0.000125209
-0.0280973	0.000100793	-0.0264964	9.67221e-05	-0.0250292	9.67829e-05	-0.0229013	9.82138e-05	-0.0208491	0.00010061	-0.019208	0.000102946	-0.0218421	0.000120361	-0.0203497	0.000122592
-0.0279709	0.000100624	-0.02626	9.61788e-05	-0.0248183	9.64696e-05	-0.0227426	9.84023e-05	-0.0207079	0.000100861	-0.0189529	0.000109604	-0.0216646	0.000120472	-0.0202361	0.000122543
-0.0278334	0.000101252	-0.0260417	9.43013e-05	-0.0246425	9.37268e-05	-0.0225777	9.90942e-05	-0.02056	0.000101689	-0.0187852	0.000110597	-0.021519	0.000118096	-0.0201225	0.000122492
-0.0276751	0.000100489	-0.0258447	9.39538e-05	-0.0244989	9.32661e-05	-0.0223917	9.84241e-05	-0.0203985	0.000101522	-0.0186144	0.00011119	-0.0213928	0.000117407	-0.0199934	0.000121414
-0.027514	9.97651e-05	-0.025665	9.24228e-05	-0.0243602	9.23849e-05	-0.0222149	9.69656e-05	-0.0202373	0.000101289	-0.0185554	0.000102427	-0.0212357	0.000118931	-0.0198108	0.000124538
-0.0273555	9.93423e-05	-0.0255302	9.35223e-05	-0.0242416	9.27087e-05	-0.0220626	9.71869e-05	-0.0200823	0.000101482	-0.0185868	0.000101607	-0.0210533	0.000118572	-0.0196214	0.000126724
-0.0271921	9.91822e-05	-0.0254138	9.37034e-05	-0.0240913	9.51977e-05	-0.0219235	9.65389e-05	-0.0199239	0.000101988	-0.0185325	0.000107497	-0.0208661	0.000118506	-0.0194622	0.000126767
-0.0270203	9.85625e-05	-0.0252649	9.21655e-05	-0.0238848	9.42181e-05	-0.02179	9.63373e-05	-0.0197588	0.000101976	-0.0184012	0.000107204	-0.0206803	0.000118544	-0.0193143	0.000127626
-0.0268476	9.78667e-05	-0.0250948	9.1636e-05	-0.0236828	9.27474e-05	-0.0216441	9.69561e-05	-0.0196024	0.000101284	-0.0182599	0.000107709	-0.0205176	0.000116829	-0.0191732	0.000128071
-0.0266869	9.79895e-05	-0.0249238	9.11668e-05	-0.0234892	9.20192e-05	-0.0214856	9.67545e-05	-0.0194488	0.000100904	-0.0181036	0.000107091	-0.020367	0.000116198	-0.0190103	0.000126834
-0.0265322	9.77051e-05	-0.0247435	9.11624e-05	-0.0232862	9.17183e-05	-0.0213328	9.61161e-05	-0.0192915	0.000100721	-0.017954	0.000105787	-0.0201996	0.000116681	-0.0188426	0.000125769
-0.0263649	9.67637e-05	-0.0245651	9.12578e-05	-0.023113	9.30006e-05	-0.0211645	9.47618e-05	-0.0191353	0.000100645	-0.0178158	0.000105517	-0.0200324	0.000117085	-0.0187084	0.000127311
-0.02618	9.68362e-05	-0.0243836	9.15781e-05	-0.0229544	9.368e-05	-0.0209572	9.57087e-05	-0.0189712	0.000101156	-0.017647	0.00010776	-0.0198702	0.000117194	-0.0185638	0.000130206
-0.0259923	9.6737e-05	-0.0242012	9.18004e-05	-0.0227848	9.36523e-05	-0.020757	9.68749e-05	-0.018808	0.000101634	-0.0174617	0.000108465	-0.0197094	0.000117367	-0.0183654	0.000128531
-0.0258072	9.6432e-05	-0.0240438	9.05366e-05	-0.0226334	9.24461e-05	-0.0205974	9.55135e-05	-0.0186516	0.000101707	-0.0173115	0.000106324	-0.019556	0.000117017	-0.0181621	0.000126982
-0.0256259	9.63978e-05	-0.0238887	8.96538e-05	-0.0224681	9.07976e-05	-0.0204506	9.51226e-05	-0.018491	0.0001015	-0.0171853	0.000106261	-0.0193869	0.00011577	-0.0179885	0.000127905
-0.0254729	9.4445e-05	-0.0237181	8.94935e-05	-0.0222569	9.16007e-05	-0.0202856	9.58608e-05	-0.0183349	0.000100898	-0.0170524	0.000106748	-0.0191974	0.000115762	-0.0178579	0.000125226
-0.0253374	9.3843e-05	-0.0235439	8.91913e-05	-0.0220733	9.36819e-05	-0.0201069	9.57021e-05	-0.0181713	9.99659e-05	-0.0169059	0.000106214	-0.0190345	0.000117385	-0.017741	0.000124067
-0.0251753	9.48591e-05	-0.0233608	8.93483e-05	-0.0219367	9.32462e-05	-0.0199234	9.58336e-05	-0.0179926	9.99468e-05	-0.0167446	0.000106798	-0.0188794	0.000118825	-0.017602	0.000124551
-0.0249898	9.44307e-05	-0.0231506	8.81963e-05	-0.0217636	9.10387e-05	-0.0197117	9.44122e-05	-0.0178297	0.000100889	-0.0165797	0.000107028	-0.0186975	0.00011822	-0.017435	0.000122907
-0.0248146	9.32366e-05	-0.0229333	8.72136e-05	-0.0215495	9.08858e-05	-0.0195005	9.26747e-05	-0.0177048	9.92181e-05	-0.0164297	0.000106058	-0.0185218	0.000117022	-0.0172323	0.00012392
-0.0246387	9.22576e-05	-0.0227373	8.74046e-05	-0.0213561	9.17927e-05	-0.0193288	9.3329e-05	-0.0175599	9.67695e-05	-0.0162891	0.000105916	-0.0183549	0.000116694	-0.0170544	0.000126636
-0.0244427	9.23216e-05	-0.0225731	8.58701e-05	-0.0212073	9.01653e-05	-0.019182	9.25354e-05	-0.0173529	9.81531e-05	-0.0161374	0.000106672	-0.0181866	0.000116401	-0.0169163	0.000126486
-0.0242434	9.21979e-05	-0.0224423	8.61356e-05	-0.0210826	9.00514e-05	-0.0190438	9.23408e-05	-0.0171677	0.000100612	-0.0159777	0.000106744	-0.0180296	0.000116857	-0.0167745	0.000126089
-0.0240501	9.16642e-05	-0.022299	8.71718e-05	-0.0209377	9.1141e-05	-0.0188954	9.27486e-05	-0.0170432	9.91957e-05	-0.0158183	0.00010681	-0.0178781	0.000117001	-0.0166341	0.00012548
-0.0238606	9.1426e-05	-0.0221212	8.64559e-05	-0.0207412	8.94899e-05	-0.0187123	9.13136e-05	-0.0169111	9.76493e-05	-0.0156529	0.000106447	-0.0176969	0.000115305	-0.0164778	0.000123879
-0.0236846	9.03129e-05	-0.0219321	8.62109e-05	-0.0205204	8.893e-05	-0.0184974	9.15373e-05	-0.0167422	9.83784e-05	-0.0154833	0.000106342	-0.0174781	0.000116031	-0.0163033	0.000123506
-0.0235259	9.02792e-05	-0.0217356	8.56914e-05	-0.0203185	8.93802e-05	-0.0183109	9.31748e-05	-0.0166064	0.000100961	-0.0153315	0.000107473	-0.017277	0.000117733	-0.0161404	0.000124016
-0.0233617	9.05815e-05	-0.0215329	8.53918e-05	-0.0201402	8.85503e-05	-0.0181456	9.38733e-05	-0.0164897	0.000102838	-0.015205	0.000106726	-0.0170944	0.000118432	-0.0159776	0.000124649
-0.0231751	8.97394e-05	-0.02134	8.55767e-05	-0.0199683	8.81897e-05	-0.0179774	9.4289e-05	-0.0163475	0.000102771	-0.0150672	0.000105372	-0.0168977	0.000118114	-0.0157931	0.000123657
-0.0229893	8.86752e-05	-0.0211602	8.50899e-05	-0.0197803	8.86784e-05	-0.0178375	9.29562e-05	-0.0162271	0.000101007	-0.0149066	0.000105592	-0.0167061	0.000117338	-0.0155854	0.000124423
-0.0228088	8.80762e-05	-0.0209776	8.45741e-05	-0.0195854	8.87482e-05	-0.0177059	9.23262e-05	-0.0160875	9.8496e-05	-0.0147479	0.000105895	-0.0165151	0.000116743	-0.0154107	0.000127442
-0.0226206	8.77768e-05	-0.020791	8.4148e-05	-0.0194058	8.79471e-05	-0.0175547	9.27915e-05	-0.0159141	9.79061e-05	-0.0146062	0.000104865	-0.0163229	0.000116111	-0.015284	0.000126916
-0.0224236	8.71329e-05	-0.0205978	8.35286e-05	-0.0192345	8.76937e-05	-0.0173676	9.1336e-05	-0.0157504	9.79929e-05	-0.0144766	0.000104842	-0.0161544	0.000117051	-0.0151605	0.000126723
-0.0222185	8.6802e-05	-0.0204025	8.28842e-05	-0.0190584	8.76515e-05	-0.01716	9.08335e-05	-0.0155806	9.85366e-05	-0.0143377	0.00010558	-0.0160012	0.00011705	-0.0150388	0.000126336
-0.0220281	8.72026e-05	-0.0202101	8.24918e-05	-0.0188814	8.75692e-05	-0.016997	9.26779e-05	-0.0153999	9.83453e-05	-0.0141792	0.000104874	-0.0158562	0.000117559	-0.0148892	0.000124053
-0.0218598	8.64596e-05	-0.020012	8.22956e-05	-0.0187101	8.71406e-05	-0.0168394	9.47099e-05	-0.0152226	9.78742e-05	-0.0140195	0.000104103	-0.0157217	0.000117379	-0.0146922	0.000125366
-0.0216893	8.5773e-05	-0.0198236	8.25279e-05	-0.0185333	8.65534e-05	-0.0166382	9.40415e-05	-0.015053	9.79413e-05	-0.013886	0.000105197	-0.0155758	0.000116525	-0.0144944	0.000126408
-0.021515	8.51441e-05	-0.0196352	8.28134e-05	-0.018363	8.54921e-05	-0.0164634	9.15451e-05	-0.0148864	9.78118e-05	-0.0137521	0.000106619	-0.0154018	0.000117602	-0.0143195	0.000125677
-0.0213445	8.48074e-05	-0.0194352	8.25693e-05	-0.0181951	8.47624e-05	-0.0163164	9.09792e-05	-0.0147224	9.78578e-05	-0.0135875	0.0001057	-0.0152114	0.000117459	-0.0141456	0.000125154
-0.021177	8.4241e-05	-0.0192432	8.18704e-05	-0.0180215	8.41777e-05	-0.016156	9.11072e-05	-0.0145698	9.71113e-05	-0.013433	0.000103777	-0.0150419	0.000115712	-0.0139734	0.000124373
-0.0210068	8.36827e-05	-0.0190405	8.08894e-05	-0.0178421	8.34718e-05	-0.0159845	9.06589e-05	-0.0144276	9.71002e-05	-0.0132963	0.000103411	-0.0148919	0.00011548	-0.0138134	0.000124594
-0.0208166	8.40457e-05	-0.0188253	8.02963e-05	-0.0176461	8.34715e-05	-0.0158052	9.05778e-05	-0.0142789	9.75412e-05	-0.0131565	0.000103208	-0.0147239	0.000116532	-0.0136583	0.000124446
-0.0206132	8.37858e-05	-0.0186342	8.07544e-05	-0.0174549	8.36786e-05	-0.0156291	9.06672e-05	-0.0141161	9.7095e-05	-0.0130244	0.000103542	-0.0145477	0.000116903	-0.0135101	0.000124808
-0.0204159	8.3156e-05	-0.0184613	8.04434e-05	-0.0172536	8.44729e-05	-0.0154577	9.04888e-05	-0.0139168	9.91345e-05	-0.012875	0.000105371	-0.0143924	0.000115799	-0.013359	0.000125509
-0.0202162	8.25621e-05	-0.0182571	7.90043e-05	-0.0170552	8.52531e-05	-0.0152894	9.04965e-05	-0.0136958	9.9534e-05	-0.0126909	0.000104571	-0.0142448	0.000115382	-0.0132236	0.000127239
-0.0200157	8.18844e-05	-0.0180208	7.87436e-05	-0.0168869	8.46119e-05	-0.0151229	9.03929e-05	-0.0135402	9.54038e-05	-0.0125086	0.000103456	-0.014061	0.000117586	-0.0131195	0.000126584
-0.0198125	8.12384e-05	-0.0178083	7.94248e-05	-0.0167197	8.41505e-05	-0.0149538	9.01784e-05	-0.0134395	9.5207e-05	-0.0123486	0.000103997	-0.0138622	0.000118488	-0.012981	0.000123619
-0.0196121	8.03157e-05	-0.017095	7.89221e-05	-0.0165458	8.39352e-05	-0.0147718	9.06971e-05	-0.0133013	9.75426e-05	-0.0121862	0.000104871	-0.0137044	0.000116438	-0.0127691	0.000126332
-0.0194318	8.03533e-05	-0.016899	7.69089e-05	-0.016358	8.31809e-05	-0.0145835	9.08121e-05	-0.0131262	9.7369e-05	-0.0120214	0.000105428	-0.0135615	0.000115699	-0.0125518	0.000128236
-0.0192443	8.07439e-05	-0.0166534	7.6651e-05	-0.0161523	8.31746e-05	-0.0144051	9.03564e-05	-0.0129393	9.79848e-05	-0.0118788	0.000104297	-0.013394	0.000116628	-0.012381	0.00012639
-0.0190328	8.01287e-05	-0.0164361	7.74418e-05	-0.0159378	8.28052e-05	-0.0142182	8.95869e-05	-0.0127309	9.72496e-05	-0.0117546	0.000104585	-0.0132144	0.00011665	-0.0122165	0.000125358
-0.0188268	7.92346e-05	-0.0162609	7.65678e-05	-0.0157126	8.30019e-05	-0.014026	8.90913e-05	-0.012552	9.44917e-05	-0.0116291	0.000105178	-0.0130328	0.000116826	-0.0120365	0.000125446
-0.0186341	7.90219e-05	-0.0160951	7.62032e-05	-0.0154949	8.34736e-05	-0.0138491	8.94292e-05	-0.0124377	9.58022e-05	-0.0114856	0.000104465	-0.0128506	0.000116931	-0.0118524	0.000125219
-0.0184397	7.87303e-05	-0.0159181	7.62385e-05	-0.0152916	8.32103e-05	-0.0136772	8.94371e-05	-0.0123124	9.81275e-05	-0.0113148	0.000105665	-0.0126773	0.000116394	-0.0116793	0.000123992
-0.018235	7.81161e-05	-0.0157197	7.55287e-05	-0.0150897	8.30608e-05	-0.0135118	8.97576e-05	-0.0121568	9.831e-05	-0.0111436	0.000106622	-0.0125076	0.000116181	-0.0115322	0.000124807
-0.0180328	7.72531e-05	-0.015505	7.5345e-05	-0.014898	8.23606e-05	-0.0133464	9.01589e-05	-0.0120141	9.76164e-05	-0.0110055	0.000105044	-0.0123325	0.000116326	-0.0113795	0.000126302
-0.0178326	7.66358e-05	-0.0152807	7.48735e-05	-0.0147112	8.19982e-05	-0.0131502	8.89994e-05	-0.011863	9.65934e-05	-0.0108703	0.000103989	-0.0121502	0.000116001	-0.0111997	0.000125584
-0.0176099	7.68562e-05	-0.0150212	7.57666e-05	-0.0145358	8.09936e-05	-0.0129435	8.82021e-05	-0.011656	9.92795e-05	-0.010711	0.000104637	-0.0119704	0.000115415	-0.011038	0.000123176
-0.0173795	7.67614e-05	-0.0147498	7.60919e-05	-0.0143674	8.04696e-05	-0.012763	8.87859e-05	-0.011408	9.90958e-05	-0.0105486	0.000104965	-0.0118128	0.000116283	-0.0109095	0.000123523
-0.0171665	7.58931e-05	-0.0145528	7.34062e-05	-0.014179	8.0787e-05	-0.0125922	8.89443e-05	-0.0111955	9.63729e-05	-0.0103947	0.000104676	-0.0116741	0.000115946	-0.0107604	0.000125725
-0.0169627	7.55195e-05	-0.0143997	7.27343e-05	-0.0139919	8.10995e-05	-0.0124108	8.8569e-05	-0.0110218	9.63945e-05	-0.0102341	0.000103998	-0.011514	0.000114395	-0.010573	0.00012483
-0.0167622	7.49263e-05	-0.0141949	7.39567e-05	-0.0138052	8.14703e-05	-0.0122217	8.85518e-05	-0.0108535	9.60537e-05	-0.0100693	0.000103492	-0.0113155	0.000115314	-0.0103891	0.000123458
-0.0165552	7.42427e-05	-0.0139692	7.42797e-05	-0.0135948	8.08334e-05	-0.0120322	8.85214e-05	-0.0106947	9.63066e-05	-0.0099189	0.000104006	-0.0111248	0.000116556	-0.0102367	0.00012453
-0.016337	7.38676e-05	-0.0137666	7.37425e-05	-0.013371	8.07041e-05	-0.0118603	8.7476e-05	-0.010545	9.59971e-05	-0.00977249	0.000104325	-0.0109491	0.000116969	-0.0100818	0.000126092
-0.0161137	7.34015e-05	-0.0135501	7.28698e-05	-0.0131602	8.11116e-05	-0.0116913	8.67763e-05	-0.0103961	9.57913e-05	-0.00961809	0.000104064	-0.0107593	0.000116443	-0.00991216	0.000126335
-0.0158749	7.3446e-05	-0.0133227	7.22361e-05	-0.0129627	8.09687e-05	-0.0115012	8.70896e-05	-0.0102624	9.45158e-05	-0.00945942	0.000104085	-0.0105774	0.000115231	-0.00975339	0.00012568
-0.0156416	7.36625e-05	-0.0131182	7.24449e-05	-0.0127549	8.04514e-05	-0.011311	8.73381e-05	-0.0101526	9.47704e-05	-0.00930494	0.000104375	-0.0104179	0.000115598	-0.00959928	0.00012548
-0.0154375	7.2774e-05	-0.0129146	7.26705e-05	-0.0125444	7.99507e-05	-0.0111288	8.71978e-05	-0.0100116	9.72135e-05	-0.00915536	0.00010434	-0.0102618	0.000115795	-0.00945756	0.000124172
-0.0152134	7.14585e-05	-0.0126816	7.19306e-05	-0.012324	7.91805e-05	-0.0109475	8.7129e-05	-0.00983335	9.71251e-05	-0.00900648	0.000104356	-0.0100928	0.000115174	-0.00932602	0.000123824
-0.0149516	7.12872e-05	-0.0124374	7.14565e-05	-0.0121085	7.80243e-05	-0.0107658	8.70719e-05	-0.00965202	9.72281e-05	-0.00885974	0.000104204	-0.00990087	0.000116103	-0.00918063	0.00012458
-0.014705	7.16159e-05	-0.0122149	7.17432e-05	-0.0119256	7.82898e-05	-0.0105866	8.71416e-05	-0.00947845	9.77533e-05	-0.00870745	0.000103722	-0.00970194	0.000116442	-0.00902489	0.000124475
-0.0144988	7.05127e-05	-0.0120263	7.08239e-05	-0.0117398	7.87528e-05	-0.0104142	8.68452e-05	-0.00932976	9.66591e-05	-0.00854898	0.000103621	-0.00951096	0.00011626	-0.00885913	0.00012521
-0.0142847	6.94185e-05	-0.0118251	6.97324e-05	-0.0115425	7.87017e-05	-0.0102369	8.6389e-05	-0.00915422	9.43408e-05	-0.00838466	0.000103166	-0.00933348	0.000116941	-0.00869245	0.000125752
-0.0140426	6.90829e-05	-0.0115882	6.96882e-05	-0.0113395	7.89029e-05	-0.010053	8.61962e-05	-0.00893592	9.4358e-05	-0.00821679	0.000102884	-0.0091715	0.000116606	-0.00853237	0.000125839
-0.0138055	6.89537e-05	-0.0113535	6.97167e-05	-0.0111229	7.85619e-05	-0.009875	8.63053e-05	-0.00876487	9.69591e-05	-0.00805888	0.00010329	-0.0090085	0.00011627	-0.00836984	0.000125733
-0.0135846	6.82301e-05	-0.0111226	6.96155e-05	-0.0109107	7.794e-05	-0.0096936	8.663e-05	-0.00864384	9.67864e-05	-0.0079047	0.000103501	-0.00883481	0.000116662	-0.00821502	0.000124934
-0.0133707	6.78476e-05	-0.0108815	6.92401e-05	-0.0107124	7.79433e-05	-0.00950342	8.64993e-05	-0.00849569	9.51558e-05	-0.00774651	0.000103415	-0.00865105	0.000116364	-0.00806392	0.000124547
-0.0131433	6.78376e-05	-0.0106482	6.85103e-05	-0.0105141	7.79493e-05	-0.00932082	8.59211e-05	-0.00832794	9.44907e-05	-0.00758545	0.000103537	-0.00846441	0.000116219	-0.00790703	0.000124572
-0.0128986	6.73581e-05	-0.0104298	6.83461e-05	-0.0103116	7.78041e-05	-0.00915246	8.60859e-05	-0.00817102	9.4536e-05	-0.00742361	0.000103586	-0.00829429	0.000117116	-0.00774248	0.000124057
-0.0126514	6.68577e-05	-0.0102011	6.85003e-05	-0.0101044	7.78374e-05	-0.00898254	8.63762e-05	-0.00800005	9.55326e-05	-0.00726661	0.000103262	-0.00814318	0.00011678	-0.00756242	0.000124754
-0.0124156	6.6763e-05	-0.0099563	6.81766e-05	-0.00989251	7.76951e-05	-0.00877101	8.47836e-05	-0.00781542	9.56e-05	-0.00711637	0.000103433	-0.00797994	0.000115766	-0.00738207	0.000125308
-0.012178	6.67039e-05	-0.00971112	6.77945e-05	-0.00968374	7.73805e-05	-0.00851992	8.49546e-05	-0.00764888	9.44719e-05	-0.00696747	0.000103539	-0.00780878	0.000115127	-0.00721143	0.000125146
-0.0119298	6.63725e-05	-0.00947497	6.77362e-05	-0.00947533	7.71405e-05	-0.00829219	8.61169e-05	-0.0074914	9.40565e-05	-0.0068071	0.000102893	-0.00764315	0.000114939	-0.0070465	0.000125417
-0.0116948	6.55437e-05	-0.00922826	6.80245e-05	-0.00926713	7.68359e-05	-0.00809265	8.60273e-05	-0.00731588	9.47308e-05	-0.00663438	0.000103066	-0.00747407	0.000114962	-0.00688275	0.000125648
-0.0114658	6.50432e-05	-0.00897032	6.79478e-05	-0.00905581	7.64821e-05	-0.00789687	8.61221e-05	-0.00713553	9.50204e-05	-0.00646426	0.000103372	-0.00730585	0.000115032	-0.0067177	0.000125745
-0.0112164	6.50726e-05	-0.00870881	6.79751e-05	-0.00883144	7.66115e-05	-0.00771202	8.56427e-05	-0.00696998	9.43937e-05	-0.00630005	0.000103285	-0.00713221	0.000115517	-0.0065572	0.000125468
-0.0109612	6.49529e-05	-0.0084502	6.80772e-05	-0.00860918	7.67904e-05	-0.00754861	8.62024e-05	-0.0068181	9.46196e-05	-0.00614538	0.000103825	-0.00695619	0.000115773	-0.00640524	0.000125852
-0.0107239	6.42534e-05	-0.0082235	6.71218e-05	-0.00840486	7.62324e-05	-0.00740515	8.58039e-05	-0.0066656	9.4942e-05	-0.00599893	0.000103842	-0.00678051	0.000116063	-0.0062624	0.000125526
-0.010484	6.3634e-05	-0.00800246	6.6519e-05	-0.00821619	7.63292e-05	-0.00724916	8.49399e-05	-0.00650115	9.45608e-05	-0.00584899	0.000103631	-0.00660415	0.00011626	-0.00611086	0.000124644
-0.0102287	6.33347e-05	-0.00776507	6.63162e-05	-0.00802344	7.66269e-05	-0.00706971	8.51344e-05	-0.00633195	9.44061e-05	-0.00569858	0.000103408	-0.00642735	0.000116535	-0.00593741	0.000125462
-0.00998441	6.33562e-05	-0.00753038	6.62245e-05	-0.00781353	7.62675e-05	-0.00688064	8.48748e-05	-0.00616808	9.45655e-05	-0.00555346	0.000103566	-0.0062407	0.000116156	-0.00575716	0.000125653
-0.00974112	6.33519e-05	-0.0072989	6.60078e-05	-0.00760307	7.58511e-05	-0.00668571	8.48663e-05	-0.0060063	9.46243e-05	-0.00540942	0.000103677	-0.00605951	0.000115293	-0.00559663	0.000124182
-0.00947329	6.27645e-05	-0.00705658	6.55538e-05	-0.00736672	7.46452e-05	-0.00650245	8.53652e-05	-0.00584006	9.44333e-05	-0.00525993	0.000103417	-0.00589426	0.000115552	-0.00544976	0.000123947
-0.00921205	6.18648e-05	-0.0067746	6.62653e-05	-0.00712094	7.35811e-05	-0.0063313	8.53335e-05	-0.00566402	9.48463e-05	-0.00510084	0.000103857	-0.00572254	0.000116351	-0.00529978	0.000123925
-0.00896514	6.14789e-05	-0.0064757	6.64023e-05	-0.00692958	7.45081e-05	-0.0061472	8.47482e-05	-0.00545657	9.35098e-05	-0.00493932	0.000104058	-0.00554411	0.0001166	-0.00514904	0.000123854
-0.00870528	6.13671e-05	-0.00620885	6.55372e-05	-0.00674319	7.54782e-05	-0.00593729	8.54072e-05	-0.00524346	9.22623e-05	-0.00477635	0.000104425	-0.00537481	0.000116219	-0.00499893	0.000123715
-0.00844254	6.12128e-05	-0.00597494	6.56945e-05	-0.00653365	7.54831e-05	-0.00570885	8.51361e-05	-0.00506822	9.32065e-05	-0.00460456	0.000104148	-0.00520755	0.000116033	-0.0048448	0.000123324
-0.00818411	6.09044e-05	-0.00573516	6.60798e-05	-0.00632665	7.53821e-05	-0.00548843	8.43778e-05	-0.00488396	9.50014e-05	-0.00443339	0.000103756	-0.00504139	0.000115726	-0.00467499	0.000124172
-0.00792629	6.0671e-05	-0.00548721	6.61801e-05	-0.00611882	7.52728e-05	-0.00530343	8.52893e-05	-0.00467576	9.51867e-05	-0.00427533	0.000104288	-0.00487633	0.000115543	-0.00451764	0.00012576
-0.00766854	6.03828e-05	-0.00526789	6.53858e-05	-0.00591137	7.51225e-05	-0.00514956	8.47562e-05	-0.00448602	9.41884e-05	-0.00413092	0.000103852	-0.00469757	0.000116452	-0.00438343	0.000125828
-0.00740748	6.00805e-05	-0.00505201	6.48447e-05	-0.00569587	7.47315e-05	-0.00499548	8.43216e-05	-0.00432492	9.49161e-05	-0.0039887	0.000103643	-0.00451236	0.000116809	-0.00423715	0.000125025
-0.00714024	5.98739e-05	-0.00481473	6.48473e-05	-0.00547776	7.43598e-05	-0.00481389	8.52452e-05	-0.00416463	9.57774e-05	-0.00384108	0.000103817	-0.00434372	0.000115886	-0.00407849	0.000124996
-0.00687075	5.966e-05	-0.00457336	6.46764e-05	-0.00527112	7.44405e-05	-0.00460728	8.49132e-05	-0.00398137	9.52219e-05	-0.00369019	0.000103747	-0.00417945	0.000115404	-0.00391543	0.000124662
-0.00660077	5.94104e-05	-0.00433029	6.45181e-05	-0.00506702	7.44357e-05	-0.0044118	8.39209e-05	-0.00379926	9.44668e-05	-0.00354288	0.000103378	-0.00399971	0.000115958	-0.00374612	0.000124792
-0.00632255	5.90382e-05	-0.00408279	6.43507e-05	-0.00486037	7.43472e-05	-0.00423797	8.40404e-05	-0.00363217	9.46639e-05	-0.00339822	0.000103251	-0.00382138	0.000116503	-0.00356821	0.000124295
-0.00604603	5.85409e-05	-0.00382475	6.44683e-05	-0.00465297	7.42684e-05	-0.00405409	8.47197e-05	-0.00347611	9.41779e-05	-0.00324595	0.000103698	-0.00365887	0.000115988	-0.00338129	0.000124459
-0.00577202	5.8196e-05	-0.00356224	6.44521e-05	-0.00443406	7.38274e-05	-0.00385393	8.45741e-05	-0.00334948	9.53632e-05	-0.00308421	0.000103453	-0.00349158	0.000115283	-0.0032048	0.000125331
-0.00549215	5.79197e-05	-0.00331546	6.39506e-05	-0.00420252	7.37946e-05	-0.00365813	8.41653e-05	-0.00324546	9.53261e-05	-0.00292749	0.000102757	-0.00331095	0.000115404	-0.00304609	0.000124863
-0.00522041	5.77978e-05	-0.00307642	6.37393e-05	-0.00398635	7.41912e-05	-0.0034684	8.40024e-05	-0.00308178	9.20592e-05	-0.00278668	0.000103094	-0.00313896	0.000116027	-0.00289601	0.00012509
-0.00495368	5.75242e-05	-0.0028389	6.34345e-05	-0.00378221	7.41936e-05	-0.00327492	8.39977e-05	-0.00286394	9.15583e-05	-0.00263049	0.000104752	-0.00294733	0.000118294	-0.00274874	0.000125124
-0.00468075	5.72453e-05	-0.00262608	6.37834e-05	-0.00357051	7.40271e-05	-0.00307382	8.37636e-05	-0.00266649	9.22844e-05	-0.00245596	0.000105022	-0.00270443	0.000116961	-0.00259787	0.000124897
-0.0044001	5.70901e-05	-0.00241505	6.41761e-05	-0.00335187	7.41038e-05	-0.00286919	8.36587e-05	-0.00246928	9.31848e-05	-0.00229661	0.00010412	-0.00248756	0.000113492	-0.00244168	0.000125078
-0.00409746	5.65406e-05	-0.00216382	6.35016e-05	-0.00313228	7.41345e-05	-0.00267951	8.42055e-05	-0.00229385	9.50919e-05	-0.00214334	0.000103795	-0.00236174	0.000116093	-0.00228469	0.000125171
-0.0037877	5.60401e-05	-0.00189616	6.31785e-05	-0.00291911	7.39114e-05	-0.00249679	8.45226e-05	-0.00216072	9.46636e-05	-0.00199245	0.000103206	-0.00224378	0.000118821	-0.00212763	0.00012529
-0.00351491	5.63371e-05	-0.00165498	6.3547e-05	-0.00270703	7.37678e-05	-0.00230117	8.42282e-05	-0.00198982	9.23472e-05	-0.00185085	0.000103327	-0.00205082	0.000116374	-0.00196329	0.000124873
-0.00325445	5.64165e-05	-0.00141881	6.38667e-05	-0.00249349	7.36493e-05	-0.0021104	8.36138e-05	-0.00177082	9.25951e-05	-0.00169387	0.000104715	-0.00182586	0.00011584	-0.00180064	0.000124224
-0.00297839	5.618e-05	-0.00116177	6.36087e-05	-0.00227857	7.35038e-05	-0.00192182	8.32087e-05	-0.00157405	9.39517e-05	-0.00152002	0.000104734	-0.00163285	0.000117353	-0.00164804	0.000124389
-0.00269933	5.59679e-05	-0.000900071	6.34406e-05	-0.00206081	7.3449e-05	-0.00172221	8.3289e-05	-0.00142536	9.25406e-05	-0.00135851	0.000103778	-0.00149643	0.000114991	-0.00148771	0.000125275
-0.00240793	5.55617e-05	-0.000649538	6.35671e-05	-0.00184184	7.33567e-05	-0.00152636	8.35006e-05	-0.00130479	9.28521e-05	-0.00121309	0.000104041	-0.00134106	0.000112028	-0.00132329	0.000125702
-0.00209545	5.55543e-05	-0.000400252	6.36967e-05	-0.00162184	7.3295e-05	-0.00133789	8.33946e-05	-0.00116003	9.48434e-05	-0.00106888	0.000104285	-0.00115259	0.000110824	-0.00116969	0.000125302
-0.00178959	5.56645e-05	-0.000145238	6.36543e-05	-0.00139544	7.30306e-05	-0.00115205	8.34087e-05	-0.00101079	9.62525e-05	-0.000918087	0.000104041	-0.00102347	0.000113178	-0.00101391	0.000124807
-0.00149894	5.54608e-05	9.87059e-05	6.32807e-05	-0.0011616	7.30096e-05	-0.000964337	8.35359e-05	-0.000889678	9.61027e-05	-0.000763996	0.00010402	-0.000892439	0.000116353	-0.000850967	0.00012484
-0.00120981	5.53183e-05	0.000330559	6.32633e-05	-0.000940587	7.33954e-05	-0.000777938	8.36837e-05	-0.000732706	9.40293e-05	-0.000610282	0.000104014	-0.000711851	0.000115981	-0.000688259	0.000124868
-0.000922562	5.51087e-05	0.000569754	6.34703e-05	-0.000729605	7.34855e-05	-0.000584165	8.42672e-05	-0.000550259	9.32114e-05	-0.000462462	0.000103552	-0.00053585	0.000115209	-0.000528792	0.000124642
-0.000641422	5.50445e-05	0.000813121	6.35295e-05	-0.000518603	7.35487e-05	-0.000386868	8.45825e-05	-0.000392852	9.38542e-05	-0.000321149	0.000103586	-0.000365424	0.000114903	-0.000369693	0.000124469
-0.000357698	5.50317e-05	0.0010594	6.37004e-05	-0.000307158	7.36563e-05	-0.000193663	8.47703e-05	-0.000207606	9.65671e-05	-0.000175859	0.000103962	-0.000191706	0.000114787	-0.00020641	0.000124634
-7.16227e-05	5.49719e-05	0.0013217	6.34422e-05	-9.9679e-05	7.38639e-05	1.49561e-06	8.48277e-05	2.2828e-05	9.62833e-05	-1.7631e-05	0.000103418	4.70035e-06	0.000113346	-4.39526e-05	0.000124812
0.000221324	5.50607e-05	0.00158602	6.31946e-05	0.000119793	7.46266e-05	0.000183731	8.42256e-05	0.000200607	9.24795e-05	0.00014425	0.000103055	0.000213639	0.000112519	0.000115074	0.000124754
0.000513594	5.51381e-05	0.00183431	6.33717e-05	0.000357613	7.4627e-05	0.000364836	8.37828e-05	0.000320661	9.24782e-05	0.000299684	0.000103161	0.000381912	0.000114184	0.000267558	0.000125152
0.000800036	5.5111e-05	0.00208571	6.36912e-05	0.000577573	7.39073e-05	0.000557939	8.38757e-05	0.000483938	9.532e-05	0.000456765	0.000103439	0.000521703	0.000114215	0.00041946	0.00012561
0.00108368	5.51333e-05	0.00233456	6.40143e-05	0.000787911	7.36387e-05	0.000753215	8.38487e-05	0.000669737	9.64602e-05	0.000619398	0.000103295	0.000663354	0.000114117	0.00058243	0.000125184
0.00137014	5.52333e-05	0.00257179	6.40627e-05	0.00101062	7.38172e-05	0.000940331	8.34045e-05	0.000838147	9.67029e-05	0.000781856	0.00010312	0.000825819	0.000115527	0.000757492	0.000125732
0.00166844	5.5091e-05	0.00281663	6.3915e-05	0.00122942	7.40813e-05	0.0011203	8.33357e-05	0.00103389	9.5373e-05	0.000928984	0.000103949	0.00100196	0.000115858	0.000981626	0.000122734
0.0019687	5.49678e-05	0.00307002	6.39923e-05	0.00145464	7.46874e-05	0.00131119	8.38297e-05	0.00124354	9.47072e-05	0.00106368	0.000104004	0.00119195	0.000117325	0.0012029	0.000119054
0.00224198	5.53531e-05	0.00332219	6.40852e-05	0.00168081	7.51423e-05	0.00151197	8.38038e-05	0.00143848	9.49533e-05	0.00122027	0.000102634	0.00138081	0.00011861	0.00131324	0.000123373
0.00250653	5.56413e-05	0.0035713	6.41069e-05	0.00189143	7.50633e-05	0.0017129	8.37867e-05	0.00162223	9.45198e-05	0.00139695	0.000102542	0.00153093	0.000117216	0.00139881	0.000126864
0.00278369	5.56412e-05	0.00381869	6.41667e-05	0.00210471	7.49101e-05	0.00191016	8.39278e-05	0.0017984	9.4577e-05	0.00156163	0.000103228	0.0017158	0.000114021	0.0015443	0.000125461
0.00307833	5.60462e-05	0.00406932	6.43398e-05	0.00230804	7.43112e-05	0.00210199	8.38189e-05	0.00196986	9.4335e-05	0.00171252	0.000102992	0.00191782	0.000111511	0.00171093	0.000125604
0.00336961	5.64417e-05	0.0043196	6.44888e-05	0.00250522	7.40365e-05	0.0022939	8.37279e-05	0.00213725	9.43569e-05	0.00186228	0.000102873	0.00206066	0.000112842	0.00186504	0.000126622
0.00363155	5.62413e-05	0.00456613	6.45579e-05	0.00271833	7.43477e-05	0.00249211	8.39438e-05	0.00226464	9.18104e-05	0.00202038	0.000103383	0.00220808	0.000114844	0.00200448	0.000126578
0.0038927	5.60952e-05	0.00480704	6.47548e-05	0.00294259	7.42308e-05	0.00267717	8.46801e-05	0.00235534	9.16645e-05	0.00217419	0.000104076	0.00239225	0.000114326	0.00215867	0.000125484
0.00417423	5.63922e-05	0.00505373	6.51818e-05	0.00316683	7.40855e-05	0.00284101	8.44698e-05	0.00248942	9.42621e-05	0.00231337	0.000103764	0.00258631	0.00011441	0.00232602	0.000125302
0.00445537	5.66418e-05	0.0053071	6.53588e-05	0.00338427	7.4192e-05	0.00300206	8.44192e-05	0.00269442	9.26677e-05	0.00245431	0.000103401	0.00274747	0.000116462	0.00248248	0.000125929
0.00473727	5.69724e-05	0.00555166	6.52989e-05	0.00359776	7.41626e-05	0.00318658	8.5615e-05	0.00293772	9.31722e-05	0.0026031	0.000103578	0.00288753	0.000117443	0.00264016	0.000126812
0.00501073	5.74086e-05	0.00579882	6.51844e-05	0.00380849	7.42299e-05	0.00340569	8.50773e-05	0.00314412	9.55626e-05	0.00274978	0.000103858	0.00307575	0.000115291	0.00281462	0.000126322
0.00527395	5.77036e-05	0.00605617	6.53655e-05	0.00402329	7.44804e-05	0.00361997	8.41661e-05	0.00326619	9.29531e-05	0.00290037	0.000104523	0.00332316	0.000117082	0.00298528	0.0001254
0.00554734	5.77399e-05	0.00629662	6.59506e-05	0.00424602	7.44193e-05	0.00380188	8.48187e-05	0.00338944	9.08892e-05	0.00306733	0.000103995	0.00357033	0.000118605	0.00314366	0.000125524
0.00583291	5.80884e-05	0.00654185	6.6848e-05	0.00446779	7.43043e-05	0.00396852	8.48176e-05	0.00359838	9.37339e-05	0.00323427	0.000103348	0.00373901	0.000114539	0.00330319	0.000125775
0.00611328	5.84794e-05	0.00681876	6.6734e-05	0.00468062	7.45081e-05	0.00413997	8.46099e-05	0.00381437	9.57757e-05	0.00339005	0.000103544	0.00382003	0.000116463	0.00347199	0.000125216
0.0063762	5.85238e-05	0.00706429	6.55759e-05	0.00489227	7.47133e-05	0.00432346	8.49955e-05	0.00398815	9.54847e-05	0.00353998	0.000103321	0.00390933	0.000119549	0.00364641	0.000125023
0.00663034	5.87406e-05	0.00726516	6.58096e-05	0.00510512	7.48397e-05	0.00451365	8.50187e-05	0.00416362	9.51591e-05	0.0036911	0.000103066	0.00406339	0.000118074	0.00381729	0.00012522
0.00689759	5.93521e-05	0.00749123	6.69289e-05	0.00531544	7.48913e-05	0.0047023	8.49657e-05	0.00431899	9.34374e-05	0.00385054	0.000103409	0.00423761	0.000117849	0.00398588	0.000125261
0.00718064	5.95179e-05	0.00773954	6.7252e-05	0.00552552	7.49411e-05	0.00488427	8.52135e-05	0.00441911	9.49901e-05	0.00400753	0.000103844	0.00441988	0.000117163	0.00415726	0.000125097
0.00746397	5.97318e-05	0.00796624	6.69296e-05	0.00573615	7.50257e-05	0.00506653	8.55386e-05	0.00454112	9.85394e-05	0.00415954	0.000103987	0.00460535	0.000116575	0.00432284	0.000124398
0.00774385	5.99798e-05	0.00815268	6.77624e-05	0.00593854	7.53739e-05	0.00526476	8.51039e-05	0.00472171	9.81041e-05	0.00430661	0.000104424	0.00477252	0.000117225	0.00446943	0.000125163
0.00803262	6.05306e-05	0.0083495	6.91898e-05	0.00616073	7.66641e-05	0.00546677	8.47727e-05	0.00487293	9.55379e-05	0.00444573	0.000104324	0.00493617	0.000117758	0.00461122	0.000125691
0.00831903	6.10356e-05	0.00861839	6.83089e-05	0.00640833	7.68287e-05	0.00565664	8.50302e-05	0.00502395	9.35726e-05	0.00458871	0.000103993	0.00510227	0.000118044	0.00478219	0.00012406
0.00857717	6.08847e-05	0.00889789	6.76072e-05	0.00661207	7.51483e-05	0.0058405	8.5028e-05	0.00524493	9.57903e-05	0.00473774	0.000104072	0.00526587	0.0001182	0.00496299	0.000122942
0.0088193	6.11201e-05	0.00914211	6.80161e-05	0.00677151	7.53221e-05	0.00602763	8.48853e-05	0.00547807	9.69692e-05	0.00488647	0.000104157	0.00544544	0.000117324	0.00510675	0.000124591
0.0090714	6.16943e-05	0.00938384	6.84429e-05	0.00695259	7.64672e-05	0.00621953	8.4964e-05	0.00566949	9.55546e-05	0.0050366	0.000104376	0.0056308	0.000116706	0.00524784	0.000126431
0.00932611	6.21054e-05	0.00961851	6.89929e-05	0.00716088	7.64522e-05	0.00639875	8.55806e-05	0.00583919	9.56181e-05	0.00518618	0.00010459	0.00580448	0.000116922	0.00540501	0.000126797
0.00958811	6.28353e-05	0.00985114	6.96133e-05	0.00737245	7.65759e-05	0.00657505	8.61949e-05	0.00598056	9.38086e-05	0.00533457	0.000104758	0.00598214	0.000117491	0.00555736	0.000126817
0.00986694	6.30341e-05	0.010108	6.94156e-05	0.00759091	7.64338e-05	0.00676604	8.60399e-05	0.00608545	9.43029e-05	0.0054857	0.000104714	0.00616409	0.000117691	0.00572468	0.000125751
0.0101344	6.29454e-05	0.0103623	6.90827e-05	0.00781167	7.63584e-05	0.00696499	8.62866e-05	0.0062443	9.86759e-05	0.00563709	0.000104682	0.00634956	0.000118208	0.00593241	0.000128036
0.0103746	6.35265e-05	0.0106012	6.92577e-05	0.00803118	7.63418e-05	0.00716381	8.64927e-05	0.00647787	9.80134e-05	0.00579151	0.000104457	0.00655144	0.000117598	0.00613425	0.000130422
0.0106055	6.39772e-05	0.0108366	6.93523e-05	0.0082588	7.6674e-05	0.00735029	8.60651e-05	0.00668622	9.54679e-05	0.00595363	0.000104804	0.00673602	0.000115569	0.00626946	0.000127205
0.0108375	6.43199e-05	0.0110539	6.99563e-05	0.00848352	7.70476e-05	0.00751233	8.68134e-05	0.00685128	9.58334e-05	0.00612287	0.000104618	0.00688038	0.000116374	0.00643438	0.000122632
0.0110701	6.47685e-05	0.0112695	7.06535e-05	0.00868329	7.64177e-05	0.00766482	8.72152e-05	0.0070143	9.61495e-05	0.00628801	0.000104059	0.00702818	0.000117635	0.00664203	0.000120827
0.0113001	6.51995e-05	0.011502	7.07139e-05	0.00885939	7.67436e-05	0.00785637	8.57833e-05	0.00715965	9.74009e-05	0.0064468	0.000104023	0.00722099	0.000115885	0.00678162	0.000123948
0.0115282	6.56757e-05	0.0117299	7.06164e-05	0.00904959	7.7779e-05	0.00807638	8.55955e-05	0.00725423	9.54344e-05	0.00661648	0.00010486	0.00743432	0.000115305	0.00690181	0.000126253
0.0117583	6.60096e-05	0.0119465	7.08789e-05	0.00925976	7.7902e-05	0.00825301	8.73873e-05	0.00734278	9.42234e-05	0.00679234	0.000105135	0.00763272	0.000115733	0.0070627	0.000125247
0.012	6.68084e-05	0.0121625	7.11872e-05	0.00946247	7.77184e-05	0.00840128	8.80496e-05	0.00748637	9.64217e-05	0.0069503	0.000104019	0.00778502	0.000112914	0.00723327	0.000124867
0.0122546	6.71195e-05	0.0123722	7.16309e-05	0.00965191	7.80525e-05	0.00857853	8.72489e-05	0.00766393	9.63442e-05	0.00709309	0.000104111	0.0078773	0.000114139	0.00739937	0.000124873
0.0124973	6.71117e-05	0.0125771	7.20026e-05	0.00984319	7.85542e-05	0.00877217	8.71936e-05	0.0078472	9.66422e-05	0.00724273	0.000104781	0.0080253	0.000119949	0.00756813	0.00012511
0.0127208	6.76286e-05	0.0127867	7.21601e-05	0.010042	7.86838e-05	0.0089608	8.73786e-05	0.00803668	9.65358e-05	0.0073955	0.000105121	0.00826154	0.000119204	0.00774125	0.000124996
0.0129426	6.82205e-05	0.0130055	7.27161e-05	0.0102436	7.89772e-05	0.00914797	8.75262e-05	0.00824798	9.79344e-05	0.00754573	0.000105335	0.00848311	0.000117181	0.00790459	0.000124019
0.0131919	6.79373e-05	0.0132219	7.32479e-05	0.0104492	7.90685e-05	0.00932869	8.79444e-05	0.00844272	0.000100079	0.00770534	0.000104886	0.00865598	0.000118597	0.00805622	0.000124041
0.0134623	6.83176e-05	0.013438	7.3903e-05	0.01066	7.94258e-05	0.0095074	8.8352e-05	0.00857335	9.80646e-05	0.00786965	0.000104717	0.00877593	0.000116276	0.00820664	0.000123967
0.0137099	6.92797e-05	0.013668	7.3979e-05	0.0108778	7.94505e-05	0.00971754	8.72263e-05	0.00873305	9.48995e-05	0.00801917	0.000105561	0.00888179	0.000115284	0.00834492	0.000124756
0.0139361	6.97248e-05	0.0149721	7.33577e-05	0.0110889	7.91686e-05	0.00992922	8.59566e-05	0.0089332	9.38238e-05	0.00816195	0.000106058	0.00902795	0.000117071	0.00848702	0.000126068
0.0141716	6.98111e-05	0.0149958	7.71107e-05	0.0112724	7.99894e-05	0.0100939	8.70422e-05	0.0090736	9.6176e-05	0.00830786	0.00010625	0.00922615	0.000115353	0.00865028	0.000125632
0.0144068	6.99024e-05	0.0150263	7.42995e-05	0.0114532	8.08989e-05	0.0102517	8.80278e-05	0.00922094	9.97671e-05	0.00844601	0.00010584	0.00947307	0.000116891	0.00881574	0.000125295
0.01463	7.03266e-05	0.0150433	7.72731e-05	0.011684	7.96996e-05	0.0104133	8.8665e-05	0.0094396	9.8534e-05	0.00859821	0.000104581	0.00968911	0.000120167	0.00897546	0.000125427
0.0148539	7.08828e-05	0.0151822	7.61231e-05	0.0119149	7.82707e-05	0.0105741	8.94276e-05	0.00965156	9.65828e-05	0.00876939	0.000104583	0.00984286	0.000119313	0.00912601	0.000124795
0.0150749	7.14278e-05	0.015374	7.638e-05	0.0120811	7.9532e-05	0.0107502	8.93208e-05	0.00981857	9.75625e-05	0.00893302	0.000105082	0.00997055	0.000120307	0.00926706	0.00012495
0.015295	7.20787e-05	0.0155637	7.66045e-05	0.0122461	8.10881e-05	0.0109339	8.96466e-05	0.00995301	9.6497e-05	0.00908832	0.00010502	0.01008	0.000120073	0.00942116	0.000126281
0.0155052	7.29243e-05	0.0157711	7.61651e-05	0.0124649	8.02563e-05	0.0111267	8.94785e-05	0.0100912	9.54452e-05	0.00923445	0.00010558	0.0102261	0.000117547	0.00958854	0.000126422
0.0156991	7.33404e-05	0.0160214	7.7493e-05	0.0127015	8.00901e-05	0.0113197	8.92912e-05	0.0102765	9.73736e-05	0.00937292	0.000105643	0.0104086	0.000117309	0.0097506	0.000126125
0.0159173	7.28978e-05	0.016262	7.89581e-05	0.0128934	8.17091e-05	0.0114984	8.98336e-05	0.0104634	9.88901e-05	0.00951278	0.000105602	0.0105686	0.000118532	0.00991707	0.000125567
0.0161621	7.34052e-05	0.0164545	7.85794e-05	0.0130493	8.19704e-05	0.0116674	8.99323e-05	0.0105825	9.59641e-05	0.00965703	0.000105918	0.0107205	0.000119422	0.0100846	0.00012498
0.0163974	7.41289e-05	0.0166505	7.81456e-05	0.0132117	8.19208e-05	0.0118563	8.90566e-05	0.0106747	9.5162e-05	0.00981759	0.000105084	0.0108992	0.000118436	0.0102427	0.000125162
0.0166146	7.42912e-05	0.0168668	7.85327e-05	0.0133898	8.26514e-05	0.0120825	9.01973e-05	0.010813	9.73188e-05	0.0100005	0.000105897	0.0111229	0.000120773	0.0104042	0.000125681
0.0168241	7.46756e-05	0.0170843	7.88051e-05	0.013585	8.25469e-05	0.012312	9.0976e-05	0.0109779	9.75852e-05	0.01019	0.000106112	0.0113519	0.00012239	0.0105545	0.000126922
0.0170326	7.51108e-05	0.017295	7.88335e-05	0.0137894	8.28805e-05	0.0125012	8.94903e-05	0.0111436	9.79716e-05	0.0103669	0.000105328	0.0115279	0.00012004	0.0106883	0.000126987
0.0172295	7.58612e-05	0.0174984	7.91346e-05	0.0140037	8.27415e-05	0.0126338	9.10528e-05	0.0113265	9.7299e-05	0.0105226	0.00010612	0.0116682	0.000120478	0.0108239	0.000126912
0.017417	7.63995e-05	0.0177184	8.03015e-05	0.0142178	8.25618e-05	0.0127775	9.37854e-05	0.0115269	9.76995e-05	0.0106426	0.000104166	0.0117764	0.000118467	0.0109739	0.000128109
0.0176163	7.64238e-05	0.0179342	8.14327e-05	0.0144095	8.33416e-05	0.0129622	9.38935e-05	0.0116857	0.00010048	0.0107361	0.000104345	0.0118983	0.000116032	0.0111564	0.000126692
0.0178261	7.69128e-05	0.0181018	8.04827e-05	0.0146087	8.47272e-05	0.0131078	9.15215e-05	0.0118168	0.000101964	0.0108513	0.000106361	0.0120772	0.000117378	0.0113456	0.000125582
0.0180419	7.70999e-05	0.0182205	8.16345e-05	0.0148136	8.56318e-05	0.0132385	9.04141e-05	0.0120185	9.88719e-05	0.0109887	0.00010652	0.012257	0.000118442	0.0114912	0.000127834
0.0182774	7.82191e-05	0.0183726	8.48501e-05	0.0149887	8.51493e-05	0.0134019	9.10546e-05	0.0122511	9.74223e-05	0.0111254	0.000106661	0.0124165	0.00011817	0.011602	0.000127495
0.0185019	7.95634e-05	0.0186253	8.32346e-05	0.0151627	8.48138e-05	0.0135958	9.00759e-05	0.0124359	9.90138e-05	0.0112542	0.000107312	0.0125618	0.000118844	0.0117352	0.000125604
0.0186931	7.96937e-05	0.01887	8.09262e-05	0.015348	8.50027e-05	0.0137931	8.90946e-05	0.0125772	9.78681e-05	0.0113814	0.000107983	0.012709	0.00011983	0.0119068	0.000126691
0.0189001	7.92014e-05	0.0190571	8.13796e-05	0.0155401	8.48566e-05	0.0139526	9.01199e-05	0.0126912	9.8532e-05	0.0115276	0.000107202	0.0128908	0.000118412	0.0120879	0.000126901
0.0191235	7.93618e-05	0.0192436	8.19175e-05	0.015733	8.47136e-05	0.0141385	9.30892e-05	0.0127962	9.87173e-05	0.0116808	0.000106846	0.0130963	0.000118534	0.0122689	0.000127151
0.0193338	7.99913e-05	0.019424	8.26033e-05	0.0159062	8.54509e-05	0.014352	9.41459e-05	0.0129576	9.5676e-05	0.0118241	0.000107239	0.0132871	0.000119573	0.0124493	0.000127405
0.0195407	8.06196e-05	0.0195957	8.30196e-05	0.0160808	8.64607e-05	0.0145138	9.21186e-05	0.0131926	9.70587e-05	0.0119655	0.00010757	0.013461	0.000119521	0.0126082	0.000125813
0.0197476	8.11363e-05	0.0197796	8.28549e-05	0.0162774	8.6301e-05	0.0146542	9.16155e-05	0.0134027	9.96678e-05	0.0121202	0.000106925	0.0136306	0.000119767	0.0127234	0.000127688
0.0199467	8.14005e-05	0.0199753	8.32564e-05	0.0164818	8.65349e-05	0.0148259	9.29737e-05	0.0135353	9.73169e-05	0.0122891	0.000107351	0.0137983	0.000119929	0.012862	0.000132284
0.0201391	8.18801e-05	0.0201644	8.38608e-05	0.0166832	8.68623e-05	0.015018	9.3035e-05	0.0136404	9.70182e-05	0.0124612	0.000107486	0.013972	0.000119675	0.0130685	0.000130817
0.0203363	8.27177e-05	0.0203623	8.50911e-05	0.0168759	8.67869e-05	0.0151986	9.23842e-05	0.0137662	9.81012e-05	0.0126258	0.000107016	0.0141527	0.000119922	0.0132473	0.000126564
0.0205477	8.28117e-05	0.0205592	8.61569e-05	0.0170645	8.69127e-05	0.0153612	9.27913e-05	0.013901	9.84606e-05	0.0127828	0.000107158	0.014342	0.000119561	0.0133668	0.000127499
0.0207509	8.25049e-05	0.0207368	8.64335e-05	0.0172537	8.70989e-05	0.0155268	9.34994e-05	0.0140658	0.000101127	0.012938	0.000107189	0.0145228	0.000118452	0.0134961	0.000129559
0.0209278	8.33393e-05	0.0209334	8.58129e-05	0.0174219	8.82121e-05	0.0157039	9.34716e-05	0.0142847	0.000100023	0.0130917	0.000107328	0.0146951	0.000118088	0.0136685	0.000128017
0.0211024	8.42797e-05	0.0211422	8.57203e-05	0.0175731	8.86174e-05	0.0158807	9.34142e-05	0.0145061	9.88644e-05	0.0132415	0.00010717	0.0148619	0.000117227	0.0138441	0.000126461
0.0212878	8.45931e-05	0.0213317	8.65076e-05	0.017747	8.78787e-05	0.0160558	9.34539e-05	0.0146814	0.000100677	0.0133843	0.000107522	0.0150049	0.000118019	0.0140051	0.000126251
0.0214746	8.50628e-05	0.0215171	8.73883e-05	0.0179369	8.78913e-05	0.0162423	9.42453e-05	0.0147819	9.74412e-05	0.0135273	0.000107978	0.0151429	0.000118616	0.0141738	0.000126675
0.021659	8.55517e-05	0.0217072	8.78929e-05	0.0181278	8.78592e-05	0.0164231	9.52036e-05	0.014841	9.72679e-05	0.0136871	0.000107179	0.0152917	0.000118417	0.0143277	0.000128117
0.021842	8.6086e-05	0.0218931	8.81654e-05	0.0183235	8.8096e-05	0.0165725	9.42998e-05	0.014958	0.000101275	0.0138524	0.000106672	0.0154579	0.000119532	0.0144544	0.000127434
0.0220212	8.66945e-05	0.0220846	8.8131e-05	0.0185098	8.87244e-05	0.0167142	9.39857e-05	0.0151301	0.000101252	0.0140012	0.0001074	0.0156308	0.000120027	0.0145692	0.000127753
0.0221986	8.73636e-05	0.0222847	8.85931e-05	0.0186906	8.91823e-05	0.0168764	9.49453e-05	0.0152988	0.000100961	0.0141437	0.000107769	0.0158087	0.000121045	0.0147142	0.000130945
0.0223832	8.75831e-05	0.0224567	9.03297e-05	0.018877	8.9285e-05	0.0170554	9.48135e-05	0.0154595	0.000101208	0.0142938	0.000107539	0.016006	0.000120608	0.0149107	0.000129637
0.0225678	8.7862e-05	0.0225948	9.04822e-05	0.0190635	8.94155e-05	0.0172399	9.50119e-05	0.0156598	0.000104629	0.0144457	0.000107407	0.0161924	0.000119226	0.0150924	0.000126749
0.022755	8.79747e-05	0.0227599	8.92993e-05	0.0192442	8.98001e-05	0.0174218	9.53151e-05	0.0158756	0.000106499	0.0145932	0.000107606	0.0163722	0.000118543	0.0152274	0.000127845
0.0229348	8.78142e-05	0.0229572	8.97551e-05	0.0194134	8.97132e-05	0.0175924	9.50683e-05	0.0159992	0.000101492	0.0147485	0.000108688	0.016559	0.000118265	0.0153605	0.000129026
0.0230876	8.89425e-05	0.0231382	9.09267e-05	0.0195852	8.95193e-05	0.0177639	9.48297e-05	0.0160858	9.99458e-05	0.0149125	0.000108966	0.0167196	0.000119719	0.0155156	0.000128341
0.0232476	9.06828e-05	0.0232884	9.05122e-05	0.0197813	9.06186e-05	0.017966	9.64754e-05	0.016221	0.000101559	0.0150688	0.000108502	0.0168641	0.000120247	0.0156942	0.000129666
0.023439	9.05673e-05	0.0234496	8.96458e-05	0.0199728	9.17621e-05	0.0181798	9.71801e-05	0.0163985	0.000100288	0.0152098	0.000109223	0.0170254	0.000119585	0.0158808	0.000130156
0.0236234	9.00086e-05	0.023647	9.07501e-05	0.0201375	9.15297e-05	0.018357	9.55262e-05	0.0165935	0.000100037	0.015338	0.000108998	0.0172039	0.000120143	0.0160493	0.000129065
0.0237784	9.1005e-05	0.0238452	9.16207e-05	0.0203023	9.13432e-05	0.0185058	9.57612e-05	0.0167462	0.00010242	0.0154727	0.000108353	0.0173858	0.000120375	0.0162154	0.000128363
0.0239336	9.22917e-05	0.0240049	9.033e-05	0.0204727	9.14666e-05	0.0186558	9.61348e-05	0.0168796	0.000103968	0.0156127	0.000108017	0.0175445	0.000118816	0.016384	0.000127748
0.0241239	9.15657e-05	0.024155	8.97711e-05	0.0206397	9.17421e-05	0.0187876	9.74673e-05	0.0170293	0.000104187	0.0157447	0.000108311	0.0176784	0.000119139	0.0165302	0.000128916
0.0243251	9.13479e-05	0.0243545	9.20845e-05	0.0208081	9.21778e-05	0.0189086	9.83928e-05	0.0171992	0.000106115	0.0158873	0.000109618	0.0178212	0.00012024	0.0166589	0.000128748
0.0244979	9.26053e-05	0.0245693	9.3238e-05	0.0209888	9.19042e-05	0.0190684	9.69188e-05	0.0174055	0.000105259	0.0160439	0.000109686	0.0179819	0.000119976	0.0168153	0.000126576
0.0246543	9.3144e-05	0.0247552	9.2831e-05	0.0211683	9.14863e-05	0.0192814	9.8854e-05	0.017597	0.000103048	0.0161958	0.000109359	0.018156	0.000120719	0.0169952	0.000126057
0.0248158	9.33164e-05	0.0249421	9.24608e-05	0.0213316	9.19607e-05	0.0195085	9.96295e-05	0.0177497	0.000103771	0.0163519	0.000108793	0.0183389	0.000120746	0.0171483	0.000127584
0.0249861	9.41094e-05	0.0251365	9.24888e-05	0.0215052	9.32127e-05	0.0196936	9.7557e-05	0.0178944	0.000104032	0.0165095	0.00010822	0.0185225	0.00012083	0.0172917	0.000128608
0.0251549	9.48489e-05	0.0253258	9.27819e-05	0.0216813	9.41229e-05	0.0198286	9.87851e-05	0.0180606	0.00010286	0.0166555	0.000108571	0.0186895	0.000122006	0.0174636	0.000127331
0.0253212	9.56182e-05	0.0255174	9.33066e-05	0.021836	9.38669e-05	0.0199657	0.000100502	0.0182409	0.000102527	0.0168006	0.000108927	0.0188405	0.000122144	0.0176483	0.000126939
0.0255069	9.51894e-05	0.025693	9.45895e-05	0.0219944	9.34698e-05	0.0201558	9.87433e-05	0.0183997	0.00010362	0.0169465	0.000109156	0.0190021	0.00012155	0.0178113	0.00012822
0.0256972	9.49749e-05	0.0258491	9.49103e-05	0.0221683	9.39858e-05	0.0203376	9.60802e-05	0.0185348	0.000103098	0.0170997	0.00011009	0.0191771	0.000121926	0.017972	0.000129598
0.0258762	9.54168e-05	0.0260025	9.53192e-05	0.0223593	9.35043e-05	0.0204437	9.82118e-05	0.0186726	0.000102502	0.0172675	0.000109796	0.019346	0.000122645	0.018149	0.000129488
0.0260523	9.57718e-05	0.0261557	9.58183e-05	0.0225528	9.30759e-05	0.0205365	9.9982e-05	0.0188322	0.000103468	0.0174289	0.000108872	0.0195279	0.000124637	0.0183103	0.000127913
0.0262207	9.64847e-05	0.0263315	9.49903e-05	0.0227107	9.46008e-05	0.020714	9.64896e-05	0.0189928	0.000104193	0.0175646	0.000109968	0.0197417	0.000124049	0.018448	0.000128393
0.026396	9.78646e-05	0.0265018	9.36256e-05	0.0228565	9.57288e-05	0.0209364	9.54153e-05	0.0191479	0.000104654	0.0176834	0.000109825	0.0199347	0.00012161	0.018592	0.00012958
0.0265642	9.94193e-05	0.0266295	9.47837e-05	0.0230201	9.56749e-05	0.0211239	9.64639e-05	0.0193284	0.000103378	0.0178	0.000109868	0.0201088	0.000120922	0.0187749	0.000127642
0.026713	9.99467e-05	0.026753	9.59633e-05	0.0231663	9.44469e-05	0.0213098	9.76825e-05	0.0195334	0.000103767	0.0179299	0.000111126	0.0202691	0.000119118	0.0189541	0.000125168
0.0268881	9.88112e-05	0.0269066	9.52731e-05	0.0233024	9.40102e-05	0.0214891	9.90813e-05	0.0197128	0.000105778	0.0180759	0.000110965	0.0204018	0.000119429	0.0190831	0.000126761
0.0270752	9.82869e-05	0.02707	9.50917e-05	0.0234699	9.55556e-05	0.0216186	9.72524e-05	0.0198247	0.000102812	0.018215	0.000110151	0.0205512	0.000121019	0.0192089	0.000128334
0.0272472	9.87359e-05	0.0272074	9.63732e-05	0.0236637	9.53898e-05	0.0217366	9.64556e-05	0.019913	0.000101977	0.0183497	0.000109826	0.020705	0.000122046	0.0193476	0.000128679
0.0274242	9.96608e-05	0.0273625	9.92836e-05	0.023857	9.51535e-05	0.0219182	9.99851e-05	0.0200448	0.000104357	0.0184971	0.000110567	0.0208466	0.000122301	0.0194873	0.000129205
0.0275939	0.000100866	0.0275723	9.84863e-05	0.0240335	9.58816e-05	0.0220907	0.000103615	0.0201766	0.00010637	0.0186505	0.00011073	0.0210133	0.00012083	0.0196316	0.0001293
0.0277448	0.000100962	0.0277726	9.68488e-05	0.0241999	9.61014e-05	0.0221924	0.000102648	0.0202866	0.000107096	0.0188157	0.000112011	0.0211979	0.000120495	0.0197462	0.000126735
0.0278927	0.000101218	0.0279605	9.62437e-05	0.0243711	9.60075e-05	0.0223351	9.93917e-05	0.0204202	0.000106077	0.018998	0.000111771	0.0213721	0.000120903	0.0198212	0.000127556
0.0280379	0.000101329	0.0281521	9.57534e-05	0.0245515	9.65162e-05	0.0225037	9.74205e-05	0.0205627	0.000105572	0.0191614	0.00010976	0.0215444	0.000121251	0.0199125	0.000130075
0.0281819	0.000101491	0.0283034	9.76056e-05	0.0247358	9.67121e-05	0.0226428	9.7531e-05	0.0207201	0.000104194	0.0193022	0.000109788	0.0217103	0.000121969	0.0200748	0.000126837
0.0283217	0.000101366	0.0284299	9.81986e-05	0.0249202	9.69631e-05	0.0228313	0.000101279	0.0209124	0.000105335	0.0194554	0.000110933	0.0218569	0.000121271	0.0202867	0.000127393
0.0284593	0.0001014	0.0285599	9.84766e-05	0.0250882	9.81055e-05	0.0230609	0.0001019	0.0210739	0.000108404	0.0196106	0.00011173	0.021991	0.000121532	0.020479	0.000129316
0.028609	0.000102371	0.0287141	0.0001006	0.025245	9.87527e-05	0.023247	9.93914e-05	0.0211786	0.00010738	0.0197377	0.000110148	0.0221479	0.000123753	0.0206427	0.000129065
0.0287647	0.000102784	0.0289011	0.000100367	0.0254161	9.84519e-05	0.023374	0.00010093	0.0213005	0.000105404	0.0198543	0.000109648	0.0223317	0.000123747	0.0208045	0.000129007
0.028914	0.00010279	0.0291013	0.000101068	0.0255901	9.8288e-05	0.0234938	0.000102333	0.0214523	0.000105454	0.0200125	0.000112827	0.0224979	0.000122278	0.0209674	0.000129028
0.0290625	0.00010284	0.0292878	0.000102496	0.025749	9.90286e-05	0.0236161	0.00010333	0.0215929	0.00010624	0.020207	0.000112708	0.0226541	0.000121769	0.0211127	0.000130374
0.0292257	0.000104068	0.0294265	0.000100612	0.0259025	9.95544e-05	0.0237389	0.000104634	0.0217318	0.000107084	0.0203825	0.000110811	0.0228231	0.000122195	0.0212417	0.0001305
0.0294007	0.000104307	0.0295589	9.9518e-05	0.0260857	9.82356e-05	0.0238837	0.000104259	0.0218994	0.00010582	0.0205342	0.000111059	0.0229927	0.000122503	0.0213791	0.00012996
0.0295623	0.00010353	0.0296975	9.8645e-05	0.0262968	9.86262e-05	0.0240246	0.000103491	0.0220663	0.000104244	0.0206838	0.000111179	0.023148	0.000121699	0.0215245	0.000130055
0.029703	0.000104255	0.0298138	9.92518e-05	0.0264909	9.99566e-05	0.0241796	0.000101995	0.0222048	0.000104839	0.0208242	0.000111965	0.0232965	0.000121495	0.0216909	0.000128547
0.0298457	0.000105333	0.0299881	0.000104511	0.026663	0.000100002	0.0243559	0.000101812	0.0223589	0.000106885	0.0209543	0.000111987	0.0234558	0.000122119	0.021871	0.00012798
0.0300079	0.000104921	0.0302186	0.000105316	0.0268219	0.000100839	0.0245191	0.000102484	0.0225264	0.000107664	0.0210943	0.00011126	0.023624	0.000122031	0.0220093	0.000130668
0.030174	0.000104734	0.0303943	0.000101926	0.0269358	9.85531e-05	0.0246664	0.000102084	0.0226749	0.000107016	0.0212518	0.00011197	0.0237955	0.000122197	0.0221408	0.000133431
0.0303226	0.000105743	0.0305304	0.000101739	0.0270375	9.74679e-05	0.0248273	0.000100922	0.0228146	0.000107099	0.0213977	0.00011344	0.0239505	0.000123456	0.0223128	0.00013248
0.0304647	0.000106476	0.0306575	0.000100832	0.0272087	0.000101157	0.0250353	0.000103091	0.0229576	0.000107484	0.0215165	0.000112716	0.0240907	0.000123763	0.0224852	0.000131369
0.0306365	0.000105084	0.0307775	0.000100533	0.0274315	0.000101084	0.0252549	0.000104145	0.0231052	0.000107477	0.021635	0.000112167	0.0242463	0.000122952	0.0226524	0.000130879
0.0308253	0.000104786	0.0308988	0.000100255	0.0276322	9.93442e-05	0.0254331	0.000102164	0.0232742	0.000109332	0.0217638	0.000112458	0.0244099	0.000122634	0.0228326	0.000131526
0.0309831	0.000106619	0.0309912	0.000101795	0.0277987	9.99876e-05	0.0255551	0.000104138	0.0234384	0.000111225	0.0219016	0.000112009	0.0245759	0.000122216	0.0230504	0.000129166
0.0311075	0.000106115	0.0311023	0.000105285	0.0279645	0.000100744	0.0256799	0.000106924	0.0235638	0.000110062	0.0220445	0.000111918	0.024756	0.000122876	0.0232927	0.000128596
0.0312381	0.000105292	0.0312636	0.000104872	0.028131	0.000101318	0.0258722	0.000104664	0.0237293	0.000106358	0.0221943	0.000111326	0.0249423	0.000122997	0.0234796	0.000132387
0.0313964	0.000106558	0.0314727	0.000108363	0.0282781	0.000100563	0.0260615	0.000101764	0.0239514	0.000106675	0.022355	0.000111595	0.0251378	0.000123915	0.0235835	0.000129211
0.0315457	0.000108225	0.0317142	0.000109	0.0284137	0.000100657	0.026156	0.00010549	0.0241346	0.000109659	0.0225074	0.000112439	0.0253178	0.000125773	0.0236548	0.000129132
0.0316872	0.000109661	0.0318847	0.000103808	0.0285674	0.000102153	0.0262194	0.000107753	0.0242346	0.000106165	0.0226532	0.000112882	0.0254668	0.000125375	0.0237748	0.000133674
0.0318551	0.000108937	0.0320025	0.000103219	0.0287346	0.000102533	0.0263497	0.000105046	0.0242988	0.000105853	0.0227626	0.000116108	0.0256194	0.000124794	0.0239291	0.000134764
0.0320197	0.000107761	0.0321626	0.000105895	0.0288984	0.000102734	0.0265167	0.000104784	0.0244123	0.000109699	0.0228325	0.000116271	0.0257668	0.00012364	0.0240753	0.000135299
0.0321629	0.00010831	0.0323547	0.000105957	0.0290734	0.000102188	0.0267072	0.000103062	0.0245727	0.000109542	0.0229401	0.000113426	0.025909	0.000123056	0.024245	0.000133818
0.0323082	0.000109186	0.0325326	0.000104855	0.0292393	0.000100829	0.0268923	0.000100598	0.0247212	0.000108309	0.0230836	0.000113417	0.0260865	0.000125333	0.0244379	0.000134326
0.0324579	0.000109589	0.0326775	0.000106157	0.0293816	0.000101177	0.0270101	0.000102768	0.024865	0.000107664	0.0232277	0.00011336	0.026294	0.000125106	0.0246566	0.000132655
0.0325988	0.000109307	0.0328143	0.00010712	0.0295312	0.000102165	0.0271311	0.000105842	0.0250231	0.000108096	0.0233643	0.000112575	0.0264689	0.000122094	0.0248639	0.000129603
0.0327339	0.000109493	0.032978	0.000106074	0.0296783	0.000103134	0.0273402	0.000102594	0.0251604	0.000109926	0.0234933	0.000112524	0.026592	0.000123186	0.0250139	0.000131538
0.0328755	0.000110314	0.0331359	0.000104347	0.029796	0.000102042	0.0276044	0.000102997	0.0252854	0.000111137	0.0236378	0.000113941	0.0267135	0.000124401	0.02514	0.000131653
0.033018	0.000110926	0.0332612	0.000105108	0.0299085	0.000101496	0.0278195	0.000106556	0.0254399	0.000109961	0.0237901	0.0001145	0.0268629	0.000123457	0.0252538	0.000132725
0.033168	0.000112392	0.0334117	0.000108209	0.0300665	0.000104379	0.0279556	0.000104505	0.0255982	0.000108871	0.0239347	0.000114441	0.027045	0.00012509	0.0254016	0.000137527
0.0333305	0.000112651	0.0335903	0.00010882	0.0302517	0.000105015	0.0280423	0.000106134	0.0257402	0.000109156	0.0240775	0.000114528	0.0272429	0.000125339	0.0255446	0.000142166
0.0334741	0.000111221	0.0337462	0.000107601	0.030401	0.000102926	0.0281275	0.000108102	0.0258897	0.00011019	0.0242108	0.000113713	0.0274192	0.000123798	0.0256117	0.000139612
0.0336002	0.00011138	0.0338937	0.00010721	0.0305114	0.000103746	0.0282772	0.000105298	0.026055	0.000109895	0.0243406	0.000113327	0.0275851	0.000123279	0.0257766	0.00012971
0.0337263	0.000111576	0.0340585	0.000108206	0.0306218	0.00010478	0.0284651	0.000105064	0.0262438	0.000111669	0.0244809	0.000113846	0.0277556	0.00012304	0.0260189	0.00012579
0.0338462	0.000112196	0.0342037	0.000110435	0.0307489	0.000104525	0.028629	0.000106483	0.0264519	0.000111688	0.0246414	0.000112712	0.0279204	0.000123237	0.0261658	0.000129616
0.0339652	0.000112883	0.0343247	0.000111058	0.0308956	0.00010581	0.0287775	0.000106972	0.0266347	0.000109422	0.0248215	0.00011317	0.0280941	0.000124234	0.0262894	0.000132333
0.0341081	0.000111633	0.034483	0.000108727	0.0310769	0.00010456	0.0289196	0.000107812	0.0267818	0.000110189	0.0249943	0.000114099	0.0282684	0.000125025	0.0264385	0.000132595
0.0342842	0.000113199	0.0346554	0.000107153	0.0312511	0.000102496	0.0290484	0.000107715	0.0269296	0.000111222	0.0251559	0.000114163	0.0284409	0.000125854	0.0265755	0.000131756
0.0344629	0.000114303	0.0348012	0.000107843	0.0313662	0.000104617	0.0291883	0.000106875	0.0270829	0.000111663	0.0253119	0.00011464	0.0286138	0.000126523	0.026699	0.000132133
0.0346143	0.000113049	0.0349458	0.000108601	0.0314821	0.000107439	0.0293188	0.00010508	0.0272191	0.000110643	0.0254569	0.000114154	0.0287401	0.000123322	0.0268352	0.000133836
0.0347506	0.000113195	0.0350973	0.000108731	0.0316396	0.000106913	0.02941	0.000106266	0.0273392	0.000111012	0.0255851	0.000115075	0.0288393	0.000122638	0.0270233	0.000131107
0.0348874	0.000113421	0.035233	0.000107525	0.0317996	0.000106485	0.0295154	0.000109007	0.0274294	0.000108795	0.0256926	0.000114191	0.0289686	0.000124322	0.027208	0.000127623
0.0350375	0.000112578	0.035344	0.000108282	0.0319456	0.000107098	0.0296633	0.000108259	0.0275038	0.000108167	0.025781	0.000114972	0.0291007	0.000125525	0.0273403	0.000128714
0.0352411	0.000116699	0.035478	0.000111302	0.0320761	0.000106547	0.0298155	0.000107714	0.0276337	0.000112362	0.025882	0.000117228	0.0292301	0.00012678	0.0274938	0.000132076
0.0354563	0.000119126	0.0356486	0.000111082	0.0321994	0.000106482	0.0299625	0.000107517	0.0278013	0.00011291	0.0260288	0.000115232	0.029398	0.000125043	0.0276629	0.000133681
0.0355949	0.000114346	0.0358124	0.00011019	0.0323297	0.000106993	0.0301323	0.000109256	0.0279592	0.000112678	0.0261904	0.000114271	0.029564	0.000122831	0.0278081	0.000133301
0.0357282	0.000111262	0.0359435	0.000111887	0.0324798	0.000106164	0.0303006	0.00011094	0.0281115	0.000113041	0.0263102	0.000116955	0.0297131	0.000122111	0.0279095	0.000136472
0.0359514	0.000115997	0.0360441	0.0001112	0.0326897	0.000110293	0.0304317	0.000109672	0.0282602	0.000113143	0.026413	0.000118659	0.0299222	0.000126325	0.0279786	0.000137113
0.0361693	0.00012058	0.0361672	0.000109029	0.0329473	0.000110267	0.03056	0.000108862	0.0284088	0.000113222	0.0265415	0.000117894	0.0301566	0.000128194	0.0281255	0.000131392
0.0363095	0.000118142	0.0363268	0.000109619	0.0331712	0.000107273	0.030713	0.000110047	0.0285485	0.000112462	0.0266572	0.000115666	0.0303359	0.000125554	0.0282885	0.000126435
0.036456	0.000115735	0.0364989	0.000109194	0.0333514	0.000107948	0.0308907	0.00010923	0.0286828	0.00011225	0.0267646	0.00011457	0.0304755	0.00012628	0.0283756	0.000128048
0.0365861	0.000111352	0.0366478	0.000106672	0.0335159	0.000107442	0.0310771	0.000109006	0.0288241	0.000112634	0.0269069	0.000116659	0.0306039	0.00012619	0.0285179	0.000135456
0.0366793	0.000110696	0.036759	0.000107264	0.0336482	0.000109301	0.0312395	0.000110563	0.0289693	0.000112644	0.0270699	0.000116685	0.030763	0.000123941	0.0287412	0.000135143
0.036823	0.000114622	0.0368958	0.00011028	0.0337617	0.000109983	0.0313691	0.000109555	0.0291083	0.000112072	0.0272205	0.000115471	0.0310272	0.000130497	0.0289216	0.000130589
0.0370058	0.00011483	0.0370668	0.000110301	0.0339067	0.000108284	0.0315051	0.000108303	0.0292509	0.000111338	0.027373	0.000114353	0.031273	0.000137973	0.0290358	0.000132117
0.0371528	0.000111681	0.0372523	0.00011166	0.034019	0.000103579	0.0316586	0.00010829	0.0293936	0.000110442	0.0275397	0.00011436	0.031331	0.000128559	0.029124	0.000131503
0.0372108	0.000116027	0.037441	0.000112538	0.0340743	0.000103604	0.0317929	0.000109635	0.0295158	0.000111231	0.0276907	0.000115608	0.0313531	0.000124225	0.0292419	0.000128742
0.0372432	0.000119137	0.0376016	0.000111004	0.0342129	0.000110727	0.0319069	0.000109502	0.0296422	0.00011262	0.0278231	0.000115329	0.0314587	0.000126268	0.0294323	0.000132174
0.037336	0.000116628	0.0377393	0.00011147	0.0344031	0.000113132	0.0320159	0.000109756	0.0297808	0.00011283	0.0279293	0.000117232	0.0316134	0.000124448	0.0296291	0.00013459
0.0374645	0.000117193	0.0378798	0.000112311	0.0345339	0.000110593	0.032129	0.000110442	0.029913	0.000112486	0.0280287	0.00011896	0.0318224	0.000126967	0.0298332	0.000138425
0.0376031	0.000116821	0.0380296	0.00011229	0.0346722	0.000108096	0.0322621	0.000109535	0.0300425	0.000112408	0.0281595	0.000117724	0.0320241	0.000129667	0.0300329	0.000142131
0.0377447	0.00011667	0.0381824	0.00011254	0.034857	0.000109107	0.0324219	0.000110809	0.03017	0.000112117	0.028288	0.000115992	0.0321546	0.000126495	0.0301291	0.000135537
0.0378958	0.000115775	0.0383156	0.000114251	0.035035	0.000110423	0.0325851	0.00011161	0.0302996	0.000111724	0.0284125	0.000114947	0.0323115	0.000122202	0.0301615	0.000135695
0.0380506	0.000115045	0.0384005	0.000111774	0.0351916	0.000110133	0.0327355	0.000111438	0.0304464	0.000112848	0.028564	0.000116334	0.0325507	0.000123957	0.0302258	0.000139232
0.0381775	0.000116703	0.0384589	0.000111807	0.035337	0.000110719	0.0328805	0.000111711	0.0305964	0.000113531	0.0287227	0.000116886	0.0327447	0.000128734	0.0304046	0.000132504
0.0383071	0.000119109	0.0385597	0.000115932	0.0354721	0.000110509	0.0330316	0.000112626	0.0307457	0.000114332	0.0288645	0.00011586	0.0328743	0.00012889	0.0306377	0.000130007
0.0384775	0.000117634	0.0387121	0.000115223	0.0355745	0.000112781	0.0331818	0.000113448	0.0308989	0.000114691	0.0290075	0.000114947	0.0329941	0.000129758	0.0307773	0.000135373
0.0386485	0.000115914	0.0388826	0.000116133	0.03565	0.00011312	0.0333073	0.000112134	0.0310346	0.00011345	0.0291638	0.000115129	0.0330985	0.000129386	0.0308732	0.000137826
0.0387914	0.000116816	0.0390448	0.000117566	0.0357782	0.000109476	0.0334256	0.000111632	0.0311625	0.00011306	0.0293115	0.000115967	0.0332293	0.000127113	0.031055	0.000132684
0.0389127	0.000115767	0.039187	0.00011732	0.0359527	0.00010923	0.0335575	0.000112271	0.0313034	0.00011381	0.0294518	0.000116277	0.0333832	0.000126442	0.0313207	0.000134827
0.039025	0.000115646	0.0393533	0.000115177	0.0360992	0.000111067	0.0337169	0.000110723	0.0314388	0.000114849	0.0295818	0.000117368	0.0335001	0.000128606	0.0316202	0.000133826
0.0391578	0.000117555	0.0395382	0.000114414	0.0362316	0.000112094	0.0339065	0.000111573	0.0315802	0.000116754	0.029705	0.000118033	0.0336098	0.000130673	0.0319336	0.000133993
0.0393071	0.000117755	0.0397313	0.000113171	0.0363867	0.000111226	0.0340952	0.000112325	0.0317476	0.000116187	0.0298411	0.000117506	0.0337902	0.000127041	0.0322087	0.000137326
0.0394486	0.000117203	0.0399368	0.000112824	0.0365544	0.000111323	0.0342565	0.000110707	0.0319013	0.000114143	0.0299919	0.00011838	0.033999	0.0001253	0.0323504	0.000128226
0.0395765	0.000117882	0.0401568	0.000111446	0.0366924	0.000113659	0.0343813	0.000112119	0.0320606	0.000112115	0.0301477	0.000118672	0.0341643	0.000127019	0.0323595	0.000131205
0.0396916	0.000117419	0.040335	0.000113589	0.0368098	0.000114655	0.0345131	0.000114598	0.0322561	0.000113031	0.0303063	0.00011933	0.0343047	0.000126936	0.0323976	0.000138022
0.0398052	0.000117179	0.0404681	0.000113538	0.0369504	0.000113656	0.0346593	0.000115518	0.0324316	0.000115346	0.0304804	0.000118542	0.0344449	0.000126883	0.0325651	0.000132931
0.0399385	0.000118916	0.0406168	0.000114989	0.0370952	0.000112845	0.0347586	0.000112117	0.0325765	0.000115238	0.0306441	0.000116522	0.0345943	0.000127636	0.0327597	0.000129678
0.0400918	0.00011864	0.0407535	0.000117174	0.0372128	0.000114294	0.0348425	0.000110622	0.0326894	0.00011775	0.0307644	0.000118484	0.0347384	0.00012865	0.0328735	0.00013333
0.0402295	0.000116699	0.0408344	0.00011432	0.0373119	0.000114315	0.0349745	0.000113218	0.0327742	0.000118026	0.0308645	0.000118849	0.0349038	0.000131929	0.0329672	0.000135987
0.040344	0.000117059	0.0408447	0.000117703	0.0374394	0.00011215	0.0351446	0.000112441	0.0329075	0.00011431	0.0309746	0.000118305	0.0350872	0.000133276	0.033107	0.000134372
0.0404757	0.000119313	0.0410538	0.000112085	0.0375987	0.000112501	0.0353174	0.00011174	0.0330919	0.000114811	0.0311013	0.000119382	0.0352501	0.000132918	0.0332501	0.000132783
0.0406147	0.000120571	0.0413671	0.000111187	0.0377385	0.0001143	0.0354524	0.000114052	0.033232	0.000118859	0.0312424	0.000119034	0.035427	0.000131521	0.0333331	0.000136398
0.0407404	0.000120716	0.0415722	0.000119002	0.0378797	0.00011675	0.0355647	0.000114787	0.033332	0.00011984	0.031381	0.000118345	0.035584	0.000128028	0.0334113	0.000140562
0.0408903	0.000118754	0.0416777	0.000118872	0.0380264	0.000118349	0.0356956	0.000113922	0.033482	0.000116426	0.031506	0.000118941	0.0356792	0.000129855	0.033516	0.000141701
0.0410591	0.000118354	0.041804	0.000117024	0.0381413	0.00011707	0.0358402	0.000114182	0.0336499	0.000114169	0.031635	0.000120126	0.0358064	0.000135321	0.0335838	0.000139043
0.0412168	0.000118974	0.0419537	0.000117155	0.0382713	0.000114845	0.0359856	0.00011433	0.0337665	0.000116436	0.0317789	0.000119814	0.036029	0.000132156	0.0336716	0.000135263
0.0413335	0.000115536	0.042099	0.000117633	0.0384274	0.000114691	0.0361292	0.000114329	0.0338588	0.00011685	0.0319173	0.000118859	0.0362468	0.00012806	0.0338242	0.000137366
0.0414054	0.000116424	0.0422066	0.000114445	0.0385697	0.00011566	0.0362735	0.000114262	0.0339674	0.000115861	0.0320503	0.000118549	0.0364148	0.000128517	0.0340109	0.00013621
0.0415026	0.000120188	0.0423042	0.000112749	0.03868	0.000113718	0.0364145	0.000113849	0.0340967	0.000116722	0.0321959	0.000119486	0.0365533	0.000126422	0.0341727	0.000132359
0.0416433	0.000119558	0.0424465	0.000114941	0.0388021	0.00011131	0.0365507	0.00011389	0.0342365	0.000116566	0.0323367	0.000120677	0.0366623	0.000126877	0.0342842	0.000133294
0.0417902	0.000119438	0.0426124	0.000114879	0.038977	0.000113287	0.0366945	0.000114683	0.0343736	0.000116106	0.0324561	0.000119864	0.0368066	0.000130698	0.034393	0.000134184
0.0419366	0.000119389	0.0427884	0.000115809	0.0391438	0.00011559	0.0368304	0.000115964	0.034505	0.000116191	0.0325852	0.000118398	0.0369568	0.000133525	0.0345168	0.00013369
0.0420765	0.000118657	0.0429347	0.000119048	0.039256	0.00011314	0.036942	0.000115139	0.0346325	0.000115897	0.0327475	0.000120081	0.0370604	0.000132468	0.0347222	0.000141588
0.0422055	0.000118998	0.043039	0.000118746	0.0393402	0.000113356	0.0370692	0.000113266	0.0347482	0.000116619	0.0329149	0.000121021	0.0371764	0.000130651	0.035018	0.000140241
0.0423329	0.000119268	0.0431514	0.00011782	0.0394789	0.000119105	0.0372322	0.000114411	0.0348635	0.00011749	0.0330803	0.00012199	0.0373239	0.000131436	0.0352624	0.000133375
0.0424665	0.00011897	0.0432745	0.000117782	0.0396766	0.00011896	0.0374043	0.000114638	0.0350034	0.000116179	0.0332676	0.00012084	0.0374993	0.000129912	0.035415	0.000135456
0.0426106	0.000119716	0.0434339	0.000114812	0.0398481	0.000116094	0.0375607	0.000113408	0.0351677	0.000117035	0.0334122	0.000115087	0.0376954	0.000130002	0.0355241	0.000133645
0.042769	0.000119093	0.0435888	0.000110922	0.0399922	0.000116053	0.0376943	0.000114194	0.0353261	0.000118236	0.0334784	0.000116917	0.0378788	0.00013106	0.035622	0.000133084
0.0429261	0.000118185	0.0436938	0.000111567	0.0401281	0.000115198	0.0378357	0.000115958	0.0354639	0.000117603	0.0335815	0.000123299	0.0380354	0.000129823	0.0357273	0.000133117
0.0430529	0.00012002	0.0438262	0.000115004	0.0402558	0.000115173	0.0379824	0.000116988	0.0355908	0.000117998	0.033746	0.000123136	0.0381727	0.000130284	0.03586	0.000130976
0.0431624	0.000120481	0.0439824	0.00011599	0.0403781	0.000114618	0.0381099	0.000116328	0.0357194	0.000118669	0.0338977	0.000121507	0.0383097	0.000130807	0.0360104	0.000130079
0.0432868	0.000119563	0.0441355	0.000116931	0.0405005	0.000114163	0.0382231	0.000116963	0.0358552	0.000118609	0.0340219	0.000122648	0.0384944	0.000127614	0.0361199	0.000132522
0.0434191	0.000119276	0.0442925	0.000117386	0.0406445	0.000115709	0.0383247	0.00011659	0.0359933	0.00011878	0.0341368	0.000123033	0.0387351	0.000128865	0.0362389	0.000136605
0.0435523	0.000118974	0.0444536	0.000118386	0.0407933	0.0001166	0.0384321	0.000115829	0.0361303	0.000119016	0.0342481	0.000123671	0.0389553	0.000131493	0.0363506	0.000140786
0.0436648	0.00011649	0.0446191	0.000118841	0.0409114	0.000114651	0.0385663	0.000117586	0.0362514	0.000117659	0.0343453	0.00012287	0.0390902	0.000126784	0.036429	0.000142409
0.0437673	0.000115354	0.0447606	0.000116933	0.0410165	0.000114127	0.0387183	0.000117542	0.0363697	0.000116818	0.0344326	0.000123125	0.0391439	0.000129016	0.0365979	0.00013577
0.0439107	0.000118059	0.0448859	0.000116751	0.0411267	0.000113969	0.0388631	0.000116752	0.0365002	0.000117021	0.0345323	0.000124863	0.0392195	0.000133995	0.0368057	0.0001321
0.0440642	0.00011946	0.0449901	0.000114451	0.0412236	0.000114892	0.0389874	0.000117807	0.0366695	0.000114078	0.0346873	0.000121221	0.0393975	0.000130031	0.0369362	0.000135349
0.0442	0.000119337	0.0450771	0.000113997	0.0413449	0.000118563	0.0391132	0.000119296	0.0368475	0.000111435	0.0348626	0.000119091	0.0395914	0.000126903	0.0371092	0.000144258
0.0443219	0.000120434	0.0452139	0.00011842	0.0415039	0.000118457	0.0392636	0.000118413	0.0369602	0.000114287	0.0349962	0.000120978	0.0397545	0.000126652	0.0373277	0.000147823
0.044415	0.000118728	0.0453734	0.000120254	0.0416471	0.000116718	0.039419	0.000117845	0.0370776	0.000118508	0.0351214	0.000122457	0.0399745	0.000131576	0.0374622	0.000142348
0.0445198	0.000116417	0.0454941	0.000118423	0.0417877	0.000115562	0.0395384	0.000120436	0.0372225	0.000119732	0.0352321	0.000125015	0.0402079	0.000134784	0.037577	0.000139881
0.0446773	0.000118958	0.0456203	0.000116535	0.0419741	0.000118767	0.0396305	0.000120765	0.0373474	0.000119128	0.0353099	0.000124422	0.0403997	0.000134621	0.0377065	0.000138518
0.0448353	0.000121052	0.0457879	0.000118438	0.0421733	0.000120365	0.0397521	0.000118488	0.0374695	0.000118872	0.0354299	0.000120174	0.0406343	0.000131084	0.037837	0.000137335
0.0449626	0.000120366	0.0459396	0.000121408	0.0423203	0.000116864	0.0398981	0.000118267	0.0376035	0.000119804	0.0355924	0.000119654	0.0408541	0.000125715	0.0379714	0.000136316
0.0450863	0.000120138	0.0460609	0.00012185	0.0424408	0.000116291	0.0400344	0.000118905	0.0377447	0.000119943	0.0357258	0.000121778	0.040979	0.000128356	0.0380691	0.000138612
0.0452132	0.000120208	0.0462071	0.000120024	0.0426256	0.000122336	0.040163	0.000118883	0.0378851	0.000120035	0.0358378	0.000122106	0.0411041	0.000131763	0.0381877	0.000143872
0.0453506	0.000119367	0.0463558	0.000118092	0.0428458	0.000124316	0.0403081	0.000117479	0.0380232	0.000120312	0.0359689	0.00012068	0.0412472	0.000133235	0.0383826	0.000141231
0.0454911	0.000118667	0.0464786	0.000118725	0.0430161	0.00012115	0.0404986	0.000120485	0.0381458	0.000118998	0.0361207	0.000121171	0.0413772	0.000133773	0.0385515	0.000135431
0.045621	0.000118997	0.0465964	0.000118998	0.0431619	0.000120806	0.040706	0.000121513	0.0382493	0.000119569	0.036276	0.000121259	0.0415496	0.000130847	0.038662	0.000135726
0.0457558	0.000119921	0.0467225	0.000118527	0.0432464	0.000114114	0.0408657	0.000117691	0.0383537	0.000120376	0.0364311	0.000121344	0.0417535	0.000130334	0.0388337	0.000142669
0.045898	0.000120034	0.0468718	0.00012041	0.0432897	0.00011225	0.0409584	0.000120335	0.038476	0.000119478	0.0365811	0.000121863	0.0419322	0.00013187	0.039046	0.000144949
0.046033	0.000119402	0.0470336	0.000120885	0.0433891	0.000115312	0.041046	0.00012321	0.038614	0.000120028	0.0367161	0.000120868	0.0420847	0.000131249	0.0391945	0.00014051
0.0461547	0.00012003	0.0471665	0.000118402	0.0435089	0.00011624	0.0411728	0.00012203	0.0387584	0.000119915	0.0368331	0.000121663	0.0422405	0.000130494	0.03925	0.000145458
0.0462921	0.000122554	0.0472761	0.000118398	0.0436386	0.000118443	0.041344	0.000125592	0.0388995	0.000119431	0.0369741	0.000125417	0.0423954	0.000129505	0.0393137	0.000153042
0.0464676	0.00012123	0.0474065	0.000120591	0.0437738	0.000119818	0.0415171	0.000128432	0.0390425	0.000118885	0.037134	0.000126778	0.0425053	0.000132169	0.0395092	0.000145944
0.0466344	0.000118717	0.0475303	0.000123013	0.0438943	0.000119981	0.0416208	0.000123699	0.0391949	0.000119204	0.0372273	0.000120817	0.0426046	0.0001345	0.0397024	0.000137878
0.0467776	0.00011873	0.0476349	0.000123927	0.0440224	0.000119454	0.0417127	0.000121151	0.0393413	0.000119981	0.0373104	0.000117224	0.0427558	0.000132228	0.0398091	0.000139099
0.0469254	0.000119237	0.0477656	0.000122299	0.0441923	0.000123342	0.0418338	0.000121249	0.0394748	0.000119578	0.0374511	0.000118809	0.0429326	0.000131972	0.0398931	0.000138178
0.0470507	0.000121624	0.0478879	0.000119454	0.0443626	0.000126626	0.0419671	0.00012026	0.0396087	0.000119224	0.0375778	0.000121348	0.0430711	0.000134842	0.0399827	0.000136948
0.0471565	0.000122519	0.0480041	0.000117763	0.0444735	0.000123793	0.0421003	0.000119037	0.0397812	0.000122973	0.0376928	0.000123307	0.0431922	0.000136701	0.0401996	0.000149761
0.0472922	0.000120591	0.0481885	0.000122957	0.0446008	0.000120167	0.0422326	0.000118132	0.0399846	0.0001233	0.0377893	0.000126686	0.0433254	0.000137223	0.0405146	0.00015129
0.0474472	0.000120324	0.048401	0.000124828	0.0447365	0.000116822	0.0424127	0.000122093	0.0401551	0.000120088	0.0378544	0.000127233	0.0434708	0.000139164	0.0407118	0.000139289
0.0475941	0.000120808	0.0485391	0.000118869	0.0448605	0.000115186	0.0426234	0.000122662	0.0402555	0.000123732	0.0379953	0.000120676	0.043644	0.000138337	0.0407695	0.000142561
0.0477313	0.000120356	0.0486169	0.000119395	0.0450245	0.000117173	0.0427609	0.000115616	0.0403168	0.000123933	0.0382127	0.000121256	0.0437885	0.000134401	0.0407836	0.000141756
0.0478784	0.000119152	0.0486994	0.000120558	0.0451767	0.000119845	0.0428258	0.000116067	0.0404035	0.000121787	0.0384024	0.000124239	0.0439181	0.000132518	0.0408578	0.000135897
0.0480275	0.00011791	0.0488395	0.000116625	0.0453153	0.00012182	0.0429147	0.000119101	0.0405237	0.000122867	0.0385748	0.000126064	0.044087	0.000134091	0.0410136	0.000137396
0.0481588	0.000118414	0.0490661	0.000120799	0.0455009	0.000119318	0.0430443	0.000118165	0.0406603	0.000122263	0.0387706	0.000125335	0.0442725	0.000134045	0.041117	0.000143362
0.0482834	0.000118359	0.0492559	0.000127902	0.0456976	0.000117477	0.0431755	0.000117194	0.0407841	0.000120131	0.0389228	0.000119631	0.0444353	0.000131768	0.0411972	0.000148519
0.0484	0.000118997	0.0493279	0.000123086	0.0458454	0.000120111	0.0432885	0.000117912	0.0408884	0.000120125	0.0389828	0.00012326	0.0445695	0.000132182	0.0414401	0.000137539
0.0485205	0.00012021	0.0493997	0.00011947	0.0459662	0.000120562	0.0434183	0.000120593	0.041017	0.000122782	0.0390407	0.000127817	0.0447137	0.000133674	0.0418295	0.000140522
0.048653	0.000120152	0.0495178	0.000120038	0.0461048	0.0001194	0.0435729	0.000120647	0.0411685	0.000122912	0.0391415	0.000127431	0.0448705	0.000133887	0.0421469	0.000150064
0.0487917	0.000120745	0.049645	0.000119719	0.0462551	0.000119224	0.0437188	0.000119783	0.0413097	0.000121933	0.039249	0.000127772	0.0450227	0.000133686	0.0422758	0.000139789
0.0489216	0.000122012	0.0498	0.00012235	0.0463903	0.000120382	0.0438466	0.000120657	0.0414465	0.000121548	0.0393767	0.0001261	0.0451496	0.000135598	0.042346	0.000137196
0.049034	0.00012166	0.0499421	0.000125775	0.0464752	0.000116542	0.0439694	0.000121217	0.041583	0.000121049	0.0395146	0.000125269	0.045231	0.000133518	0.04246	0.000138799
0.0491394	0.000121995	0.0500529	0.000126462	0.0465424	0.000114999	0.044108	0.000120289	0.0417085	0.00012162	0.0396492	0.000124916	0.0453039	0.00013253	0.0425748	0.00014006
0.0492468	0.000122632	0.0501836	0.000125127	0.0466909	0.000121437	0.044246	0.000119094	0.0418356	0.000122523	0.0397805	0.000124101	0.0454321	0.000136693	0.0426888	0.000141399
0.049367	0.00012199	0.0503162	0.000123723	0.0468824	0.000123154	0.0443747	0.000118927	0.0419697	0.000122634	0.0398943	0.000125074	0.0455927	0.000137481	0.0428282	0.000140216
0.0494757	0.000119951	0.0504622	0.000121408	0.0470339	0.00012086	0.0445208	0.000120567	0.0420935	0.000121624	0.0400065	0.000126106	0.0457397	0.000137027	0.0429394	0.000135858
0.0495659	0.000119923	0.0506148	0.000119518	0.0471275	0.00012421	0.0446728	0.000121397	0.0421959	0.000122716	0.0401234	0.000126488	0.0459016	0.000135401	0.0429851	0.000137897
0.049666	0.000120954	0.0507494	0.000119556	0.0471633	0.000121891	0.0448065	0.000120436	0.0423012	0.000124433	0.0402663	0.000130139	0.046074	0.000134501	0.0430459	0.000142139
0.0497855	0.000120095	0.0508927	0.000120358	0.0472289	0.000117548	0.0449279	0.000120741	0.0424394	0.000122806	0.0404321	0.000130848	0.0462278	0.000135288	0.0431598	0.000140889
0.0499549	0.000124531	0.0510338	0.0001212	0.0473908	0.000122429	0.0450549	0.000121732	0.0425913	0.000122347	0.0405894	0.000130658	0.046352	0.000133287	0.0433116	0.000143586
0.0501593	0.000124987	0.0511761	0.000122387	0.0475519	0.000126759	0.0451806	0.000122659	0.0427467	0.00012167	0.040715	0.000133825	0.0464716	0.000132055	0.043498	0.000142614
0.0503296	0.00012169	0.0513133	0.000123833	0.047638	0.000123457	0.0453052	0.000123698	0.0429044	0.000121096	0.0407867	0.000130739	0.0466099	0.000132375	0.0436479	0.00013752
0.0504796	0.000120907	0.0514352	0.000123913	0.0477412	0.000119436	0.0454609	0.00012172	0.0430308	0.000123429	0.0408733	0.000126892	0.046721	0.000134848	0.0437684	0.000136026
0.0506366	0.000120699	0.0516326	0.000117396	0.0479132	0.000121966	0.0455968	0.000117301	0.0431588	0.000126645	0.0409955	0.000126533	0.0468446	0.000139336	0.0439408	0.000139607
0.0507604	0.000123493	0.0518568	0.000112678	0.0480836	0.000124244	0.0456715	0.000118931	0.0433075	0.000127334	0.0411545	0.000122818	0.047028	0.000137902	0.044024	0.000151381
0.0508949	0.000128438	0.0519348	0.000120648	0.0481686	0.000117701	0.0457595	0.000122464	0.0434264	0.000124662	0.0413262	0.000119849	0.0471997	0.000135003	0.0440392	0.000158706
0.0510744	0.000128135	0.0519749	0.000127481	0.0482348	0.000114358	0.0459064	0.000120135	0.0435285	0.000124111	0.0414249	0.000123937	0.0473465	0.000134733	0.0441863	0.000150433
0.0512078	0.00012257	0.0521473	0.00012081	0.0483691	0.000117166	0.0460753	0.000119818	0.0436429	0.000125007	0.0415024	0.000126997	0.0475392	0.000139146	0.0443896	0.000147908
0.0513109	0.000121018	0.0523381	0.000115245	0.0484948	0.000120274	0.0462342	0.000120435	0.0437915	0.000122585	0.0416231	0.000125381	0.047778	0.000138842	0.0446206	0.000143282
0.0514376	0.000121515	0.0524507	0.000117213	0.0486744	0.000130658	0.0463886	0.000120563	0.0439648	0.000122229	0.0417761	0.000127037	0.0480013	0.000136845	0.0448384	0.00013664
0.0515962	0.000119138	0.0525363	0.000116948	0.0489158	0.000133516	0.0465166	0.000123017	0.0441107	0.000124422	0.0419235	0.000128966	0.0481449	0.000142169	0.044937	0.000141693
0.0517871	0.000119637	0.0525859	0.000119743	0.0490555	0.000124365	0.0466377	0.000125392	0.0442164	0.000122595	0.0420321	0.000126655	0.0482379	0.000143279	0.0449933	0.00014342
0.0519465	0.00012281	0.0526706	0.000127478	0.0491453	0.000122129	0.0467756	0.000125768	0.0443132	0.000121952	0.0421377	0.000125125	0.0483675	0.000140835	0.0450699	0.000142962
0.0520747	0.000123356	0.0528496	0.000125005	0.049279	0.000124291	0.0469142	0.000126327	0.0444272	0.000123074	0.0422605	0.000125247	0.0485007	0.000138337	0.0452244	0.00015171
0.0522107	0.000123096	0.0530066	0.000119689	0.0494289	0.000124569	0.047092	0.000123125	0.0445723	0.000121196	0.0423964	0.000124133	0.0487061	0.000130549	0.0454758	0.000149288
0.0523451	0.000122616	0.0531071	0.000120432	0.0495591	0.000122677	0.0472653	0.000118909	0.0447437	0.000121757	0.0425331	0.00012288	0.0489789	0.000127961	0.0457183	0.000145396
0.0524743	0.000122707	0.053225	0.000123305	0.0496739	0.000122557	0.0473541	0.000122901	0.0448562	0.000127709	0.0426453	0.000124098	0.049142	0.000134303	0.0458203	0.00015651
0.0526104	0.000123601	0.0533783	0.000122475	0.049797	0.000123342	0.0474142	0.000124821	0.0449042	0.000127648	0.0428153	0.000132764	0.0492493	0.000136936	0.0458609	0.000163097
0.0527716	0.000122053	0.0535241	0.000120651	0.0499374	0.000122422	0.0475207	0.000122118	0.0449962	0.000123448	0.0430621	0.000132146	0.0493742	0.000137648	0.0460114	0.000155848
0.0529485	0.000121895	0.0536519	0.000120758	0.0500805	0.00012161	0.0476727	0.000123881	0.0451448	0.000124814	0.0432612	0.000125557	0.049535	0.000142437	0.0461852	0.000150683
0.0530993	0.000124135	0.0537762	0.000120497	0.0502181	0.000121453	0.0478187	0.000125905	0.0452794	0.000127282	0.0433953	0.000126636	0.0497743	0.000139368	0.0463766	0.000145002
0.0532136	0.000122811	0.053909	0.000119551	0.050366	0.000122395	0.0479378	0.000125296	0.0453859	0.000127024	0.0435189	0.000126729	0.0499616	0.000130706	0.0465514	0.000136877
0.0533271	0.000121832	0.054047	0.000118952	0.0505098	0.000123538	0.0480684	0.000123744	0.0454964	0.000126428	0.0436335	0.000127673	0.0500419	0.000132334	0.046606	0.000140892
0.0534643	0.000123251	0.0541343	0.000122895	0.050628	0.000122091	0.0482284	0.000125201	0.0456245	0.000127787	0.0437425	0.000128171	0.0501697	0.000139283	0.0467101	0.000152202
0.0536033	0.000124248	0.0542218	0.000128176	0.0507484	0.000120756	0.0483818	0.000127044	0.0457565	0.000128521	0.0438266	0.000131083	0.0503264	0.000142832	0.046934	0.000149704
0.0537329	0.000124404	0.0543742	0.000126272	0.0509034	0.000122892	0.0484939	0.000124471	0.0458788	0.000128253	0.0439111	0.000134942	0.0503732	0.000135324	0.0470942	0.00013957
0.0538672	0.000124082	0.0545167	0.000122871	0.0510663	0.000123935	0.0486181	0.000121385	0.0460128	0.000126897	0.0440537	0.000131905	0.050364	0.000134143	0.0470627	0.000149355
0.0539862	0.000121962	0.0546274	0.000123076	0.0512465	0.000127276	0.0487706	0.00012075	0.04615	0.000125616	0.0441997	0.000128754	0.0504349	0.000141002	0.0471448	0.000181981
0.0540744	0.000123015	0.0547429	0.000123884	0.05143	0.000129761	0.0488903	0.000123147	0.0462742	0.000125809	0.0443145	0.000129365	0.0505836	0.000139921	0.04758	0.000163723
0.0541876	0.000127263	0.0548764	0.000122897	0.0515284	0.000122674	0.0490082	0.000126034	0.0464158	0.000128129	0.0444278	0.000129928	0.0506895	0.000134215	0.047868	0.00013039
0.0543432	0.000126706	0.0550057	0.000121227	0.0515879	0.000120789	0.0491406	0.000127052	0.0465667	0.000129135	0.0445574	0.000128743	0.0508033	0.000129268	0.0477997	0.000136274
0.0544818	0.000124059	0.0550884	0.000124052	0.0516973	0.000123966	0.0492642	0.000127267	0.0466929	0.000127371	0.0446945	0.000128211	0.0510199	0.000133021	0.0478352	0.000157201
0.0546134	0.000122633	0.0552123	0.000132917	0.0518149	0.000125872	0.0493873	0.000127488	0.0468061	0.000127239	0.0448242	0.000128509	0.0511958	0.000139755	0.0480795	0.000153721
0.0547555	0.000122063	0.0554125	0.000132524	0.0519025	0.000124748	0.0494988	0.000126381	0.0469326	0.000128691	0.0449228	0.000125155	0.0513301	0.000144038	0.0482768	0.000144076
0.0548959	0.00012175	0.055565	0.000126146	0.0520081	0.000122222	0.049612	0.000125348	0.0470855	0.000127268	0.0450509	0.000119964	0.0515093	0.000143449	0.0483656	0.000146905
0.0550259	0.000120234	0.0557085	0.000122223	0.0521494	0.000123117	0.0497422	0.000126072	0.0472303	0.000124605	0.0453149	0.000128907	0.0517238	0.000146823	0.0484103	0.000145196
0.0551219	0.00012199	0.0558609	0.000118615	0.0522791	0.000124929	0.0498998	0.000124084	0.0473493	0.000124897	0.0455962	0.000135256	0.0519622	0.000147319	0.0484639	0.000143004
0.0552034	0.000122598	0.0559302	0.000122935	0.052401	0.000126325	0.0500663	0.000122683	0.0474696	0.000125407	0.0457142	0.000122675	0.0520899	0.000135667	0.0485814	0.000147738
0.0552574	0.000125636	0.0559729	0.000125559	0.0525566	0.000124287	0.0502092	0.000123693	0.0475816	0.0001266	0.0457313	0.000122542	0.0521428	0.000133155	0.0487391	0.000147779
0.0552867	0.000126603	0.0560951	0.000120447	0.0527219	0.000122942	0.0503275	0.000122191	0.0476994	0.000128805	0.0458045	0.000128937	0.05227	0.000137566	0.0489269	0.000151553
0.0553704	0.000122315	0.0562819	0.000121321	0.0528309	0.000127102	0.0504298	0.000122438	0.0478376	0.000128582	0.0459337	0.000128805	0.0524032	0.000140873	0.0492056	0.000145534
0.0555248	0.000125075	0.0564376	0.00012487	0.0528806	0.000125364	0.0505452	0.00012424	0.0479695	0.000127536	0.0460349	0.000125306	0.0525154	0.00014274	0.0494512	0.000135372
0.0556851	0.000126818	0.0565584	0.000125369	0.0529668	0.000120734	0.0506831	0.000123652	0.0480988	0.000126952	0.0460889	0.000127012	0.0526827	0.0001393	0.0495589	0.000139161
0.0557974	0.000123372	0.0566867	0.00012508	0.0531364	0.000124325	0.0508319	0.000124178	0.0482318	0.00012667	0.046143	0.000129194	0.052835	0.000133817	0.0496312	0.000140144
0.0558841	0.000122992	0.0568118	0.000124365	0.0533152	0.000126502	0.0509734	0.000125301	0.0483552	0.000127369	0.0462176	0.000128938	0.0529044	0.000136254	0.0496882	0.000142349
0.0559923	0.000124966	0.0569339	0.000124068	0.0534683	0.000126214	0.0510787	0.000122565	0.0484724	0.000127498	0.0463074	0.000130508	0.0529942	0.000141575	0.0498317	0.000155947
0.0561257	0.000124237	0.0570649	0.000124711	0.0536224	0.000125901	0.0511714	0.000121542	0.0485971	0.000126875	0.0464464	0.000126875	0.0531186	0.00014299	0.0500968	0.000154775
0.0562776	0.000125452	0.0572047	0.00012441	0.0537439	0.000121834	0.0513366	0.000128599	0.0487237	0.000126344	0.0466425	0.00012936	0.0532263	0.000142859	0.0503341	0.000149824
0.0564163	0.000127713	0.0573382	0.000123322	0.0538265	0.000122119	0.0515422	0.00013067	0.0488453	0.000126407	0.046822	0.000133183	0.053401	0.000136834	0.0504577	0.000157833
0.0565348	0.000128115	0.0574594	0.000123563	0.0539294	0.000124784	0.0516911	0.000126264	0.0489832	0.000128458	0.0469528	0.000131673	0.0536023	0.000132664	0.0504718	0.000153216
0.0566545	0.00012832	0.0576055	0.000126744	0.0540635	0.000124083	0.0518076	0.000125914	0.0491199	0.000130296	0.0470772	0.000131127	0.0537322	0.000134972	0.0505219	0.000145957
0.0567614	0.000127034	0.0577782	0.000126811	0.0542255	0.000126438	0.0519334	0.000126564	0.0492388	0.000130364	0.0471936	0.000129463	0.053874	0.000139178	0.0507011	0.00015304
0.056859	0.000126908	0.05791	0.000122187	0.0543785	0.000129293	0.052071	0.000125961	0.0493638	0.000129796	0.0473271	0.0001265	0.0540305	0.0001416	0.050938	0.000153148
0.0569561	0.000126684	0.0579808	0.000124057	0.0545001	0.000129014	0.0521981	0.000124019	0.0494904	0.000129295	0.0474942	0.000126905	0.0541534	0.000140877	0.0510627	0.000139982
0.0570663	0.000125255	0.05803	0.000123935	0.0546452	0.000126499	0.052283	0.000126405	0.0496071	0.000129883	0.0476263	0.000130717	0.0542188	0.000145601	0.0511223	0.000136029
0.0571912	0.000125224	0.0581016	0.00012181	0.0548175	0.00012667	0.0523505	0.000127362	0.0497243	0.000130684	0.0477059	0.000128948	0.0542364	0.000145956	0.0512816	0.000141773
0.0573216	0.000124701	0.0582515	0.000128129	0.0549926	0.000126539	0.0524366	0.000126342	0.0498561	0.000129861	0.0477894	0.00012716	0.0543345	0.000138844	0.0514337	0.000147543
0.0574625	0.000125281	0.0584564	0.000128088	0.0551456	0.000123815	0.0525443	0.000127649	0.049991	0.000129248	0.047925	0.000131343	0.054504	0.000138191	0.0515174	0.000146636
0.0576102	0.000125112	0.0586149	0.000122645	0.0552464	0.000126497	0.0526352	0.000130401	0.0501215	0.000129188	0.048076	0.000133278	0.0546472	0.00013995	0.0515878	0.000147188
0.0577584	0.000124953	0.0586853	0.000126488	0.0553346	0.000128409	0.052713	0.00013225	0.0502368	0.000127251	0.0481953	0.000131566	0.0547867	0.000141744	0.0516445	0.000146231
0.057899	0.000125536	0.0587601	0.000132165	0.0554956	0.00012302	0.0528477	0.000127957	0.0503447	0.000126428	0.0483032	0.000131373	0.0548801	0.000147658	0.0517366	0.000142144
0.0580427	0.00012663	0.0589232	0.00012787	0.0556532	0.000116595	0.0530115	0.000126364	0.050466	0.000127007	0.048402	0.000129977	0.0549646	0.0001544	0.0518509	0.000139799
0.0581815	0.000128011	0.0591009	0.000124588	0.0557102	0.000119946	0.0531532	0.000127206	0.0505625	0.000129943	0.0485097	0.000127993	0.0551221	0.000152315	0.051894	0.000144345
0.058299	0.000127168	0.0592362	0.000125972	0.0558039	0.000128704	0.0533066	0.0001297	0.0506417	0.000131513	0.0486312	0.000127253	0.0552287	0.000143774	0.0519724	0.000154854
0.0584137	0.000126761	0.0593496	0.000125144	0.0559313	0.000133082	0.0534663	0.000131132	0.0507612	0.000128681	0.0487391	0.000127972	0.0553215	0.000138655	0.0521979	0.000148387
0.0585309	0.000126549	0.0594555	0.000125179	0.0560099	0.000132277	0.0536082	0.000130648	0.0508964	0.000127184	0.0488843	0.000133612	0.0555159	0.000143588	0.0524395	0.000142967
0.0586532	0.000125889	0.059581	0.000127534	0.0561168	0.000128769	0.0537584	0.000129417	0.0510158	0.00012751	0.0490648	0.000134595	0.0558001	0.0001395	0.0525768	0.000148552
0.0587908	0.000126873	0.0597298	0.000127206	0.056263	0.000129381	0.053876	0.000124096	0.0511454	0.00012917	0.0491983	0.000129691	0.0561226	0.000138765	0.0526778	0.000151273
0.0589286	0.000127659	0.0598847	0.000127539	0.0564361	0.000127224	0.0539367	0.000125235	0.0512827	0.000129769	0.0492906	0.000130025	0.0563509	0.000146808	0.0528995	0.000141695
0.0590503	0.000126708	0.0600362	0.000128138	0.0566093	0.000124665	0.0540202	0.000129454	0.0514346	0.000132387	0.0493821	0.000130357	0.0564772	0.000145057	0.0532074	0.000140325
0.059159	0.000127199	0.0601568	0.000125185	0.0567362	0.000126988	0.0541433	0.000129014	0.0515919	0.000133998	0.0494703	0.000130972	0.056618	0.000142313	0.0533519	0.000155211
0.0592655	0.000127549	0.0602514	0.000125283	0.0568638	0.000130074	0.0542928	0.000131796	0.051706	0.000130376	0.0495884	0.000135701	0.0567457	0.000137707	0.0534364	0.000168373
0.0593913	0.000125975	0.0603429	0.00012503	0.0570512	0.000126658	0.0544643	0.000131812	0.0518027	0.000129314	0.0497578	0.000134029	0.0567744	0.000142727	0.0536011	0.000169797
0.0595386	0.000126575	0.0604313	0.000125102	0.0572452	0.000123399	0.054607	0.000128224	0.0519232	0.000130981	0.0499118	0.000130061	0.0568337	0.000153251	0.0536781	0.0001584
0.0596894	0.000126721	0.060557	0.000129662	0.0573871	0.000125611	0.0547075	0.00012956	0.0520477	0.000131935	0.0500185	0.00013176	0.0569983	0.000151335	0.0537468	0.000151
0.0598352	0.000126304	0.0607289	0.000128689	0.0575022	0.000125261	0.0547876	0.000128695	0.052176	0.000133637	0.0501066	0.000131487	0.0571337	0.000145551	0.0538698	0.000149241
0.0599474	0.000129234	0.0609134	0.00012905	0.0576269	0.000124083	0.0548957	0.000125311	0.0523167	0.000133712	0.0501978	0.000130937	0.0572388	0.000143909	0.0539706	0.000150055
0.0600481	0.000131549	0.0610774	0.000131584	0.0577253	0.000119793	0.055044	0.000125899	0.0524315	0.000130462	0.050318	0.000134016	0.0573758	0.000145583	0.0541232	0.000157885
0.060176	0.000130628	0.0611992	0.000129396	0.0577705	0.000121034	0.055171	0.000128439	0.05252	0.000130572	0.0504672	0.00013346	0.0575375	0.000144599	0.0543342	0.000158035
0.060283	0.000126944	0.0613033	0.000129429	0.0578505	0.00012661	0.0552877	0.000130417	0.0526359	0.000134265	0.0506155	0.000132669	0.0576982	0.000143304	0.0544977	0.0001519
0.0603739	0.000125615	0.0613949	0.000127933	0.0579741	0.000127138	0.0554116	0.000131316	0.0527582	0.000136687	0.0507532	0.000133148	0.0578426	0.000143774	0.0546104	0.000152369
0.0605013	0.000128307	0.0615022	0.000125258	0.0581146	0.000129869	0.0555176	0.000130172	0.0528891	0.000141066	0.0508637	0.000130238	0.0579842	0.000144031	0.0546906	0.000148847
0.0606536	0.000128077	0.0616382	0.000125349	0.0582874	0.000128868	0.0556238	0.00012925	0.0530701	0.000138789	0.0509501	0.00013039	0.0581543	0.000141612	0.0547273	0.000150409
0.0608129	0.000128646	0.0617385	0.000128869	0.0584571	0.000127279	0.0557456	0.000130061	0.0532108	0.000130765	0.0510741	0.00013551	0.0583082	0.000137067	0.0548289	0.000161174
0.0609308	0.000133376	0.0618476	0.000134685	0.0585938	0.000129242	0.0558606	0.000131434	0.0532862	0.000131337	0.0512436	0.000134819	0.0583982	0.000138928	0.0550642	0.000155135
0.0610007	0.00013313	0.0619926	0.000135707	0.0586985	0.000127767	0.0559679	0.000132187	0.0534214	0.000140236	0.0513944	0.000131542	0.0585089	0.000143601	0.0552258	0.000139891
0.0611021	0.000129545	0.0620927	0.000131021	0.0587594	0.000130816	0.0561026	0.000129835	0.0536373	0.000138265	0.0514826	0.000135407	0.058687	0.000141304	0.0551984	0.000145606
0.0612241	0.000127807	0.0622084	0.000125968	0.0587914	0.000131013	0.0562436	0.000127796	0.0538013	0.000129137	0.0515441	0.000136695	0.0588696	0.000139068	0.0552035	0.000157598
0.0613313	0.000128004	0.0623879	0.000127489	0.0588675	0.000126914	0.0563445	0.000130286	0.0538899	0.00012992	0.0516419	0.000133882	0.0589562	0.00014599	0.055389	0.000148501
0.0614563	0.000130451	0.0625252	0.000133077	0.0589963	0.000128314	0.0564649	0.000136136	0.0539593	0.000128511	0.0517635	0.000133633	0.059015	0.000151807	0.0556218	0.000143945
0.0615921	0.00013137	0.0626046	0.000132693	0.0591267	0.000129302	0.0566524	0.000133663	0.0540468	0.000125671	0.0518838	0.00013358	0.0591679	0.000147089	0.0558133	0.000144208
0.0617154	0.000130918	0.062745	0.000126279	0.0592377	0.000128125	0.056849	0.000131892	0.054201	0.000130225	0.0519937	0.000132167	0.0593299	0.00014273	0.0560537	0.000150422
0.0618412	0.000130293	0.0629194	0.000122839	0.0593543	0.000126642	0.0569857	0.000136906	0.0543463	0.000135117	0.0520887	0.000132607	0.0594789	0.000140509	0.0562544	0.000160422
0.0619628	0.000128998	0.0630291	0.000126063	0.0594981	0.000128082	0.0570583	0.000134461	0.0544265	0.000132629	0.052207	0.000136306	0.0597018	0.000146131	0.0562856	0.000150042
0.0621018	0.00012628	0.0631303	0.000129219	0.0596618	0.000127299	0.0571373	0.000131878	0.0544979	0.000131606	0.052375	0.000133894	0.0599752	0.000146044	0.0562576	0.00014815
0.0622593	0.000125193	0.0632113	0.000134024	0.0597844	0.000121643	0.057238	0.000131544	0.0545963	0.000133871	0.0525572	0.00013286	0.060239	0.000144829	0.0562717	0.000151034
0.0623898	0.000126892	0.0632574	0.000135553	0.0598404	0.000123208	0.057339	0.000131237	0.0547103	0.00013406	0.0526921	0.000137168	0.0603849	0.000155829	0.0563419	0.000147725
0.0625124	0.000128096	0.0633901	0.000127737	0.0599115	0.000126986	0.0574444	0.000131412	0.0548423	0.000136758	0.0527756	0.000135509	0.0603803	0.000150299	0.0564894	0.000153306
0.0626403	0.000128558	0.0635708	0.000124519	0.0600157	0.000126934	0.0575699	0.000129497	0.0549732	0.000139152	0.0528917	0.000130763	0.0604202	0.000141883	0.0566583	0.000155807
0.0627669	0.000128973	0.0637043	0.000126393	0.060132	0.000128338	0.0577056	0.000128435	0.0550571	0.000135515	0.0530546	0.000131036	0.060528	0.000139763	0.0568056	0.000156
0.0628659	0.000132137	0.0638423	0.000129339	0.0602889	0.000125529	0.0578359	0.000128115	0.0551359	0.000133249	0.0531976	0.000133342	0.0606262	0.000138911	0.0569505	0.000156419
0.062927	0.000131247	0.0639861	0.000131223	0.0604828	0.000126453	0.0579814	0.000129597	0.0552501	0.000135167	0.0533235	0.000133984	0.0607735	0.000143263	0.0570659	0.000153024
0.0630044	0.000128893	0.0640993	0.000129699	0.0606235	0.000132592	0.0581546	0.000128044	0.0554129	0.000131503	0.0534429	0.00013521	0.0608962	0.000149495	0.0572119	0.000147294
0.063163	0.000136454	0.0642066	0.000129078	0.0607245	0.000135448	0.0583353	0.000127065	0.0556071	0.000131112	0.0535604	0.0001365	0.0609751	0.00015208	0.0573481	0.000139784
0.0633885	0.00013544	0.0643207	0.000129159	0.0608745	0.000132479	0.0584404	0.000133956	0.055742	0.000137176	0.053686	0.000136657	0.0610856	0.000150936	0.0574071	0.000140783
0.0635664	0.000128123	0.0644431	0.000128405	0.0610233	0.000128829	0.0584935	0.000136061	0.0558288	0.000138331	0.0538099	0.00013662	0.0611802	0.000147617	0.0575018	0.000146107
0.063674	0.00012947	0.0645726	0.000128357	0.0611318	0.00012998	0.0585954	0.000132473	0.0559451	0.000135939	0.0539322	0.000136767	0.0612502	0.00014738	0.0576362	0.000146787
0.0637587	0.000128323	0.064695	0.000129033	0.0612458	0.000132125	0.0587396	0.000133672	0.0560937	0.000137482	0.0540191	0.0001322	0.0614098	0.000158647	0.0577632	0.000146734
0.0638398	0.000127765	0.0648158	0.000129677	0.0613955	0.000130167	0.0588856	0.000134464	0.05624	0.000139022	0.0540572	0.000133777	0.0616712	0.000156981	0.0578871	0.00014699
0.063957	0.000131561	0.0649256	0.000131319	0.0615384	0.000126995	0.0589891	0.000129901	0.0563504	0.000135868	0.0540734	0.000132851	0.0618743	0.000147594	0.0580862	0.000156914
0.0641156	0.00013043	0.0650352	0.000133378	0.0616335	0.000129151	0.0590778	0.000127867	0.0564785	0.000131555	0.0540932	0.000131738	0.0619674	0.000151297	0.0583257	0.000161195
0.0642546	0.000126691	0.0651545	0.000134043	0.061727	0.000131715	0.0592104	0.000130788	0.0566362	0.000130193	0.0541892	0.000140762	0.0620753	0.000158109	0.0584673	0.00015295
0.0643421	0.000128765	0.0652817	0.000135964	0.0618521	0.000130551	0.0593344	0.000134159	0.0567602	0.000132563	0.0543848	0.000136814	0.0623136	0.000149665	0.0585371	0.000154157
0.0644296	0.000131441	0.065435	0.000134658	0.0619718	0.000128466	0.0594264	0.000134145	0.0568966	0.000137319	0.0546195	0.000137489	0.062535	0.000138676	0.0586503	0.000161691
0.0645592	0.000129312	0.0655779	0.000131718	0.0620862	0.00012734	0.0595331	0.000132562	0.0570746	0.000136593	0.0548153	0.000142623	0.0626592	0.000138794	0.0588158	0.000161965
0.0647216	0.000130792	0.0657139	0.000130132	0.0622838	0.0001366	0.0596654	0.00013399	0.0571958	0.000128365	0.0549412	0.000138754	0.062796	0.00014028	0.0589118	0.000152771
0.0648671	0.000133796	0.0658505	0.0001283	0.0625311	0.000139099	0.0598025	0.000134655	0.0572609	0.000127671	0.0550398	0.000138858	0.0629503	0.000139939	0.0589962	0.000147121
0.0649509	0.000129541	0.0659691	0.000128631	0.062693	0.000130537	0.0599118	0.000131805	0.0573696	0.000132247	0.0551003	0.000133716	0.0631203	0.000141231	0.0591716	0.0001515
0.0650111	0.000128593	0.066078	0.000127872	0.0627987	0.000129787	0.0600274	0.00012895	0.0574877	0.000135141	0.0551435	0.000131597	0.0632661	0.000144565	0.0593902	0.000150714
0.0650896	0.000129677	0.066175	0.000128435	0.0629076	0.000129261	0.0601686	0.000128636	0.0575846	0.00013593	0.0552427	0.000136388	0.0633878	0.000145971	0.0596475	0.000154734
0.0651727	0.000130099	0.0662945	0.000131979	0.0630147	0.000129027	0.0602815	0.000131231	0.0577016	0.000134368	0.0553699	0.000137294	0.0634967	0.000148414	0.0598788	0.00016119
0.0653202	0.00013932	0.0664334	0.000132889	0.0631437	0.000131501	0.0604014	0.000135546	0.0579006	0.000144109	0.0554817	0.000136289	0.0635946	0.000150127	0.0598998	0.000141825
0.0655373	0.000139174	0.0665635	0.000132857	0.0632098	0.00014066	0.0605483	0.000136189	0.0580751	0.00015658	0.0555863	0.000136292	0.0636863	0.000152198	0.059784	0.000140339
0.0656648	0.000127211	0.0666819	0.000134064	0.063202	0.000141941	0.0606593	0.000132183	0.058093	0.000145652	0.0556944	0.000136793	0.0637589	0.000152315	0.0597952	0.000153492
0.0657355	0.000123976	0.0667917	0.000134406	0.0632761	0.000133598	0.0607543	0.000130745	0.0581353	0.000135145	0.0557942	0.000138152	0.0638826	0.00014723	0.0599758	0.000147443
0.0659288	0.000134967	0.0668938	0.000135523	0.0633882	0.000129054	0.0608694	0.000131554	0.0582498	0.000132903	0.0558293	0.000131064	0.0640414	0.000145472	0.0602972	0.000157972
0.0661869	0.000137599	0.0669609	0.000132231	0.0634594	0.000129585	0.0609754	0.00013319	0.058359	0.000131695	0.0558394	0.000128268	0.0641575	0.000148194	0.0606573	0.000162989
0.0663894	0.000133243	0.0670504	0.000127472	0.0635436	0.000131896	0.0610843	0.000135671	0.0585011	0.000134506	0.0559778	0.000141846	0.0642736	0.000151659	0.0608889	0.000151319
0.0665497	0.000134341	0.0671986	0.000128895	0.0636629	0.000130154	0.0612237	0.000134351	0.0586201	0.000139514	0.0561777	0.000146714	0.0644252	0.000150869	0.0610232	0.000152533
0.066661	0.000129335	0.0673496	0.000129786	0.0638341	0.000134711	0.061355	0.00013169	0.0586716	0.000136283	0.0562811	0.000138079	0.0645955	0.000152276	0.0611862	0.000157901
0.0667308	0.000129595	0.0674941	0.000130079	0.0639916	0.00014024	0.0614405	0.000134393	0.0587308	0.000132969	0.056347	0.00013584	0.0647663	0.000153398	0.0613523	0.000162214
0.0668265	0.000133237	0.0675877	0.000135706	0.0641081	0.000141406	0.0615361	0.000139326	0.0588845	0.000141953	0.0564482	0.000137971	0.0649547	0.000157166	0.0614511	0.000157944
0.0669887	0.000129301	0.0676436	0.000137846	0.0642652	0.000137608	0.0616821	0.0001376	0.0590867	0.000143875	0.056561	0.000138388	0.0652028	0.000153725	0.0615598	0.00015354
0.0671416	0.000123665	0.0676807	0.000141853	0.0644131	0.000131998	0.0618137	0.000133579	0.0591937	0.00013262	0.056664	0.000137511	0.0654623	0.000151147	0.0617239	0.000155554
0.067169	0.00013126	0.0676887	0.000142614	0.0645665	0.000127262	0.061921	0.000133039	0.0592724	0.000127433	0.0567799	0.000135379	0.0656852	0.000152873	0.0618198	0.00016527
0.0671663	0.000137699	0.0677643	0.000135377	0.0647708	0.000127731	0.0620385	0.000133728	0.0594616	0.000134998	0.0569496	0.000140277	0.0658563	0.000148437	0.0617993	0.000160451
0.0672707	0.000131295	0.0679155	0.000137188	0.0648908	0.000136987	0.0621603	0.000133822	0.0596643	0.000140167	0.057136	0.000142432	0.0659064	0.000157509	0.0618459	0.000149593
0.0674232	0.000129907	0.068063	0.000139122	0.064898	0.000133647	0.0622861	0.000134472	0.0597928	0.000136092	0.0572871	0.000139856	0.0658141	0.000150105	0.0619037	0.000139359
0.0675456	0.000131872	0.0681659	0.000135262	0.0649704	0.000124682	0.0624084	0.000135389	0.0598575	0.000140102	0.0574031	0.000141949	0.0657832	0.000138959	0.0619364	0.00013397
0.0676541	0.000132555	0.068281	0.000131024	0.0651668	0.000128777	0.0625377	0.000137512	0.0598986	0.000141802	0.0575104	0.000143284	0.0659708	0.000150581	0.0622532	0.000160099
0.0677404	0.000135512	0.0684359	0.000131003	0.0653368	0.00013511	0.0626737	0.000138491	0.0599603	0.000140712	0.0576443	0.00014114	0.0661872	0.000158312	0.062662	0.000176517
0.0677822	0.000133219	0.0685508	0.000135229	0.0654296	0.000132899	0.0627913	0.000137097	0.0600063	0.000137154	0.0577875	0.000139932	0.0662239	0.000144625	0.0628117	0.000156547
0.0678393	0.000129858	0.068611	0.000133228	0.0655237	0.00013103	0.0629287	0.000133825	0.0600912	0.000130329	0.0579264	0.000139479	0.0661285	0.000146931	0.062867	0.000152632
0.0679618	0.000134127	0.0686696	0.000131826	0.0656414	0.000131769	0.0630731	0.000130871	0.0602726	0.00013462	0.0580585	0.000137945	0.0660333	0.000149874	0.0630408	0.000164042
0.0681191	0.000133926	0.0687813	0.000137175	0.0657094	0.000137825	0.063178	0.000132626	0.0604652	0.000137038	0.0581757	0.000138416	0.0660211	0.000144123	0.0632084	0.000175596
0.0682645	0.000132107	0.0689212	0.000138499	0.065786	0.000147529	0.0632852	0.000135174	0.0606124	0.000133843	0.0582839	0.000137727	0.066122	0.000150643	0.0633029	0.00017827
0.0683755	0.000134284	0.0690233	0.000134873	0.0659557	0.000143857	0.0634171	0.000134559	0.0607107	0.000136635	0.0583969	0.000136628	0.066276	0.000150764	0.0634804	0.000169051
0.068454	0.000132686	0.0691078	0.000133954	0.0661105	0.000137428	0.0635811	0.000138207	0.0608011	0.000139109	0.0585365	0.000138988	0.0664617	0.000155151	0.0635582	0.000146345
0.068532	0.000131476	0.0692392	0.00013928	0.0661832	0.000141909	0.0637735	0.000137982	0.0609586	0.000133593	0.0586887	0.000139466	0.0666598	0.000157528	0.0634814	0.000145231
0.0686586	0.000136418	0.0694243	0.000137526	0.0662898	0.000153614	0.0639142	0.000130786	0.0611202	0.000127847	0.058835	0.000139221	0.0667417	0.000145403	0.0635575	0.000163611
0.068827	0.000135907	0.0695673	0.00012992	0.0665236	0.000146236	0.0640025	0.000130648	0.0611918	0.000132379	0.058956	0.000142039	0.0667396	0.000144281	0.0636675	0.000177559
0.0689982	0.000135667	0.0696598	0.000129242	0.0667258	0.000133709	0.0640961	0.000131149	0.0612682	0.000139124	0.0590622	0.000143416	0.0668124	0.000151916	0.0636329	0.00017113
0.0691215	0.000140954	0.0697823	0.000132199	0.0668359	0.000134338	0.0641874	0.000131805	0.061386	0.000140039	0.0591888	0.00014205	0.0669314	0.000153689	0.0636856	0.000155966
0.0691789	0.000138081	0.0699124	0.000133868	0.0669572	0.000136663	0.0643011	0.000135636	0.061481	0.000137883	0.059311	0.000139772	0.0670625	0.000157534	0.0639417	0.000167126
0.069275	0.000131683	0.0700456	0.000136421	0.0670754	0.000138963	0.0644203	0.00013827	0.0615648	0.000137453	0.0594248	0.00013897	0.0672614	0.00015327	0.0642281	0.000173314
0.069435	0.000132351	0.0701908	0.000137187	0.0671392	0.000134221	0.0645153	0.000138154	0.0616842	0.000142086	0.0595585	0.000140881	0.0674593	0.000148233	0.0643404	0.00015457
0.0695746	0.000135089	0.0702927	0.000132283	0.0672121	0.000129686	0.0646193	0.000137032	0.0618298	0.000142805	0.0597104	0.000140289	0.0676159	0.00014834	0.0643911	0.000147852
0.069704	0.000137202	0.070384	0.000129643	0.0673393	0.000131044	0.0647395	0.00013791	0.0619476	0.000139576	0.0598306	0.000135125	0.0677727	0.000148495	0.0644915	0.00014603
0.0698211	0.0001404	0.0705531	0.000136495	0.0674625	0.000132571	0.0648623	0.000138323	0.0620974	0.000133552	0.0599142	0.000135118	0.067926	0.000148973	0.0645203	0.000151659
0.0699074	0.000139956	0.0707339	0.000141167	0.0675723	0.00013273	0.0649987	0.00014082	0.0622997	0.000133349	0.0600153	0.000137517	0.0680819	0.000149885	0.0646352	0.00017217
0.0700316	0.000135318	0.0708483	0.000137436	0.0676474	0.000136636	0.0651691	0.000138867	0.0623972	0.000145342	0.0601091	0.000140361	0.0682382	0.000150598	0.0648545	0.000177413
0.0701951	0.000135121	0.0709354	0.000137609	0.0677161	0.000140849	0.065327	0.000134808	0.0624396	0.000153288	0.0601896	0.00014202	0.0683923	0.000151199	0.0649355	0.000161553
0.070327	0.000138516	0.0710017	0.000134961	0.0678376	0.000138136	0.0654116	0.000139778	0.0625928	0.000144916	0.0603066	0.000139026	0.0684988	0.000156813	0.0650059	0.000151638
0.0704264	0.000138215	0.0711009	0.000129505	0.0679808	0.000137928	0.0654475	0.00013909	0.0627619	0.000137943	0.0604156	0.000134398	0.0686221	0.000166807	0.0651884	0.000154569
0.0705049	0.00014041	0.0712602	0.000130523	0.0681282	0.000137279	0.0655117	0.00013535	0.0628394	0.000143237	0.0604709	0.00013662	0.0688103	0.00016736	0.0654942	0.000144423
0.0705852	0.000143492	0.0713981	0.000133614	0.0682552	0.000133701	0.065616	0.000136297	0.0628915	0.000146251	0.0605816	0.000147947	0.0689073	0.000154952	0.0659053	0.000144969
0.0706988	0.000141927	0.0715204	0.000135502	0.0683497	0.000134363	0.0657273	0.000136291	0.0629884	0.000143074	0.0607732	0.00014724	0.0689209	0.000154601	0.0661628	0.000161737
0.0708178	0.000140806	0.0716417	0.000137185	0.0684361	0.0001341	0.0658485	0.000137666	0.0630836	0.000139094	0.0609348	0.000141766	0.0689304	0.000153637	0.0662459	0.000159427
0.0709607	0.000137153	0.0717288	0.000134556	0.0685399	0.000132046	0.0660054	0.000134788	0.0631943	0.000134339	0.0610525	0.000142813	0.069076	0.000139724	0.0663574	0.000154455
0.0711364	0.000137331	0.0718231	0.000131738	0.0686725	0.000133281	0.0661603	0.000131134	0.0633665	0.000136946	0.0611556	0.000141916	0.0694164	0.00014549	0.0665343	0.000157231
0.0712848	0.000140652	0.0719453	0.0001319	0.0687819	0.000136849	0.0662495	0.000135174	0.0635024	0.000143473	0.0612472	0.000142599	0.0697667	0.000149576	0.0667586	0.000154314
0.0713889	0.000138406	0.0720684	0.000131918	0.0688978	0.000142502	0.0663287	0.0001391	0.0635873	0.000144148	0.0613269	0.000141668	0.0700324	0.000144445	0.0669695	0.000149238
0.0714936	0.000136588	0.0721986	0.000132844	0.0690911	0.000137962	0.0664398	0.000138669	0.0637256	0.000138301	0.0614363	0.000137477	0.0701721	0.000152715	0.0670563	0.000158211
0.0716126	0.000136366	0.0723134	0.000135264	0.0692886	0.000133268	0.0665545	0.000138659	0.0638871	0.000134752	0.0615844	0.000137881	0.0702719	0.000158473	0.0670746	0.00016038
0.0716969	0.000140177	0.0723774	0.000131513	0.0694261	0.000136063	0.0666874	0.000136585	0.063992	0.000138202	0.0617083	0.000141033	0.0704354	0.000156174	0.0672388	0.000146524
0.0717839	0.00014564	0.0728258	0.000133694	0.0695179	0.000133382	0.0668772	0.000142162	0.0640675	0.000138406	0.0618118	0.000142011	0.0705702	0.000149814	0.0674748	0.000139892
0.07193	0.000142772	0.072872	0.000138867	0.069564	0.000136195	0.0670582	0.000148161	0.064131	0.000139969	0.0619108	0.000143365	0.07066	0.000149385	0.0675169	0.000152989
0.0720585	0.000136883	0.0730028	0.000133621	0.0696175	0.000140936	0.0671312	0.000138914	0.0641982	0.000142504	0.061967	0.00013868	0.0707174	0.000145003	0.0674956	0.000162911
0.0721423	0.000137346	0.0731677	0.000131905	0.0697643	0.000134138	0.0671954	0.000133176	0.0642946	0.000141036	0.0620308	0.000134274	0.0706739	0.000151375	0.0675985	0.000156899
0.0722367	0.00013943	0.0732911	0.000134931	0.0699588	0.000132532	0.0673194	0.000134236	0.0644197	0.000143517	0.0621635	0.000138326	0.0705575	0.000150288	0.0677648	0.000158453
0.0723525	0.000138642	0.0734163	0.000139148	0.0701012	0.000136884	0.0674126	0.000138554	0.0645537	0.000144468	0.062297	0.000141689	0.0705791	0.000136674	0.0679262	0.000160304
0.0724844	0.000139977	0.0735475	0.000142037	0.0701794	0.000133591	0.0674957	0.000142747	0.0646728	0.000143347	0.0623956	0.000140756	0.0708453	0.000147577	0.068031	0.000154746
0.0726126	0.000141507	0.0735918	0.000144035	0.0702042	0.000136775	0.0676507	0.000137635	0.0648308	0.000137866	0.0624786	0.000141859	0.0711217	0.000156759	0.0680495	0.000159848
0.0727079	0.000138579	0.0736182	0.000136829	0.0702634	0.00014619	0.0678167	0.000133224	0.0650315	0.000137362	0.0625534	0.000142003	0.0712888	0.000153902	0.0681425	0.00017879
0.0728094	0.000135606	0.0741612	0.000132339	0.0704024	0.000144127	0.0679127	0.000137344	0.0652045	0.00014015	0.0626417	0.000140497	0.071436	0.000153729	0.0683649	0.000177449
0.0729312	0.000134763	0.0741636	0.00013512	0.0705484	0.000142713	0.0679907	0.00014013	0.0652888	0.000131337	0.0627558	0.000142458	0.0715448	0.000148675	0.0684016	0.00014899
0.0730281	0.000136815	0.074206	0.000144694	0.0707141	0.000139257	0.0681068	0.000137976	0.0653282	0.000129352	0.0628879	0.000141874	0.0715527	0.000155002	0.0682704	0.000146323
0.0731262	0.000139596	0.0743329	0.000142396	0.0708444	0.000130563	0.0682095	0.000133608	0.0654188	0.000133427	0.0630189	0.000140989	0.071521	0.000157843	0.0682723	0.000160039
0.0732613	0.000137579	0.0744681	0.000141045	0.0708746	0.000134329	0.068284	0.000133216	0.0655028	0.000137657	0.0631237	0.000143432	0.0715559	0.000152871	0.0684705	0.00015025
0.0734003	0.000135678	0.0746011	0.000140236	0.0709	0.000138624	0.0684027	0.000138788	0.0655795	0.00014218	0.0632384	0.000148154	0.0716974	0.000161157	0.0686654	0.000139462
0.0734956	0.000139058	0.0747347	0.000139144	0.0709554	0.000138746	0.0685989	0.000134663	0.0656748	0.000143712	0.063381	0.000148408	0.0719393	0.000156647	0.0687129	0.000144396
0.0736706	0.000156795	0.0748417	0.00014138	0.0710564	0.000145755	0.0687747	0.000127379	0.0657719	0.000145939	0.0635096	0.000146448	0.072184	0.00015182	0.068799	0.00015593
0.0739662	0.00015519	0.0749344	0.000142088	0.0712022	0.000146	0.0688722	0.000129461	0.0658815	0.000146184	0.0636316	0.000145737	0.0723261	0.000158998	0.0689856	0.000155081
0.074167	0.000138325	0.0750306	0.000142255	0.0713398	0.000145009	0.0689863	0.00013432	0.0659972	0.000147487	0.0637642	0.000146554	0.0724222	0.000161817	0.0692367	0.000162984
0.074272	0.00013719	0.0751479	0.000145712	0.0714819	0.000143657	0.0691335	0.000134822	0.0661309	0.000146213	0.0638989	0.000146966	0.0725124	0.000164936	0.0694522	0.000174848
0.0743825	0.000136569	0.0752988	0.000144313	0.0715794	0.000135648	0.0692455	0.000130831	0.0662549	0.000143167	0.0639866	0.000140269	0.0725758	0.000164801	0.0695117	0.000164689
0.074487	0.000136734	0.075435	0.000140425	0.0716443	0.000133194	0.0693288	0.000130663	0.0663716	0.000141668	0.064043	0.000138813	0.072705	0.000156998	0.0695377	0.000161047
0.0745738	0.000134511	0.0755588	0.000138842	0.0718429	0.000149639	0.0694472	0.000135065	0.0665029	0.000142006	0.0641444	0.000143633	0.0729565	0.000164935	0.0696264	0.000165818
0.0745945	0.000140143	0.0756958	0.000138795	0.0721161	0.000154705	0.0695589	0.000139631	0.0666323	0.000142515	0.0642241	0.00015068	0.073255	0.000165999	0.0697984	0.000159726
0.0745964	0.000144828			0.0722264	0.000135083	0.0696328	0.000140007	0.0667451	0.000140672	0.064224	0.000146492	0.0734701	0.000155366	0.0699321	0.000148075
0.074658	0.000141322			0.0722593	0.000129929	0.0697629	0.000133979	0.0668452	0.000140708	0.0642576	0.000139234	0.0736092	0.000155513	0.0699969	0.000146085
0.0747715	0.000144874			0.0724039	0.000138317	0.0699395	0.000133048	0.0669678	0.000144141	0.0643797	0.000143547	0.0737232	0.000152407	0.0701126	0.000149787
0.0749135	0.000144233			0.0725895	0.000140886	0.070028	0.000142258	0.0671309	0.000141959	0.064528	0.000143892	0.0737245	0.000162367	0.070161	0.000160432
0.0750364	0.000140785			0.0727014	0.000133848	0.0700496	0.000144648	0.0672531	0.000133861	0.0646783	0.000144802	0.0737568	0.000181951	0.0702744	0.000187498
0.0751228	0.000142427			0.0727552	0.000134679	0.0701888	0.000132924	0.0672922	0.000136668	0.0648226	0.000146303	0.0740066	0.000168449	0.0704644	0.0002023
0.0752369	0.000148736			0.0728476	0.000141	0.0703821	0.000126814	0.067344	0.000141998	0.0649372	0.000143328	0.0742162	0.000149326	0.0704285	0.000175027
0.0754113	0.000146133			0.0729498	0.000145319	0.0704603	0.000133511	0.0674385	0.00014133	0.0650332	0.000143265	0.0742111	0.000157398	0.0703573	0.000161569
0.0755814	0.000142385			0.0730059	0.000143653	0.0705068	0.000138189	0.0675503	0.00014308	0.0651465	0.000145873	0.0741954	0.000166888	0.0704874	0.000176717
0.0757087	0.000144666			0.0731371	0.000133786	0.0705979	0.000137002	0.067676	0.000142792	0.0652675	0.000147047	0.0742444	0.000167134	0.0707515	0.000171657
0.0757921	0.000140844			0.0733371	0.000131581	0.0707288	0.000141214	0.0678105	0.000143756	0.0653993	0.000150312	0.0743203	0.000171712	0.0709426	0.000155453
0.0758369	0.000142443			0.0734255	0.000142192	0.0708399	0.000147364	0.0679395	0.000145234	0.0655631	0.000148704	0.074547	0.000156833	0.0709103	0.000168957
0.0758799	0.000144202			0.0735593	0.000166842	0.0709143	0.000149465	0.0680386	0.000142463	0.0656787	0.000139456	0.0749313	0.000161801	0.070806	0.000175777
0.0759986	0.000136657			0.0738415	0.000165511	0.0710555	0.000142608	0.0681288	0.000141356	0.0657088	0.000142461	0.0752826	0.000170324	0.0709317	0.000152857
0.0761786	0.000136303			0.074005	0.000143258	0.0712124	0.000137101	0.0682914	0.000151381	0.0657852	0.000154087	0.0754828	0.000158005	0.0712921	0.000159092
												0.0755992	0.000158117	0.0715784	0.000174221

## Sheet: Fig.5c
T(K)	R(Ohm)
3.14573	7.76044e-07
3.15279	-1.44936e-05
3.15937	7.04136e-06
3.16708	2.57055e-06
3.17835	5.41797e-06
3.18762	5.01292e-06
3.1942	1.84574e-05
3.20158	5.03542e-06
3.20863	1.26161e-05
3.22038	-7.6388e-06
3.22979	-5.79928e-06
3.23669	9.22223e-06
3.24359	7.8875e-07
3.25034	4.7786e-06
3.26247	2.21079e-05
3.27136	1.31704e-05
3.27848	1.76752e-08
3.28525	4.92903e-06
3.29303	-1.35195e-06
3.30434	-8.35618e-06
3.31155	-2.26047e-06
3.32023	1.29284e-05
3.32803	-2.00214e-05
3.33421	4.60975e-06
3.34175	-1.67602e-05
3.35355	-1.61128e-06
3.36268	-9.3812e-06
3.37001	-4.6309e-05
3.37643	-7.50528e-06
3.38337	-6.82275e-07
3.39597	-1.89672e-06
3.405	-5.4811e-06
3.41163	1.65244e-05
3.41909	7.31887e-06
3.42555	8.37635e-06
3.43818	1.46014e-06
3.44472	6.20613e-06
3.45402	-1.93303e-06
3.46041	8.22785e-06
3.46764	-5.36518e-06
3.47537	6.44528e-06
3.48673	1.2741e-06
3.49591	5.31503e-06
3.50327	1.72412e-05
3.51038	-1.4148e-06
3.51711	-4.71922e-06
3.52955	1.37416e-05
3.53598	-2.47351e-05
3.54547	1.23947e-05
3.55191	-5.88583e-06
3.55932	1.20321e-05
3.57134	-6.6568e-06
3.5783	-3.08839e-06
3.58734	-5.3551e-06
3.59448	-1.21437e-05
3.60152	7.91813e-06
3.60848	-9.39595e-06
3.62001	-3.42953e-06
3.62943	1.90345e-06
3.63664	4.40867e-06
3.64314	3.21156e-06
3.65048	-3.50218e-06
3.66226	1.04934e-05
3.6715	9.32057e-06
3.67845	9.58675e-06
3.68505	-1.73572e-05
3.69199	1.4487e-05
3.70413	6.56281e-06
3.71134	1.26892e-05
3.72008	1.06192e-05
3.72739	9.4237e-06
3.73412	-5.02535e-06
3.74619	8.62458e-06
3.75303	1.59975e-05
3.76267	-1.08267e-06
3.76938	4.75838e-06
3.77628	2.9683e-06
3.7834	6.97394e-06
3.79544	-1.0252e-05
3.80412	-1.3065e-06
3.8109	-1.7448e-06
3.81816	5.77308e-06
3.82536	-1.22949e-05
3.8373	-1.13902e-05
3.84635	1.19704e-05
3.85412	-1.48016e-05
3.86058	-8.10203e-06
3.8675	1.60154e-05
3.87948	-3.4694e-06
3.88597	-4.52364e-06
3.89509	2.30615e-06
3.90224	5.95692e-06
3.90956	-1.11926e-05
3.91619	1.79765e-06
3.92846	6.90417e-06
3.93763	-6.8606e-06
3.94402	7.7795e-07
3.95119	-6.59644e-06
3.95813	1.65313e-05
3.97046	-3.46039e-06
3.97942	-4.18185e-06
3.9866	-7.2736e-06
3.9933	1.01462e-05
4.00027	-5.73975e-07
4.01248	-3.67017e-06
4.02169	3.17492e-06
4.02849	-1.25885e-05
4.03596	5.21436e-06
4.0422	-5.64e-07
4.05477	-8.23281e-06
4.06188	1.94091e-05
4.07071	9.50433e-06
4.07757	2.79464e-05
4.08448	-4.8835e-07
4.09146	1.59957e-05
4.1037	7.08725e-06
4.11277	8.7666e-06
4.11984	1.83792e-05
4.12703	9.48673e-06
4.13395	2.92356e-06
4.14595	2.3187e-06
4.15532	2.6763e-06
4.16183	-2.14561e-06
4.16892	1.55848e-06
4.17579	1.87512e-05
4.18788	7.8795e-07
4.19457	1.8782e-06
4.20377	-8.28328e-06
4.2107	3.01623e-05
4.21785	4.14864e-06
4.22506	-1.00683e-05
4.23692	5.5364e-06
4.24587	1.60564e-06
4.25294	8.05915e-06
4.25962	-8.72533e-06
4.26669	1.43513e-06
4.27908	-4.81377e-06
4.28811	6.53489e-06
4.295	3.5745e-07
4.302	-2.96335e-05
4.30892	-1.96128e-06
4.32097	3.14462e-05
4.32772	-1.12366e-05
4.33666	-1.54058e-05
4.34428	-3.4745e-06
4.35076	1.88048e-05
4.3631	1.04399e-05
4.36995	1.45398e-05
4.37871	-1.45676e-05
4.38616	-7.735e-06
4.39289	2.71905e-06
4.39999	7.97278e-07
4.41198	-2.43715e-06
4.42098	-1.84422e-05
4.42782	1.084e-05
4.43509	1.45222e-05
4.44209	5.30672e-06
4.45377	-4.28272e-06
4.46303	-1.1871e-05
4.46996	6.14308e-06
4.47685	3.30318e-06
4.48374	3.27853e-06
4.49593	-2.4671e-05
4.50267	2.3684e-05
4.5118	1.93388e-05
4.51895	-2.82587e-05
4.5259	1.07981e-06
4.53323	-2.53658e-05
4.54541	8.12207e-06
4.55402	-1.40964e-05
4.56168	7.29642e-06
4.56833	1.98061e-06
4.57507	8.06922e-06
4.58704	4.809e-07
4.59648	-5.02706e-06
4.60318	-6.59377e-06
4.61014	-2.94286e-06
4.61738	-1.17572e-06
4.62954	-6.7727e-06
4.63823	-4.3195e-06
4.64531	-2.51513e-06
4.65223	-8.04264e-06
4.65929	5.3276e-06
4.67127	7.83e-06
4.6785	4.83394e-06
4.68725	-6.02007e-06
4.69401	5.63678e-06
4.70129	-4.27752e-06
4.7085	-2.47994e-05
4.72012	-2.39434e-05
4.72933	3.26003e-08
4.73648	-7.99506e-06
4.74374	3.23515e-06
4.75023	-3.88477e-06
4.76254	5.94472e-06
4.77151	9.2145e-07
4.77849	-2.07572e-06
4.78563	-6.8985e-07
4.79258	-6.25395e-06
4.80444	1.15981e-05
4.81176	5.84357e-06
4.8208	9.26256e-06
4.82744	1.69643e-05
4.83483	-2.10858e-05
4.84141	-9.16453e-06
4.85369	8.6557e-06
4.86235	-1.28654e-05
4.86959	8.48375e-07
4.87648	-4.3581e-06
4.88356	5.95878e-06
4.8957	-1.27245e-05
4.90453	-9.13086e-06
4.91159	8.44188e-06
4.91879	2.08703e-06
4.92579	8.76156e-06
4.93784	5.79343e-06
4.9448	-1.09941e-05
4.95407	7.9686e-06
4.96086	-1.22164e-05
4.96806	9.74595e-06
4.97485	-1.60027e-05
4.9869	2.38119e-05
4.99597	1.1078e-05
5.00298	-2.04025e-07
5.00993	-1.90306e-07
5.01709	-7.42467e-06
5.02885	-1.28414e-06
5.03806	1.2936e-05
5.04515	-3.6608e-06
5.052	-2.22672e-06
5.05926	-1.09419e-05
5.07098	-1.92181e-06
5.07817	-6.556e-06
5.08714	9.31817e-06
5.0944	3.40905e-06
5.10113	-1.84803e-06
5.10849	-2.90262e-05
5.12038	-1.71153e-05
5.12925	9.84425e-06
5.13672	-1.109e-07
5.14352	-1.911e-06
5.15028	1.22333e-05
5.1621	2.45274e-05
5.1714	1.81219e-05
5.17839	-1.36888e-05
5.18511	-2.64113e-06
5.1926	3.23553e-05
5.20464	2.62697e-05
5.21119	1.50279e-05
5.22012	2.16195e-05
5.22738	9.4765e-06
5.23435	-1.2373e-05
5.24127	1.02623e-05
5.25359	4.46192e-06
5.26235	-2.09776e-05
5.26953	1.59598e-05
5.27637	9.87611e-07
5.2835	1.9965e-06
5.29548	8.73356e-06
5.30466	1.32053e-05
5.31158	6.00718e-06
5.31834	9.67358e-06
5.32545	7.38193e-06
5.33734	2.87014e-06
5.34615	-1.14959e-05
5.35346	-3.5021e-06
5.36049	-3.45219e-06
5.36743	-5.9091e-06
5.37976	-2.74411e-06
5.38667	-1.85554e-05
5.39577	1.74829e-05
5.40251	1.34084e-05
5.40961	-7.8545e-07
5.41672	-1.21382e-05
5.42867	1.60176e-05
5.43748	-2.87515e-06
5.44471	-1.10221e-05
5.45178	4.7862e-06
5.4588	-4.52333e-06
5.47068	1.103e-05
5.47989	3.32838e-06
5.48671	1.16405e-05
5.49382	-1.81654e-05
5.50076	-7.82172e-06
5.51278	-8.29575e-06
5.51971	-5.7604e-06
5.52903	-1.21632e-05
5.53572	-1.00029e-05
5.54257	7.67611e-06
5.55457	2.70655e-06
5.56158	2.11992e-05
5.57082	8.67222e-06
5.57773	4.12912e-06
5.58472	-3.99189e-06
5.59179	-3.84973e-06
5.60373	4.16168e-06
5.6128	-8.01194e-06
5.61984	-1.51238e-05
5.62664	-9.21222e-06
5.63383	-6.3472e-06
5.64591	7.6513e-06
5.65278	3.45478e-06
5.66175	-1.77498e-05
5.66891	3.27875e-06
5.67578	1.00407e-05
5.68755	-3.23285e-06
5.69435	-5.93322e-06
5.70354	-2.2233e-06
5.71053	8.35875e-06
5.71791	-7.22573e-06
5.72492	-2.54042e-06
5.73663	6.52353e-06
5.74579	7.5775e-07
5.75306	1.38138e-05
5.76024	-1.18962e-05
5.76712	1.63398e-05
5.77925	-6.05005e-06
5.78789	-1.85354e-05
5.795	-8.83156e-06
5.80214	1.05487e-06
5.80921	3.42662e-06
5.82107	-5.55578e-06
5.82996	2.19045e-06
5.83676	1.50865e-05
5.84387	-1.50937e-05
5.85091	-2.79941e-05
5.85796	8.44935e-06
5.87005	9.5143e-06
5.87884	1.48321e-05
5.88616	7.00667e-06
5.89321	6.006e-06
5.90015	-7.66142e-06
5.91231	2.5982e-06
5.92119	-9.76361e-07
5.92816	4.15413e-06
5.93515	5.66238e-06
5.94237	6.87883e-06
5.95422	4.11658e-06
5.96143	-2.47017e-06
5.97039	1.84121e-05
5.97742	4.50389e-07
5.98428	9.877e-06
5.99639	6.40507e-06
6.00356	-4.75583e-07
6.01272	2.32373e-06
6.01957	4.99353e-06
6.02672	7.1881e-06
6.03362	-3.76162e-06
6.0456	6.38939e-06
6.05468	-4.70053e-06
6.0617	-1.93248e-05
6.06855	-2.30899e-05
6.07544	9.77372e-06
6.08751	-1.03701e-05
6.09651	-9.2828e-06
6.1037	-8.81469e-06
6.11068	-1.13044e-05
6.11744	4.84415e-06
6.12964	-1.38758e-06
6.13649	1.23898e-05
6.14595	-4.56539e-06
6.15283	1.16833e-06
6.15975	-6.40255e-06
6.16651	2.03096e-05
6.17896	-1.03026e-05
6.18793	-1.41076e-05
6.19499	-8.20282e-06
6.20174	-1.15311e-05
6.20907	2.31631e-06
6.22066	1.69195e-06
6.22958	-4.12061e-06
6.23667	2.12495e-05
6.24373	2.7895e-06
6.25084	-2.5191e-05
6.26301	-4.26505e-06
6.26991	7.0385e-06
6.27893	-7.07977e-06
6.28606	2.38553e-05
6.2929	-5.46617e-06
6.30489	7.04193e-06
6.31203	5.96967e-06
6.32094	-1.79614e-05
6.32813	6.17835e-06
6.33549	5.81589e-06
6.34207	6.48305e-06
6.35408	-1.52713e-05
6.36123	-2.7189e-06
6.37026	-6.218e-07
6.37725	-5.68169e-06
6.38402	7.73682e-06
6.39649	-1.04065e-05
6.40341	-1.92126e-05
6.41216	4.86666e-07
6.41928	-1.90061e-05
6.42657	-8.9857e-06
6.4384	-2.67186e-05
6.44514	8.2077e-06
6.45442	9.43385e-06
6.46125	-1.33578e-05
6.46823	-7.98853e-06
6.47522	-7.32358e-06
6.4871	2.027e-05
6.49623	1.93348e-06
6.50312	1.47173e-05
6.51033	3.4418e-06
6.51757	-1.5372e-05
6.52963	-6.1207e-06
6.53673	5.17242e-06
6.54535	-2.71975e-07
6.55251	7.52293e-06
6.55966	1.11562e-05
6.57148	1.10805e-05
6.5784	-1.53077e-05
6.58746	-7.30222e-07
6.59457	5.15383e-06
6.60149	6.54528e-07
6.60847	-1.60351e-05
6.62012	-3.40722e-06
6.62928	-7.30373e-06
6.63651	3.71878e-06
6.64354	-1.83402e-05
6.65046	-1.89592e-06
6.66278	8.58695e-07
6.6696	-7.7469e-06
6.67875	6.6065e-06
6.68575	8.7335e-06
6.69277	8.43425e-07
6.70498	2.7195e-07
6.71213	3.62267e-06
6.7212	8.98875e-07
6.72823	-7.13389e-07
6.73527	6.9112e-06
6.74204	-5.95297e-06
6.7543	-2.11745e-06
6.76323	1.07934e-05
6.77009	-2.26539e-05
6.77711	-2.20048e-05
6.78377	-5.03825e-06
6.79555	9.44025e-07
6.80279	4.4764e-06
6.81187	1.20459e-05
6.81912	-8.45725e-06
6.82606	2.3051e-05
6.83309	-6.45033e-06
6.8452	-7.89548e-06
6.85441	5.76194e-07
6.8612	4.38355e-06
6.86848	-2.39461e-06
6.87572	2.34642e-06
6.88749	-1.51416e-05
6.89437	8.7335e-06
6.90332	8.937e-07
6.9105	-2.79967e-05
6.9176	1.05668e-05
6.92943	-1.28402e-05
6.9383	1.76688e-05
6.94558	2.41246e-05
6.95245	-3.3729e-05
6.95945	-1.02899e-05
6.9714	-9.944e-07
6.9786	7.89706e-06
6.98793	5.7479e-06
6.99507	-1.00625e-05
7.00191	-1.11484e-05
7.00869	-1.13321e-05
7.02044	1.33746e-05
7.02946	1.15537e-05
7.03661	-1.29521e-05
7.04378	-1.3223e-05
7.05071	-3.7918e-06
7.06287	-2.14675e-05
7.06993	-4.1341e-06
7.07856	-4.60731e-06
7.08555	-3.03632e-06
7.09237	-3.40392e-06
7.1045	-1.27871e-05
7.11137	-1.8684e-05
7.12033	-3.29556e-06
7.12742	-4.79997e-08
7.1345	6.08537e-06
7.1465	-5.56711e-06
7.15356	6.72477e-06
7.16262	-1.30838e-05
7.16959	8.734e-06
7.17676	1.60931e-05
7.1838	-2.39747e-06
7.19591	-5.7707e-06
7.2048	2.64092e-06
7.21201	-7.74958e-06
7.21886	2.55275e-06
7.22609	6.74111e-07
7.23825	-1.15825e-07
7.24513	-7.58083e-07
7.25456	1.56753e-05
7.26131	-7.63136e-06
7.2683	-8.92025e-06
7.27551	-4.77613e-06
7.28738	8.33083e-06
7.29654	-4.71567e-06
7.30326	-9.01058e-06
7.31023	-2.46485e-06
7.31729	-6.43272e-06
7.3294	-7.61183e-06
7.338	-3.01898e-05
7.34532	-4.99252e-06
7.35243	-4.26614e-06
7.35939	1.42502e-05
7.37117	1.77163e-05
7.37815	-8.7741e-06
7.38755	1.87583e-07
7.39467	-1.30769e-05
7.40147	-4.18192e-06
7.41327	6.52644e-06
7.42055	-1.59143e-05
7.42954	-2.77236e-06
7.43657	-1.05743e-06
7.44353	8.37648e-06
7.45045	2.08961e-06
7.46268	1.25125e-06
7.47145	7.32917e-07
7.4786	7.58585e-06
7.48569	2.53131e-05
7.49268	-1.50531e-05
7.50461	-5.60448e-06
7.51164	1.15169e-05
7.52092	1.28429e-05
7.52764	1.48317e-05
7.53489	8.00614e-06
7.54179	-6.1435e-07
7.55366	-1.73136e-05
7.56221	4.80617e-06
7.56934	4.05347e-06
7.57671	1.76239e-05
7.584	-3.73887e-06
7.59585	-1.22557e-05
7.60284	-3.03875e-06
7.61181	-1.49601e-05
7.61871	1.47819e-05
7.62608	-3.81422e-06
7.63307	-6.94333e-06
7.64493	-4.6779e-06
7.65408	-1.36475e-06
7.66097	-2.87271e-05
7.66802	4.73597e-06
7.6748	-1.65944e-05
7.68716	4.58477e-06
7.69667	-2.47992e-06
7.7031	4.02553e-06
7.71027	1.23819e-05
7.7175	1.07198e-05
7.72972	8.65585e-06
7.7368	8.33875e-06
7.74578	-1.84083e-06
7.75295	-4.44393e-06
7.75983	2.21643e-05
7.76704	-9.6253e-06
7.77866	-7.71175e-06
7.78067	-1.97053e-05
7.79502	-1.41245e-06
7.80448	-1.40689e-06
7.8113	-9.19e-07
7.81838	-5.27465e-06
7.82547	-2.71356e-06
7.83745	-2.13652e-05
7.84464	-8.85669e-06
7.85371	-4.66775e-06
7.86074	1.37971e-05
7.86754	8.4225e-07
7.87955	-1.88333e-06
7.88638	1.09268e-05
7.89583	1.09191e-05
7.90264	-1.37694e-05
7.90959	1.83225e-06
7.92153	-9.0561e-06
7.92865	-3.12279e-05
7.93745	-1.88223e-05
7.94457	1.50181e-05
7.9514	2.47714e-05
7.95852	1.99428e-05
7.97031	-1.55005e-05
7.97931	-1.03301e-05
7.9866	-6.697e-07
7.99375	6.48733e-06
8.00058	-1.0086e-05
8.01239	1.31753e-06
8.01955	1.16595e-05
8.02852	4.15182e-06
8.03595	1.48181e-05
8.04291	7.49012e-06
8.05463	6.84814e-06
8.06165	-1.2017e-05
8.07063	-6.47867e-06
8.07768	-9.76108e-06
8.08446	5.46345e-06
8.09138	-1.71231e-05
8.1034	-1.15917e-05
8.1126	-4.81439e-06
8.11954	-2.42958e-06
8.12667	5.3135e-07
8.13359	8.43422e-06
8.14552	2.06199e-05
8.15475	-2.02828e-06
8.16163	-1.7833e-05
8.1687	5.41807e-06
8.17566	4.82833e-06
8.1874	-6.90608e-06
8.19458	1.05351e-05
8.20374	1.01715e-05
8.21062	9.61493e-06
8.2176	1.7065e-06
8.22945	2.3915e-07
8.23635	9.2905e-06
8.24575	-5.88637e-06
8.25274	-8.81175e-07
8.25989	-4.00886e-06
8.26644	-1.78503e-06
8.27862	-1.73472e-07
8.28765	-7.20175e-07
8.29457	6.51567e-06
8.30135	-1.05659e-05
8.30834	-3.24025e-06
8.32031	-6.99333e-07
8.32976	7.17795e-06
8.33657	-1.49879e-05
8.34382	1.21131e-06
8.35071	1.09042e-05
8.36234	-3.30139e-07
8.36955	7.12725e-07
8.37863	8.44685e-06
8.38606	-2.07571e-05
8.39292	-4.96235e-06
8.40498	9.90223e-07
8.41194	1.12283e-06
8.42121	-1.05366e-05
8.42782	1.42681e-06
8.43491	-9.94988e-06
8.44188	-9.81622e-06
8.45376	-2.5003e-06
8.4627	-1.95125e-06
8.46952	1.08234e-05
8.4765	-9.63283e-06
8.4837	-8.08417e-07
8.49538	4.39352e-06
8.50508	-1.19793e-05
8.51188	-5.25344e-06
8.51882	-1.44341e-05
8.52591	6.01736e-06
8.53767	1.20121e-05
8.54652	3.801e-07
8.55345	-1.3397e-05
8.56039	-3.84958e-06
8.56738	-4.66344e-06
8.57932	1.00809e-05
8.58642	-1.65842e-05
8.59565	1.31528e-07
8.6027	1.48293e-05
8.60992	-9.05264e-06
8.61687	6.5686e-06
8.62881	8.57282e-06
8.63788	3.58344e-06
8.64494	-5.26325e-07
8.65193	-2.93694e-07
8.65869	4.7031e-06
8.67075	1.1809e-06
8.67993	-7.02442e-06
8.68699	1.61882e-06
8.69394	7.24283e-06
8.70096	9.53972e-06
8.71261	-4.71928e-06
8.72145	-1.16117e-05
8.72832	-3.7e-07
8.73565	-2.22683e-06
8.74255	-4.411e-06
8.7542	1.19945e-05
8.76147	7.88606e-06
8.77086	-1.85504e-05
8.77766	-8.23286e-06
8.78499	8.64582e-06
8.79665	-3.1567e-05
8.80391	-1.78477e-05
8.81277	1.41752e-06
8.82002	-3.00717e-06
8.8268	8.99317e-06
8.83395	-1.56628e-05
8.84609	1.62242e-06
8.85475	1.01138e-05
8.86177	-6.38936e-06
8.8688	-2.02474e-05
8.87547	-1.2541e-05
8.88758	-8.92515e-06
8.89465	-1.57602e-06
8.90378	-1.04234e-05
8.91089	3.01622e-06
8.91783	-1.17506e-06
8.92982	9.3659e-06
8.9367	-7.6287e-06
8.94574	2.47297e-05
8.95279	-6.20872e-06
8.96007	1.04735e-05
8.97189	8.71025e-07
8.97874	1.98169e-05
8.98784	8.92942e-06
8.99505	1.28353e-05
9.00189	2.54842e-06
9.00889	1.84623e-05
9.0206	-1.30443e-05
9.03006	3.42686e-05
9.03702	-3.20502e-06
9.04416	3.06042e-06
9.05124	4.66785e-06
9.06297	5.2167e-06
9.0722	-9.13386e-06
9.07915	-4.59488e-06
9.08594	4.82289e-06
9.09323	-2.10218e-06
9.09996	1.75737e-06
9.1123	-2.96256e-06
9.12132	1.04535e-05
9.12815	-1.68238e-05
9.13495	-2.10882e-05
9.14187	6.0298e-06
9.15407	3.31767e-06
9.16304	2.27349e-05
9.17016	-8.11278e-07
9.17713	1.30644e-05
9.1841	-3.5448e-06
9.19585	-8.96869e-06
9.20489	-1.19012e-05
9.21177	-3.52467e-06
9.21894	-1.84473e-05
9.22566	1.32172e-06
9.23769	1.49217e-05
9.24469	-8.64575e-06
9.25399	3.24445e-07
9.26095	-7.9283e-06
9.26779	-1.91835e-06
9.27483	-4.54586e-06
9.28671	-1.5105e-07
9.29603	-1.76855e-05
9.30298	-2.08794e-05
9.30978	-2.34574e-05
9.31714	-6.79511e-06
9.32882	3.87775e-07
9.33838	6.55439e-06
9.34498	9.95757e-06
9.35226	2.5429e-06
9.35871	-1.44293e-05
9.37106	-8.56282e-06
9.37807	-4.69133e-06
9.38726	1.0781e-05
9.39436	3.574e-07
9.4013	-3.49425e-06
9.41299	-1.6617e-06
9.41995	-6.78944e-06
9.42918	7.25845e-06
9.43627	-5.61447e-06
9.44326	9.791e-06
9.45016	4.44628e-06
9.46201	5.63411e-06
9.47087	-2.9683e-06
9.47795	-5.37111e-06
9.48498	3.48455e-06
9.4917	1.23167e-05
9.50399	-4.29694e-06
9.5132	9.12927e-06
9.52016	-1.10769e-06
9.52711	-4.68288e-06
9.53394	8.35132e-06
9.54598	2.09861e-07
9.5528	7.89053e-06
9.56219	2.8526e-06
9.56918	-5.01581e-06
9.57634	-1.44527e-06
9.5882	4.95989e-06
9.59524	-5.22175e-06
9.60439	-9.45267e-06
9.61135	8.37877e-06
9.61833	-2.75435e-06
9.62559	-4.54569e-06
9.6371	-1.08109e-05
9.64645	4.35014e-06
9.6532	1.07152e-05
9.66021	-7.30887e-06
9.66724	1.58811e-05
9.679	2.14022e-06
9.68798	-1.52153e-05
9.69487	-3.1497e-06
9.70206	-2.04438e-06
9.70899	-2.35553e-06
9.72105	-5.81582e-06
9.72819	-4.459e-06
9.73736	1.6229e-05
9.74455	-5.01262e-06
9.75144	8.49589e-06
9.75856	-1.54109e-05
9.77037	-7.79081e-06
9.77912	-4.66773e-06
9.78625	8.91022e-06
9.79313	-3.95853e-06
9.80022	-3.52733e-06
9.8121	7.18375e-06
9.82125	-5.70012e-06
9.82819	7.99615e-06
9.835	1.12484e-05
9.84218	-8.64572e-06
9.85419	-8.43703e-06
9.86292	-9.6151e-06
9.87004	2.07962e-05
9.87699	8.77842e-06
9.88405	-1.14959e-05
9.89624	1.34445e-07
9.90315	1.8563e-05
9.91237	6.03002e-06
9.91939	1.25354e-05
9.92646	-4.054e-07
9.93836	1.36012e-05
9.94547	3.53467e-06
9.95461	-5.08823e-06
9.96158	-1.60831e-06
9.96863	-8.73135e-06
9.97569	-4.28567e-06
9.98739	4.51163e-06
9.99642	1.6819e-06
10.0034	-5.70722e-07
10.0106	4.84647e-06
10.0174	1.19395e-05
10.029	9.70557e-06
10.0382	-6.72735e-06
10.0453	1.18361e-06
10.0522	-1.7045e-06
10.0592	-5.47744e-06
10.0709	6.85327e-06
10.078	-1.92e-05
10.0871	4.56828e-06
10.0941	-8.42675e-06
10.1009	1.80139e-06
10.1132	1.01944e-05
10.12	9.45902e-06
10.1294	4.78639e-06
10.1362	2.4155e-07
10.1433	-1.39883e-06
10.1506	2.77955e-06
10.1622	-1.74973e-06
10.1712	8.97972e-07
10.1785	2.50764e-05
10.1853	2.64636e-06
10.1924	3.6004e-06
10.2041	2.36155e-06
10.2113	-2.87572e-06
10.2206	-2.3339e-06
10.2274	1.28234e-05
10.2344	-2.02903e-05
10.246	5.47747e-06
10.253	-1.55544e-05
10.2623	-1.6087e-06
10.2694	3.66475e-06
10.2766	-7.29645e-06
10.2883	2.03364e-06
10.2957	-4.7835e-07
10.3044	1.48896e-05
10.3116	-9.93931e-06
10.3186	-6.76008e-06
10.3255	1.20831e-06
10.3372	-3.42412e-06
10.3466	3.28305e-06
10.3533	-1.17716e-05
10.3602	2.4473e-06
10.3675	9.32672e-06
10.3794	-2.47235e-06
10.3865	-6.0123e-06
10.3955	-1.57767e-06
10.4024	-1.44772e-06
10.4094	-5.59217e-06
10.4214	-9.9098e-06
10.4281	-7.1856e-06
10.4372	-6.81756e-06
10.4445	-1.0574e-06
10.451	2.49534e-05
10.464	-5.72767e-06
10.4708	-1.27093e-05
10.4796	4.39111e-07
10.4863	2.92125e-07
10.4932	-1.90219e-06
10.5048	-2.2308e-06
10.512	1.33263e-05
10.5209	-9.3575e-06
10.528	-9.98015e-06
10.5352	3.26744e-06
10.542	2.11425e-07
10.5537	5.766e-07
10.5632	-5.30133e-06
10.5702	-3.88733e-06
10.5774	-3.32044e-06
10.5844	1.28177e-05
10.5963	-5.08525e-07
10.6035	1.49086e-06
10.6124	7.70407e-06
10.6191	5.75161e-06
10.6263	1.13038e-06
10.6381	-1.138e-05
10.6452	1.92189e-06
10.6545	-1.53452e-05
10.6614	1.42114e-06
10.6683	-6.87092e-06
10.6756	2.85765e-06
10.6873	5.33742e-06
10.6965	4.65023e-06
10.7036	6.63844e-06
10.7108	1.25584e-05
10.7174	7.68456e-06
10.7293	-8.46713e-06
10.7385	-4.82638e-06
10.7455	2.26455e-05
10.7524	6.83547e-06
10.7594	-1.72727e-06
10.7711	6.73333e-06
10.7781	-1.75635e-05
10.7871	-9.79675e-06
10.7942	1.2362e-06
10.8012	2.31754e-05
10.8131	4.7305e-06
10.82	-7.4775e-07
10.8293	1.97949e-05
10.8366	2.61322e-06
10.8433	-9.32403e-06
10.8506	-1.93132e-05
10.8623	-1.71732e-05
10.8717	-2.15263e-05
10.8787	-2.02323e-05
10.8854	2.16528e-06
10.8926	-3.23025e-06
10.9044	2.04186e-05
10.9112	6.02869e-06
10.9203	-2.12444e-05
10.9277	-6.38653e-06
10.9345	1.20701e-05
10.9462	8.97558e-06
10.9533	1.58335e-05
10.9625	-8.62338e-06
10.9692	-4.34742e-06
10.9762	-1.4537e-05
10.9882	-1.30393e-06
10.9954	-1.51056e-06
11.0044	-1.30744e-05
11.0113	9.74894e-06
11.0181	2.54275e-06
11.0254	2.45979e-05
11.0374	9.18956e-06
11.0466	-8.855e-06
11.0534	-8.10153e-06
11.0607	3.75125e-07
11.0674	1.12533e-06
11.0794	-1.0275e-05
11.0886	-3.49705e-06
11.0954	-7.24817e-06
11.1025	-1.32836e-05
11.1097	1.17812e-06
11.1214	7.52811e-06
11.1283	-7.41978e-06
11.1374	-2.15389e-07
11.1447	3.5703e-06
11.1514	-2.5175e-07
11.1633	1.13184e-05
11.1703	-4.63007e-06
11.1794	1.37325e-05
11.1867	1.07355e-05
11.1937	1.73042e-05
11.2006	6.15472e-07
11.2128	1.74727e-05
11.2214	-1.28348e-05
11.2289	1.93607e-06
11.236	2.22565e-05
11.2428	-1.05472e-06
11.2544	-6.94877e-06
11.2636	-1.03029e-05
11.2706	-2.27652e-05
11.2778	-8.40975e-07
11.2848	5.99225e-06
11.2966	-3.3158e-06
11.3034	8.90422e-06
11.3127	-1.05997e-05
11.3196	1.31297e-05
11.3266	5.13331e-06
11.3383	-1.48645e-05
11.3453	3.91448e-05
11.3544	1.61814e-05
11.3612	4.36899e-05
11.3682	1.02274e-05
11.3754	3.29815e-06
11.3873	2.01708e-06
11.3964	-1.40311e-05
11.4037	-7.82005e-06
11.4106	-5.12506e-06
11.4176	1.16521e-05
11.4293	-6.35286e-06
11.4385	1.45265e-06
11.4456	-7.90297e-06
11.4526	-7.02164e-06
11.4594	-9.61512e-06
11.4712	3.80472e-07
11.4781	-2.61825e-06
11.4871	1.67925e-06
11.4942	1.57301e-05
11.5012	6.755e-06
11.5084	2.53447e-06
11.5202	6.06017e-06
11.5294	5.94185e-06
11.5365	1.77191e-05
11.5436	-3.02625e-06
11.5555	1.23647e-06
11.5625	-1.05799e-07
11.5714	-4.90117e-06
11.5783	1.39718e-06
11.5853	9.8705e-07
11.5927	1.64854e-05
11.6041	-1.56577e-05
11.6133	1.08085e-05
11.6203	3.08264e-06
11.6275	5.5994e-06
11.6344	-5.39933e-06
11.6462	1.32682e-05
11.6531	-3.19461e-06
11.6624	-1.63403e-06
11.6697	-8.03155e-06
11.677	-2.13158e-06
11.6886	-1.67781e-05
11.6954	-3.02139e-07
11.7044	-3.43642e-05
11.7117	6.93122e-06
11.7186	-5.64531e-06
11.7255	9.97755e-06
11.7374	-2.79467e-06
11.7468	5.45827e-06
11.7538	-2.05193e-05
11.7609	-1.01462e-05
11.7679	1.15758e-05
11.7798	-1.10769e-06
11.7886	-2.57562e-06
11.7957	-7.50792e-06
11.8029	-6.15417e-07
11.8094	-3.92975e-07
11.8212	3.38758e-06
11.8285	4.97e-06
11.8375	1.00987e-05
11.8444	-4.5515e-06
11.8517	-1.81276e-05
11.8636	3.93044e-06
11.8706	-1.2732e-05
11.8798	1.813e-07
11.8866	-2.56107e-05
11.8935	-1.5308e-06
11.901	-1.29133e-05
11.9127	6.344e-07
11.9219	1.55366e-05
11.9286	2.15684e-05
11.9357	1.1078e-06
11.9425	1.37919e-06
11.9544	1.42855e-05
11.9637	-2.07156e-05
11.9705	1.99739e-05
11.9777	-1.94368e-06
11.9844	-4.95261e-05
11.9964	-1.226e-06
12.0033	-4.4438e-06
12.0124	-9.62111e-07
12.0195	5.68245e-06
12.0267	-1.24194e-06
12.0385	6.95642e-06
12.0457	2.44228e-06
12.0547	8.24692e-06
12.062	9.16937e-06
12.0686	6.05089e-06
12.0756	-3.5247e-06
12.0872	7.16015e-06
12.0966	9.71839e-06
12.1037	-1.06172e-05
12.1109	-1.08402e-05
12.1175	-8.24555e-06
12.1296	2.26492e-05
12.1365	-4.76122e-06
12.1455	-1.5256e-06
12.1526	8.83989e-06
12.1594	-1.16594e-05
12.1714	-5.73287e-06
12.1785	-1.43538e-05
12.1874	-4.47905e-06
12.1943	1.04512e-05
12.2015	4.39843e-06
12.2134	4.68545e-06
12.2201	4.6885e-06
12.2295	1.11283e-05
12.2364	1.0925e-07
12.2438	-1.50813e-06
12.2507	-4.00331e-06
12.2626	-2.77707e-06
12.2718	-6.0223e-06
12.2788	-4.29125e-06
12.2859	5.35755e-06
12.2931	-1.11887e-05
12.3048	-4.53747e-06
12.3116	3.61295e-06
12.3207	-1.94955e-05
12.3276	1.08111e-05
12.3346	-6.62447e-06
12.3463	-9.68308e-06
12.3533	5.6146e-06
12.3626	2.37219e-06
12.3696	5.09085e-06
12.3768	-5.16981e-06
12.3835	3.08435e-06
12.3954	5.31275e-07
12.4043	6.31667e-06
12.4116	-7.72197e-06
12.4186	-2.62953e-06
12.4254	-5.23443e-06
12.4374	5.41065e-06
12.4467	-5.25658e-06
12.4536	3.5172e-06
12.4607	-1.22334e-05
12.4676	-6.2616e-06
12.4793	-8.83972e-06
12.4886	-6.45642e-06
12.4957	-4.24477e-06
12.5027	7.665e-07
12.5097	3.52722e-06
12.5214	2.40435e-06
12.5284	1.98722e-07
12.5377	-8.87228e-06
12.5447	2.74992e-06
12.5519	3.86213e-06
12.5586	-3.23533e-06
12.5691	-3.81575e-06
12.5791	4.05097e-06
12.5864	2.79297e-05
12.5936	-4.8716e-06
12.6009	-4.5175e-08
12.6131	1.62252e-05
12.6222	-2.9374e-05
12.6294	6.58236e-06
12.6363	-7.23335e-06
12.6433	-6.2339e-06
12.655	4.40306e-06
12.6642	2.29175e-07
12.6711	2.44219e-06
12.678	3.8245e-06
12.6851	8.48725e-06
12.6968	5.3375e-06
12.704	1.71759e-05
12.7129	-2.88425e-06
12.7196	1.9117e-05
12.7267	-5.335e-06
12.7337	3.60306e-06
12.7437	-4.25475e-07
12.7535	-6.44831e-06
12.7609	-1.45097e-05
12.7682	-8.48475e-07
12.7751	4.21572e-06
12.7873	5.10075e-06
12.7966	4.04792e-06
12.8036	5.40537e-06
12.8109	1.01631e-05
12.8176	5.40065e-06
12.8295	9.81408e-06
12.8367	8.77e-06
12.8458	-1.00683e-05
12.853	-6.99167e-06
12.86	4.72764e-06
12.8716	-1.26895e-06
12.8785	3.31497e-06
12.8878	8.21032e-06
12.8946	1.96275e-07
12.9019	4.72694e-07
12.9088	-3.67342e-06
12.9206	-1.947e-06
12.9297	7.59085e-06
12.9368	-8.58247e-06
12.9439	1.21331e-05
12.9506	-1.30668e-05
12.9623	-6.24392e-06
12.9715	-4.93468e-06
12.9786	6.31428e-06
12.9857	-4.70111e-07
12.9926	-4.89185e-06
13.0045	3.37644e-06
13.0115	-6.52049e-07
13.0206	-2.49233e-06
13.0278	2.70026e-05
13.035	3.4013e-06
13.0467	-4.23954e-05
13.0538	-4.7157e-06
13.0632	4.44583e-07
13.0701	-2.40695e-06
13.0772	-6.67947e-06
13.0891	1.14164e-05
13.0961	-8.52753e-06
13.1053	5.94731e-06
13.1125	-1.16568e-06
13.1192	-6.7925e-08
13.1262	2.99617e-06
13.138	-1.55671e-05
13.1473	-5.90278e-07
13.1541	-1.33695e-06
13.161	8.98925e-07
13.1678	3.27361e-07
13.1797	-3.70102e-06
13.1867	1.54169e-05
13.1958	-1.0022e-06
13.203	8.467e-06
13.21	2.90642e-06
13.2219	-6.16875e-07
13.2288	7.30703e-06
13.2381	-1.44189e-05
13.2447	2.81975e-07
13.2518	-1.1282e-05
13.259	5.2875e-07
13.2707	-1.78897e-05
13.2796	-4.96416e-05
13.2868	5.59935e-06
13.2941	1.26389e-05
13.3006	2.18275e-06
13.3128	1.22808e-06
13.3219	-1.49376e-05
13.3289	-4.08635e-06
13.336	-1.59594e-05
13.3428	5.4457e-06
13.3549	1.44061e-06
13.3639	1.6088e-06
13.3706	-6.8457e-06
13.3777	-2.57925e-06
13.3847	1.6113e-06
13.3964	1.06304e-05
13.4036	-3.71853e-06
13.4129	9.95243e-06
13.4197	-2.26611e-07
13.4269	-1.01563e-05
13.4336	4.36681e-06
13.4457	8.452e-06
13.4549	1.25133e-06
13.4617	1.04903e-05
13.4689	8.57775e-06
13.4758	1.84437e-05
13.4876	1.52724e-05
13.4945	1.41394e-05
13.5039	-8.18819e-06
13.5108	7.79985e-06
13.518	5.9865e-06
13.53	6.91357e-06
13.5372	1.21886e-05
13.5461	-4.51917e-06
13.553	-1.08011e-05
13.5601	1.14612e-05
13.5719	-1.58863e-06
13.5788	3.97253e-06
13.588	2.52096e-05
13.5949	5.3929e-06
13.602	2.28161e-05
13.6138	1.56726e-05
13.6211	3.26238e-05
13.6302	1.43207e-05
13.6371	1.54235e-05
13.6441	3.10489e-05
13.6513	1.57508e-05
13.6629	9.58703e-06
13.672	1.14708e-05
13.6789	1.14933e-05
13.686	1.53162e-05
13.6931	3.23652e-05
13.7049	3.70131e-05
13.7143	1.81879e-05
13.7213	3.97974e-05
13.7281	4.21324e-05
13.7352	3.53613e-05
13.7468	3.10825e-05
13.7538	4.40474e-05
13.7628	2.53231e-05
13.7701	5.36635e-05
13.7768	4.03487e-05
13.7886	4.31004e-05
13.7959	5.18548e-05
13.8047	5.06561e-05
13.8117	5.68722e-05
13.8188	6.03998e-05
13.8258	7.61132e-05
13.8379	7.05613e-05
13.8472	7.34164e-05
13.8542	8.0175e-05
13.8613	9.70978e-05
13.868	9.25089e-05
13.8802	0.000108966
13.8869	0.000107398
13.896	0.000114049
13.9031	0.000107992
13.9101	0.000128655
13.922	0.000128106
13.9289	0.000145826
13.9382	0.000148408
13.9448	0.000149892
13.9517	0.000159505
13.9589	0.000164905
13.9709	0.000170471
13.9797	0.000194599
13.9869	0.000195097
13.9936	0.000201472
14.0008	0.000218474
14.0125	0.000229237
14.0217	0.000231531
14.029	0.000254681
14.036	0.00027405
14.0429	0.000271263
14.0546	0.000290888
14.0641	0.000301898
14.0712	0.000297608
14.078	0.000340537
14.085	0.000332249
14.092	0.000328566
14.1039	0.000371253
14.1129	0.000381702
14.12	0.00041797
14.1269	0.000421562
14.1341	0.000411444
14.1458	0.000447894
14.1549	0.000450793
14.1622	0.000510224
14.1692	0.000573269
14.176	0.000533822
14.1879	0.000540305
14.1971	0.000576195
14.2038	0.00060684
14.2109	0.000614318
14.218	0.000646281
14.2297	0.00067758
14.2391	0.000712312
14.2459	0.000719751
14.253	0.000740035
14.2602	0.000799811
14.2719	0.000804591
14.2787	0.000841601
14.2879	0.000864018
14.2948	0.000904114
14.3019	0.00094689
14.3138	0.000979332
14.3207	0.0010337
14.3298	0.00108626
14.3369	0.0011174
14.3438	0.00117233
14.3509	0.0012144
14.3625	0.00127346
14.3717	0.0013269
14.3787	0.0013544
14.3857	0.00142227
14.3927	0.00148493
14.4047	0.00155811
14.4137	0.00161999
14.4207	0.00167082
14.4278	0.00172718
14.435	0.00179947
14.4466	0.00189037
14.4537	0.0019704
14.4633	0.00205786
14.4701	0.00215526
14.4772	0.00222262
14.4889	0.00231383
14.4959	0.00244538
14.5052	0.00252327
14.512	0.0026057
14.519	0.0027301
14.5262	0.00286765
14.5376	0.00297196
14.547	0.00310015
14.5539	0.00325224
14.5607	0.00337219
14.5678	0.00354344
14.5795	0.00366505
14.589	0.00386208
14.5957	0.00398291
14.6027	0.00418101
14.6098	0.00436542
14.6216	0.00458237
14.6285	0.00476734
14.6379	0.00495928
14.6448	0.00517754
14.6521	0.00537561
14.6638	0.00558292
14.6709	0.00585366
14.6801	0.00610051
14.6869	0.00635355
14.6937	0.00663027
14.7009	0.00689828
14.7129	0.00707802
14.722	0.00739751
14.729	0.00774323
14.7362	0.00800561
14.7431	0.00832593
14.7547	0.00861405
14.7618	0.0089845
14.7712	0.00936423
14.7782	0.00969311
14.7853	0.0101547
14.7969	0.0104587
14.8038	0.0108231
14.8129	0.0112716
14.8201	0.0117235
14.8271	0.0121208
14.834	0.0125591
14.8458	0.012955
14.855	0.0133436
14.8618	0.01387
14.8687	0.0143463
14.8757	0.0148225
14.8877	0.0152958
14.8969	0.0157281
14.9039	0.0162094
14.9108	0.016774
14.9179	0.0172317
14.9297	0.0177812
14.9367	0.018289
14.9457	0.0187509
14.9529	0.0193319
14.9596	0.0198881
14.9717	0.0203972
14.9786	0.0209528
14.9878	0.0215371
14.9946	0.02203
15.002	0.0226369
15.0091	0.0231903
15.016	0.0237414
15.0188	0.0242739
15.0229	0.02476
15.0292	0.0251662
15.0373	0.02566
15.0565	0.0261583
15.0723	0.0267341
15.084	0.0274
15.0953	0.0280996
15.1059	0.028767
15.1226	0.0295473
15.1313	0.0302672
15.1425	0.0310526
15.1496	0.0317645
15.1567	0.0324883
15.1683	0.0331787
15.1739	0.0338
15.1809	0.0344156
15.1858	0.0350196
15.1906	0.0355594
15.1993	0.0360961
15.2062	0.0366119
15.2169	0.0370942
15.224	0.0376663
15.2299	0.0381874
15.2348	0.0387336
15.2422	0.03923
15.2482	0.0397599
15.2529	0.040158
15.2582	0.0405891
15.2641	0.0410064
15.2737	0.0414744
15.2797	0.0419113
15.2867	0.0423118
15.2919	0.0427613
15.2967	0.0431907
15.3053	0.0435742
15.311	0.0440002
15.3185	0.044416
15.3248	0.0448027
15.3312	0.0452141
15.3302	0.0455848
15.3299	0.0459828
15.3333	0.0461912
15.3379	0.0464711
15.343	0.0467128
15.3489	0.0469967
15.3637	0.0473243
15.3779	0.0476905
15.3929	0.0481465
15.4098	0.048643
15.4253	0.0492009
15.4484	0.0498145
15.4637	0.0505251
15.4736	0.0512116
15.4822	0.0518582
15.4899	0.0524821
15.501	0.0530275
15.5071	0.0535973
15.515	0.0541379
15.5205	0.0545913
15.5251	0.0550505
15.5334	0.0554683
15.5408	0.0558628
15.5494	0.0562666
15.5552	0.0566887
15.5604	0.0570678
15.5653	0.0574561
15.5742	0.0578345
15.5903	0.0581443
15.6072	0.0585537
15.6271	0.0590112
15.6464	0.0596149
15.6744	0.0602346
15.6919	0.0608708
15.7036	0.0615197
15.7138	0.062134
15.7237	0.0627303
15.7423	0.0633151
15.7531	0.063899
15.7672	0.0644099
15.7774	0.0649342
15.788	0.0654577
15.8043	0.0659168
15.8154	0.0664533
15.8303	0.0669701
15.8402	0.0674319
15.8488	0.0679306
15.8562	0.0683874
15.8668	0.0688297
15.8735	0.0692701
15.8777	0.0696266
15.8813	0.0699629
15.8841	0.0702596
15.888	0.0705527
15.8912	0.0708286
15.893	0.0710728
15.8944	0.0712547
15.8957	0.0714961
15.8988	0.0716582
15.9005	0.0718461
15.9031	0.0719943
15.904	0.072124
15.9059	0.07227
15.9099	0.0724026
15.9126	0.072528
15.9173	0.0726646
15.9209	0.0727982
15.9246	0.0728921
15.9282	0.0730597
15.935	0.073174
15.9412	0.0733451
15.9468	0.0735223
15.9524	0.0736484
15.9585	0.0737995
15.9684	0.0740072
15.9741	0.0741952
15.9827	0.0743512
15.9896	0.0745759
15.9965	0.0747743
16.0067	0.0750275
16.0147	0.07521
16.0212	0.0754404
16.0279	0.0756501
16.0342	0.0758644
16.0457	0.0761057
16.0524	0.0763184
16.06	0.0765583
16.0656	0.0767578
16.0716	0.0770067
16.0777	0.0772414
16.0888	0.0774258
16.0988	0.0776568
16.1053	0.0778868
16.1127	0.0780934
16.1198	0.0783501
16.1319	0.078594
16.1399	0.0788555
16.1499	0.0790813
16.1565	0.0793174
16.1644	0.0795311
16.1769	0.0797989
16.1859	0.0800631
16.1923	0.0803125
16.1991	0.0805715
16.2053	0.0807785
16.2151	0.0809839
16.2214	0.0812378
16.2296	0.0814645
16.2369	0.0816881
16.2435	0.0818901
16.2507	0.082111
16.2615	0.0823533
16.2715	0.082527
16.2786	0.0827713
16.2859	0.0829959
16.2926	0.083249
16.3053	0.0834709
16.3124	0.0836885
16.3216	0.0839359
16.3296	0.0841243
16.3369	0.0843548
16.3496	0.0845928
16.361	0.084851
16.3694	0.0850798
16.3771	0.0852806
16.3844	0.0855124
16.3974	0.085769
16.4052	0.086007
16.4149	0.0862493
16.4226	0.0864797
16.4336	0.0867144
16.4601	0.0869077
16.4772	0.0872756
16.4965	0.0875369
16.5096	0.0878626
16.5226	0.0881925
16.5401	0.0885472
16.5676	0.0888991
16.5823	0.0892662
16.6035	0.089612
16.6215	0.0900117
16.6403	0.0904138
16.6707	0.0908161
16.6922	0.0912292
16.7066	0.0916365
16.7194	0.0920685
16.7309	0.0924715
16.7465	0.0928677
16.7542	0.0932237
16.7629	0.0935607
16.7685	0.0938388
16.7728	0.0941588
16.7788	0.0943884
16.7816	0.094651
16.7852	0.0948446
16.7875	0.0950659
16.7894	0.0952436
16.7912	0.095423
16.7937	0.0955534
16.7963	0.095694
16.798	0.0958329
16.7999	0.0959574
16.8014	0.0960478
16.8049	0.0961633
16.8072	0.0962467
16.8105	0.0963507
16.8131	0.0964562
16.8159	0.0965689
16.821	0.0966541
16.8242	0.0967056
16.8289	0.096824
16.8328	0.096906
16.8367	0.0969727
16.8412	0.0970842
16.8483	0.0971876
16.8544	0.0972729
16.8594	0.0973894
16.8643	0.0975278
16.8693	0.0975709
16.8782	0.0976896
16.8857	0.097823
16.8913	0.0979312
16.8971	0.098052
16.903	0.0981677
16.913	0.0982805
16.9191	0.0984406
16.9271	0.0985474
16.9335	0.098694
16.94	0.0988208
16.9509	0.0989748
16.9574	0.0990855
16.9663	0.099249
16.9728	0.0993955
16.9797	0.099566
16.9864	0.0996988
16.9978	0.0998893
17.007	0.100013
17.0138	0.100171
17.0209	0.100347
17.0276	0.100497
17.0391	0.10063
17.1853	0.100817
17.2317	0.101261
17.2275	0.101882
17.2183	0.102405
17.2014	0.102818
17.1929	0.103119
17.2023	0.103356
17.2331	0.103572
17.26	0.103833
17.2838	0.104126
17.3006	0.104467
17.2911	0.104784
17.2743	0.105076
17.2593	0.105245
17.2462	0.105362
17.2284	0.105385
17.2188	0.105445
17.2135	0.10543
17.2102	0.105391
17.2082	0.105339
17.2088	0.105418
17.2104	0.105351
17.2145	0.105353
17.2185	0.105334
17.2233	0.105383
17.2329	0.105475
17.2397	0.105541
17.2484	0.105566
17.2551	0.105623
17.2625	0.105777
17.2699	0.105891
17.2827	0.105949
17.2931	0.106127
17.3015	0.106208
17.3089	0.106342
17.3095	0.106478
17.3116	0.106597
17.2935	0.106698
17.2774	0.106725
17.2876	0.106708
17.3102	0.1068
17.3901	0.106886
17.4515	0.10718
17.4768	0.107553
17.4916	0.107961
17.5047	0.108335
17.5262	0.108692
17.5381	0.109009
17.5539	0.109412
17.5662	0.109736
17.5786	0.110079
17.5997	0.110369
17.6123	0.110611
17.6294	0.110951
17.6424	0.111282
17.6557	0.111623
17.6695	0.111768
17.6927	0.112116
17.7104	0.112455
17.7241	0.112749
17.738	0.113024
17.752	0.113353
17.7756	0.113687
17.7896	0.113986
17.8076	0.11428
17.8217	0.114605
17.836	0.114884
17.86	0.115234
17.8741	0.115549
17.8928	0.115847
17.9071	0.116139
17.9211	0.116467
17.9448	0.116784
17.9586	0.117048
17.9772	0.117384
17.992	0.117696
18.0059	0.117938
18.0204	0.118265
18.0437	0.11854
18.061	0.118894
18.075	0.1192
18.0892	0.119533
18.1032	0.119866
18.1271	0.120098
18.1454	0.120467
18.1595	0.120738
18.1736	0.121035
18.1879	0.121367
18.2119	0.121693
18.2259	0.122058
18.2441	0.122302
18.2584	0.122582
18.2722	0.122864
18.2963	0.12323
18.3103	0.123539
18.3282	0.123906
18.342	0.124152
18.3559	0.124371
18.3699	0.12476
18.3938	0.125086
18.4116	0.125379
18.4257	0.125703
18.4398	0.126036
18.4541	0.126306
18.4781	0.126571
18.4921	0.12689
18.5104	0.127235
18.5247	0.127491
18.5385	0.127807
18.5624	0.128059
18.5762	0.128441
18.5945	0.128691
18.6083	0.12903
18.6222	0.129306
18.6459	0.12961
18.6599	0.129933
18.6783	0.130197
18.6923	0.130508
18.7063	0.130795
18.7202	0.131169
18.7441	0.131415
18.762	0.131744
18.7762	0.132051
18.79	0.132265
18.8043	0.132608
18.8284	0.132931
18.8467	0.133249
18.8606	0.133588
18.8744	0.133863
18.8886	0.13407
18.9124	0.13451
18.9266	0.134784
18.9446	0.135055
18.9586	0.135355
18.9728	0.135637
18.986	0.135988
19.0101	0.136263
19.0284	0.136539
19.0425	0.136894
19.0566	0.137117
19.0707	0.137467
19.0941	0.137786
19.1126	0.1381
19.1266	0.138382
19.1409	0.138667
19.1545	0.138962
19.1781	0.139312
19.1921	0.139594
19.2099	0.139893
19.224	0.140203
19.2383	0.140485
19.2624	0.140799
19.2764	0.141109
19.2947	0.141445
19.3086	0.141742
19.3229	0.142049
19.3467	0.142312
19.3608	0.14265
19.3789	0.142948
19.3929	0.143253
19.4069	0.143531
19.4206	0.143873
19.4443	0.144158
19.4586	0.144462
19.4768	0.144779
19.4911	0.145087
19.5052	0.145402
19.5282	0.14571
19.5421	0.14602
19.5602	0.146336
19.5739	0.146663
19.5882	0.146967
19.6125	0.147266
19.6265	0.147581
19.6449	0.14791
19.6586	0.148192
19.6726	0.148522
19.6866	0.148867
19.7103	0.149182
19.7285	0.149488
19.7422	0.149809
19.7567	0.150125
19.771	0.150432
19.7947	0.150714
19.8129	0.151053
19.8265	0.151407
19.8405	0.151724
19.8546	0.152007
19.8784	0.152369
19.8923	0.152673
19.9106	0.152987
19.9245	0.153416
19.9383	0.153607
19.9625	0.153919
19.9764	0.154309
19.9949	0.154586
20.009	0.154926
20.0232	0.155237
20.0471	0.155549
20.0613	0.155877
20.0791	0.156185
20.0931	0.156521
20.1067	0.156836
20.1208	0.157163
20.1443	0.157463
20.163	0.157776
20.177	0.158105
20.1908	0.158365
20.2054	0.158692
20.2286	0.159017
20.2423	0.159327
20.2603	0.159615
20.2743	0.159931
20.2893	0.16032
20.3124	0.160573
20.3264	0.160915
20.3445	0.16122
20.3587	0.161532
20.3725	0.161852
20.3871	0.162175
20.4108	0.162506
20.429	0.162867
20.443	0.16315
20.457	0.163512
20.4709	0.163863
20.4947	0.164185
20.5086	0.164581
20.5266	0.164937
20.5407	0.165364
20.5546	0.165762
20.5784	0.166159
20.5922	0.166596
20.6109	0.167043
20.6248	0.167543
20.6388	0.167982
20.6531	0.168537
20.677	0.169002
20.6952	0.169562
20.7091	0.17008
20.7234	0.170631
20.737	0.171196
20.7608	0.171731
20.7791	0.172297
20.793	0.172872
20.8067	0.173384
20.8207	0.173944
20.8446	0.174502
20.863	0.174982
20.8766	0.175526
20.8909	0.17609
20.905	0.176639
20.9287	0.177108
20.9431	0.177651
20.9611	0.178144
20.9751	0.178625
20.989	0.179175
21.0127	0.179626
21.0265	0.180105
21.0448	0.180587
21.0588	0.181056
21.0727	0.181536
21.0867	0.182033
21.1104	0.182451
21.1288	0.182883
21.1429	0.183347
21.157	0.183807
21.1711	0.184224
21.195	0.184671
21.2133	0.185097
21.2275	0.185519
21.2413	0.185976
21.2555	0.186366
21.2793	0.186768
21.293	0.187184
21.3113	0.187582
21.3253	0.188002
21.3389	0.188397
21.3623	0.188789
21.3767	0.189185
21.3946	0.189564
21.4086	0.189941
21.4229	0.190344
21.4368	0.190733
21.4609	0.191119
21.4788	0.1915
21.4934	0.191859
21.5075	0.192218
21.5214	0.192617
21.5454	0.192985
21.5636	0.193345
21.5772	0.193709
21.5909	0.194071
21.6042	0.194442
21.6284	0.194813
21.6425	0.195149
21.6609	0.195538
21.675	0.195867
21.6895	0.196225
21.7035	0.196559
21.7274	0.196902
21.7455	0.1973
21.7591	0.197596
21.7731	0.197943
21.7878	0.19828
21.8116	0.198642
21.8298	0.198988
21.8435	0.19932
21.8573	0.199659
21.8713	0.200004
21.8951	0.200343
21.913	0.200677
21.9272	0.200998
21.941	0.201321
21.9551	0.201642
21.9791	0.201983
21.9936	0.202311
22.0115	0.202645
22.0254	0.202955
22.0393	0.203265
22.0627	0.203584
22.0771	0.203921
22.0952	0.204251
22.1093	0.204612
22.1232	0.204904
22.1374	0.205204
22.1612	0.205543
22.1794	0.205862
22.1932	0.206172
22.2071	0.206477
22.2209	0.206804
22.2447	0.207111
22.2629	0.207427
[truncated: 5,838 more rows]

## Sheet: Fig.5d
X(um)	Y(um)	intensity-contacts	intensity-H3S	intensity-Sulfur	intensity-HxS
0	0	27.1317	23.1104	21.706	35.6138
2	0	18.7729	22.128	21.1416	30.2606
4	0	24.3757	21.1194	32.3874	30.0503
6	0	23.1019	21.7746	23.0158	31.1812
8	0	20.6822	16.6267	27.5636	32.6605
10	0	24.6518	20.5233	29.4928	33.0436
12	0	16.0038	19.6982	29.7231	31.8337
14	0	26.4785	19.6984	35.1623	32.9006
16	0	23.2409	21.7017	26.7742	33.5178
18	0	24.5405	25.3656	25.685	33.6851
20	0	25.8763	15.7292	29.1998	32.4325
22	0	21.8434	17.2725	18.028	35.0056
24	0	28.1141	12.2854	21.9145	32.0675
26	0	26.506	16.4239	25.3018	27.6026
28	0	20.607	18.4826	31.2755	28.0745
30	0	22.0707	21.1295	31.4165	29.7566
32	0	19.2892	22.2436	30.5275	31.4197
34	0	20.8979	20.9337	32.667	35.5717
36	0	22.7635	21.9471	30.1418	30.8829
38	0	24.1382	21.5881	29.5402	29.2244
0	2	20.1061	21.4994	22.232	36.7096
2	2	18.5733	22.8057	24.5844	34.4035
4	2	20.5253	23.5255	22.6384	36.1717
6	2	22.9648	21.4778	29.8111	39.1987
8	2	22.4456	21.0592	23.6385	41.5342
10	2	21.023	22.3325	41.0399	33.0944
12	2	23.7531	18.207	28.9112	34.2339
14	2	26.115	24.6472	37.6545	31.8534
16	2	19.5191	21.1832	36.4038	32.6681
18	2	18.2178	20.7699	33.7737	32.5067
20	2	21.6951	15.574	23.1311	35.4063
22	2	21.8087	12.3311	19.8828	31.2164
24	2	25.2017	18.4338	29.7327	30.4693
26	2	19.0105	13.823	28.8366	32.5061
28	2	20.9194	17.5308	30.5997	29.3816
30	2	21.8952	15.8555	33.847	30.4614
32	2	19.4418	20.2502	30.7455	32.7199
34	2	18.9054	11.8423	33.3245	29.5791
36	2	24.4035	22.3108	32.6635	29.054
38	2	26.7974	16.4103	28.1939	30.2188
0	4	22.3936	21.4494	22.489	39.9796
2	4	21.9973	19.9787	21.9522	38.5172
4	4	23.6885	21.3995	26.9544	38.9565
6	4	19.7056	19.862	28.0905	38.1228
8	4	22.005	22.7609	29.8022	31.9871
10	4	19.5226	27.2955	53.1649	34.7166
12	4	23.306	19.9986	99.5711	29.36
14	4	23.2215	18.8547	69.6169	31.4362
16	4	21.6249	19.6167	55.5682	34.7115
18	4	16.5454	15.317	49.0171	26.8986
20	4	22.2375	12.8096	24.1381	28.5631
22	4	24.878	12.7035	28.5749	35.3864
24	4	23.4921	10.685	21.3765	33.1027
26	4	26.6672	16.1458	29.8865	35.9936
28	4	20.4396	18.3828	32.7096	29.1005
30	4	21.3377	18.2923	30.6614	25.0064
32	4	15.024	13.8454	35.3635	27.3706
34	4	20.2374	20.2967	31.2552	31.1929
36	4	22.6162	17.3677	29.0545	30.0166
38	4	40.6496	28.3382	32.3724	38.4614
0	6	20.7082	19.1004	25.5166	30.578
2	6	22.4246	28.7342	25.7809	36.2181
4	6	30.2461	23.2264	23.6167	39.9453
6	6	21.4087	19.0202	26.4053	35.7691
8	6	20.1322	19.0767	49.0292	33.945
10	6	23.4426	18.9916	90.8546	33.1398
12	6	20.1086	17.2709	106.911	33.6759
14	6	16.2102	16.1299	140.38	31.8689
16	6	20.2253	59.5438	37.4746	29.4758
18	6	25.6295	242.765	32.1259	32.3364
20	6	18.4163	269.094	29.1488	25.8202
22	6	19.914	24.5439	29.5559	30.2007
24	6	21.4953	23.3934	32.3339	33.3837
26	6	18.7752	20.8987	29.7948	31.9091
28	6	19.6811	16.9403	31.9514	30.554
30	6	24.4546	16.6888	31.007	32.8453
32	6	19.6416	16.77	30.9044	32.6887
34	6	24.3041	16.6786	30.4797	31.2453
36	6	26.4573	16.7726	30.8256	33.5431
38	6	44.4293	23.6596	30.4292	37.5848
0	8	24.8204	19.98	24.9495	39.0577
2	8	16.5513	19.5981	23.2561	33.2778
4	8	21.0295	23.2454	27.4107	36.6502
6	8	24.3399	19.2182	27.2195	36.0029
8	8	26.3521	19.9745	85.2189	36.2097
10	8	22.0881	17.0689	103.786	35.5248
12	8	21.0965	20.5167	108.951	36.3492
14	8	22.9874	55.7586	64.8784	34.8131
16	8	27.2494	165.224	35.0552	31.2978
18	8	23.232	92.9717	32.5123	34.0074
20	8	17.6852	47.5741	33.3083	30.6252
22	8	23.8611	90.1043	33.1183	30.3683
24	8	24.8046	45.8106	33.1409	33.238
26	8	24.1226	21.2996	31.2506	31.1094
28	8	20.8449	17.5234	29.7688	30.4888
30	8	25.488	15.6121	31.1254	30.1631
32	8	21.6483	14.5006	34.7254	30.7792
34	8	42.3614	18.4076	29.3252	38.3752
36	8	35.1953	23.7816	30.6729	38.9572
38	8	28.7794	18.2997	30.7042	35.524
0	10	27.6458	22.4548	22.1192	38.3834
2	10	27.4288	22.0861	22.2728	39.3451
4	10	23.0474	19.51	25.1089	34.4745
6	10	26.1188	22.6959	27.3937	35.3968
8	10	24.2096	22.3281	54.2025	34.5567
10	10	22.7249	26.0541	82.8092	37.351
12	10	20.9737	69.6838	56.2909	29.4617
14	10	18.227	97.7222	39.0975	38.9107
16	10	26.8939	121.879	39.8132	35.969
18	10	25.6088	171.634	35.5736	33.6735
20	10	21.7233	54.4501	34.6915	30.358
22	10	14.8112	85.9122	29.5724	44.8623
24	10	22.6913	28.7448	27.9133	45.429
26	10	22.6916	23.7527	28.5787	54.3771
28	10	23.6819	19.1106	29.9249	31.5411
30	10	22.1186	17.3845	30.8236	30.8405
32	10	51.7457	17.067	25.8163	38.4369
34	10	33.9537	15.7331	35.0502	33.5026
36	10	30.1398	18.1195	33.2412	33.6866
38	10	28.6239	15.4227	34.0662	36.3975
0	12	18.4974	20.7036	23.6305	31.0156
2	12	23.4316	19.7273	20.1906	34.7654
4	12	21.607	25.6273	22.4589	38.1742
6	12	18.82	22.8052	21.5903	32.3796
8	12	20.8851	37.3708	28.251	36.5002
10	12	20	80.5692	41.1566	31.591
12	12	20.4296	106.041	67.6155	35.1214
14	12	20.4752	161.599	40.7085	85.9065
16	12	20.1201	175.367	65.3174	32.0194
18	12	22.1353	128.411	33.1405	35.3316
20	12	22.0471	182.728	39.772	30.7284
22	12	21.3402	357.824	32.0778	32.1418
24	12	20.1495	126.207	32.6645	54.5618
26	12	32.9278	28.5703	21.5022	153.009
28	12	35.403	40.4717	27.0789	96.6411
30	12	47.239	14.9837	32.3896	52.4847
32	12	23.5498	15.1865	28.4612	37.0116
34	12	23.3416	15.0438	34.0305	33.6207
36	12	24.1367	17.177	28.229	31.4276
38	12	22.8643	24.1538	33.0494	35.4322
0	14	35.4045	25.7694	18.626	40.9885
2	14	28.1982	19.5175	21.896	39.0658
4	14	22.3009	25.3639	25.0136	33.1489
6	14	31.7015	20.1021	23.6019	34.7253
8	14	24.0078	24.2647	26.9203	31.8791
10	14	16.9972	71.6529	28.5459	34.4064
12	14	26.583	136.79	44.3158	65.3432
14	14	24.5888	235.464	55.6694	36.2031
16	14	26.1996	236.764	61.6993	29.9378
18	14	18.1646	216.007	34.9103	33.0227
20	14	23.5046	69.9685	25.4739	46.7984
22	14	22.8759	92.3382	33.1922	39.702
24	14	45.2589	66.766	34.7933	159.442
26	14	35.9813	23.5343	24.2901	311.742
28	14	24.3016	19.874	29.7837	59.983
30	14	23.7418	26.4684	32.5823	43.1468
32	14	27.0148	15.9997	31.3427	35.4497
34	14	23.1688	20.5562	32.7339	33.6112
36	14	30.0651	20.5923	34.8938	33.6785
38	14	19.8732	17.3162	32.6531	30.1599
0	16	33.2409	20.545	16.765	41.6502
2	16	35.3839	28.3732	22.281	37.1513
4	16	38.9373	18.5421	17.1534	60.3543
6	16	31.4091	16.0397	12.5775	93.4136
8	16	33.1757	13.6832	16.4574	226.812
10	16	85.9277	28.0055	26.7796	266.659
12	16	25.5665	60.3181	21.9635	142.599
14	16	24.5779	133.858	28.694	48.9957
16	16	26.2951	216.345	54.7763	36.3668
18	16	21.454	246.083	38.232	32.5682
20	16	27.281	110.998	33.2526	94.2956
22	16	41.7812	50.9796	26.0367	63.2215
24	16	35.5366	37.2359	27.6883	68.7599
26	16	20.4238	31.2881	30.9515	65.4251
28	16	23.7567	20.1289	30.2557	38.9442
30	16	27.2378	22.982	31.0008	35.1079
32	16	27.1003	15.6666	31.4436	37.8184
34	16	21.8304	23.882	29.8885	29.1819
36	16	23.8065	13.9973	29.4922	30.7731
38	16	26.0344	15.533	35.9324	35.5175
0	18	21.3561	19.766	14.8279	29.9547
2	18	19.8603	12.7719	13.1083	33.0324
4	18	19.9028	16.4858	18.6025	36.088
6	18	26.2695	19.1899	12.5072	37.1163
8	18	27.9604	16.7868	20.9731	60.7621
10	18	31.7008	28.8093	16.2573	213.121
12	18	32.1135	48.5249	14.6434	353.666
14	18	18.2063	104.406	27.664	40.5157
16	18	21.2876	271.254	37.8003	37.855
18	18	23.1711	274.725	50.234	36.5879
20	18	18.5923	79.8955	26.3041	98.989
22	18	21.285	92.1838	29.8968	119.091
24	18	25.8725	64.6438	27.2783	42.8441
26	18	24.6799	27.506	28.3493	39.2326
28	18	25.2488	25.6251	27.5459	35.2244
30	18	20.5831	20.6285	32.209	37.2096
32	18	25.3289	16.1241	32.363	33.8359
34	18	25.9625	15.7168	29.9447	33.2022
36	18	24.8209	16.3607	27.816	30.6986
38	18	24.554	13.9953	28.8108	29.2818
0	20	22.7912	23.5521	19.227	33.9021
2	20	26.0516	19.1874	7.95856	29.0506
4	20	18.2438	9.26817	10.3869	32.9152
6	20	19.7513	16.0904	8.65871	33.3225
8	20	23.5722	9.80383	11.5921	37.9793
10	20	24.6226	24.6765	12.0983	175.095
12	20	18.5091	45.7927	24.1836	58.4443
14	20	24.0989	106.123	24.0043	52.0012
16	20	24.403	298.303	30.243	34.4038
18	20	25.4347	242.977	43.8528	43.0704
20	20	21.026	72.6193	23.0514	431.686
22	20	23.4394	78.5648	31.9034	116.392
24	20	21.7816	35.3744	27.8967	41.6199
26	20	24.5906	33.0028	29.9442	41.5344
28	20	22.0317	19.5918	35.5038	33.222
30	20	27.0774	20.4942	29.3629	33.3985
32	20	21.4997	16.4213	33.9298	30.7263
34	20	23.8347	23.2025	28.7846	35.1397
36	20	22.8906	21.6358	30.3491	32.383
38	20	20.9875	19.9121	31.8449	31.682
0	22	26.0075	14.555	22.2754	32.8272
2	22	24.8642	8.45424	23.3102	31.5497
4	22	23.9859	8.97044	10.6879	33.618
6	22	23.6559	3.46067	9.17258	33.3238
8	22	21.1141	15.1957	8.5605	38.558
10	22	28.7451	81.6785	8.30334	212.79
12	22	20.7289	120.471	21.1319	89.842
14	22	23.4902	225.273	23.9977	51.6651
16	22	24.9918	282.411	32.703	40.5359
18	22	20.8546	205.745	32.557	58.7011
20	22	20.1894	77.151	26.9575	131.313
22	22	27.4223	59.9047	26.2585	93.7599
24	22	22.6046	35.9621	29.826	41.726
26	22	23.0919	21.9876	28.3127	37.0743
28	22	21.7913	21.3945	30.058	33.9123
30	22	21.385	18.5101	27.7136	35.4753
32	22	19.2422	19.312	29.5517	31.0144
34	22	20.419	17.6263	29.7587	32.2924
36	22	28.3489	22.2149	28.8774	37.4722
38	22	21.686	20.7931	30.5078	32.5343
0	24	21.2102	23.7282	24.7403	30.219
2	24	18.4757	20.2939	14.1908	34.2283
4	24	24.4144	10.444	9.33503	31.8422
6	24	21.5716	7.31268	8.98005	31.2134
8	24	20.4399	8.58872	9.36962	38.0211
10	24	25.0579	13.799	15.5674	55.0078
12	24	20.3019	53.7549	23.9118	65.295
14	24	22.6229	49.8154	22.5264	48.8692
16	24	19.0491	79.8172	22.7498	49.3168
18	24	15.891	46.4971	29.1428	75.6044
20	24	21.9739	43.2613	24.6407	82.4481
22	24	26.378	34.5125	26.8969	132.684
24	24	21.7226	15.6668	24.6737	287.645
26	24	21.7002	22.8265	25.9348	46.5159
28	24	27.3669	23.1618	30.3295	44.3525
30	24	21.4262	16.8138	26.38	36.9128
32	24	16.7941	23.7697	28.827	36.0275
34	24	20.8876	17.9694	28.252	33.3234
36	24	21.9681	16.1496	27.9327	35.4588
38	24	23.2569	21.2548	25.3445	29.2452
0	26	15.0937	22.3347	20.808	31.1376
2	26	23.2861	16.8059	12.6735	33.4227
4	26	19.8614	6.13282	5.63892	29.0635
6	26	16.6264	6.82854	12.0253	30.8658
8	26	20.5063	7.82513	7.48137	35.3691
10	26	27.1807	19.3274	18.7064	39.6347
12	26	32.9427	29.7836	34.0436	144.611
14	26	63.4281	36.5161	25.9907	112.54
16	26	20.046	29.2504	20.7966	126.766
18	26	19.2448	40.0698	21.632	94.3328
20	26	23.7324	34.2673	22.3497	54.7087
22	26	20.1618	34.3938	25.9781	52.3164
24	26	31.9121	16.8204	28.4251	49.129
26	26	48.2289	16.8012	24.6351	43.7648
28	26	51.9731	13.5769	23.5179	42.7608
30	26	32.6968	20.2092	26.7168	35.4586
32	26	21.1139	21.4292	29.418	39.042
34	26	20.5143	21.1851	26.5993	34.9325
36	26	19.8377	17.8908	24.9641	28.7694
38	26	20.7137	23.2595	20.6204	32.8925
0	28	24.9106	24.0561	17.1598	28.3481
2	28	21.1818	18.5441	19.0924	30.5583
4	28	27.6659	18.2981	21.1963	36.0068
6	28	17.6116	17.3442	16.7197	30.021
8	28	26.4298	20.4289	21.5332	35.9578
10	28	32.8236	13.1145	20.6309	383.588
12	28	33.8467	20.4892	16.9468	110.024
14	28	17.4444	22.9121	23.5044	198.531
16	28	20.1072	24.9194	21.4881	54.1359
18	28	18.2485	24.9041	25.2648	59.6781
20	28	22.8925	22.6264	22.0882	44.9809
22	28	22.1167	21.9808	26.0864	38.0492
24	28	20.2685	19.9844	26.3203	34.5359
26	28	24.8839	21.0451	28.463	35.7979
28	28	25.9951	21.1778	28.3712	34.1572
30	28	39.7517	16.299	21.0466	40.3906
32	28	35.8638	29.5035	21.6731	31.854
34	28	36.363	28.6504	18.0312	36.5175
36	28	29.3782	20.2879	22.6834	34.5983
38	28	29.398	20.3409	25.3612	35.3195
0	30	21.8036	22.1404	22.8695	36.5811
2	30	23.5375	23.2703	24.7921	31.3183
4	30	18.6278	20.0951	22.6057	31.3898
6	30	20.5825	18.7683	20.2212	35.3385
8	30	43.8541	22.267	19.5965	41.6094
10	30	22.8286	21.2339	20.7105	44.1072
12	30	24.3065	21.7217	26.3306	38.6209
14	30	29.2799	26.4056	23.3162	40.7648
16	30	20.2842	24.6191	22.6931	39.9103
18	30	24.483	24.9285	24.6623	40.7673
20	30	19.4037	28.7774	28.0869	32.5866
22	30	22.2858	17.5174	27.2891	31.5775
24	30	25.7912	24.6291	24.7879	39.8718
26	30	21.4722	26.3586	28.5712	33.5651
28	30	21.7253	15.9282	27.3688	28.4749
30	30	26.3717	16.9881	22.8857	34.5248
32	30	23.1092	26.4747	23.9431	33.4599
34	30	25.4568	19.1412	21.9141	31.9432
36	30	33.8521	23.6511	13.8399	37.5986
38	30	36.2803	15.3178	9.70397	35.9679
0	32	21.601	21.7304	23.2099	32.7333
2	32	22.4586	24.3882	21.1715	36.629
4	32	24.8035	16.6226	21.2169	33.1883
6	32	35.9679	24.7737	16.414	33.9231
8	32	33.3165	22.1945	22.7653	38.147
10	32	24.9466	19.8726	22.9038	36.3634
12	32	23.606	19.1581	22.1542	32.9766
14	32	20.8185	22.2334	21.237	38.5703
16	32	23.5924	22.7451	24.008	35.6014
18	32	19.6615	24.4902	22.5874	37.5909
20	32	23.3323	22.7323	26.0694	37.4264
22	32	20.6344	20.3978	28.9078	36.0094
24	32	18.2977	20.2848	26.1519	31.1454
26	32	20.753	23.654	22.3977	28.187
28	32	25.8259	18.5655	25.1033	33.4607
30	32	19.2865	18.4034	29.7256	30.1768
32	32	31.2784	20.0654	22.892	36.0036
34	32	20.1144	19.4608	25.4097	29.5326
36	32	20.2676	17.9293	18.5097	32.4265
38	32	28.7765	16.2264	10.964	31.3547
0	34	22.6455	21.0071	23.715	33.5494
2	34	33.0099	22.5182	18.9282	32.778
4	34	40.507	22.8872	17.6138	38.4591
6	34	21.9729	22.2462	25.6036	32.2016
8	34	25.1851	18.8154	21.0632	34.1695
10	34	18.733	18.9844	19.8348	31.0011
12	34	16.3856	17.4238	24.7403	33.0207
14	34	21.6905	19.8951	23.202	31.0931
16	34	21.7168	21.7419	22.6384	37.9237
18	34	28.8019	23.5658	23.631	34.3657
20	34	23.1994	24.6356	19.3602	28.6834
22	34	23.2096	24.1951	21.6722	34.2918
24	34	20.1674	22.5823	24.7913	34.3197
26	34	22.9967	22.3529	20.6098	31.1722
28	34	20.3388	17.3083	26.282	31.4344
30	34	19.8064	20.2267	25.9125	30.5008
32	34	21.1627	17.8605	24.4509	34.4983
34	34	28.2978	23.3827	21.0998	34.1118
36	34	20.0353	21.534	18.8568	33.5478
38	34	22.9547	19.0763	16.2757	33.886
0	36	31.6661	26.9342	21.1451	35.472
2	36	36.0693	25.3061	17.0672	36.7593
4	36	25.8078	17.3239	17.9845	32.8971
6	36	22.4108	18.9808	20.7621	32.2661
8	36	21.6586	19.2109	21.5989	30.1835
10	36	20.1851	23.987	22.9421	34.4256
12	36	22.2774	23.6477	23.4301	29.7289
14	36	23.716	22.0698	25.4816	34.7521
16	36	20.5749	21.5734	20.8649	29.0362
18	36	23.6005	20.4825	20.9158	30.9451
20	36	16.8194	22.2162	19.4864	35.9834
22	36	22.3231	22.2757	23.0065	29.1553
24	36	21.4162	18.5987	23.3931	36.7563
26	36	19.7598	22.5733	25.986	34.742
28	36	16.6243	20.4089	26.4515	34.167
30	36	22.947	20.9237	22.0812	33.8631
32	36	24.0686	23.5194	22.9025	30.7083
34	36	25.1705	26.3402	22.6384	32.1795
36	36	20.3624	17.7621	21.664	27.7234
38	36	27.2687	18.407	20.8613	31.4225
0	38	33.4741	61.6201	19.4455	36.7402
2	38	22.2459	17.4577	19.1087	31.7446
4	38	26.2514	22.7423	22.1123	33.2762
6	38	19.0015	21.5817	20.814	31.5026
8	38	27.3228	22.9778	19.9855	32.9085
10	38	23.3578	25.3084	22.167	30.904
12	38	23.3789	22.5676	23.703	35.9907
14	38	21.8232	18.7651	20.8682	29.7581
16	38	22.464	18.1699	26.0041	30.7487
18	38	23.4778	21.1195	19.9639	38.02
20	38	20.6689	25.837	23.549	41.052
22	38	18.5203	25.2313	24.1809	42.0853
24	38	26.5307	20.0904	20.279	32.8093
26	38	21.3214	23.5874	20.885	31.0194
28	38	26.2681	20.1633	23.7958	30.8703
30	38	20.5081	20.285	25.2466	32.9738
32	38	20.9074	23.1217	21.9478	33.4571
34	38	22.27	21.2109	21.0876	30.7267
36	38	23.0717	21.532	20.2597	32.7027
38	38	22.8707	21.7289	21.896	33.9454

## Sheet: Fig.5e
2theta(degree)	intensity of diffraction	intensity of refinement	difference	2theta-model(degree)	intensity
5.00092	0.195543	0	-3.23106	9.97317	-1
5.00997	0.282515	0	-3.14409	14.1221	-1
5.01901	0.275907	0	-3.1507	17.3181	-1
5.02806	-0.121196	0	-3.5478	20.0229	-1
5.03711	-0.0285901	0	-3.45519
5.04615	-0.0235998	0	-3.4502
5.0552	-0.00520295	0	-3.43181
5.06424	0.165525	0	-3.26108
5.07329	0.339307	0	-3.0873
5.08234	0.264691	0	-3.16191
5.09138	0.109003	0	-3.3176
5.10043	0.032575	0	-3.39403
5.10947	0.209926	0	-3.21668
5.11852	0.333817	0	-3.09279
5.12757	0.563762	0	-2.86284
5.13661	0.591153	0	-2.83545
5.14566	0.508741	0	-2.91786
5.1547	0.533493	0	-2.89311
5.16375	0.610048	0	-2.81656
5.1728	0.693494	0	-2.73311
5.18184	0.552871	0	-2.87373
5.19089	0.33647	0	-3.09013
5.19993	0.155841	0	-3.27076
5.20898	-0.111574	0	-3.53818
5.21803	-0.0446074	0	-3.47121
5.22707	0.264089	0	-3.16251
5.23612	0.411091	0	-3.01551
5.24516	0.492782	0	-2.93382
5.25421	0.365833	0	-3.06077
5.26325	0.376609	0	-3.04999
5.2723	0.454633	0	-2.97197
5.28135	0.329828	0	-3.09678
5.29039	0.361701	0	-3.0649
5.29944	0.193268	0	-3.23333
5.30848	0.235409	0	-3.19119
5.31753	0.145211	0	-3.28139
5.32658	0.22148	0	-3.20512
5.33562	0.42992	0	-2.99668
5.34467	0.48058	0	-2.94602
5.35371	0.474882	0	-2.95172
5.36276	0.388158	0	-3.03845
5.37181	0.0813244	0	-3.34528
5.38085	-0.233157	0	-3.65976
5.40799	0.0185037	0	-3.4081
5.41704	0.104244	0	-3.32236
5.42608	0.0693288	0	-3.35727
5.43513	0.152349	0	-3.27425
5.44417	0.140219	0	-3.28638
5.45322	0.382111	0	-3.04449
5.46227	0.347747	0	-3.07886
5.47131	0.161485	0	-3.26512
5.48036	0.103304	0	-3.3233
5.4894	0.0710697	0	-3.35553
5.49845	0.246543	0	-3.18006
5.5075	0.278198	0	-3.1484
5.51654	0.302044	0	-3.12456
5.52559	0.334489	0	-3.09211
5.53463	0.525795	0	-2.90081
5.54368	0.415817	0	-3.01079
5.55273	0.215264	0	-3.21134
5.56177	0.075808	0	-3.35079
5.57082	0.00917473	0	-3.41743
5.57986	0.0871189	0	-3.33948
5.58891	0.27717	0	-3.14943
5.59796	0.387897	0	-3.03871
5.607	0.395894	0	-3.03071
5.61605	0.253918	0	-3.17268
5.62509	0.19131	0	-3.23529
5.63414	0.288924	0	-3.13768
5.64318	0.327283	0	-3.09932
5.65223	0.331466	0	-3.09514
5.66128	0.128466	0	-3.29814
5.67032	0.121388	0	-3.30522
5.67937	0.271814	0	-3.15479
5.68841	0.0730529	0	-3.35355
5.69746	0.0177998	0	-3.4088
5.70651	0.0431628	0	-3.38344
5.71555	0.380956	0	-3.04565
5.7246	0.513332	0	-2.91327
5.73364	0.408212	0	-3.01839
5.74269	0.0147478	0	-3.41185
5.75174	-0.227633	0	-3.65424
5.76078	-0.162688	0	-3.58929
5.76983	-0.0852285	0	-3.51183
5.77887	0.310097	0	-3.11651
5.78792	0.316762	0	-3.10984
5.79697	0.402373	0	-3.02423
5.80601	0.253073	0	-3.17353
5.81506	0.340549	0	-3.08605
5.8241	0.426267	0	-3.00034
5.83315	0.478665	0	-2.94794
5.8422	0.349351	0	-3.07725
5.85124	0.284948	0	-3.14165
5.86029	0.217321	0	-3.20928
5.86933	-0.120494	0	-3.5471
5.87838	-0.184842	0	-3.61145
5.89647	-0.207751	0	-3.63435
5.90552	0.0167918	0	-3.40981
5.91456	0.126315	0	-3.30029
5.92361	0.148005	0	-3.2786
5.93266	0.250404	0	-3.1762
5.9417	0.149231	0	-3.27737
5.95075	-0.0634379	0	-3.49004
5.95979	-0.22864	0	-3.65524
5.96884	0.125883	0	-3.30072
5.97789	0.231632	0	-3.19497
5.98693	0.372724	0	-3.05388
5.99598	0.383643	0	-3.04296
6.00502	0.479292	0	-2.94731
6.01407	0.562537	0	-2.86407
6.02311	0.474355	0	-2.95225
6.03216	0.510698	0	-2.91591
6.04121	0.63806	0	-2.78854
6.05025	0.584686	0	-2.84192
6.0593	0.341139	0	-3.08546
6.06834	0.379399	0	-3.0472
6.07739	0.358517	0	-3.06809
6.08644	0.207625	0	-3.21898
6.09548	-0.00558162	0	-3.43218
6.12262	-0.141113	0	-3.56772
6.13167	0.0370633	0	-3.38954
6.14071	0.166687	0	-3.25992
6.14976	0.0703695	0	-3.35623
6.1588	-0.0232401	0	-3.44984
6.16785	0.0503514	0	-3.37625
6.1769	0.141223	0	-3.28538
6.18594	0.0356364	0	-3.39097
6.19499	0.0244183	0	-3.40218
6.20403	0.0439151	0	-3.38269
6.21308	0.246612	0	-3.17999
6.22213	0.177517	0	-3.24909
6.23117	0.246158	0	-3.18045
6.24022	0.130726	0	-3.29588
6.24926	0.224776	0	-3.20183
6.25831	0.274169	0	-3.15243
6.26736	0.2868	0	-3.1398
6.2764	0.278576	0	-3.14803
6.28545	0.279311	0	-3.14729
6.29449	0.0544662	0	-3.37214
6.30354	0.0492833	0	-3.37732
6.31259	0.143728	0	-3.28288
6.32163	0.506624	0	-2.91998
6.33068	0.791709	0	-2.63489
6.33972	1.01365	0	-2.41295
6.34877	1.00825	0	-2.41835
6.35781	0.967011	0	-2.45959
6.36686	0.583171	0	-2.84343
6.37591	0.401851	0	-3.02475
6.38495	0.199054	0	-3.22755
6.394	0.212652	0	-3.21395
6.40304	0.400501	0	-3.0261
6.41209	0.701265	0	-2.72534
6.42114	0.700283	0	-2.72632
6.43018	0.310302	0	-3.1163
6.43923	0.20532	0	-3.22128
6.44827	0.133122	0	-3.29348
6.45732	0.39647	0	-3.03013
6.46637	0.411258	0	-3.01534
6.47541	0.302637	0	-3.12397
6.48446	0.348884	0	-3.07772
6.4935	0.18469	0	-3.24191
6.50255	0.177304	0	-3.2493
6.5116	0.131977	0	-3.29463
6.52064	0.360448	0	-3.06616
6.52969	0.278532	0	-3.14807
6.53873	0.0147567	0	-3.41185
6.54778	-0.156388	0	-3.58299
6.55683	0.15663	0	-3.26997
6.56587	0.297821	0	-3.12878
6.57492	0.401697	0	-3.02491
6.58396	0.0447657	0	-3.38184
6.59301	0.0914695	0	-3.33513
6.6111	-0.0466104	0	-3.47321
6.62015	-0.0822466	0	-3.50885
6.62919	0.0336114	0	-3.39299
6.63824	0.0877216	0	-3.33888
6.64729	0.0630227	0	-3.36358
6.65633	0.0153622	0	-3.41124
6.66538	-0.0446497	0	-3.47125
6.68347	-0.0346844	0	-3.46129
6.69252	0.184177	0	-3.24243
6.70156	0.602818	0	-2.82378
6.71061	0.758553	0	-2.66805
6.71965	0.789129	0	-2.63747
6.7287	0.854938	0	-2.57166
6.73774	0.782912	0	-2.64369
6.74679	0.613953	0	-2.81265
6.75584	0.201695	0	-3.22491
6.76488	-0.0105101	0	-3.43711
6.78297	0.0116619	0	-3.41494
6.79202	0.392726	0	-3.03388
6.80107	0.523621	0	-2.90298
6.81011	0.474404	0	-2.9522
6.81916	0.397679	0	-3.02892
6.8282	0.436933	0	-2.98967
6.83725	0.464888	0	-2.96171
6.8463	0.509957	0	-2.91665
6.85534	0.442745	0	-2.98386
6.86439	0.414885	0	-3.01172
6.87343	0.421785	0	-3.00482
6.88248	0.319765	0	-3.10684
6.89153	0.234994	0	-3.19161
6.90057	0.192903	0	-3.2337
6.90962	0.334028	0	-3.09257
6.91866	0.274295	0	-3.15231
6.92771	0.373396	0	-3.05321
6.93676	0.259096	0	-3.16751
6.9458	0.353635	0	-3.07297
6.95485	0.311013	0	-3.11559
6.96389	0.174522	0	-3.25208
6.97294	-0.0789591	0	-3.50556
6.98199	-0.0592046	0	-3.48581
6.99103	-0.105194	0	-3.5318
7.00008	0.0289868	0	-3.39762
7.00912	0.113967	0	-3.31264
7.01817	0.193453	0	-3.23315
7.02722	0.154646	0	-3.27196
7.03626	0.0416255	0	-3.38498
7.04531	0.151676	0	-3.27493
7.05435	0.0977021	0	-3.3289
7.0634	0.0675618	0	-3.35904
7.07245	-0.0391457	0	-3.46575
7.08149	0.0678837	0	-3.35872
7.09054	-0.0397975	0	-3.4664
7.09958	0.0826345	0	-3.34397
7.10863	0.0406073	0	-3.386
7.11767	-0.0431544	0	-3.46976
7.12672	-0.067998	0	-3.4946
7.13577	-0.0888801	0	-3.51548
7.14481	-0.110154	0	-3.53676
7.15386	-0.157977	0	-3.58458
7.1629	-0.132182	0	-3.55878
7.17195	-0.103991	0	-3.53059
7.181	0.00704043	0	-3.41956
7.19004	0.00560895	0	-3.42099
7.19909	-0.0218362	0	-3.44844
7.20813	0.00152759	0	-3.42508
7.21718	0.202343	0	-3.22426
7.22623	0.287562	0	-3.13904
7.23527	0.34218	0	-3.08442
7.24432	0.28765	0	-3.13895
7.25336	0.125303	0	-3.3013
7.26241	0.110287	0	-3.31632
7.27146	0.139686	0	-3.28692
7.2805	0.14586	0	-3.28074
7.28955	0.0545244	0	-3.37208
7.29859	0.0637682	0	-3.36283
7.30764	0.0653626	0	-3.36124
7.31669	0.0585794	0	-3.36802
7.32573	-0.182807	0	-3.60941
7.33478	-0.107072	0	-3.53368
7.34382	-0.115734	0	-3.54234
7.35287	-0.0487683	0	-3.47537
7.36192	-0.222313	0	-3.64892
7.37096	-0.197509	0	-3.62411
7.38001	-0.126729	0	-3.55333
7.38905	-0.0328109	0	-3.45941
7.3981	0.0157505	0	-3.41085
7.40715	-0.00267297	0	-3.42928
7.41619	-0.0621951	0	-3.4888
7.42524	-0.00994337	0	-3.43655
7.43428	0.258011	0	-3.16859
7.44333	0.427974	0	-2.99863
7.45238	0.465519	0	-2.96108
7.46142	0.310717	0	-3.11589
7.47047	0.218354	0	-3.20825
7.47951	0.244583	0	-3.18202
7.48856	0.28405	0	-3.14255
7.4976	0.0962093	0	-3.33039
7.50665	0.074631	0	-3.35197
7.5157	-0.109766	0	-3.53637
7.52474	-0.116322	0	-3.54292
7.53379	-0.134368	0	-3.56097
7.54283	-0.0740899	0	-3.50069
7.55188	-0.140447	0	-3.56705
7.56093	-0.0758619	0	-3.50246
7.56997	-0.0843402	0	-3.51094
7.57902	0.0662639	0	-3.36034
7.58806	0.109121	0	-3.31748
7.59711	0.226114	0	-3.20049
7.60616	-0.00103357	0	-3.42764
7.62425	-0.272719	0	-3.69932
7.63329	-0.0251763	0	-3.45178
7.64234	0.259753	0	-3.16685
7.65139	0.450552	0	-2.97605
7.66043	0.406477	0	-3.02013
7.66948	0.214206	0	-3.2124
7.67852	-0.176113	0	-3.60272
7.71471	-0.206768	0	-3.63337
7.72375	0.0452876	0	-3.38132
7.7328	0.258219	0	-3.16838
7.74185	0.190927	0	-3.23568
7.75089	0.192341	0	-3.23426
7.75994	0.114978	0	-3.31162
7.76898	0.185568	0	-3.24103
7.77803	-0.0833976	0	-3.51
7.78708	0.128773	0	-3.29783
7.79612	0.189938	0	-3.23667
7.80517	0.349474	0	-3.07713
7.81421	0.280623	0	-3.14598
7.82326	0.279575	0	-3.14703
7.83231	0.128503	0	-3.2981
7.84135	0.104111	0	-3.32249
7.8504	0.102901	0	-3.3237
7.85944	0.143453	0	-3.28315
7.86849	0.0577189	0	-3.36888
7.87753	-0.0610918	0	-3.48769
7.88658	-0.030455	0	-3.45706
7.89563	-0.158627	0	-3.58523
7.90467	-0.0949996	0	-3.5216
7.91372	0.0761162	0	-3.35049
7.92276	0.320779	0	-3.10582
7.93181	0.3903	0	-3.0363
7.94086	0.420905	0	-3.0057
7.9499	0.347153	0	-3.07945
7.95895	0.164275	0	-3.26233
7.96799	-0.0128407	0	-3.43944
7.97704	0.100292	0	-3.32631
7.98609	0.218636	0	-3.20797
7.99513	0.155365	0	-3.27124
8.00418	0.10196	0	-3.32464
8.01322	0.123021	0	-3.30358
8.02227	0.0967123	0	-3.32989
8.03132	0.22486	0	-3.20174
8.04036	0.247456	0	-3.17915
8.04941	0.384983	0	-3.04162
8.05845	0.490322	0	-2.93628
8.0675	0.599503	0	-2.8271
8.07655	0.591698	0	-2.8349
8.08559	0.459292	0	-2.96731
8.09464	0.303742	0	-3.12286
8.10368	0.246084	0	-3.18052
8.11273	0.335073	0	-3.09153
8.12178	0.202459	0	-3.22414
8.13082	0.23467	0	-3.19193
8.13987	0.336394	0	-3.09021
8.14891	0.637952	0	-2.78865
8.15796	0.778106	0	-2.6485
8.16701	0.489783	0	-2.93682
8.17605	0.167536	0	-3.25907
8.1851	-0.130811	0	-3.55741
8.19414	-0.323934	0	-3.75054
8.20319	-0.307631	0	-3.73423
8.21224	-0.196698	0	-3.6233
8.22128	-0.232386	0	-3.65899
8.24842	-0.129789	0	-3.55639
8.25746	0.0740291	0	-3.35257
8.26651	0.186452	0	-3.24015
8.27556	-0.132426	0	-3.55903
8.2846	-0.158749	0	-3.58535
8.29365	-0.105083	0	-3.53169
8.30269	-0.0886256	0	-3.51523
8.31174	-0.232129	0	-3.65873
8.32983	-0.305917	0	-3.73252
8.33888	-0.0782385	0	-3.50484
8.34792	0.288721	0	-3.13788
8.35697	0.406759	0	-3.01984
8.36602	0.263996	0	-3.16261
8.37506	0.140659	0	-3.28594
8.38411	-0.0542068	0	-3.48081
8.39315	-0.154597	0	-3.5812
8.4022	-0.158036	0	-3.58464
8.41125	-0.188678	0	-3.61528
8.42029	0.0271085	0	-3.39949
8.42934	0.15497	0	-3.27163
8.43838	0.188612	0	-3.23799
8.44743	0.038426	0	-3.38818
8.45648	0.15782	0	-3.26878
8.46552	0.546646	0	-2.87996
8.47457	0.521205	0	-2.9054
8.48361	0.312224	0	-3.11438
8.49266	0.180626	0	-3.24598
8.50171	0.446539	0	-2.98006
8.51075	0.640331	0	-2.78627
8.5198	0.64985	0	-2.77675
8.52884	0.746761	0	-2.67984
8.53789	0.934069	0	-2.49253
8.54694	0.829029	0	-2.59757
8.55598	0.734478	0	-2.69212
8.56503	0.463079	0	-2.96352
8.57407	0.540872	0	-2.88573
8.58312	0.370859	0	-3.05574
8.59217	0.708876	0	-2.71773
8.60121	0.44626	0	-2.98034
8.61026	0.460076	0	-2.96653
8.6193	0.568702	0	-2.8579
8.62835	0.616172	0	-2.81043
8.63739	0.451485	0	-2.97512
8.64644	0.302033	0	-3.12457
8.65549	0.21154	0	-3.21506
8.66453	0.0962384	0	-3.33036
8.67358	0.0708678	0	-3.35574
8.68262	0.237385	0	-3.18922
8.69167	0.445007	0	-2.9816
8.70072	0.353093	0	-3.07351
8.70976	0.156828	0	-3.26977
8.71881	0.149768	0	-3.27683
8.72785	0.187887	0	-3.23872
8.7369	0.180337	0	-3.24627
8.74595	0.33059	0	-3.09601
8.75499	0.291316	0	-3.13529
8.76404	0.526824	0	-2.89978
8.77308	0.380331	0	-3.04627
8.78213	0.325841	0	-3.10076
8.79118	0.200991	0	-3.22561
8.80022	0.283456	0	-3.14315
8.80927	0.216506	0	-3.2101
8.81831	0.168308	0	-3.25829
8.82736	0.113468	0	-3.31313
8.83641	0.260675	0	-3.16593
8.84545	0.429034	0	-2.99757
8.8545	0.723655	0	-2.70295
8.86354	0.690218	0	-2.73639
8.87259	0.678149	0	-2.74845
8.88164	0.443297	0	-2.98331
8.89068	0.57974	0	-2.84686
8.89973	0.733805	0	-2.6928
8.90877	0.683973	0	-2.74263
8.91782	0.429521	0	-2.99708
8.92687	0.299138	0	-3.12746
8.93591	0.0597273	0	-3.36688
8.94496	0.181146	0	-3.24546
8.954	0.229517	0	-3.19709
8.96305	0.189674	0	-3.23693
8.9721	0.205593	0	-3.22101
8.98114	0.172671	0	-3.25393
8.99019	0.298893	0	-3.12771
8.99923	0.383811	0	-3.04279
9.00828	0.330206	0	-3.0964
9.01732	0.178459	0	-3.24814
9.02637	0.0427316	0	-3.38387
9.03542	0.326476	0	-3.10013
9.04446	0.507232	0	-2.91937
9.05351	0.62579	0	-2.80081
9.06255	0.321212	0	-3.10539
9.0716	0.320335	0	-3.10627
9.08065	0.153499	0	-3.2731
9.08969	0.212293	0	-3.21431
9.09874	0.23989	0	-3.18671
9.10778	0.285711	0	-3.14089
9.11683	0.451235	0	-2.97537
9.12588	0.541015	0	-2.88559
9.13492	0.349556	0	-3.07705
9.14397	0.168743	0	-3.25786
9.15301	0.0879965	0	-3.33861
9.16206	0.182647	0	-3.24396
9.17111	0.382815	0	-3.04379
9.18015	0.503616	0	-2.92299
9.1892	0.686421	0	-2.74018
9.19824	0.69168	0	-2.73492
9.20729	0.711445	0	-2.71516
9.21634	0.619215	0	-2.80739
9.22538	0.50784	0	-2.91876
9.23443	0.30458	0	-3.12202
9.24347	0.0902932	0	-3.33631
9.25252	0.087214	0	-3.33939
9.26157	0.0105261	0	-3.41608
9.27061	0.06309	0	-3.36351
9.27966	-0.111951	0	-3.53855
9.2887	-0.118056	0	-3.54466
9.33393	-0.109512	0	-3.53611
9.34298	0.168003	0	-3.2586
9.35203	0.226111	0	-3.20049
9.36107	0.598708	0	-2.82789
9.37012	0.658807	0	-2.7678
9.37916	0.739678	0	-2.68693
9.38821	0.686735	0	-2.73987
9.39725	0.541122	0	-2.88548
9.4063	0.344099	0	-3.0825
9.41535	0.376387	0	-3.05022
9.42439	0.662344	0	-2.76426
9.43344	0.769243	0	-2.65736
9.44248	0.8124	0	-2.6142
9.45153	0.704777	0	-2.72183
9.46058	0.516836	0	-2.90977
9.46962	0.3709	0	-3.0557
9.47867	0.286933	0	-3.13967
9.48771	0.38023	0	-3.04637
9.49676	0.635517	0	-2.79109
9.50581	0.742017	0	-2.68459
9.51485	0.814647	0	-2.61196
9.5239	0.569866	0	-2.85674
9.53294	0.324847	0	-3.10176
9.54199	0.308722	0	-3.11788
9.55104	0.385965	0	-3.04064
9.56008	0.416368	0	-3.01023
9.56913	0.407534	0	-3.01907
9.57817	0.518598	0	-2.908
9.58722	0.393584	0	-3.03302
9.59627	0.149404	0	-3.34253
9.60531	0.0984543	0	-3.39667
9.61436	-0.0566204	0	-3.55517
9.6234	-0.11677	0	-3.61901
9.63245	0.104415	0	-3.40181
9.6415	0.170202	0	-3.34033
9.65054	0.24144	0	-3.27375
9.65959	0.31385	0	-3.2064
9.66863	0.417956	0	-3.10779
9.67768	0.648264	0	-2.88349
9.68673	0.618619	0	-2.91969
9.69577	0.462266	0	-3.08322
9.70482	0.378853	0	-3.17453
9.71386	0.233658	0.137867	-3.32843
9.72291	0.497524	0.147777	-3.07419
9.73196	0.391466	0.158786	-3.19093
9.741	0.595581	0.171047	-2.99869
9.75005	0.490057	0.184786	-3.11751
9.75909	0.58396	0.20021	-3.03851
9.76814	0.392373	0.217645	-3.24693
9.77718	0.164999	0.237403	-3.49333
9.78623	-0.122486	0.259967	-3.80251
9.79528	-0.0455988	0.285854	-3.75047
9.80432	0.0662319	0.315723	-3.66723
9.81337	0.212859	0.350529	-3.55384
9.82241	0.3633	0.391465	-3.44231
9.83146	0.585761	0.440567	-3.26623
9.84051	0.808032	0.501137	-3.10052
9.84955	0.886774	0.579416	-3.0936
9.8586	1.14308	0.687885	-2.93448
9.86764	1.4673	0.84967	-2.75172
9.87669	1.61819	1.10725	-2.82206
9.88574	1.88811	1.52979	-2.91277
9.89478	2.29244	2.21827	-3.099
9.90383	3.15756	3.30454	-3.17846
9.91287	4.22579	4.92236	-3.54493
9.92192	5.92637	7.17399	-3.88954
9.93097	8.07669	10.0618	-4.43588
9.94001	11.1295	13.4302	-4.63191
9.94906	14.9347	16.9412	-4.35591
9.9581	18.9438	20.0362	-3.66192
9.96715	22.0286	22.0314	-3.02431
9.9762	23.7655	22.3371	-2.20081
9.98524	21.8857	20.8541	-3.16652
9.99429	19.1385	18.042	-3.46649
10.0033	14.8863	14.6128	-4.41529
10.0124	11.1801	11.1273	-4.57381
10.0214	7.66107	8.07036	-4.85833
10.0305	5.01007	5.58834	-4.79832
10.0395	3.71152	3.77763	-4.06333
10.0486	2.78919	2.52289	-3.54211
10.0576	2.21614	1.72269	-3.17648
10.0667	1.45447	1.2225	-3.3441
10.0757	1.13152	0.921649	-3.30889
10.0847	0.934362	0.734685	-3.28573
10.0938	0.819126	0.611047	-3.25837
10.1028	0.754866	0.524937	-3.22591
10.1119	0.889511	0.459005	-3.01893
10.1209	0.907645	0.406867	-2.94452
10.13	0.617376	0.363217	-3.18816
10.139	0.783997	0.326731	-2.98278
10.1481	0.561946	0.295148	-3.17142
10.1571	0.488854	0.268173	-3.21605
10.1662	0.384722	0.24445	-3.29521
10.1752	0.252071	0.223919	-3.40629
10.1843	0.0104716	0.205654	-3.62873
10.1933	-0.10994	0.189683	-3.73242
10.2023	-0.173816	0.175486	-3.78145
10.2114	-0.0231665	0.162678	-3.61743
10.2204	-0.108003	0	-3.69044
10.2295	-0.227352	0	-3.79904
10.2385	-0.15015	0	-3.71227
10.2476	-0.13705	0	-3.69041
10.2566	-0.178253	0	-3.72376
10.2657	-0.178167	0	-3.71644
10.2747	0.0514893	0	-3.48027
10.2838	0.143858	0	-3.38187
10.2928	0.387883	0	-3.13237
10.3018	0.228992	0	-3.28622
10.3109	0.0765038	0	-3.43402
10.3199	0.145734	0	-3.36051
10.329	0.143526	0	-3.35871
10.338	0.177071	0	-3.32149
10.3471	0.130065	0	-3.36505
10.3561	0.0465585	0	-3.38004
10.3652	-0.165248	0	-3.59185
10.3742	-0.062046	0	-3.48865
10.3833	0.00966889	0	-3.41693
10.3923	0.0916712	0	-3.33493
10.4014	-0.0917847	0	-3.51839
10.4104	-0.0472643	0	-3.47387
10.4194	0.0883464	0	-3.33826
10.4285	0.124523	0	-3.30208
10.4375	0.0779371	0	-3.34867
10.4466	0.0119137	0	-3.41469
10.4556	0.0357895	0	-3.39081
10.4647	0.110948	0	-3.31565
10.4737	0.175962	0	-3.25064
10.4828	-0.112852	0	-3.53946
10.4918	-0.296218	0	-3.72282
10.5009	-0.295528	0	-3.72213
10.5099	-0.140643	0	-3.56725
10.519	0.000475526	0	-3.42613
10.528	0.295585	0	-3.13102
10.537	0.213086	0	-3.21352
10.5461	0.1645	0	-3.2621
10.5551	0.129969	0	-3.29663
10.5642	0.16748	0	-3.25912
10.5732	0.315615	0	-3.11099
10.5823	0.260913	0	-3.16569
10.5913	0.276015	0	-3.15059
10.6004	0.0432794	0	-3.38332
10.6094	-0.0715476	0	-3.49815
10.6185	-0.0125065	0	-3.43911
10.6275	0.184366	0	-3.24224
10.6366	0.0561568	0	-3.37045
10.6456	-0.129306	0	-3.55591
10.6546	-0.225912	0	-3.65251
10.6637	-0.0436115	0	-3.47021
10.6727	0.237709	0	-3.18889
10.6818	0.24076	0	-3.18584
10.6908	0.152628	0	-3.27397
10.6999	0.10062	0	-3.32598
10.7089	-0.115206	0	-3.54181
10.718	-0.1476	0	-3.5742
10.727	-0.170821	0	-3.59742
10.7361	0.0818136	0	-3.34479
10.7451	0.302908	0	-3.12369
10.7541	0.402486	0	-3.02412
10.7632	0.314195	0	-3.11241
10.7722	0.272017	0	-3.15459
10.7813	0.337261	0	-3.08934
10.7903	0.293679	0	-3.13292
10.7994	0.468596	0	-2.95801
10.8084	0.50447	0	-2.92213
10.8175	0.296921	0	-3.12968
10.8265	0.514428	0	-2.91217
10.8356	0.510275	0	-2.91633
10.8446	0.408301	0	-3.0183
10.8537	-0.150428	0	-3.57703
10.8627	-0.286218	0	-3.71282
10.8717	-0.266935	0	-3.69354
10.8808	0.129392	0	-3.29721
10.8898	0.230631	0	-3.19597
10.8989	-0.0473928	0	-3.474
10.9079	-0.193423	0	-3.62003
10.917	-0.311712	0	-3.73831
10.926	-0.0720485	0	-3.49865
10.9351	-0.0959263	0	-3.52253
10.9441	-0.0759486	0	-3.50255
10.9532	-0.236663	0	-3.66327
10.9622	8.94e-07	0	-3.4266
10.9713	0.055462	0	-3.37114
10.9803	0.0104102	0	-3.41619
10.9893	-0.000725508	0	-3.42733
10.9984	0.0329497	0	-3.39365
11.0074	0.214534	0	-3.21207
11.0165	0.110282	0	-3.31632
11.0255	-0.0223689	0	-3.44897
11.0346	-0.245596	0	-3.6722
11.0436	-0.124962	0	-3.55157
11.0527	0.16104	0	-3.26556
11.0617	0.229586	0	-3.19702
11.0708	0.131082	0	-3.29552
11.0798	-0.188489	0	-3.61509
11.0888	-0.277537	0	-3.70414
11.0979	-0.21349	0	-3.64009
11.1069	0.0474677	0	-3.37914
11.116	0.370633	0	-3.05597
11.125	0.425277	0	-3.00133
11.1341	0.424951	0	-3.00165
11.1431	0.404836	0	-3.02177
11.1522	0.63322	0	-2.79338
11.1612	0.524562	0	-2.90204
11.1703	0.515065	0	-2.91154
11.1793	0.338254	0	-3.08835
11.1884	0.472266	0	-2.95434
11.1974	0.48929	0	-2.93731
11.2064	0.438173	0	-2.98843
11.2155	0.390331	0	-3.03627
11.2245	0.561424	0	-2.86518
11.2336	0.671925	0	-2.75468
11.2426	0.458224	0	-2.96838
11.2517	0.324206	0	-3.1024
11.2607	-0.0638873	0	-3.49049
11.2698	0.114231	0	-3.31237
11.2788	0.307474	0	-3.11913
11.2879	0.417777	0	-3.00883
11.2969	0.194088	0	-3.23251
11.306	-0.0731541	0	-3.49976
11.315	0.00339043	0	-3.42321
11.324	0.0734832	0	-3.35312
11.3331	0.0501301	0	-3.37647
11.3421	0.106297	0	-3.32031
11.3512	0.125876	0	-3.30073
11.3602	0.181761	0	-3.24484
11.3693	0.397087	0	-3.02952
11.3783	0.548158	0	-2.87844
11.3874	0.560732	0	-2.86587
11.3964	0.350791	0	-3.07581
11.4055	0.192316	0	-3.23429
11.4145	0.123132	0	-3.30347
11.4235	0.370793	0	-3.05581
11.4326	0.458421	0	-2.96818
11.4416	0.434021	0	-2.99258
11.4507	0.373533	0	-3.05307
11.4597	0.309671	0	-3.11693
11.4688	0.247938	0	-3.17867
11.4778	0.248697	0	-3.17791
11.4869	0.30224	0	-3.12436
11.4959	0.420434	0	-3.00617
11.505	0.490198	0	-2.9364
11.514	0.265163	0	-3.16144
11.5231	0.0694652	0	-3.35714
11.5321	-0.227203	0	-3.65381
11.5411	-0.323612	0	-3.75022
11.5502	-0.0998323	0	-3.52644
11.5592	-0.130909	0	-3.55751
11.5683	-0.0382016	0	-3.4648
11.5773	-0.0775436	0	-3.50415
11.5864	0.0368582	0	-3.38974
11.5954	0.0756578	0	-3.35094
11.6045	0.0151699	0	-3.41143
11.6135	-0.00324276	0	-3.42985
11.6226	0.172945	0	-3.25366
11.6316	0.46383	0	-2.96277
11.6407	0.650536	0	-2.77607
11.6497	0.621595	0	-2.80501
11.6587	0.363983	0	-3.06262
11.6678	0.180175	0	-3.24643
11.6768	0.190986	0	-3.23562
11.6859	0.201745	0	-3.22486
11.6949	0.243046	0	-3.18356
11.704	0.467358	0	-2.95924
11.713	0.560134	0	-2.86647
11.7221	0.539385	0	-2.88722
11.7311	0.34616	0	-3.08044
11.7402	0.402463	0	-3.02414
11.7492	0.247914	0	-3.17869
11.7582	0.304603	0	-3.122
11.7673	0.362387	0	-3.06422
11.7763	0.331566	0	-3.09504
11.7854	0.193594	0	-3.23301
11.7944	0.0368096	0	-3.38979
11.8035	0.289019	0	-3.13758
11.8125	0.527914	0	-2.89869
11.8216	0.428334	0	-2.99827
11.8306	0.245981	0	-3.18062
11.8397	0.0170249	0	-3.40958
11.8487	0.225954	0	-3.20065
11.8578	0.260521	0	-3.16608
11.8668	0.344865	0	-3.08174
11.8758	0.0860027	0	-3.3406
11.8849	0.170133	0	-3.25647
11.8939	0.0573799	0	-3.36922
11.903	0.336938	0	-3.08966
11.912	0.406413	0	-3.02019
11.9211	0.670875	0	-2.75573
11.9301	0.745324	0	-2.68128
11.9392	0.645327	0	-2.78128
11.9482	0.386706	0	-3.0399
11.9573	0.183046	0	-3.24356
11.9663	0.219563	0	-3.20704
11.9754	0.445292	0	-2.98131
11.9844	0.294533	0	-3.13207
11.9934	0.112353	0	-3.31425
12.0025	-0.0123808	0	-3.43898
12.0115	0.116998	0	-3.3096
12.0206	0.342415	0	-3.08419
12.0296	0.647662	0	-2.77894
12.0387	0.883761	0	-2.54284
12.0477	0.727343	0	-2.69926
12.0568	0.75004	0	-2.67656
12.0658	0.863685	0	-2.56292
12.0749	0.554268	0	-2.87233
12.0839	0.165072	0	-3.26153
12.0929	0.125439	0	-3.30116
12.102	0.337163	0	-3.08944
12.111	0.349835	0	-3.07677
12.1201	0.361352	0	-3.06525
12.1291	0.428404	0	-2.9982
12.1382	0.50125	0	-2.92535
12.1472	0.239441	0	-3.18716
12.1563	0.148489	0	-3.27811
12.1653	0.275672	0	-3.15093
12.1744	0.479496	0	-2.94711
12.1834	0.440206	0	-2.9864
12.1925	0.152355	0	-3.27425
12.2015	-0.101836	0	-3.52844
12.2105	0.108055	0	-3.31855
12.2196	0.110527	0	-3.31608
12.2286	0.138216	0	-3.28839
12.2377	0.248704	0	-3.1779
12.2467	0.423623	0	-3.00298
12.2558	0.512755	0	-2.91385
12.2648	0.48681	0	-2.93979
12.2739	0.520065	0	-2.90654
12.2829	0.692101	0	-2.7345
12.292	0.652397	0	-2.77421
12.301	0.471734	0	-2.95487
12.3101	0.330091	0	-3.09651
12.3191	0.407489	0	-3.01911
12.3281	0.592928	0	-2.83367
12.3372	0.553313	0	-2.87329
12.3462	0.617902	0	-2.8087
12.3553	0.736502	0	-2.6901
12.3643	0.879962	0	-2.54664
12.3734	0.595756	0	-2.83085
12.3824	0.500624	0	-2.92598
12.3915	0.454679	0	-2.97192
12.4005	0.520098	0	-2.90651
12.4096	0.601101	0	-2.8255
12.4186	0.49786	0	-2.92874
12.4276	0.564334	0	-2.86227
12.4367	0.506042	0	-2.92056
12.4457	0.31899	0	-3.10761
12.4548	0.188612	0	-3.23799
12.4638	0.0947003	0	-3.3319
12.4729	0.32086	0	-3.10574
12.4819	0.46633	0	-2.96027
12.491	0.479875	0	-2.94673
12.5	0.537963	0	-2.88864
12.5091	0.450867	0	-2.97574
12.5181	0.406501	0	-3.0201
12.5272	0.250779	0	-3.17582
12.5452	-0.0388282	0	-3.46543
12.5543	-0.00281244	0	-3.42942
12.5633	0.252532	0	-3.17407
12.5724	0.409628	0	-3.01698
12.5814	0.569686	0	-2.85692
12.5905	0.549601	0	-2.877
12.5995	0.643643	0	-2.78296
12.6086	0.631745	0	-2.79486
12.6176	0.498215	0	-2.92839
12.6267	0.357317	0	-3.06929
12.6357	0.143754	0	-3.28285
12.6448	0.0882608	0	-3.33834
12.6628	0.053442	0	-3.37316
12.6719	0.146447	0	-3.28016
12.6809	0.195146	0	-3.23146
12.69	0.284421	0	-3.14218
12.699	0.296037	0	-3.13057
12.7081	0.478296	0	-2.94831
12.7171	0.540068	0	-2.88654
12.7262	0.278631	0	-3.14797
12.7352	0.334393	0	-3.09221
12.7443	0.306462	0	-3.12014
12.7533	0.371278	0	-3.05532
12.7623	0.470308	0	-2.95629
12.7714	0.414659	0	-3.01194
12.7804	0.149118	0	-3.27748
12.7895	0.103945	0	-3.32266
12.7985	0.0475812	0	-3.37902
12.8076	0.436406	0	-2.9902
12.8166	0.779529	0	-2.64707
12.8257	0.803619	0	-2.62298
12.8347	0.748698	0	-2.67791
12.8438	0.690554	0	-2.73605
12.8528	0.696697	0	-2.72991
12.8619	0.758088	0	-2.66852
12.8709	0.622323	0	-2.80428
12.8799	0.618662	0	-2.80794
12.889	0.568288	0	-2.85832
12.898	0.52857	0	-2.89803
12.9071	0.674376	0	-2.75223
12.9161	0.774248	0	-2.65235
12.9252	0.807138	0	-2.61946
12.9342	0.744597	0	-2.68201
12.9433	0.645758	0	-2.78085
12.9523	0.720501	0	-2.7061
12.9614	0.671682	0	-2.75492
12.9704	0.772015	0	-2.65459
12.9795	0.809667	0	-2.61694
12.9885	0.627533	0	-2.79907
12.9975	0.391132	0	-3.03547
13.0066	0.375496	0	-3.05111
13.0156	0.134535	0	-3.29207
13.0247	0.0147739	0	-3.41183
13.0337	0.173567	0	-3.25304
13.0428	0.267585	0	-3.15902
13.0518	0.326102	0	-3.1005
13.0609	0.126741	0	-3.29986
13.0699	0.16738	0	-3.25922
13.079	0.366386	0	-3.06022
13.088	0.641513	0	-2.78509
13.097	0.919123	0	-2.50748
13.1061	1.00032	0	-2.42628
13.1151	1.02498	0	-2.40162
13.1242	0.948372	0	-2.47823
13.1332	0.793142	0	-2.63346
13.1423	0.644284	0	-2.78232
13.1513	0.521551	0	-2.90505
13.1604	0.438303	0	-2.9883
13.1694	0.286687	0	-3.13992
13.1785	0.279078	0	-3.14753
13.1875	0.222955	0	-3.20365
13.1966	0.342945	0	-3.08366
13.2056	0.554697	0	-2.87191
13.2146	0.574224	0	-2.85238
13.2237	0.503052	0	-2.92355
13.2327	0.264856	0	-3.16175
13.2418	0.153643	0	-3.27296
13.2508	0.233704	0	-3.1929
13.2599	0.327238	0	-3.09936
13.2689	0.466236	0	-2.96037
13.278	0.621	0	-2.8056
13.287	0.503712	0	-2.92289
13.2961	0.413436	0	-3.01317
13.3051	0.254603	0	-3.172
13.3142	0.304929	0	-3.12167
13.3232	0.474767	0	-2.95184
13.3322	0.455694	0	-2.97091
13.3413	0.683705	0	-2.7429
13.3503	0.616546	0	-2.81006
13.3594	0.685493	0	-2.74111
13.3684	0.741655	0	-2.68495
13.3775	0.671966	0	-2.75464
13.3865	0.723696	0	-2.70291
13.3956	0.673444	0	-2.75316
13.4046	0.67708	0	-2.74952
13.4137	0.572238	0	-2.85436
13.4227	0.534397	0	-2.89221
13.4317	0.521963	0	-2.90464
13.4408	0.663599	0	-2.763
13.4498	0.653983	0	-2.77262
13.4589	0.47526	0	-2.95134
13.4679	0.304375	0	-3.12223
13.477	0.0584903	0	-3.36811
13.486	0.161088	0	-3.26551
13.4951	0.34796	0	-3.07864
13.5041	0.464832	0	-2.96177
13.5132	0.623853	0	-2.80275
13.5222	0.578389	0	-2.84821
13.5313	0.597235	0	-2.82937
13.5403	0.497917	0	-2.92869
13.5493	0.700784	0	-2.72582
13.5584	0.544571	0	-2.88203
13.5674	0.434034	0	-2.99257
13.5765	0.216737	0	-3.20987
13.5855	0.177202	0	-3.2494
13.5946	0.285886	0	-3.14072
13.6036	0.33381	0	-3.09279
13.6127	0.337637	0	-3.08897
13.6217	0.357505	0	-3.0691
13.6308	0.251018	0	-3.17558
13.6398	0.309747	0	-3.11686
13.6489	0.262633	0	-3.16397
13.6579	0.292784	0	-3.13382
13.6669	0.170679	0	-3.25592
13.676	-0.18574	0	-3.61234
13.7031	-0.228224	0	-3.65483
13.7122	0.0488887	0	-3.37771
13.7212	0.317658	0	-3.10894
13.7303	0.287361	0	-3.13924
13.7393	0.296891	0	-3.14385
13.7484	0.291385	0	-3.15005
13.7574	0.307	0	-3.13517
13.7664	0.220873	0	-3.22208
13.7755	0.156061	0	-3.28776
13.7845	0.138397	0	-3.30634
13.7936	0.206333	0	-3.23941
13.8026	0.38349	0	-3.06334
13.8117	0.312215	0	-3.1358
13.8207	0.156968	0	-3.29233
13.8298	0.221291	0	-3.22942
13.8388	0.286493	0	-3.16575
13.8479	0.0889499	0	-3.36499
13.8569	-0.128377	0.0272544	-3.58417
13.866	-0.142494	0.0291816	-3.60036
13.875	-0.084329	0.0312951	-3.54446
13.884	-0.212738	0.0336446	-3.6754
13.9021	-0.285485	0.039237	-3.75415
13.9112	-0.25578	0.0425836	-3.72805
13.9202	-0.0480942	0.0463292	-3.52439
13.9293	-0.0134592	0.0506338	-3.49439
13.9383	-0.122215	0.0555015	-3.60839
13.9474	-0.23595	0.0611603	-3.72823
13.9564	-0.0605738	0.0676421	-3.55984
13.9655	0.264466	0.0752925	-3.24306
13.9745	0.484355	0.0842296	-3.03282
13.9836	0.557193	0.0950929	-2.97175
13.9926	0.568954	0.108408	-2.97445
14.0016	0.548791	0.125688	-3.01348
14.0107	0.492279	0.149963	-3.09666
14.0197	0.489554	0.185894	-3.1391
14.0288	0.619139	0.243601	-3.07352
14.0378	0.523325	0.33676	-3.27271
14.0469	0.289869	0.489138	-3.67485
14.0559	0.264633	0.723944	-3.95889
14.065	0.42781	1.07281	-4.17803
14.074	0.753468	1.54452	-4.36587
14.0831	1.48769	2.14345	-4.27866
14.0921	2.37906	2.8175	-4.10881
14.1011	3.71963	3.49306	-3.48225
14.1102	4.53869	4.05418	-3.24294
14.1192	4.81407	4.34616	-3.24972
14.1283	4.58051	4.27834	-3.37938
14.1373	4.06387	3.8757	-3.44407
14.1464	3.3318	3.25414	-3.50332
14.1554	2.66448	2.56712	-3.43878
14.1645	1.84895	1.90888	-3.56012
14.1735	1.40381	1.35813	-3.42891
14.1826	0.984114	0.929065	-3.40251
14.1916	0.751137	0.627123	-3.3233
14.2007	0.37796	0.424215	-3.48761
14.2097	0.17576	0.297528	-3.55978
14.2187	0.116609	0.219561	-3.53896
14.2278	0.210339	0.170984	-3.39531
14.2368	0.241669	0.140177	-3.33219
14.2459	0.205196	0.118811	-3.34648
14.2549	0.0473652	0.103204	-3.48802
14.264	0.0209695	0.0908168	-3.50145
14.273	0.169285	0.0807993	-3.34262
14.2821	0.12026	0.072312	-3.38272
14.2911	0.182119	0.0651715	-3.31335
14.3002	0.0117327	0.0589679	-3.4772
14.3092	0.198006	0.053654	-3.28533
14.3183	0.19365	0.0489722	-3.28475
14.3273	0.193936	0.0449128	-3.28019
14.3363	-0.0959242	0.0413331	-3.56627
14.3454	-0.17422	0.0381281	-3.64118
14.3544	0.0180537	0.0353077	-3.44593
14.3635	0.291023	0	-3.17027
14.3725	0.327012	0	-3.1319
14.3816	0.291483	0	-3.16526
14.3906	0.152857	0	-3.30194
14.3997	0.0537918	0	-3.39922
14.4087	0.00298539	0	-3.44843
14.4178	-0.0317357	0	-3.48168
14.4268	-0.285814	0	-3.73442
14.4359	-0.368298	0	-3.81567
14.463	-0.380987	0	-3.82523
14.472	0.0173618	0	-3.426
14.4811	0.186445	0	-3.25609
14.4901	0.138171	0	-3.3036
14.4992	-0.0409214	0	-3.48198
14.5082	0.156435	0	-3.27017
14.5173	0.204461	0	-3.22214
14.5263	0.309425	0	-3.11718
14.5354	0.144117	0	-3.28249
14.5444	0.191077	0	-3.23553
14.5534	0.215846	0	-3.21076
14.5625	0.257999	0	-3.1686
14.5715	0.180066	0	-3.24654
14.5806	0.0866497	0	-3.33995
14.5896	0.0617413	0	-3.36486
14.5987	0.0499171	0	-3.37669
14.6077	-0.022504	0	-3.44911
14.6168	0.130013	0	-3.29659
14.6258	0.129252	0	-3.29735
14.6349	0.27816	0	-3.14844
14.6439	0.235797	0	-3.19081
14.653	0.168927	0	-3.25768
14.662	-0.101267	0	-3.52787
14.671	-0.398237	0	-3.82484
14.7072	-0.309298	0	-3.7359
14.7163	-0.0593262	0	-3.48593
14.7253	0.393813	0	-3.03279
14.7344	0.567075	0	-2.85953
14.7434	0.54431	0	-2.88229
14.7525	0.37244	0	-3.05416
14.7615	0.158758	0	-3.26785
14.7706	-0.0341282	0	-3.46073
14.7796	-0.0514605	0	-3.47806
14.7886	0.0248201	0	-3.40178
14.7977	0.0114849	0	-3.41512
14.8067	-0.28185	0	-3.70845
14.8158	-0.350963	0	-3.77757
14.8248	-0.226525	0	-3.65313
14.8339	-0.022204	0	-3.44881
14.8429	0.0584791	0	-3.36812
14.852	0.298619	0	-3.12798
14.861	0.381389	0	-3.04521
14.8701	0.468995	0	-2.95761
14.8791	0.289992	0	-3.13661
14.8881	0.185432	0	-3.24117
14.8972	0.0415663	0	-3.38504
14.9062	0.164234	0	-3.26237
14.9153	0.0797292	0	-3.34687
14.9243	0.190985	0	-3.23562
14.9334	0.201405	0	-3.2252
14.9424	0.243944	0	-3.18266
14.9515	0.180044	0	-3.24656
14.9605	-0.0258248	0	-3.45243
14.9696	0.00921363	0	-3.41739
14.9786	0.0709789	0	-3.35562
14.9877	0.143806	0	-3.2828
14.9967	0.274728	0	-3.15188
15.0057	0.39086	0	-3.03574
15.0148	0.442113	0	-2.98449
15.0238	0.526911	0	-2.89969
15.0329	0.484632	0	-2.94197
15.0419	0.477814	0	-2.94879
15.051	0.170286	0	-3.25632
15.06	0.197762	0	-3.22884
15.0691	0.193381	0	-3.23322
15.0781	0.125576	0	-3.30103
15.0872	0.0620878	0	-3.36452
15.0962	0.359776	0	-3.06683
15.1053	0.493165	0	-2.93344
15.1143	0.507195	0	-2.91941
15.1233	0.388306	0	-3.0383
15.1324	0.47099	0	-2.95561
15.1414	0.440005	0	-2.9866
15.1505	0.465015	0	-2.96159
15.1595	0.508916	0	-2.91769
15.1686	0.433404	0	-2.9932
15.1776	0.30007	0	-3.12653
15.1867	0.302288	0	-3.12431
15.1957	0.257095	0	-3.16951
15.2048	0.253466	0	-3.17314
15.2138	0.242957	0	-3.18365
15.2228	0.415072	0	-3.01153
15.2319	0.56424	0	-2.86236
15.2409	0.577418	0	-2.84918
15.25	0.651332	0	-2.77527
15.259	0.572778	0	-2.85382
15.2681	0.500823	0	-2.92578
15.2771	0.21784	0	-3.20876
15.2862	0.396307	0	-3.0303
15.2952	0.484277	0	-2.94233
15.3043	0.368382	0	-3.05822
15.3133	0.0566437	0	-3.36996
15.3224	-0.0484845	0	-3.47509
15.3314	0.100586	0	-3.32602
15.3404	0.302084	0	-3.12452
15.3495	0.344404	0	-3.0822
15.3585	0.502235	0	-2.92437
15.3676	0.510041	0	-2.91656
15.3766	0.639718	0	-2.78688
15.3857	0.416026	0	-3.01058
15.3947	0.183542	0	-3.24306
15.4038	0.0565762	0	-3.37003
15.4128	0.316139	0	-3.11046
15.4219	0.601564	0	-2.82504
15.4309	0.728714	0	-2.69789
15.44	0.789127	0	-2.63748
15.449	0.552312	0	-2.87429
15.458	0.351736	0	-3.07487
15.4671	0.172807	0	-3.2538
15.4761	0.223496	0	-3.20311
15.4852	0.399736	0	-3.02687
15.4942	0.444322	0	-2.98228
15.5033	0.477608	0	-2.949
15.5123	0.291357	0	-3.13525
15.5214	0.251205	0	-3.1754
15.5304	0.239513	0	-3.18709
15.5395	0.189963	0	-3.23664
15.5485	0.21867	0	-3.20793
15.5575	0.226072	0	-3.20053
15.5666	0.323608	0	-3.10299
15.5756	0.268127	0	-3.15848
15.5847	0.350541	0	-3.07606
15.5937	0.444145	0	-2.98246
15.6028	0.287512	0	-3.13909
15.6118	0.2724	0	-3.1542
15.6209	0.337194	0	-3.08941
15.6299	0.395948	0	-3.03066
15.639	0.331883	0	-3.09472
15.648	0.176642	0	-3.24996
15.6571	0.174176	0	-3.25243
15.6661	0.0514556	0	-3.37515
15.6751	-0.0132096	0	-3.43981
15.6842	0.0334104	0	-3.39319
15.6932	0.140108	0	-3.28649
15.7023	0.220934	0	-3.20567
15.7113	0.310103	0	-3.1165
15.7204	0.495017	0	-2.93159
15.7294	0.444904	0	-2.9817
15.7385	0.280275	0	-3.14633
15.7475	0.128172	0	-3.29843
15.7566	0.286148	0	-3.14045
15.7656	0.555413	0	-2.87119
15.7747	0.675964	0	-2.75064
15.7837	0.650367	0	-2.77624
15.7927	0.635377	0	-2.79123
15.8018	0.625984	0	-2.80062
15.8108	0.552164	0	-2.87444
15.8199	0.40935	0	-3.01725
15.8289	0.490737	0	-2.93587
15.838	0.465709	0	-2.96089
15.847	0.242287	0	-3.18432
15.8561	-0.0312213	0	-3.45782
15.8651	-0.0316601	0	-3.45826
15.8742	0.0237963	0	-3.40281
15.8832	0.00516728	0	-3.42144
15.8922	-0.0399919	0	-3.46659
15.9013	0.0721629	0	-3.35444
15.9103	0.41304	0	-3.01356
15.9194	0.552647	0	-2.87396
15.9284	0.502412	0	-2.92419
15.9375	0.14374	0	-3.28286
15.9465	-0.00346505	0	-3.43007
15.9646	0.295921	0	-3.13068
15.9737	0.622867	0	-2.80374
15.9827	0.96708	0	-2.45952
15.9918	0.902702	0	-2.5239
16.0008	0.79053	0	-2.63607
16.0098	0.585528	0	-2.84108
16.0189	0.539387	0	-2.88722
16.0279	0.595211	0	-2.83139
16.037	0.627143	0	-2.79946
16.046	0.380402	0	-3.0462
16.0551	0.157075	0	-3.26953
16.0641	0.272142	0	-3.15446
16.0732	0.331663	0	-3.09494
16.0822	0.359607	0	-3.067
16.0913	0.198965	0	-3.22764
16.1003	0.187127	0	-3.23948
16.1094	0.0366344	0	-3.38997
16.1184	0.212216	0	-3.21439
16.1274	0.15344	0	-3.27316
16.1365	0.0414823	0	-3.38512
16.1455	-0.0609496	0	-3.48755
16.1546	0.0567132	0	-3.36989
16.1636	0.211818	0	-3.21478
16.1727	0.272755	0	-3.15385
16.1817	0.342198	0	-3.0844
16.1908	0.453007	0	-2.9736
16.1998	0.523504	0	-2.9031
16.2089	0.514037	0	-2.91257
16.2179	0.252627	0	-3.17398
16.2269	0.238364	0	-3.18824
16.236	0.418502	0	-3.0081
16.245	0.486178	0	-2.94042
16.2541	0.383181	0	-3.04342
16.2631	0.309577	0	-3.11703
16.2722	0.336747	0	-3.08986
16.2812	0.470713	0	-2.95589
16.2903	0.524233	0	-2.90237
16.2993	0.581745	0	-2.84486
16.3084	0.61717	0	-2.80943
16.3174	0.769573	0	-2.65703
16.3265	0.708537	0	-2.71807
16.3355	0.430548	0	-2.99605
16.3445	0.0263688	0	-3.40023
16.3536	0.0732453	0	-3.35336
16.3626	0.00952309	0	-3.41708
16.3717	0.194252	0	-3.23235
16.3807	0.255633	0	-3.17097
16.3898	0.390539	0	-3.03606
16.3988	0.428857	0	-2.99775
16.4079	0.437856	0	-2.98875
16.4169	0.602882	0	-2.82372
16.426	0.705182	0	-2.72142
16.435	0.57895	0	-2.84765
16.4441	0.512785	0	-2.91382
16.4531	0.417849	0	-3.00875
16.4621	0.624555	0	-2.80205
16.4712	0.700238	0	-2.72637
16.4802	0.643369	0	-2.78323
16.4893	0.401567	0	-3.02504
16.4983	0.246313	0	-3.18029
16.5074	0.29176	0	-3.13484
16.5164	0.28866	0	-3.13794
16.5255	0.430021	0	-2.99658
16.5345	0.432425	0	-2.99418
16.5436	0.211354	0	-3.21525
16.5526	0.179614	0	-3.24699
16.5616	0.365227	0	-3.06138
16.5707	0.440537	0	-2.98607
16.5797	0.155695	0	-3.27091
16.5888	-0.130925	0	-3.55753
16.5978	-0.211207	0	-3.63781
16.6069	-0.0947983	0	-3.5214
16.6159	0.146478	0	-3.28013
16.625	0.301129	0	-3.12547
16.634	0.332984	0	-3.09362
16.6431	0.379452	0	-3.04715
16.6521	0.267137	0	-3.15947
16.6612	0.255971	0	-3.17063
16.6702	0.204888	0	-3.22171
16.6792	0.0837136	0	-3.34289
16.6883	0.142563	0	-3.28404
16.6973	0.194624	0	-3.23198
16.7064	0.221023	0	-3.20558
16.7154	0.298811	0	-3.12779
16.7245	0.334865	0	-3.09174
16.7335	0.411939	0	-3.01466
16.7426	0.410925	0	-3.01568
16.7516	0.549542	0	-2.87706
16.7607	0.39547	0	-3.03113
16.7697	0.439223	0	-2.98738
16.7788	0.299925	0	-3.12668
16.7878	0.197767	0	-3.22884
16.7968	0.00653407	0	-3.42007
16.8059	-0.156669	0	-3.58327
16.8149	-0.125124	0	-3.55173
16.824	0.111197	0	-3.31541
16.833	0.237682	0	-3.18892
16.8421	0.449653	0	-2.97695
16.8511	0.316166	0	-3.11044
16.8602	0.249135	0	-3.17747
16.8692	0.331784	0	-3.09482
16.8783	0.590143	0	-2.83646
16.8873	0.639727	0	-2.78688
16.8963	0.576659	0	-2.84994
16.9054	0.507517	0	-2.91909
16.9144	0.386812	0	-3.03979
16.9235	0.151168	0	-3.27543
16.9325	0.143553	0	-3.28305
16.9416	0.0788823	0	-3.38232
16.9506	0.146159	0	-3.31675
16.9597	0.110544	0	-3.35423
16.9687	0.134784	0	-3.33197
16.9778	0.0982827	0	-3.37063
16.9868	-0.0503326	0	-3.52156
16.9959	-0.174575	0	-3.64835
17.0049	-0.101014	0	-3.57751
17.0139	-0.132476	0	-3.61195
17.023	-0.220727	0	-3.70348
17.0411	-0.287208	0	-3.77745
17.0501	-0.111458	0.0441846	-3.60599
17.0592	0.0916955	0.0472773	-3.40763
17.0682	0.19212	0.050665	-3.31246
17.0773	0.131593	0.0544707	-3.37889
17.0863	0.17114	0.0586682	-3.34585
17.0954	-0.00954464	0.0634199	-3.53392
17.1044	-0.0237054	0.0687055	-3.55629
17.1135	-0.109232	0.0747411	-3.65119
17.1225	-0.0195958	0.081517	-3.5721
17.1315	0.075104	0.0892461	-3.48943
17.1406	0.204303	0.0982145	-3.3742
17.1496	0.206479	0.108463	-3.38805
17.1587	0.264519	0.120524	-3.34898
17.1677	0.29508	0.134553	-3.34076
17.1768	0.373565	0.151472	-3.2898
17.1858	0.456848	0.171918	-3.24082
17.1949	0.258419	0.198171	-3.48484
17.2039	0.147818	0.233127	-3.65749
17.213	0.299259	0.284236	-3.59578
17.222	0.645414	0.362366	-3.37939
17.231	0.943953	0.487838	-3.27054
17.2401	1.12106	0.693256	-3.36937
17.2491	1.67062	1.01361	-3.19948
17.2582	2.15141	1.4991	-3.22855
17.2672	2.65251	2.17229	-3.36123
17.2763	3.48446	3.0532	-3.28343
17.2853	4.21514	4.08159	-3.36267
17.2944	5.33452	5.17466	-3.0349
17.3034	5.86576	6.13554	-3.12358
17.3125	5.96633	6.75518	-3.32717
17.3215	5.56628	6.82633	-3.61456
17.3306	4.92306	6.32461	-3.7634
17.3396	4.21204	5.42587	-3.74814
17.3486	3.45987	4.35524	-3.68882
17.3577	2.70378	3.29022	-3.65183
17.3667	2.04045	2.37407	-3.62448
17.3758	1.53418	1.64324	-3.55862
17.3848	1.2244	1.11799	-3.43161
17.3939	1.07944	0.758361	-3.25255
17.4029	0.951068	0.530325	-3.15493
17.412	0.778592	0.387366	-3.17044
17.421	0.684024	0.299982	-3.15923
17.4301	0.567219	0.243545	-3.20221
17.4391	0.351707	0.205608	-3.36567
17.4482	0.120741	0.177582	-3.55747
17.4572	-0.104728	0.156022	-3.75276
17.4662	-0.00247121	0.138491	-3.62607
17.4753	0.0388364	0.123704	-3.56421
17.4843	0.208001	0.1113	-3.37781
17.4934	0.14267	0.100553	-3.42817
17.5024	-0.0782134	0.0913681	-3.63622
17.5115	-0.0334369	0.0832913	-3.58011
17.5205	0.188335	0.0762985	-3.3485
17.5296	0.353343	0.0700793	-3.17471
17.5386	0.331926	0.064639	-3.18842
17.5477	0.195289	0.0597536	-3.31812
17.5567	0.26442	0.0554427	-3.24285
17.5657	0.303091	0	-3.19866
17.5748	0.241451	0	-3.25527
17.5838	0.163972	0	-3.32826
17.5929	0.210514	0	-3.27759
17.6019	0.221064	0	-3.26333
17.611	-0.0859107	0	-3.56688
17.6291	-0.0336122	0	-3.50862
17.6381	0.112689	0	-3.35971
17.6472	0.135751	0	-3.33422
17.6743	-0.169843	0	-3.63361
17.6833	-0.0484432	0	-3.51044
17.6924	-0.149717	0	-3.61005
17.7014	-0.0862049	0	-3.51281
17.7105	0.0527559	0	-3.37385
17.7195	0.149024	0	-3.27758
17.7286	0.12092	0	-3.30568
17.7376	0.228013	0	-3.19859
17.7467	0.167217	0	-3.25939
17.7557	0.0511328	0	-3.37547
17.7648	-0.0485969	0	-3.4752
17.7738	0.103759	0	-3.32284
17.7829	0.246438	0	-3.18016
17.7919	0.198335	0	-3.22827
17.8009	0.221683	0	-3.20492
17.81	0.241186	0	-3.18542
17.819	0.345684	0	-3.08092
17.8281	0.210536	0	-3.21607
17.8371	0.122949	0	-3.30365
17.8462	0.264233	0	-3.16237
17.8552	0.379587	0	-3.04702
17.8643	0.399626	0	-3.02698
17.8733	0.272669	0	-3.15393
17.8824	-0.00611217	0	-3.43271
17.8914	-0.118166	0	-3.54477
17.9004	-0.0754612	0	-3.50206
17.9095	0.0809432	0	-3.34566
17.9185	0.138993	0	-3.28761
17.9276	0.147196	0	-3.27941
17.9366	-0.0115682	0	-3.43817
17.9547	-0.0663598	0	-3.49296
17.9638	0.205646	0	-3.22096
17.9728	0.461873	0	-2.96473
17.9819	0.383934	0	-3.04267
17.9909	0.000862896	0	-3.42574
18	-0.000353865	0	-3.42696
18.009	-0.034362	0	-3.46096
18.018	0.163955	0	-3.26265
18.0271	0.120106	0	-3.3065
18.0361	0.192471	0	-3.23413
18.0452	0.0532197	0	-3.37338
18.0542	0.128944	0	-3.29766
18.0633	0.176626	0	-3.24998
18.0723	0.155796	0	-3.27081
18.0814	0.258912	0	-3.16769
18.0904	0.120139	0	-3.30646
18.0995	0.0862972	0	-3.34031
18.1085	0.134971	0	-3.29163
18.1176	0.0752083	0	-3.35139
18.1266	0.0227453	0	-3.40386
18.1356	0.0808597	0	-3.34574
18.1447	0.215354	0	-3.21125
18.1537	0.18041	0	-3.24619
18.1628	0.204971	0	-3.22163
18.1718	0.0423012	0	-3.3843
18.1809	0.108692	0	-3.31791
18.1899	0.0287677	0	-3.39784
18.199	0.0760864	0	-3.35052
18.208	0.0515741	0	-3.37503
18.2171	0.0413267	0	-3.38528
18.2261	0.142897	0	-3.28371
18.2351	0.234268	0	-3.19233
18.2442	0.254782	0	-3.17182
18.2532	0.140019	0	-3.28658
18.2623	0.118232	0	-3.30837
18.2713	0.0791549	0	-3.34745
18.2804	0.17412	0	-3.25248
18.2894	0.323592	0	-3.10301
18.2985	0.384168	0	-3.04243
18.3075	0.34106	0	-3.08554
18.3166	0.189137	0	-3.23747
18.3256	0.1849	0	-3.2417
18.3347	0.166744	0	-3.25986
18.3437	0.0800559	0	-3.34655
18.3527	0.0753736	0	-3.35123
18.3618	0.305361	0	-3.12124
18.3708	0.434296	0	-2.99231
18.3799	0.226736	0	-3.19987
18.3889	0.0152389	0	-3.41136
18.398	0.00268015	0	-3.42392
18.407	0.0445241	0	-3.38208
18.4161	0.12957	0	-3.29703
18.4251	-0.0162515	0	-3.44285
18.4523	-0.122224	0	-3.54883
18.4613	-0.0795361	0	-3.50614
18.4794	-0.083482	0	-3.51008
18.4884	-0.0481303	0	-3.47473
18.4975	-0.0353551	0	-3.46196
18.5065	0.111999	0	-3.3146
18.5156	0.107203	0	-3.3194
18.5246	-0.0149607	0	-3.44156
18.5518	-0.0321687	0	-3.45877
18.5608	0.102529	0	-3.32407
18.5699	0.22861	0	-3.19799
18.5789	0.203864	0	-3.22274
18.5879	0.0611018	0	-3.3655
18.597	-0.0312065	0	-3.45781
18.606	0.0491604	0	-3.37744
18.6151	0.211858	0	-3.21474
18.6241	0.300374	0	-3.12623
18.6332	0.134725	0	-3.29188
18.6422	0.0477599	0	-3.37884
18.6513	0.128855	0	-3.29775
18.6603	0.2958	0	-3.1308
18.6694	0.377082	0	-3.04952
18.6784	0.210079	0	-3.21652
18.6874	0.149316	0	-3.27729
18.6965	0.171093	0	-3.25551
18.7055	0.206183	0	-3.22042
18.7146	0.255517	0	-3.17109
18.7236	0.297966	0	-3.12864
18.7327	0.30521	0	-3.12139
18.7417	0.167861	0	-3.25874
18.7508	0.129984	0	-3.29662
18.7598	0.0788037	0	-3.3478
18.7689	0.00979903	0	-3.4168
18.7779	-0.0749273	0	-3.50153
18.787	-0.133204	0	-3.55981
18.796	-0.00478858	0	-3.43139
18.805	0.0900311	0	-3.33657
18.8141	-0.0358639	0	-3.46247
18.8231	-0.145456	0	-3.57206
18.8322	-0.198853	0	-3.62546
18.8412	-0.092941	0	-3.51954
18.8503	0.0857017	0	-3.3409
18.8593	0.184013	0	-3.24259
18.8684	0.258462	0	-3.16814
18.8774	-0.045004	0	-3.47161
18.8865	-0.180431	0	-3.60703
18.9046	-0.0689026	0	-3.49551
18.9136	0.102231	0	-3.32437
18.9226	0.232874	0	-3.19373
18.9317	0.26377	0	-3.16283
18.9407	0.19063	0	-3.23597
18.9498	0.113441	0	-3.31316
18.9588	0.216282	0	-3.21032
18.9679	0.171238	0	-3.25536
18.9769	0.182041	0	-3.24456
18.986	0.106931	0	-3.31967
18.995	0.194132	0	-3.23247
19.0041	-0.0145657	0	-3.44117
19.0131	-0.0934535	0	-3.52006
19.0221	0.0276532	0	-3.39895
19.0312	-0.0218968	0	-3.4485
19.0402	-0.114204	0	-3.54081
19.0493	-0.298612	0	-3.72521
19.0583	-0.184385	0	-3.61099
19.0674	-0.0947718	0	-3.52137
19.0764	-0.172769	0	-3.59937
19.0855	-0.137236	0	-3.56384
19.0945	-0.276973	0	-3.70358
19.1036	-0.083568	0	-3.51017
19.1126	-0.0929976	0	-3.5196
19.1217	0.00245005	0	-3.42415
19.1307	0.0151975	0	-3.41141
19.1397	0.0916786	0	-3.33492
19.1488	0.0659092	0	-3.36069
19.1578	0.210457	0	-3.21615
19.1669	0.306487	0	-3.12012
19.1759	0.25945	0	-3.16715
19.185	0.14683	0	-3.27977
19.194	0.129388	0	-3.29721
19.2031	0.183814	0	-3.24279
19.2121	0.120635	0	-3.30597
19.2212	0.0410455	0	-3.38556
19.2302	-0.0278581	0	-3.45446
19.2393	-0.128081	0	-3.55468
19.2483	-0.205525	0	-3.63213
19.2573	-0.117306	0	-3.54391
19.2664	0.165794	0	-3.26081
19.2754	0.171893	0	-3.25471
19.2845	0.142174	0	-3.28443
19.2935	0.0300598	0	-3.39654
19.3026	0.106948	0	-3.31965
19.3116	-0.0769352	0	-3.50354
19.3207	-0.205827	0	-3.63243
19.3297	-0.17731	0	-3.60391
19.3388	-0.202439	0	-3.62904
19.3478	-0.285141	0	-3.71174
19.3659	-0.201518	0	-3.62812
19.3749	-0.0138946	0	-3.4405
19.384	-0.161922	0	-3.58852
19.393	-0.110176	0	-3.53678
19.4021	0.0709564	0	-3.35565
19.4111	0.313824	0	-3.11278
19.4202	0.212042	0	-3.21456
19.4292	0.257828	0	-3.16877
19.4383	0.275605	0	-3.151
19.4473	0.377763	0	-3.04884
19.4564	0.416973	0	-3.00963
19.4654	0.42521	0	-3.00139
19.4744	0.31799	0	-3.10861
19.4835	0.113302	0	-3.3133
19.4925	-0.124498	0	-3.5511
19.5016	-0.121532	0	-3.54813
19.5106	-0.058067	0	-3.48467
19.5197	0.0328071	0	-3.3938
19.5287	0.085054	0	-3.34155
19.5378	0.192411	0	-3.23419
19.5468	0.216258	0	-3.21034
19.5559	0.193032	0	-3.23357
19.5649	0.129318	0	-3.29728
19.574	0.175876	0	-3.25073
19.583	0.263475	0	-3.16313
19.592	0.310337	0	-3.11627
19.6011	0.154156	0	-3.27245
19.6101	0.0350594	0	-3.39154
19.6192	0.0247606	0	-3.40184
19.6282	-0.0380529	0	-3.46466
19.6373	0.0352717	0	-3.39133
19.6463	0.118869	0	-3.31704
19.6554	0.160923	0	-3.27546
19.6644	0.0867602	0	-3.35012
19.6735	0.137364	0	-3.30006
19.6825	-0.00300315	0	-3.44101
19.7096	-0.0662882	0	-3.50636
19.7187	0.0659738	0	-3.37492
19.7277	0.0226254	0	-3.41915
19.7368	-0.0251715	0	-3.46793
19.7458	0.0959863	0	-3.34785
19.7549	0.040032	0.0167678	-3.40499
19.7639	0.104737	0.0179279	-3.34159
19.773	0.274084	0.0192266	-3.1737
19.782	0.358161	0.0206541	-3.09124
19.7911	0.207895	0.0222633	-3.24332
19.8001	-0.00625968	0.0240452	-3.4595
19.8091	0.0253873	0.0260479	-3.43013
19.8182	0.229782	0.0283347	-3.22835
19.8272	0.334536	0.0309021	-3.12653
19.8363	0.387516	0.0338636	-3.07695
19.8453	0.446059	0.0372267	-3.02229
19.8544	0.475726	0.041154	-2.99718
19.8634	0.56284	0.0456763	-2.91534
19.8725	0.554698	0.0510499	-2.9298
19.8815	0.414798	0.0573881	-3.07725
19.8906	0.166216	0.0652057	-3.33536
19.8996	0.0926197	0.075001	-3.42131
19.9087	0.1329	0.0882669	-3.39852
19.9177	0.264274	0.107099	-3.29308
19.9267	0.362172	0.135901	-3.23606
19.9358	0.404147	0.182404	-3.26065
19.9448	0.481774	0.256356	-3.28753
19.9539	0.505452	0.373637	-3.4248
19.9629	0.540236	0.546989	-3.61844
19.972	0.761956	0.792243	-3.70438
19.981	1.10744	1.10612	-3.7308
19.9901	1.37965	1.48084	-3.87274
19.9991	1.60186	1.87161	-4.04218
20.0082	1.78662	2.22377	-4.15285
20.0172	1.61823	2.44732	-4.42905
20.0262	1.37344	2.47582	-4.5601
20.0353	1.20447	2.29605	-4.42966
20.0443	1.17454	1.97166	-4.06645
20.0534	1.01075	1.5807	-3.81652
20.0624	0.890951	1.20029	-3.56599
20.0715	0.788133	0.865899	-3.3633
20.0805	0.569377	0.604452	-3.35566
20.0896	0.290666	0.411929	-3.47512
20.0986	0.131183	0.28246	-3.53135
20.1077	0.210867	0.198127	-3.38596
20.1167	0.269388	0.146068	-3.28709
20.1258	0.181558	0.113277	-3.34906
20.1348	0.0470589	0.0924017	-3.46648
20.1438	-0.00869996	0.0780917	-3.50999
20.1529	0.0385218	0.0674741	-3.4533
20.1619	-0.0480512	0.0592887	-3.53236
20.171	0.0777149	0.0525611	-3.40031
20.18	0.106974	0.0470061	-3.3658
20.1891	0.25711	0.0422438	-3.21113
20.1981	0.24456	0.0382057	-3.21981
20.2072	0.150023	0.0346787	-3.31096
20.2162	0.0876454	0.0316438	-3.37041
20.2253	0.124942	0.0289591	-3.33051
20.2343	0.143283	0.0266225	-3.3099
20.2434	0.112947	0.024534	-3.3382
20.2524	-0.0285114	0.0226988	-3.47786
20.2614	-0.0583082	0	-3.50605
20.2705	-0.0669888	0	-3.51328
20.2795	0.00851931	0	-3.43647
20.2886	-0.0807301	0	-3.52453
20.2976	0.0561074	0	-3.38663
20.3067	0.0843229	0	-3.35743
20.3157	0.0871796	0	-3.35369
20.3248	-0.0149023	0	-3.45495
20.3338	0.102646	0	-3.33666
20.3429	0.160267	0	-3.27835
20.3519	0.208294	0	-3.2297
20.3609	0.036019	0	-3.40139
20.37	-0.0352642	0	-3.47213
20.379	0.0936868	0	-3.34268
20.3881	0.212847	0	-3.22305
20.3971	0.276344	0	-3.15912
20.4062	0.319433	0	-3.10717
20.4152	0.36518	0	-3.06142
20.4243	0.434526	0	-2.99208
20.4333	0.376524	0	-3.05008
20.4424	0.485179	0	-2.94142
20.4514	0.416064	0	-3.01054
20.4605	0.378529	0	-3.04807
20.4695	0.259936	0	-3.16667
20.4785	0.111177	0	-3.31543
20.4876	-0.0769376	0	-3.50354
20.4966	-0.111285	0	-3.53789
20.5057	-0.0950345	0	-3.52164
20.5147	-0.107139	0	-3.53374
20.5238	-0.0805455	0	-3.50715
20.5328	-0.00712652	0	-3.43373
20.5419	0.050773	0	-3.37583
20.5509	0.104676	0	-3.32193
20.56	-0.0674311	0	-3.49403
20.569	-0.146261	0	-3.57286
20.5781	-0.102099	0	-3.5287
20.5871	0.282639	0	-3.14396
20.5961	0.395555	0	-3.03105
20.6052	0.374333	0	-3.05227
20.6142	0.22335	0	-3.20325
20.6233	-0.0509421	0	-3.47754
20.6323	-0.204069	0	-3.63067
20.6414	0.0384417	0	-3.38816
20.6504	0.320591	0	-3.10601
20.6595	0.256984	0	-3.16962
20.6685	0.0695439	0	-3.35706
20.6776	-0.0177764	0	-3.44438
20.6866	-0.049895	0	-3.4765
20.6956	-0.145109	0	-3.57171
20.7228	-0.0901401	0	-3.51674
20.7318	0.155246	0	-3.27136
20.7409	0.146889	0	-3.27971
20.7499	0.122151	0	-3.30445
20.759	0.0469252	0	-3.37968
20.768	0.16162	0	-3.26498
20.7771	0.24478	0	-3.18182
20.7861	0.25039	0	-3.17621
20.7952	0.332048	0	-3.09455
20.8042	0.298299	0	-3.1283
20.8132	0.247292	0	-3.17931
20.8223	0.159441	0	-3.26716
20.8313	0.187012	0	-3.23959
20.8404	0.224669	0	-3.20193
20.8494	0.249532	0	-3.17707
20.8585	0.189824	0	-3.23678
20.8675	0.147632	0	-3.27897
20.8766	0.211929	0	-3.21467
20.8856	0.197193	0	-3.22941
20.8947	0.169376	0	-3.25723
20.9037	0.102915	0	-3.32369
20.9128	0.0926212	0	-3.33398
20.9218	-0.0237038	0	-3.45031
20.9308	-0.1299	0	-3.5565
20.9399	-0.114518	0	-3.54112
20.9489	0.124036	0	-3.30257
20.958	0.25541	0	-3.17119
20.967	0.28896	0	-3.13764
20.9761	0.197752	0	-3.22885
20.9851	0.0128348	0	-3.41377
20.9942	0.0239495	0	-3.40265

## Sheet: Fig.5f
2theta(degree)	intensity of diffraction
4.78811	-0.0427558
4.79717	0.44384
4.80622	0.663993
4.81528	-0.0145284
4.82434	-1.12634
4.8334	-0.881794
4.84246	0.401171
4.85152	1.36396
4.86058	0.010796
4.86964	0.362263
4.8787	1.08131
4.88776	1.69256
4.89682	1.99724
4.90588	1.90333
4.91494	2.42035
4.924	3.33686
4.93306	3.264
4.94212	3.71891
4.95118	4.58278
4.96024	4.74658
4.9693	3.81221
4.97836	2.97527
4.98742	0.80715
4.99648	1.78089
5.00554	3.27108
5.0146	4.82536
5.02366	2.19164
5.03272	-0.954176
5.04178	-1.49662
5.05084	0.356222
5.0599	2.25203
5.06896	3.77413
5.07802	3.50007
5.08708	2.61545
5.09614	3.781
5.1052	3.69235
5.11426	4.69706
5.12332	4.34574
5.13238	5.47201
5.14144	6.08558
5.1505	7.29874
5.15956	7.08155
5.16862	6.56144
5.17768	5.58589
5.18674	3.64902
5.1958	3.88979
5.20486	4.22736
5.21392	4.36813
5.22298	5.76903
5.23204	5.91743
5.2411	6.63222
5.25016	4.81008
5.25922	5.21305
5.26827	5.29906
5.27733	4.69268
5.28639	4.88137
5.29545	3.65482
5.30451	2.43916
5.31357	1.96272
5.32263	2.50376
5.33169	4.97523
5.34075	7.43471
5.34981	6.9832
5.35887	5.88681
5.36793	4.88268
5.37699	3.94252
5.38605	3.61612
5.39511	3.18042
5.40417	2.99836
5.41323	1.62315
5.42229	0.898609
5.43135	1.15902
5.44041	1.93928
5.44947	3.86464
5.45853	4.09518
5.46759	1.86996
5.47665	0.288514
5.48571	0.261965
5.49477	1.58364
5.50383	1.74572
5.51289	3.45251
5.52195	3.1306
5.53101	4.61371
5.54007	4.52826
5.54913	4.60492
5.55819	4.55301
5.56725	4.45111
5.57631	3.80105
5.58537	4.50673
5.59443	4.61358
5.60349	4.34536
5.61255	5.05014
5.62161	3.80158
5.63067	4.58044
5.63973	4.88718
5.64879	5.04503
5.65785	4.44717
5.66691	4.88378
5.67597	5.1165
5.68503	4.75768
5.69409	5.50601
5.70315	4.68116
5.71221	6.82512
5.72126	5.06325
5.73032	4.2939
5.73938	4.55371
5.74844	2.83469
5.7575	3.56073
5.76656	2.5427
5.77562	4.13408
5.78468	3.64356
5.79374	4.94625
5.8028	3.47562
5.81186	2.7971
5.82092	3.07366
5.82998	1.8622
5.83904	0.715343
5.8481	-0.500562
5.85716	0.643096
5.86622	0.803074
5.87528	0.903096
5.88434	-0.0864847
5.8934	0.37695
5.90246	0.974319
5.91152	1.81183
5.92058	2.00472
5.92964	2.77845
5.9387	3.72189
5.94776	2.72697
5.95682	2.49413
5.96588	3.12306
5.97494	3.68331
5.984	3.82144
5.99306	4.00225
6.00212	4.23141
6.01118	3.35407
6.02024	2.64836
6.0293	3.15716
6.03836	5.29897
6.04742	6.51337
6.05648	7.04125
6.06554	6.91373
6.0746	6.87483
6.08366	4.25928
6.09272	1.31206
6.10178	-0.0950186
6.11084	1.00336
6.1199	1.30516
6.12896	1.23383
6.13802	2.90261
6.14708	2.68427
6.15614	1.96989
6.1652	1.34816
6.17425	1.54341
6.18331	1.58501
6.19237	4.64296
6.20143	5.76653
6.21049	6.37803
6.21955	4.2644
6.22861	5.72845
6.23767	7.70873
6.24673	8.96129
6.25579	8.14637
6.26485	7.24062
6.27391	7.03853
6.28297	9.75773
6.29203	10.1599
6.30109	13.7445
6.31015	14.839
6.31921	20.6648
6.32827	28.3886
6.33733	39.6469
6.34639	59.4313
6.35545	75.0674
6.36451	80.7423
6.37357	84.406
6.38263	78.3996
6.39169	65.2654
6.40075	47.3898
6.40981	36.197
6.41887	22.6931
6.42793	17.2345
6.43699	13.4994
6.44605	13.0555
6.45511	11.5165
6.46417	10.4529
6.47323	8.13481
6.48229	8.9608
6.49135	9.79636
6.50041	9.87125
6.50947	8.7597
6.51853	7.29571
6.52759	9.67485
6.53665	8.6768
6.54571	8.82087
6.55477	6.23111
6.56383	5.62699
6.57289	4.52162
6.58195	2.91193
6.59101	3.0006
6.60007	2.64406
6.60913	2.06024
6.61819	-0.572159
6.62725	-0.154735
6.6363	0.910173
6.64536	3.76844
6.65442	5.50747
6.66348	5.25701
6.67254	2.73668
6.6816	0.319626
6.69066	1.00462
6.69972	5.03665
6.70878	8.29496
6.71784	9.714
6.7269	12.0293
6.73596	11.2839
6.74502	9.36303
6.75408	8.85537
6.76314	10.3055
6.7722	15.476
6.78126	24.271
6.79032	35.3279
6.79938	47.6636
6.80844	48.211
6.8175	55.3332
6.82656	45.9132
6.83562	38.554
6.84468	22.5611
6.85374	13.5948
6.8628	10.0366
6.87186	6.99432
6.88092	5.52024
6.88998	5.20156
6.89904	3.63014
6.9081	3.65762
6.91716	2.81396
6.92622	2.18211
6.93528	0.653611
6.94434	1.21267
6.9534	1.05159
6.96246	2.61455
6.97152	0.325436
6.98058	0.353744
6.98964	0.17574
6.9987	1.25011
7.00776	0.91604
7.01682	0.590956
7.02588	1.05106
7.03494	1.28494
7.044	1.96932
7.05306	1.3455
7.06212	0.699428
7.07118	1.98116
7.08024	3.16037
7.08929	3.57908
7.09835	4.75702
7.10741	4.14279
7.11647	2.38687
7.12553	1.01108
7.13459	2.85623
7.14365	2.08649
7.15271	2.11908
7.16177	1.40772
7.17083	0.0998688
7.17989	-0.179235
7.18895	-0.906034
7.19801	0.140907
7.20707	2.52226
7.21613	4.26184
7.22519	4.61002
7.23425	4.07108
7.24331	3.96291
7.25237	4.11182
7.26143	3.61158
7.27049	3.24395
7.27955	1.41275
7.28861	0.445173
7.29767	1.04827
7.30673	2.14125
7.31579	3.41008
7.32485	2.69974
7.33391	3.81789
7.34297	3.71831
7.35203	2.94912
7.36109	1.80382
7.37015	3.16575
7.37921	2.61173
7.38827	2.70198
7.39733	2.48781
7.40639	3.31192
7.41545	1.43801
7.42451	1.07731
7.43357	1.90589
7.44263	3.34187
7.45169	5.65435
7.46075	7.21079
7.46981	7.53504
7.47887	8.30841
7.48793	6.6375
7.49699	4.74379
7.50605	2.55725
7.51511	2.36599
7.52417	3.14064
7.53323	3.47118
7.54229	4.61523
7.55134	3.4428
7.5604	2.80231
7.56946	3.3078
7.57852	4.09918
7.58758	4.71275
7.59664	4.16047
7.6057	3.16198
7.61476	3.54981
7.62382	2.51099
7.63288	4.65711
7.64194	6.00722
7.651	6.86296
7.66006	6.64036
7.66912	6.3276
7.67818	3.92918
7.68724	1.00261
7.6963	-0.695034
7.70536	2.00068
7.71442	5.05802
7.72348	8.17704
7.73254	9.70211
7.7416	7.47025
7.75066	5.4225
7.75972	4.9231
7.76878	4.58814
7.77784	4.23084
7.7869	4.12609
7.79596	5.70343
7.80502	6.3447
7.81408	6.68196
7.82314	4.56956
7.8322	3.01202
7.84126	1.29775
7.85032	-0.123903
7.85938	0.68356
7.86844	0.843904
7.8775	1.30682
7.88656	0.935703
7.89562	-0.0596302
7.90468	0.820687
7.91374	1.48204
7.9228	2.20175
7.93186	2.28085
7.94092	3.34639
7.94998	4.62443
7.95904	2.90831
7.9681	2.72061
7.97716	2.90249
7.98622	4.41125
7.99528	6.5994
8.00433	6.94364
8.01339	8.47694
8.02245	8.64984
8.03151	9.54171
8.04057	8.72177
8.04963	9.63558
8.05869	8.38668
8.06775	8.83201
8.07681	9.78665
8.08587	13.3622
8.09493	14.9363
8.10399	14.1164
8.11305	15.2508
8.12211	13.8817
8.13117	13.3434
8.14023	10.8395
8.14929	12.3618
8.15835	12.1786
8.16741	13.3778
8.17647	11.4664
8.18553	11.3512
8.19459	6.16664
8.20365	4.93596
8.21271	3.50374
8.22177	3.28863
8.23083	3.10732
8.23989	3.32854
8.24895	4.31417
8.25801	4.07685
8.26707	5.54915
8.27613	4.75128
8.28519	4.33859
8.29425	3.40454
8.30331	1.64233
8.31237	-0.289512
8.32143	-0.174115
8.33049	0.778039
8.33955	2.32826
8.34861	4.78671
8.35767	6.95815
8.36673	5.48695
8.37579	6.38884
8.38485	4.31845
8.39391	4.75927
8.40297	4.2507
8.41203	5.35252
8.42109	9.1731
8.43015	10.6848
8.43921	11.2879
8.44827	10.557
8.45733	12.4429
8.46638	16.4155
8.47544	16.1956
8.4845	18.5436
8.49356	24.123
8.50262	33.5301
8.51168	44.1515
8.52074	55.9182
8.5298	73.5928
8.53886	85.053
8.54792	89.6476
8.55698	81.1151
8.56604	70.4514
8.5751	52.7339
8.58416	42.49
8.59322	37.027
8.60228	30.5041
8.61134	27.5245
8.6204	24.8958
8.62946	23.7537
8.63852	20.902
8.64758	19.5403
8.65664	16.9362
8.6657	12.7677
8.67476	11.1968
8.68382	11.3827
8.69288	11.7292
8.70194	10.5276
8.711	8.01827
8.72006	7.33019
8.72912	8.54749
8.73818	8.53716
8.74724	8.55666
8.7563	8.67282
8.76536	8.92055
8.77442	8.30074
8.78348	8.38898
8.79254	9.75399
8.8016	9.50677
8.81066	7.80368
8.81972	7.07955
8.82878	7.64336
8.83784	7.91696
8.8469	8.34007
8.85596	11.9945
8.86502	13.3669
8.87408	14.3701
8.88314	13.3309
8.8922	12.7662
8.90126	11.0819
8.91032	9.83146
8.91937	8.61864
8.92843	8.40406
8.93749	7.78975
8.94655	7.36198
8.95561	7.78429
8.96467	8.22547
8.97373	9.76899
8.98279	8.18091
8.99185	9.34329
9.00091	10.0477
9.00997	12.7077
9.01903	12.6257
9.02809	10.2115
9.03715	11.8224
9.04621	11.5623
9.05527	9.92261
9.06433	4.64474
9.07339	2.19051
9.08245	2.1491
9.09151	3.57956
9.10057	3.66785
9.10963	0.246204
9.11869	1.02905
9.12775	2.14743
9.13681	4.02403
9.14587	3.29551
9.15493	2.71279
9.16399	4.17085
9.17305	5.57466
9.18211	6.74448
9.19117	7.94943
9.20023	8.1792
9.20929	10.38
9.21835	11.9792
9.22741	12.6166
9.23647	10.3591
9.24553	7.70649
9.25459	4.15572
9.26365	4.56939
9.27271	6.12311
9.28177	9.6224
9.29083	12.1109
9.29989	12.5678
9.30895	13.4358
9.31801	16.088
9.32707	24.8265
9.33613	28.1258
9.34519	39.2089
9.35425	50.5126
9.36331	58.0169
9.37237	53.948
9.38142	53.0957
9.39048	50.3168
9.39954	45.7932
9.4086	40.9992
9.41766	35.384
9.42672	34.3702
9.43578	34.3288
9.44484	34.3852
9.4539	34.6233
9.46296	32.1969
9.47202	32.0005
9.48108	33.6096
9.49014	38.931
9.4992	42.0351
9.50826	44.2928
9.51732	40.6361
9.52638	35.7661
9.53544	29.1244
9.5445	26.9209
9.55356	23.1177
9.56262	18.838
9.57168	12.475
9.58074	8.965
9.5898	6.3844
9.59886	5.8763
9.60792	5.56841
9.61698	5.20345
9.62604	4.8759
9.6351	5.59143
9.64416	5.84225
9.65322	5.69724
9.66228	6.67132
9.67134	9.91395
9.6804	11.9637
9.68946	12.8817
9.69852	8.73462
9.70758	5.39601
9.71664	3.00336
9.7257	5.19833
9.73476	7.6616
9.74382	9.21769
9.75288	7.74164
9.76194	5.63045
9.771	3.45497
9.78006	2.62833
9.78912	1.23747
9.79818	-0.044943
9.80724	-0.794078
9.8163	0.385618
9.82536	3.28154
9.83441	4.8886
9.84347	6.06255
9.85253	7.84615
9.86159	11.0476
9.87065	12.4041
9.87971	13.063
9.88877	14.0901
9.89783	19.977
9.90689	26.9379
9.91595	33.4552
9.92501	39.429
9.93407	43.4231
9.94313	46.0399
9.95219	45.7163
9.96125	43.0794
9.97031	38.0079
9.97937	32.9604
9.98843	28.0616
9.99749	24.3346
10.0066	19.6441
10.0156	15.8814
10.0247	13.6653
10.0337	10.6384
10.0428	11.7039
10.0519	11.4995
10.0609	15.1849
10.07	12.5667
10.079	13.5571
10.0881	11.2886
10.0971	9.64961
10.1062	7.42109
10.1153	8.83038
10.1243	10.304
10.1334	11.1887
10.1424	12.5012
10.1515	12.0424
10.1606	13.0003
10.1696	10.6633
10.1787	9.18426
10.1877	3.92886
10.1968	4.84699
10.2059	7.60445
10.2149	10.2
10.224	11.2443
10.233	10.7748
10.2421	13.9606
10.2512	15.4257
10.2602	16.7243
10.2693	16.1373
10.2783	16.2271
10.2874	15.5027
10.2965	17.7936
10.3055	16.8755
10.3146	18.6586
10.3236	14.7603
10.3327	11.2941
10.3418	9.3501
10.3508	8.78034
10.3599	9.63489
10.3689	8.82023
10.378	9.56879
10.3871	11.8278
10.3961	13.2514
10.4052	14.6874
10.4142	15.7748
10.4233	17.4113
10.4324	16.5524
10.4414	15.2974
10.4505	18.4615
10.4595	23.4764
10.4686	25.313
10.4777	23.7362
10.4867	22.8307
10.4958	22.7146
10.5048	21.588
10.5139	21.5052
10.523	20.9716
10.532	23.9954
10.5411	23.374
10.5501	25.9317
10.5592	25.0332
10.5683	23.7438
10.5773	22.299
10.5864	21.6788
10.5954	20.648
10.6045	17.0276
10.6136	15.7467
10.6226	14.8446
10.6317	12.8009
10.6407	8.51857
10.6498	7.09669
10.6589	7.87369
10.6679	10.7146
10.677	11.3064
10.686	10.2535
10.6951	9.68384
10.7042	8.12545
10.7132	6.38456
10.7223	8.21099
10.7313	11.1856
10.7404	13.2288
10.7495	14.5338
10.7585	15.7409
10.7676	19.5323
10.7766	23.7566
10.7857	24.8944
10.7948	28.0141
10.8038	25.6884
10.8129	21.979
10.8219	18.5297
10.831	18.5794
10.8401	16.7906
10.8491	11.666
10.8582	10.0451
10.8672	10.9312
10.8763	12.517
10.8854	11.4522
10.8944	8.71147
10.9035	5.94193
10.9125	2.53945
10.9216	1.44722
10.9307	-0.0292931
10.9397	2.04456
10.9488	5.05923
10.9578	8.2367
10.9669	9.38564
10.9759	8.12233
10.985	9.13654
10.9941	8.09947
11.0031	8.41501
11.0122	8.7463
11.0212	8.57951
11.0303	9.03507
11.0394	9.08862
11.0484	10.6834
11.0575	7.54079
11.0665	8.45956
11.0756	6.03617
11.0847	7.40911
11.0937	7.75669
11.1028	8.68613
11.1118	12.0259
11.1209	14.7721
11.13	16.312
11.139	14.9258
11.1481	14.8742
11.1571	15.6538
11.1662	14.6171
11.1753	16.6828
11.1843	16.7264
11.1934	17.7945
11.2024	18.4235
11.2115	19.4127
11.2206	22.1527
11.2296	24.6753
11.2387	23.7057
11.2477	22.4792
11.2568	20.5121
11.2659	22.4061
11.2749	22.7553
11.284	23.7959
11.293	22.2642
11.3021	20.9152
11.3112	19.788
11.3202	18.7194
11.3293	16.7647
11.3383	14.8823
11.3474	14.2708
11.3565	14.3867
11.3655	16.2907
11.3746	16.453
11.3836	15.1786
11.3927	13.7566
11.4018	13.9164
11.4108	13.5017
11.4199	16.1086
11.4289	14.8181
11.438	17.0777
11.4471	17.062
11.4561	16.0452
11.4652	13.1719
11.4742	11.9238
11.4833	15.1917
11.4924	22.7095
11.5014	27.9729
11.5105	39.0092
11.5195	55.5795
11.5286	72.0719
11.5377	77.0494
11.5467	77.5406
11.5558	62.5854
11.5648	50.884
11.5739	35.9527
11.583	31.1975
11.592	27.2451
11.6011	26.9654
11.6101	29.2943
11.6192	30.5515
11.6283	32.5629
11.6373	35.1993
11.6464	37.9858
11.6554	44.1513
11.6645	53.3095
11.6736	70.2147
11.6826	86.8186
11.6917	120.497
11.7007	125.942
11.7098	125.75
11.7189	104.499
11.7279	82.1766
11.737	61.3582
11.746	50.3047
11.7551	38.5837
11.7642	32.7874
11.7732	28.0912
11.7823	25.5702
11.7913	22.036
11.8004	22.4169
11.8095	22.9626
11.8185	21.5705
11.8276	18.4116
11.8366	14.2383
11.8457	11.9599
11.8548	7.96932
11.8638	8.86076
11.8729	8.18855
11.8819	7.43063
11.891	7.32445
11.9	7.53958
11.9091	8.83129
11.9182	10.6856
11.9272	10.2603
11.9363	11.5097
11.9453	6.48564
11.9544	5.53085
11.9635	2.07538
11.9725	3.74146
11.9816	2.99406
11.9906	0.382155
11.9997	-0.267935
12.0088	0.816393
12.0178	4.3428
12.0269	6.04557
12.0359	7.34403
12.045	6.13482
12.0541	6.87217
12.0631	6.02328
12.0722	3.85613
12.0812	3.7666
12.0903	3.29929
12.0994	4.51952
12.1084	3.12911
12.1175	1.48442
12.1265	3.1913
12.1356	3.97893
12.1447	4.05789
12.1537	3.82606
12.1628	4.60438
12.1718	4.38888
12.1809	2.48391
12.19	1.65184
12.199	1.44044
12.2081	4.77931
12.2171	4.29973
12.2262	3.88077
12.2353	2.33681
12.2443	2.82158
12.2534	2.76567
12.2624	3.39388
12.2715	3.59529
12.2806	3.27901
12.2896	2.44009
12.2987	2.48644
12.3077	2.81715
12.3168	2.49321
12.3259	4.08707
12.3349	6.09915
12.344	7.62658
12.353	9.88659
12.3621	7.07638
12.3712	5.34924
12.3802	5.66482
12.3893	7.33023
12.3983	9.47895
12.4074	9.9132
12.4165	8.27258
12.4255	10.2646
12.4346	11.4526
12.4436	9.01152
12.4527	6.49027
12.4618	4.66059
12.4708	5.92285
12.4799	6.33537
12.4889	6.6779
12.498	9.27685
12.5071	8.33971
12.5161	7.73854
12.5252	5.31537
12.5342	3.97935
12.5433	2.66748
12.5524	4.16615
12.5614	6.60301
12.5705	9.01299
12.5795	12.1959
12.5886	12.1243
12.5977	9.61986
12.6067	8.65319
12.6158	7.31833
12.6248	4.60158
12.6339	2.606
12.643	2.39409
12.652	3.84574
12.6611	2.71706
12.6701	3.35841
12.6792	3.71951
12.6883	4.98153
12.6973	5.99654
12.7064	11.3068
12.7154	14.611
12.7245	18.5172
12.7336	21.7811
12.7426	24.0863
12.7517	23.602
12.7607	21.7342
12.7698	16.3215
12.7789	11.7924
12.7879	7.71418
12.797	6.70641
12.806	6.99295
12.8151	10.295
12.8241	8.27527
12.8332	9.27868
12.8423	10.453
12.8513	12.8627
12.8604	10.617
12.8694	7.63026
12.8785	8.27256
12.8876	9.49856
12.8966	10.6262
12.9057	8.3332
12.9147	10.0181
12.9238	8.99804
12.9329	11.2396
12.9419	10.315
12.951	10.153
12.96	9.2445
12.9691	9.07661
12.9782	8.77557
12.9872	7.67542
12.9963	6.42244
13.0053	5.17269
13.0144	2.57831
13.0235	-0.203433
13.0325	0.271855
13.0416	1.22101
13.0506	3.01494
13.0597	3.17735
13.0688	4.12481
13.0778	7.25287
13.0869	8.78765
13.0959	9.36908
13.105	8.04263
13.1141	7.55174
13.1231	6.97606
13.1322	7.82172
13.1412	9.22427
13.1503	10.0258
13.1594	7.90848
13.1684	6.42849
13.1775	5.21163
13.1865	4.00743
13.1956	3.98952
13.2047	5.61987
13.2137	8.60651
13.2228	10.2156
13.2318	10.2323
13.2409	10.5237
13.25	10.4197
13.259	10.3339
13.2681	12.245
13.2771	13.5126
13.2862	12.5936
13.2953	10.2396
13.3043	9.73184
13.3134	9.5729
13.3224	10.3883
13.3315	11.9108
13.3406	15.0464
13.3496	15.1733
13.3587	14.2724
13.3677	12.8716
13.3768	11.9681
13.3859	12.292
13.3949	11.398
13.404	11.1048
13.413	10.8941
13.4221	11.0413
13.4312	12.4016
13.4402	10.2206
13.4493	9.97665
13.4583	7.5066
13.4674	7.0573
13.4765	5.89927
13.4855	6.57768
13.4946	8.24925
13.5036	9.35907
13.5127	10.1986
13.5218	7.97273
13.5308	6.75293
13.5399	3.87369
13.5489	7.44876
13.558	7.18052
13.5671	7.71886
13.5761	6.63579
13.5852	7.02991
13.5942	6.63779
13.6033	7.43913
13.6124	9.17122
13.6214	11.6573
13.6305	11.9083
13.6395	13.867
13.6486	14.2898
13.6577	13.5339
13.6667	11.6172
13.6758	9.96772
13.6848	10.7876
13.6939	13.3167
13.703	18.1343
13.712	20.8365
13.7211	22.7202
13.7301	25.78
13.7392	27.698
13.7482	32.7726
13.7573	33.9047
13.7664	34.9136
13.7754	32.025
13.7845	30.2319
13.7935	27.2324
13.8026	22.6108
13.8117	17.4271
13.8207	15.299
13.8298	12.3885
13.8388	11.3358
13.8479	9.15574
13.857	6.71279
13.866	4.84548
13.8751	4.4456
13.8841	2.76159
13.8932	1.25703
13.9023	2.07075
13.9113	2.20658
13.9204	3.15566
13.9294	2.6352
13.9385	2.78624
13.9476	2.70073
13.9566	3.39081
13.9657	5.32882
13.9747	9.21607
13.9838	13.1839
13.9929	14.696
14.0019	15.0291
14.011	13.3923
14.02	13.0559
14.0291	13.2205
14.0382	13.801
14.0472	12.7863
14.0563	11.2854
14.0653	9.70277
14.0744	7.32431
14.0835	6.55476
14.0925	7.49341
14.1016	9.99247
14.1106	10.4325
14.1197	9.93514
14.1288	9.19719
14.1378	8.90213
14.1469	8.69734
14.1559	9.00973
14.165	7.46131
14.1741	7.20848
14.1831	6.34881
14.1922	5.43278
14.2012	5.69614
14.2103	6.39272
14.2194	5.65965
14.2284	5.13284
14.2375	5.53122
14.2465	5.90989
14.2556	6.12375
14.2647	5.44813
14.2737	5.67349
14.2828	4.56538
14.2918	5.04562
14.3009	4.94568
14.31	7.05359
14.319	8.01992
14.3281	8.4181
14.3371	7.63673
14.3462	6.93213
14.3553	7.11281
14.3643	6.47879
14.3734	6.39792
14.3824	5.58892
14.3915	4.01681
14.4006	2.57952
14.4096	2.35927
14.4187	0.428533
14.4277	-1.66464
14.4368	-2.04112
14.4459	0.260226
14.4549	3.57043
14.464	5.89312
14.473	6.3982
14.4821	5.85005
14.4912	5.2125
14.5002	4.11738
14.5093	6.01585
14.5183	4.97795
14.5274	4.76979
14.5365	3.68749
14.5455	4.95128
14.5546	3.13902
14.5636	2.67186
14.5727	1.47288
14.5818	2.51085
14.5908	4.77039
14.5999	5.19853
14.6089	3.025
14.618	2.52279
14.6271	1.87793
14.6361	3.52941
14.6452	4.43598
14.6542	2.41653
14.6633	1.80749
14.6723	1.10817
14.6814	0.196524
14.6905	0.322824
14.6995	3.98442
14.7086	5.66256
14.7176	7.11117
14.7267	7.94041
14.7358	7.26751
14.7448	5.95921
14.7539	4.63568
14.7629	4.40072
14.772	5.04077
14.7811	4.6462
14.7901	5.07499
14.7992	3.87162
14.8082	2.85452
14.8173	1.97539
14.8264	3.30755
14.8354	2.65135
14.8445	3.06301
14.8535	4.03454
14.8626	4.33382
14.8717	3.83203
14.8807	2.38323
14.8898	2.81586
14.8988	2.47693
14.9079	1.96123
14.917	0.170203
14.926	1.19719
14.9351	2.11623
14.9441	3.86491
14.9532	4.1003
14.9623	3.08857
14.9713	3.18381
14.9804	2.57483
14.9894	3.87864
14.9985	5.51208
15.0076	6.50672
15.0166	6.82894
15.0257	8.18733
15.0347	8.93523
15.0438	5.93332
15.0529	4.36553
15.0619	3.79833
15.071	6.83825
15.08	8.39699
15.0891	9.87428
15.0982	9.07588
15.1072	7.52895
15.1163	4.55169
15.1253	2.39955
15.1344	3.17807
15.1435	4.30553
15.1525	6.31473
15.1616	6.23796
15.1706	6.71763
15.1797	5.59902
15.1888	4.15149
15.1978	4.09703
15.2069	3.37272
15.2159	2.91515
15.225	3.11475
15.2341	4.7089
15.2431	7.75844
15.2522	9.68727
15.2612	11.2989
15.2703	10.2675
15.2794	8.28247
15.2884	7.09397
15.2975	5.37705
15.3065	4.34588
15.3156	2.92165
15.3247	2.72841
15.3337	3.07555
15.3428	3.59469
15.3518	4.31736
15.3609	4.98604
15.37	4.61686
15.379	5.01845
15.3881	3.42717
15.3971	3.21682
15.4062	2.33177
15.4153	5.19367
15.4243	5.95123
15.4334	7.75655
15.4424	8.04887
15.4515	4.90266
15.4606	3.00592
15.4696	3.31277
15.4787	4.78708
15.4877	5.7875
15.4968	5.05182
15.5059	5.28561
15.5149	4.58775
15.524	7.01513
15.533	9.13268
15.5421	8.60225
15.5511	6.4402
15.5602	4.77299
15.5693	3.39357
15.5783	5.05632
15.5874	5.43725
15.5964	5.74557
15.6055	3.91804
15.6146	4.2625
15.6236	4.47838
15.6327	5.30907
15.6417	5.03458
15.6508	4.97666
15.6599	4.05178
15.6689	4.58512
15.678	5.97191
15.687	8.95943
15.6961	10.4856
15.7052	11.5691
15.7142	11.352
15.7233	9.93279
15.7323	8.70132
15.7414	7.23274
15.7505	7.79312
15.7595	7.37168
15.7686	8.30604
15.7776	8.05417
15.7867	7.6026
15.7958	5.51184
15.8048	5.15881
15.8139	3.32496
15.8229	3.37036
15.832	4.10236
15.8411	5.15176
15.8501	3.9387
15.8592	3.7737
15.8682	3.63278
15.8773	2.12041
15.8864	2.19675
15.8954	1.42891
15.9045	2.05391
15.9135	2.25655
15.9226	3.05801
15.9317	2.17411
15.9407	1.37359
15.9498	0.955267
15.9588	2.6215
15.9679	5.88837
15.977	8.00318
15.986	8.21882
15.9951	8.04968
16.0041	6.9889
16.0132	6.57723
16.0223	6.13179
16.0313	5.18259
16.0404	3.50184
16.0494	1.83634
16.0585	1.12163
16.0676	2.22734
16.0766	2.29895
16.0857	3.62649
16.0947	3.62673
16.1038	5.72224
16.1129	7.53829
16.1219	9.14176
16.131	7.29925
16.14	5.31278
16.1491	2.4824
16.1582	3.96484
16.1672	6.12342
16.1763	8.5404
16.1853	12.3367
16.1944	14.9897
16.2035	16.0348
16.2125	13.207
16.2216	12.0574
16.2306	12.2552
16.2397	13.1217
16.2488	14.7609
16.2578	16.5671
16.2669	16.352
16.2759	18.1465
16.285	20.6228
16.2941	22.2836
16.3031	21.0627
16.3122	21.2191
16.3212	19.2918
16.3303	14.5692
16.3394	9.71611
16.3484	8.77433
16.3575	9.74416
16.3665	9.25796
16.3756	9.22935
16.3847	9.83124
16.3937	11.1286
16.4028	10.3938
16.4118	9.32127
16.4209	8.79355
16.43	7.78135
16.439	5.67705
16.4481	2.82763
16.4571	2.77881
16.4662	4.44177
16.4752	7.25675
16.4843	7.39006
16.4934	5.82248
16.5024	4.45177
16.5115	3.71499
16.5205	4.63221
16.5296	3.99794
16.5387	2.12154
16.5477	0.884912
16.5568	1.98318
16.5658	3.78089
16.5749	3.69362
16.584	4.667
16.593	6.12684
16.6021	9.26632
16.6111	12.7588
16.6202	19.7167
16.6293	29.5614
16.6383	39.9287
16.6474	40.5454
16.6564	31.1006
16.6655	23.3575
16.6746	14.8268
16.6836	8.81289
16.6927	6.57471
16.7017	6.49026
16.7108	8.05714
16.7199	8.6306
16.7289	9.31322
16.738	6.18802
16.747	4.42958
16.7561	2.13999
16.7652	2.84148
16.7742	3.94079
16.7833	5.6572
16.7923	4.35764
16.8014	3.5707
16.8105	4.22144
16.8195	7.8367
16.8286	12.2839
16.8376	15.66
16.8467	15.4658
16.8558	12.041
16.8648	12.6776
16.8739	13.5209
16.8829	15.7708
16.892	15.0873
16.9011	15.5786
16.9101	17.113
16.9192	18.3066
16.9282	19.2776
16.9373	18.992
16.9464	23.8737
16.9554	27.0498
16.9645	27.9873
16.9735	23.6541
16.9826	23.5667
16.9917	21.6341
17.0007	21.0679
17.0098	19.8951
17.0188	17.644
17.0279	13.9307
17.037	11.4095
17.046	10.1528
17.0551	8.64074
17.0641	8.10133
17.0732	7.4234
17.0823	8.09953
17.0913	6.52102
17.1004	6.00736
17.1094	4.48328
17.1185	6.68551
17.1276	7.40254
17.1366	9.77662
17.1457	7.78178
17.1547	8.1335
17.1638	6.54629
17.1729	5.48539
17.1819	4.85574
17.191	5.95703
17.2	5.1305
17.2091	2.03911
17.2182	4.39689
17.2272	6.94494
17.2363	11.2566
17.2453	12.68
17.2544	14.9106
17.2635	16.2195
17.2725	17.647
17.2816	18.9422
17.2906	19.4072
17.2997	19.0755
17.3088	16.6014
17.3178	14.328
17.3269	11.397
17.3359	10.2603
17.345	10.5728
17.3541	11.3734
17.3631	11.9911
17.3722	12.4991
17.3812	13.5953
17.3903	14.4066
17.3993	13.5653
17.4084	15.2387
17.4175	17.5028
17.4265	19.3306
17.4356	18.9665
17.4446	17.6308
17.4537	13.1538
17.4628	9.88889
17.4718	6.73341
17.4809	6.2796
17.4899	7.16726
17.499	7.11946
17.5081	7.11683
17.5171	7.17052
17.5262	7.22407
17.5352	6.5838
17.5443	6.81923
17.5534	7.86485
17.5624	8.32267
17.5715	7.70921
17.5805	7.08276
17.5896	7.6115
17.5987	7.23482
17.6077	3.92971
17.6168	2.37485
17.6258	3.61731
17.6349	5.23322
17.644	4.46107
17.653	1.1536
17.6621	-1.72705
17.6711	-2.28638
17.6802	-1.85133
17.6893	-1.01249
17.6983	0.243545
17.7074	0.908947
17.7164	2.93561
17.7255	2.40481
17.7346	2.23232
17.7436	0.485764
17.7527	1.34971
17.7617	1.49676
17.7708	1.34171
17.7799	0.88092
17.7889	0.961312
17.798	1.91566
17.807	3.92514
17.8161	4.7361
17.8252	4.23626
17.8342	4.81041
17.8433	7.66804
17.8523	9.84019
17.8614	10.613
17.8705	10.0119
17.8795	7.32144
17.8886	6.71572
17.8976	8.09229
17.9067	9.73366
17.9158	10.2583
17.9248	8.89753
17.9339	6.21492
17.9429	3.2133
17.952	3.93569
17.9611	5.34138
17.9701	6.4779
17.9792	5.72517
17.9882	3.49074
17.9973	4.05175
18.0064	3.1059
18.0154	5.55117
18.0245	5.41548
18.0335	5.1725
18.0426	4.73441
18.0517	4.84332
18.0607	5.5275
18.0698	6.27712
18.0788	5.65962
18.0879	3.7953
18.097	2.89613
18.106	2.97267
18.1151	3.49459
18.1241	3.9678
18.1332	3.77689
18.1423	3.86905
18.1513	4.60884
18.1604	4.92857
18.1694	5.05401
18.1785	4.0642
18.1876	5.13507
18.1966	7.01487
18.2057	6.73758
18.2147	5.59182
18.2238	6.74854
18.2329	7.23294
18.2419	5.25148
18.251	3.27614
18.26	2.01338
18.2691	3.43504
18.2782	4.65763
18.2872	6.05849
18.2963	5.04893
18.3053	4.51619
18.3144	4.25778
18.3234	3.05768
18.3325	2.13528
18.3416	1.35499
18.3506	2.6901
18.3597	4.24404
18.3687	5.35044
18.3778	4.69366
18.3869	3.41532
18.3959	2.50676
18.405	2.26599
18.414	0.991602
18.4231	-0.452867
18.4322	-0.557148
18.4412	-0.419376
18.4503	0.455455
18.4593	0.704436
18.4684	-0.0980856
18.4775	-1.04341
18.4865	-0.838943
18.4956	0.816476
18.5046	1.11132
18.5137	1.56658
18.5228	1.74171
18.5318	1.58299
18.5409	2.24874
18.5499	2.53486
18.559	3.36271
18.5681	3.67469
18.5771	3.24397
18.5862	2.20763
18.5952	2.81993
18.6043	2.9976
18.6134	5.08952
18.6224	4.24374
18.6315	4.03655
18.6405	4.05106
18.6496	5.02554
18.6587	5.438
18.6677	7.17796
18.6768	6.35844
18.6858	5.97711
18.6949	5.73476
18.704	6.61917
18.713	7.79354
18.7221	8.54301
18.7311	7.56691
18.7402	6.48279
18.7493	4.45323
18.7583	3.61775
18.7674	3.40347
18.7764	6.10603
18.7855	8.84126
18.7946	10.9812
18.8036	12.0052
18.8127	12.6476
18.8217	12.1631
18.8308	11.4392
18.8399	10.6092
18.8489	10.5258
18.858	9.66159
18.867	7.71869
[truncated: 517 more rows]
