# Supplementary material for: Superconducting gap of H3S measured by tunnelling spectroscopy
Source: Nature. 2025 Apr 23;641(8063):619–24. doi: 10.1038/s41586-025-08895-2 (PMC12075003; doi:10.1038/s41586-025-08895-2)
Supplement: Supplementary file 6 — Source Data Extended Data Fig. 2 [file 41586_2025_8895_MOESM6_ESM.xls]

## Sheet: Extended Figure_2c
5.00523	25.2687
5.01419	23.0047
5.02315	21.5314
5.03211	19.9277
5.04108	19.4175
5.05004	18.5314
5.059	16.0753
5.06796	14.8268
5.07692	12.2619
5.08588	13.2168
5.09485	13.2651
5.10381	15.6322
5.11277	17.7203
5.12173	18.5696
5.13069	18.0276
5.13966	16.7245
5.14862	19.8135
5.15758	20.1862
5.16654	20.8249
5.1755	21.723
5.18447	24.02
5.19343	26.0765
5.20239	24.4698
5.21135	22.7787
5.22031	20.5827
5.22928	20.8196
5.23824	19.3819
5.2472	18.9505
5.25616	15.9188
5.26512	15.2828
5.27408	14.6158
5.28305	15.4714
5.29201	16.1871
5.30097	17.3096
5.30993	18.9365
5.31889	18.174
5.32786	16.4345
5.33682	14.2382
5.34578	15.4272
5.35474	16.4633
5.3637	16.2015
5.37267	15.7947
5.38163	16.8261
5.39059	17.6053
5.39955	20.9814
5.40851	21.5242
5.41748	19.4033
5.42644	19.3477
5.4354	17.1797
5.44436	16.4706
5.45332	17.0769
5.46229	20.7011
5.47125	24.671
5.48021	23.6161
5.48917	21.2997
5.49813	17.4271
5.50709	14.8358
5.51606	13.6835
5.52502	11.8317
5.53398	14.3986
5.54294	18.4406
5.5519	18.7444
5.56087	17.7063
5.56983	15.8034
5.57879	16.9317
5.58775	16.5046
5.59671	17.1477
5.60568	20.903
5.61464	22.059
5.6236	23.3731
5.63256	20.8256
5.64152	19.5854
5.65049	17.6288
5.65945	15.7753
5.66841	18.4757
5.67737	18.8201
5.68633	21.5713
5.69529	18.8666
5.70426	19.1915
5.71322	18.9272
5.72218	17.6647
5.73114	18.3663
5.7401	18.5412
5.74907	21.8403
5.75803	20.3111
5.76699	17.5361
5.77595	12.8169
5.78491	11.7649
5.79388	13.3805
5.80284	17.3511
5.8118	18.8613
5.82076	18.5377
5.82972	16.479
5.83869	15.834
5.84765	14.2504
5.85661	15.7288
5.86557	13.5055
5.87453	12.2017
5.88349	11.8572
5.89246	14.3031
5.90142	16.9886
5.91038	16.9055
5.91934	16.472
5.9283	16.7301
5.93727	16.4692
5.94623	16.8452
5.95519	14.9874
5.96415	14.8742
5.97311	15.3718
5.98208	16.1224
5.99104	17.2652
6	18.2374
6.00896	19.916
6.01792	18.4046
6.02689	16.3453
6.03585	13.3286
6.04481	12.4519
6.05377	14.4591
6.06273	16.0466
6.0717	17.1947
6.08066	17.5425
6.08962	17.3471
6.09858	16.8844
6.10754	18.0307
6.1165	17.0227
6.12547	15.081
6.13443	12.5054
6.14339	12.778
6.15235	14.4655
6.16131	14.9557
6.17028	16.2017
6.17924	17.1929
6.1882	18.7266
6.19716	19.3889
6.20612	18.7163
6.21509	15.025
6.22405	13.9079
6.23301	14.8431
6.24197	15.5462
6.25093	16.6986
6.2599	17.1906
6.26886	16.612
6.27782	15.551
6.28678	17.4504
6.29574	19.2111
6.3047	19.6954
6.31367	18.9064
6.32263	19.1062
6.33159	21.7457
6.34055	21.1347
6.34951	23.8472
6.35848	23.7603
6.36744	23.3425
6.3764	21.7317
6.38536	18.3202
6.39432	19.3533
6.40329	20.1829
6.41225	23.4607
6.42121	23.4045
6.43017	24.4333
6.43913	25.1985
6.4481	27.504
6.45706	29.3333
6.46602	28.7607
6.47498	29.3108
6.48394	29.6019
6.4929	27.9874
6.50187	26.652
6.51083	27.4065
6.51979	28.5832
6.52875	30.467
6.53771	28.6575
6.54668	25.6726
6.55564	19.6834
6.5646	17.6505
6.57356	15.3655
6.58252	15.5334
6.59149	14.0072
6.60045	13.956
6.60941	11.7052
6.61837	10.8038
6.62733	10.1459
6.6363	10.5854
6.64526	11.0545
6.65422	8.60344
6.66318	9.38482
6.67214	9.53073
6.68111	11.142
6.69007	11.0416
6.69903	10.9309
6.70799	8.53682
6.71695	8.27512
6.72591	10.2416
6.73488	13.3198
6.74384	16.6939
6.7528	22.5749
6.76176	24.3476
6.77072	27.6748
6.77969	28.2859
6.78865	27.6066
6.79761	24.7219
6.80657	22.2599
6.81553	20.9125
6.8245	19.6379
6.83346	18.9272
6.84242	14.4879
6.85138	13.1321
6.86034	12.6867
6.86931	15.1142
6.87827	16.3884
6.88723	15.2459
6.89619	15.1163
6.90515	15.0761
6.91411	18.6535
6.92308	21.3641
6.93204	24.2492
6.941	25.205
6.94996	24.1725
6.95892	23.2054
6.96789	23.4965
6.97685	22.1923
6.98581	21.4289
6.99477	17.7397
7.00373	17.7694
7.0127	18.1134
7.02166	19.7435
7.03062	19.9418
7.03958	18.2008
7.04854	16.5024
7.05751	15.1456
7.06647	15.9509
7.07543	17.6639
7.08439	19.1974
7.09335	18.1409
7.10231	17.0841
7.11128	14.5753
7.12024	13.5079
7.1292	12.3803
7.13816	12.6758
7.14712	12.7538
7.15609	14.067
7.16505	14.7975
7.17401	18.4394
7.18297	19.338
7.19193	19.0959
7.2009	16.8479
7.20986	17.5403
7.21882	20.6307
7.22778	20.6317
7.23674	21.6302
7.24571	21.0891
7.25467	19.1074
7.26363	19.3505
7.27259	19.8403
7.28155	22.6386
7.29052	23.806
7.29948	23.9338
7.30844	23.4366
7.3174	21.2391
7.32636	16.1117
7.33532	11.6355
7.34429	9.65863
7.35325	9.74103
7.36221	9.10238
7.37117	9.74977
7.38013	12.5986
7.3891	16.2042
7.39806	17.9473
7.40702	15.9269
7.41598	13.621
7.42494	11.3174
7.43391	10.9446
7.44287	10.2981
7.45183	10.5842
7.46079	12.363
7.46975	14.4015
7.47872	15.3048
7.48768	17.1726
7.49664	17.9748
7.5056	20.0391
7.51456	17.7134
7.52352	19.3127
7.53249	20.7883
7.54145	22.8426
7.55041	22.796
7.55937	21.072
7.56833	18.9891
7.5773	19.6045
7.58626	20.4721
7.59522	17.6241
7.60418	16.0583
7.61314	15.7502
7.62211	18.2649
7.63107	20.3999
7.64003	18.5105
7.64899	15.9727
7.65795	16.1887
7.66692	16.5277
7.67588	16.181
7.68484	16.491
7.6938	16.0158
7.70276	16.4863
7.71172	15.0652
7.72069	13.4517
7.72965	10.4672
7.73861	9.9246
7.74757	10.4473
7.75653	14.4808
7.7655	17.437
7.77446	15.9562
7.78342	16.0305
7.79238	16.4635
7.80134	17.8556
7.81031	18.9158
7.81927	19.5637
7.82823	21.6874
7.83719	23.1388
7.84615	22.7729
7.85512	20.2467
7.86408	18.4866
7.87304	19.2454
7.882	18.9143
7.89096	17.2043
7.89993	15.6274
7.90889	17.6658
7.91785	17.1638
7.92681	17.8279
7.93577	18.7571
7.94473	20.71
7.9537	21.968
7.96266	21.3526
7.97162	21.1933
7.98058	22.4145
7.98954	22.295
7.99851	22.1684
8.00747	20.1236
8.01643	19.0689
8.02539	19.5607
8.03435	20.4726
8.04332	21.5101
8.05228	22.823
8.06124	23.3373
8.0702	24.3944
8.07916	22.2939
8.08813	20.6074
8.09709	17.4592
8.10605	16.6633
8.11501	16.2996
8.12397	17.8118
8.13293	17.8032
8.1419	17.8329
8.15086	15.3031
8.15982	16.2065
8.16878	18.0895
8.17774	17.8725
8.18671	17.9854
8.19567	18.4075
8.20463	22.0134
8.21359	21.8666
8.22255	21.3656
8.23152	19.3929
8.24048	17.7621
8.24944	18.6758
8.2584	17.0891
8.26736	17.2723
8.27633	16.7132
8.28529	17.9087
8.29425	17.6181
8.30321	17.8716
8.31217	14.9884
8.32113	17.7873
8.3301	15.6541
8.33906	16.9404
8.34802	16.4776
8.35698	15.5208
8.36594	16.9897
8.37491	19.0077
8.38387	21.2312
8.39283	23.5019
8.40179	20.4898
8.41075	17.0794
8.41972	15.4411
8.42868	14.8391
8.43764	16.1472
8.4466	18.4442
8.45556	21.0553
8.46453	22.3021
8.47349	24.5615
8.48245	29.0727
8.49141	32.9305
8.50037	35.3583
8.50934	33.739
8.5183	31.2013
8.52726	25.8312
8.53622	23.233
8.54518	20.4533
8.55414	21.3424
8.56311	23.3269
8.57207	24.3269
8.58103	23.7091
8.58999	20.0532
8.59895	16.4285
8.60792	14.1372
8.61688	14.7155
8.62584	17.9294
8.6348	19.6846
8.64376	19.3261
8.65273	16.2213
8.66169	16.0392
8.67065	14.9064
8.67961	16.9741
8.68857	18.0334
8.69754	19.9573
8.7065	18.9415
8.71546	18.2349
8.72442	15.5639
8.73338	14.4829
8.74234	13.0992
8.75131	15.976
8.76027	15.8642
8.76923	17.4375
8.77819	18.5046
8.78715	20.3769
8.79612	23.0769
8.80508	24.2381
8.81404	23.6583
8.823	22.0318
8.83196	22.1901
8.84093	22.1612
8.84989	23.467
8.85885	23.2079
8.86781	22.5835
8.87677	21.1611
8.88574	21.8346
8.8947	22.82
8.90366	23.5559
8.91262	23.8031
8.92158	24.4798
8.93054	23.8012
8.93951	24.4698
8.94847	23.6234
8.95743	22.0646
8.96639	23.3215
8.97535	23.4386
8.98432	23.8067
8.99328	23.0189
9.00224	25.4397
9.0112	23.4794
9.02016	21.2054
9.02913	18.3121
9.03809	20.1263
9.04705	22.1422
9.05601	27.4074
9.06497	28.9377
9.07394	28.7215
9.0829	23.7812
9.09186	22.0623
9.10082	21.6655
9.10978	21.3544
9.11875	20.6905
9.12771	20.0949
9.13667	18.9594
9.14563	18.519
9.15459	16.3809
9.16355	17.347
9.17252	15.7601
9.18148	17.7143
9.19044	19.4128
9.1994	21.2996
9.20836	20.4494
9.21733	19.4295
9.22629	20.5172
9.23525	20.9251
9.24421	22.5634
9.25317	23.0319
9.26214	20.9056
9.2711	18.3282
9.28006	16.0054
9.28902	17.476
9.29798	19.0541
9.30695	20.3331
9.31591	19.2691
9.32487	20.6101
9.33383	19.9041
9.34279	16.1676
9.35175	11.8539
9.36072	10.4591
9.36968	10.1553
9.37864	11.888
9.3876	9.64674
9.39656	12.0413
9.40553	12.4009
9.41449	13.0721
9.42345	12.304
9.43241	12.0036
9.44137	12.2488
9.45034	11.8102
9.4593	9.6804
9.46826	8.46223
9.47722	6.45209
9.48618	6.4118
9.49515	4.84927
9.50411	4.20824
9.51307	4.85913
9.52203	6.32711
9.53099	5.75427
9.53995	5.13122
9.54892	3.70447
9.55788	4.7976
9.56684	2.95616
9.5758	-0.0644516
9.58476	-2.71628
9.59373	-2.08474
9.60269	-0.868925
9.61165	4.21027
9.62061	6.14871
9.62957	7.99672
9.63854	8.74195
9.6475	8.78949
9.65646	9.79615
9.66542	9.95697
9.67438	8.34448
9.68335	6.89489
9.69231	6.03578
9.70127	8.09872
9.71023	12.5179
9.71919	18.9456
9.72816	25.9897
9.73712	37.3363
9.74608	46.6735
9.75504	61.515
9.764	82.8198
9.77296	108.149
9.78193	145.79
9.79089	193.873
9.79985	281.451
9.80881	380.74
9.81777	503.006
9.82674	654.768
9.8357	774.619
9.84466	871.887
9.85362	922.957
9.86258	959.683
9.87155	935.225
9.88051	879.198
9.88947	787.902
9.89843	685.676
9.90739	576.047
9.91636	465.405
9.92532	368.049
9.93428	290.443
9.94324	234.406
9.9522	188.822
9.96116	154.366
9.97013	123.588
9.97909	99.0278
9.98805	79.904
9.99701	66.7472
10.006	56.8332
10.0149	48.3252
10.0239	41.421
10.0329	34.6461
10.0418	28.1845
10.0508	23.9992
10.0597	22.0462
10.0687	20.9654
10.0777	19.9407
10.0866	16.4179
10.0956	12.7665
10.1046	8.43923
10.1135	8.35922
10.1225	10.1873
10.1314	11.3013
10.1404	11.6555
10.1494	9.79429
10.1583	7.31033
10.1673	4.67336
10.1763	4.31072
10.1852	6.01939
10.1942	8.48994
10.2031	8.17503
10.2121	11.3368
10.2211	11.2138
10.23	12.188
10.239	10.2376
10.2479	9.51369
10.2569	11.4669
10.2659	12.2416
10.2748	11.2771
10.2838	9.98803
10.2928	9.70556
10.3017	11.8747
10.3107	13.5378
10.3196	16.8322
10.3286	19.9005
10.3376	18.4912
10.3465	16.6317
10.3555	13.072
10.3645	13.6384
10.3734	13.4863
10.3824	14.3284
10.3913	15.2315
10.4003	16.3936
10.4093	17.8915
10.4182	17.8514
10.4272	15.7031
10.4361	13.8026
10.4451	8.63967
10.4541	6.22967
10.463	5.72187
10.472	8.24126
10.481	8.60643
10.4899	12.0089
10.4989	13.3279
10.5078	17.0499
10.5168	12.9201
10.5258	12.0502
10.5347	10.5445
10.5437	12.6334
10.5527	11.5051
10.5616	9.60505
10.5706	9.08295
10.5795	10.4191
10.5885	10.9668
10.5975	12.0285
10.6064	14.2659
10.6154	16.8683
10.6243	19.9087
10.6333	19.9241
10.6423	21.4469
10.6512	21.7955
10.6602	21.9645
10.6692	20.9896
10.6781	19.6681
10.6871	20.2212
10.696	21.615
10.705	23.9301
10.714	24.5401
10.7229	21.152
10.7319	20.8823
10.7409	21.6795
10.7498	23.33
10.7588	23.4698
10.7677	22.7927
10.7767	21.4622
10.7857	20.1408
10.7946	21.0972
10.8036	18.9884
10.8125	20.5277
10.8215	19.1967
10.8305	19.3837
10.8394	21.6489
10.8484	21.3548
10.8574	19.8448
10.8663	16.9437
10.8753	17.6058
10.8842	17.0379
10.8932	16.4793
10.9022	15.0753
10.9111	14.8357
10.9201	14.4294
10.9291	13.6035
10.938	13.6605
10.947	14.4317
10.9559	17.9077
10.9649	17.1883
10.9739	15.4085
10.9828	14.1033
10.9918	12.7979
11.0007	13.2623
11.0097	13.2325
11.0187	15.8674
11.0276	16.4982
11.0366	15.172
11.0456	11.9077
11.0545	9.12394
11.0635	11.0605
11.0724	16.0031
11.0814	18.0149
11.0904	19.2423
11.0993	21.3956
11.1083	23.9151
11.1173	22.2379
11.1262	20.281
11.1352	18.0323
11.1441	17.3007
11.1531	16.8304
11.1621	19.0071
11.171	18.2044
11.18	16.6203
11.1889	19.2146
11.1979	22.4242
11.2069	26.373
11.2158	24.494
11.2248	23.4735
11.2338	19.0674
11.2427	19.2658
11.2517	18.1236
11.2606	19.3784
11.2696	15.6401
11.2786	14.2037
11.2875	13.6289
11.2965	14.3674
11.3055	12.5678
11.3144	12.4555
11.3234	16.642
11.3323	17.9598
11.3413	19.2481
11.3503	19.8786
11.3592	19.5412
11.3682	18.1932
11.3771	14.5152
11.3861	13.2489
11.3951	15.2783
11.404	16.0938
11.413	15.5055
11.422	15.3871
11.4309	14.3806
11.4399	15.087
11.4488	15.4969
11.4578	15.26
11.4668	15.0093
11.4757	14.9455
11.4847	16.197
11.4937	17.4936
11.5026	17.9371
11.5116	19.9053
11.5205	21.0348
11.5295	20.3871
11.5385	20.0754
11.5474	19.453
11.5564	17.8387
11.5653	16.4657
11.5743	17.249
11.5833	19.9183
11.5922	24.9477
11.6012	26.0032
11.6102	27.1931
11.6191	24.9878
11.6281	23.1099
11.637	19.75
11.646	18.1184
11.655	20.3312
11.6639	19.8949
11.6729	20.4434
11.6819	17.0611
11.6908	17.3188
11.6998	16.8026
11.7087	18.515
11.7177	18.2205
11.7267	17.6876
11.7356	19.1522
11.7446	20.5843
11.7535	19.5631
11.7625	16.8997
11.7715	14.062
11.7804	14.0221
11.7894	13.2342
11.7984	15.4755
11.8073	15.5664
11.8163	15.5662
11.8252	13.3444
11.8342	13.3408
11.8432	16.298
11.8521	19.455
11.8611	18.7794
11.8701	18.252
11.879	16.258
11.888	14.9933
11.8969	13.8562
11.9059	17.736
11.9149	23.572
11.9238	25.4196
11.9328	24.5085
11.9417	20.9083
11.9507	20.5215
11.9597	18.2039
11.9686	16.5441
11.9776	17.0629
11.9866	16.8338
11.9955	18.5863
12.0045	19.4879
12.0134	20.0115
12.0224	21.389
12.0314	22.9878
12.0403	24.8535
12.0493	27.1779
12.0583	27.5081
12.0672	26.8254
12.0762	26.0051
12.0851	24.6962
12.0941	21.3995
12.1031	18.9206
12.112	18.3035
12.121	18.7935
12.1299	19.5348
12.1389	16.4333
12.1479	16.3835
12.1568	17.0591
12.1658	21.583
12.1748	20.1143
12.1837	17.3091
12.1927	15.2368
12.2016	17.3182
12.2106	20.9116
12.2196	19.8384
12.2285	19.7836
12.2375	17.1335
12.2465	18.7499
12.2554	18.7309
12.2644	20.3256
12.2733	19.9341
12.2823	20.3569
12.2913	20.9319
12.3002	22.0898
12.3092	22.9466
12.3181	24.0545
12.3271	23.1145
12.3361	22.1678
12.345	23.8047
12.354	23.6443
12.363	21.3348
12.3719	19.7515
12.3809	19.6273
12.3898	19.4201
12.3988	18.3601
12.4078	16.3097
12.4167	15.501
12.4257	15.8295
12.4347	19.2803
12.4436	20.5435
12.4526	20.3926
12.4615	18.0594
12.4705	17.7827
12.4795	16.2893
12.4884	13.1057
12.4974	11.4996
12.5063	10.3979
12.5153	12.7105
12.5243	11.9637
12.5332	11.4998
12.5422	9.95029
12.5512	12.4832
12.5601	12.8569
12.5691	14.4106
12.578	12.8968
12.587	13.5062
12.596	13.3024
12.6049	13.3304
12.6139	14.0304
12.6229	15.6483
12.6318	17.9123
12.6408	20.2593
12.6497	21.2176
12.6587	18.0852
12.6677	19.2146
12.6766	17.738
12.6856	17.8771
12.6945	15.1861
12.7035	15.203
12.7125	16.0583
12.7214	16.4197
12.7304	15.9932
12.7394	16.2584
12.7483	15.3709
12.7573	15.705
12.7662	16.3958
12.7752	18.0548
12.7842	18.3818
12.7931	17.3721
12.8021	16.164
12.8111	16.221
12.82	15.5525
12.829	14.6176
12.8379	16.0151
12.8469	16.9577
12.8559	19.8039
12.8648	19.7466
12.8738	20.2188
12.8827	21.1622
12.8917	21.7081
12.9007	20.3913
12.9096	18.4107
12.9186	17.3369
12.9276	18.6429
12.9365	17.9317
12.9455	15.5821
12.9544	14.2341
12.9634	13.7321
12.9724	15.2577
12.9813	15.9676
12.9903	16.3886
12.9993	14.3693
13.0082	16.0824
13.0172	15.2144
13.0261	15.5924
13.0351	11.1467
13.0441	12.4364
13.053	12.8542
13.062	13.363
13.0709	9.74868
13.0799	7.96818
13.0889	7.68874
13.0978	9.07103
13.1068	9.75608
13.1158	8.60054
13.1247	8.70463
13.1337	9.42137
13.1426	11.1191
13.1516	13.2905
13.1606	12.8488
13.1695	12.742
13.1785	13.9519
13.1875	14.8566
13.1964	15.9241
13.2054	17.0859
13.2143	19.8256
13.2233	18.2411
13.2323	16.6546
13.2412	15.2782
13.2502	15.6006
13.2591	14.7046
13.2681	14.9779
13.2771	13.589
13.286	12.8516
13.295	11.4845
13.304	13.1789
13.3129	10.8974
13.3219	11.0244
13.3308	8.46566
13.3398	10.5804
13.3488	11.2229
13.3577	13.0862
13.3667	13.1228
13.3757	14.5899
13.3846	11.8153
13.3936	10.1924
13.4025	8.82163
13.4115	12.5396
13.4205	13.5033
13.4294	14.6357
13.4384	13.2246
13.4473	12.3415
13.4563	11.9935
13.4653	13.1176
13.4742	16.7261
13.4832	16.5243
13.4922	13.7228
13.5011	14.8677
13.5101	14.7661
13.519	14.8986
13.528	14.51
13.537	16.6291
13.5459	19.3193
13.5549	20.4785
13.5639	19.5664
13.5728	18.3144
13.5818	17.2243
13.5907	19.7055
13.5997	20.8168
13.6087	23.0745
13.6176	20.6662
13.6266	19.334
13.6355	16.4419
13.6445	16.8086
13.6535	16.4839
13.6624	16.8407
13.6714	16.7968
13.6804	17.5509
13.6893	18.7247
13.6983	17.836
13.7072	14.6432
13.7162	12.8677
13.7252	13.0623
13.7341	14.6271
13.7431	15.0627
13.7521	14.4086
13.761	16.1323
13.77	14.398
13.7789	13.3841
13.7879	13.0217
13.7969	15.2519
13.8058	17.5557
13.8148	20.1199
13.8237	21.6098
13.8327	21.2407
13.8417	20.1734
13.8506	21.8534
13.8596	23.675
13.8686	27.3275
13.8775	30.305
13.8865	37.9486
13.8954	45.4897
13.9044	55.8933
13.9134	72.9078
13.9223	96.7752
13.9313	127.216
13.9403	162.241
13.9492	192.438
13.9582	215.185
13.9671	222.696
13.9761	220.027
13.9851	207.901
13.994	195.703
14.003	176.18
14.0119	153.3
14.0209	129.3
14.0299	109.046
14.0388	89.9586
14.0478	74.6688
14.0568	64.5072
14.0657	56.5856
14.0747	49.8969
14.0836	45.0557
14.0926	43.4727
14.1016	41.7287
14.1105	40.0268
14.1195	37.6677
14.1285	33.076
14.1374	26.2739
14.1464	23.3377
14.1553	22.7807
14.1643	23.6678
14.1733	21.0967
14.1822	19.8222
14.1912	16.8971
14.2001	16.0522
14.2091	14.5563
14.2181	14.1135
14.227	10.8075
14.236	7.89314
14.245	6.76551
14.2539	8.07317
14.2629	10.604
14.2718	11.0383
14.2808	11.2784
14.2898	10.6947
14.2987	10.6735
14.3077	9.35238
14.3167	9.20928
14.3256	11.7447
14.3346	12.1506
14.3435	9.23628
14.3525	5.50814
14.3615	5.10113
14.3704	4.24245
14.3794	6.2741
14.3883	7.56766
14.3973	7.8924
14.4063	9.17825
14.4152	6.92991
14.4242	6.88395
14.4332	5.61811
14.4421	7.08188
14.4511	9.30715
14.46	13.3926
14.469	15.6746
14.478	11.9461
14.4869	9.62204
14.4959	10.3173
14.5049	11.5507
14.5138	12.0812
14.5228	12.183
14.5317	11.6133
14.5407	10.4042
14.5497	11.2206
14.5586	11.5288
14.5676	11.655
14.5765	9.33511
14.5855	9.67401
14.5945	10.0038
14.6034	11.4106
14.6124	12.2051
14.6214	13.3223
14.6303	12.4479
14.6393	12.5388
14.6482	12.0434
14.6572	13.0689
14.6662	12.7342
14.6751	11.585
14.6841	11.7029
14.6931	12.6618
14.702	12.7111
14.711	11.2691
14.7199	10.2232
14.7289	13.6896
14.7379	16.0186
14.7468	16.238
14.7558	16.6632
14.7647	19.111
14.7737	21.5142
14.7827	23.5327
14.7916	22.0271
14.8006	20.7254
14.8096	19.1652
14.8185	17.3725
14.8275	14.1652
14.8364	12.3771
14.8454	12.875
14.8544	13.2201
14.8633	13.599
14.8723	14.6111
14.8813	13.9322
14.8902	12.8679
14.8992	12.0476
14.9081	15.1244
14.9171	14.9124
14.9261	16.9327
14.935	16.6548
14.944	18.1092
14.9529	16.0318
14.9619	15.8112
14.9709	13.5362
14.9798	12.2956
14.9888	12.8418
14.9978	16.3237
15.0067	19.6278
15.0157	19.0353
15.0246	16.9985
15.0336	14.7328
15.0426	15.1463
15.0515	17.2613
15.0605	17.086
15.0695	15.0184
15.0784	16.3794
15.0874	16.9346
15.0963	16.368
15.1053	15.6704
15.1143	15.3463
15.1232	15.5933
15.1322	17.2234
15.1411	18.4228
15.1501	16.5705
15.1591	14.5205
15.168	12.4237
15.177	13.1093
15.186	16.7398
15.1949	16.3851
15.2039	16.6392
15.2128	17.29
15.2218	18.2647
15.2308	17.0048
15.2397	19.0624
15.2487	19.8659
15.2577	18.0145
15.2666	16.0596
15.2756	13.6129
15.2845	15.084
15.2935	16.1823
15.3025	15.7096
15.3114	14.083
15.3204	11.34
15.3293	9.96789
15.3383	8.24232
15.3473	9.78964
15.3562	10.2019
15.3652	12.02
15.3742	13.4447
15.3831	12.2917
15.3921	12.3776
15.401	12.3495
15.41	15.1969
15.419	14.3454
15.4279	14.0905
15.4369	13.7559
15.4459	13.7996
15.4548	12.9716
15.4638	11.8698
15.4727	11.5956
15.4817	9.9359
15.4907	9.17811
15.4996	9.08865
15.5086	11.7767
15.5175	10.3577
15.5265	9.42267
15.5355	10.5187
15.5444	10.9655
15.5534	11.3819
15.5624	9.22797
15.5713	8.64448
15.5803	9.14635
15.5892	10.3508
15.5982	12.6821
15.6072	12.2698
15.6161	11.8404
15.6251	9.29465
15.6341	8.76992
15.643	8.51943
15.652	12.1678
15.6609	13.7485
15.6699	13.7817
15.6789	15.2516
15.6878	16.4778
15.6968	16.5531
15.7058	15.2084
15.7147	14.5069
15.7237	13.8142
15.7326	15.1156
15.7416	14.9186
15.7506	15.0487
15.7595	14.9816
15.7685	16.3578
15.7774	14.9589
15.7864	12.9729
15.7954	13.0423
15.8043	12.9201
15.8133	13.2412
15.8223	12.4419
15.8312	12.019
15.8402	10.3066
15.8491	11.1221
15.8581	12.3102
15.8671	14.7808
15.876	13.8717
15.885	13.6881
15.894	11.0253
15.9029	11.2475
15.9119	12.8756
15.9208	14.2417
15.9298	15.2947
15.9388	11.8397
15.9477	11.4142
15.9567	13.7055
15.9656	15.089
15.9746	15.2945
15.9836	16.915
15.9925	17.6928
16.0015	19.0289
16.0105	18.6708
16.0194	19.2575
16.0284	16.6539
16.0373	14.6905
16.0463	13.2356
16.0553	14.1393
16.0642	13.5066
16.0732	15.1104
16.0822	15.9754
16.0911	16.3215
16.1001	13.8504
16.109	14.3157
16.118	14.1469
16.127	15.1506
16.1359	15.5136
16.1449	16.0854
16.1538	15.1803
16.1628	11.8761
16.1718	10.2229
16.1807	10.0313
16.1897	11.7859
16.1987	15.026
16.2076	18.2382
16.2166	18.3533
16.2255	15.4315
16.2345	13.9968
16.2435	14.7492
16.2524	14.4675
16.2614	12.2791
16.2704	10.5556
16.2793	9.64518
16.2883	9.19623
16.2972	6.861
16.3062	7.29646
16.3152	10.3337
16.3241	12.6435
16.3331	12.9317
16.342	15.4379
16.351	15.1917
16.36	16.6071
16.3689	16.3662
16.3779	16.8399
16.3869	16.9513
16.3958	17.629
16.4048	18.0994
16.4137	16.8337
16.4227	16.0763
16.4317	14.3564
16.4406	14.8149
16.4496	13.6612
16.4586	13.8921
16.4675	14.3798
16.4765	13.5244
16.4854	11.815
16.4944	12.0304
16.5034	12.7154
16.5123	11.9642
16.5213	10.5542
16.5302	9.41612
16.5392	8.03172
16.5482	9.90571
16.5571	12.8223
16.5661	14.7186
16.5751	14.2642
16.584	15.024
16.593	16.0609
16.6019	15.303
16.6109	14.4087
16.6199	12.4655
16.6288	10.4748
16.6378	9.76729
16.6468	11.5666
16.6557	13.9571
16.6647	16.3388
16.6736	15.4283
16.6826	16.6772
16.6916	16.5085
16.7005	18.1305
16.7095	17.449
16.7184	18.3559
16.7274	17.1912
16.7364	15.9675
16.7453	13.3102
16.7543	11.2228
16.7633	12.231
16.7722	13.4688
16.7812	15.7819
16.7901	14.8712
16.7991	14.0254
16.8081	13.3398
16.817	14.1451
16.826	16.6567
16.835	16.1732
16.8439	15.5443
16.8529	13.1773
16.8618	13.5405
16.8708	14.6709
16.8798	15.923
16.8887	14.9925
16.8977	15.6679
16.9066	15.0634
16.9156	15.8339
16.9246	15.4492
16.9335	13.9325
16.9425	11.226
16.9515	8.75268
16.9604	9.73229
16.9694	12.2697
16.9783	13.8834
16.9873	15.0481
16.9963	15.3754
17.0052	17.1936
17.0142	20.3383
17.0232	24.2307
17.0321	27.0521
17.0411	30.8347
17.05	32.5054
17.059	34.2465
17.068	37.2401
17.0769	41.2039
17.0859	45.4746
17.0948	48.7212
17.1038	50.0459
17.1128	49.5378
17.1217	47.6699
17.1307	45.0674
17.1397	41.1487
17.1486	37.3628
17.1576	33.0098
17.1665	28.6718
17.1755	25.3344
17.1845	22.4346
17.1934	21.2846
17.2024	18.66
17.2114	16.7133
17.2203	13.0403
17.2293	11.8241
17.2382	10.1829
17.2472	9.6364
17.2562	10.0546
17.2651	9.87255
17.2741	10.5035
17.283	9.88107
17.292	9.93709
17.301	9.03463
17.3099	9.48878
17.3189	8.72308
17.3279	10.2465
17.3368	10.7526
17.3458	12.4672
17.3547	12.2634
17.3637	11.0037
17.3727	9.73121
17.3816	10.2644
17.3906	11.8306
17.3996	11.5922
17.4085	9.49885
17.4175	8.72997
17.4264	10.2265
17.4354	11.3093
17.4444	11.9884
17.4533	11.823
17.4623	13.8412
17.4712	12.3807
17.4802	11.4043
17.4892	11.3921
17.4981	13.3279
17.5071	13.4677
17.5161	14.1
17.525	13.912
17.534	11.8352
17.5429	9.57147
17.5519	8.1687
17.5609	10.3653
17.5698	12.0705
17.5788	13.2536
17.5878	13.9853
17.5967	13.1133
17.6057	12.6326
17.6146	11.8955
17.6236	11.5036
17.6326	12.3653
17.6415	13.5088
17.6505	13.4906
17.6594	14.1384
17.6684	13.6858
17.6774	13.5869
17.6863	14.307
17.6953	14.3343
17.7043	14.6476
17.7132	14.5201
17.7222	15.3522
17.7311	14.5064
17.7401	12.9769
17.7491	9.66416
17.758	7.76176
17.767	6.68285
17.776	7.81029
17.7849	9.96063
17.7939	12.6443
17.8028	14.7252
17.8118	13.066
17.8208	12.6089
17.8297	11.071
17.8387	12.4505
17.8476	12.9313
17.8566	12.9632
17.8656	14.8716
17.8745	13.0112
17.8835	13.1454
17.8925	11.1905
17.9014	11.8103
17.9104	11.4426
17.9193	10.3816
17.9283	9.67091
17.9373	10.2165
17.9462	11.1752
17.9552	12.0276
17.9642	11.7308
17.9731	10.8897
17.9821	10.4851
17.991	10.2408
18	10.0992
18.009	12.6189
18.0179	14.697
18.0269	13.8895
18.0358	11.1429
18.0448	9.68866
18.0538	11.83
18.0627	13.4699
18.0717	13.3525
18.0807	11.979
18.0896	10.192
18.0986	8.49568
18.1075	8.00205
18.1165	8.53719
18.1255	10.7003
18.1344	12.4872
18.1434	11.9306
18.1524	11.7444
18.1613	11.0445
18.1703	12.1525
18.1792	10.7526
18.1882	10.1972
18.1972	8.75018
18.2061	7.75733
18.2151	8.53672
18.224	10.3027
18.233	12.2404
18.242	10.0962
18.2509	9.08804
18.2599	8.84689
18.2689	10.9352
18.2778	11.1972
18.2868	10.9604
18.2957	10.0841
18.3047	10.0613
18.3137	9.29927
18.3226	9.4888
18.3316	10.6239
18.3406	10.7451
18.3495	11.3646
18.3585	10.7585
18.3674	10.6098
18.3764	11.1032
18.3854	11.3815
18.3943	10.9635
18.4033	8.45498
18.4122	8.13166
18.4212	9.41946
18.4302	10.6767
18.4391	11.5366
18.4481	10.7728
18.4571	8.84218
18.466	7.12133
18.475	8.03025
18.4839	9.82454
18.4929	12.7258
18.5019	13.7382
18.5108	14.4709
18.5198	11.7253
18.5288	10.1899
18.5377	8.36465
18.5467	6.39527
18.5556	7.14358
18.5646	9.697
18.5736	11.6611
18.5825	11.8724
18.5915	9.5858
18.6004	8.77838
18.6094	7.11719
18.6184	7.11294
18.6273	7.58161
18.6363	9.39853
18.6453	11.3595
18.6542	13.8359
18.6632	13.3536
18.6721	12.6159
18.6811	9.91106
18.6901	8.0047
18.699	7.81978
18.708	9.67971
18.717	11.0763
18.7259	9.09347
18.7349	8.05439
18.7438	8.7393
18.7528	10.6027
18.7618	12.2222
18.7707	12.8681
18.7797	12.1641
18.7886	11.9297
18.7976	12.1414
18.8066	14.1215
18.8155	13.3675
18.8245	12.4934
18.8335	10.6869
18.8424	10.5772
18.8514	11.3701
18.8603	10.4382
18.8693	10.8651
18.8783	11.244
18.8872	11.9912
18.8962	12.0831
18.9052	12.2144
18.9141	12.3597
18.9231	11.2296
18.932	11.3528
18.941	10.5984
18.95	10.826
18.9589	12.8533
18.9679	15.9926
18.9768	17.7609
18.9858	17.0868
18.9948	15.5561
19.0037	14.0679
19.0127	12.8075
19.0217	10.7805
19.0306	9.68293
19.0396	12.303
19.0485	14.1809
19.0575	14.72
19.0665	13.7101
19.0754	12.8216
19.0844	11.529
19.0934	11.4661
19.1023	11.7104
19.1113	12.2912
19.1202	11.9509
19.1292	10.6586
19.1382	11.3541
19.1471	13.4285
19.1561	14.9231
19.165	12.7755
19.174	11.9749
19.183	11.5929
19.1919	12.077
19.2009	11.4255
19.2099	11.1585
19.2188	9.92083
19.2278	9.4962
19.2367	8.54122
19.2457	9.16205
19.2547	9.23498
19.2636	8.65847
19.2726	7.49837
19.2816	6.10494
19.2905	7.54774
19.2995	9.2806
19.3084	11.219
19.3174	11.2558
19.3264	12.2097
19.3353	10.9763
19.3443	11.2189
19.3532	10.0972
19.3622	9.46481
19.3712	8.44884
19.3801	7.94169
19.3891	8.58067
19.3981	8.20577
19.407	7.04608
19.416	6.16222
19.4249	6.52175
19.4339	8.84391
19.4429	9.29447
19.4518	8.85937
19.4608	9.20446
19.4698	10.1006
19.4787	11.1596
19.4877	10.0164
19.4966	9.42335
19.5056	10.3934
19.5146	10.8643
19.5235	12.201
19.5325	11.7042
19.5414	11.4975
19.5504	7.86502
19.5594	7.24487
19.5683	7.96504
19.5773	9.91889
19.5863	10.7759
19.5952	10.8116
19.6042	10.5523
19.6131	9.76381
19.6221	9.43362
19.6311	9.31552
19.64	9.35921
19.649	7.96567
19.658	10.4026
19.6669	14.7787
19.6759	17.9053
19.6848	18.2567
19.6938	15.9703
19.7028	13.6761
19.7117	11.1314
19.7207	11.0683
19.7296	12.7032
19.7386	15.1401
19.7476	14.9121
19.7565	14.4177
19.7655	14.3098
19.7745	14.1033
19.7834	13.6582
19.7924	13.671
19.8013	14.2474
19.8103	14.1217
19.8193	14.2917
19.8282	13.3173
19.8372	14.7419
19.8462	13.9996
19.8551	12.4591
19.8641	11.3468
19.873	10.4105
19.882	9.49122
19.891	10.3107
19.8999	12.8877
19.9089	14.5437
19.9178	13.5858
19.9268	11.9146
19.9358	12.1244
19.9447	13.095
19.9537	12.4638
19.9627	11.9445
19.9716	11.9536
19.9806	11.7965
19.9895	11.3618
19.9985	11.1173
20.0075	11.4702
20.0164	11.7551
20.0254	12.9774
20.0344	12.7032
20.0433	12.2216
20.0523	12.9642
20.0612	13.6222
20.0702	14.6145
20.0792	13.4117
20.0881	14.7295
20.0971	14.1037
20.106	15.0377
20.115	13.8679
20.124	13.368
20.1329	11.4965
20.1419	11.0593
20.1509	9.47041
20.1598	8.21321
20.1688	9.41698
20.1777	12.012
20.1867	13.069
20.1957	12.2083
20.2046	10.52
20.2136	10.6651
20.2226	10.5709
20.2315	9.65026
20.2405	10.1813
20.2494	11.6243
20.2584	11.1903
20.2674	8.69922
20.2763	6.88076
20.2853	7.57094
20.2942	9.06264
20.3032	9.8544
20.3122	9.01449
20.3211	8.40236
20.3301	8.65099
20.3391	9.67596
20.348	10.1168
20.357	9.75776
20.3659	9.74521
20.3749	10.4585
20.3839	11.5623
20.3928	12.5337
20.4018	12.2815
20.4108	10.3565
20.4197	9.52137
20.4287	8.5223
20.4376	9.42489
20.4466	11.2428
20.4556	12.2115
20.4645	12.0606
20.4735	10.7896
20.4824	10.8526
20.4914	10.5535
20.5004	11.5067
20.5093	10.9214
20.5183	12.0805
20.5273	11.3776
20.5362	10.582
20.5452	10.0123
20.5541	10.1154
20.5631	9.17889
20.5721	8.71333
20.581	8.65045
20.59	8.37833
20.599	8.16586
20.6079	7.48326
20.6169	5.99183
20.6258	6.03119
20.6348	6.37315
20.6438	8.64051
20.6527	9.1184
20.6617	9.87541
20.6706	8.28725
20.6796	10.1953
20.6886	10.4105
20.6975	10.9601
20.7065	10.2575
20.7155	8.91251
20.7244	8.44981
20.7334	11.2824
20.7423	13.2732
20.7513	12.5142
20.7603	10.7771
20.7692	10.3463
20.7782	11.1791
20.7872	11.2367
20.7961	10.2552
20.8051	9.60509
20.814	8.54785
20.823	8.2268
20.832	7.89847
20.8409	9.43793
20.8499	9.84701
20.8588	9.21415
20.8678	7.02998
20.8768	6.7083
20.8857	7.47623
20.8947	9.04001
20.9037	9.87237
20.9126	9.88412
20.9216	8.81388
20.9305	8.53217
20.9395	9.20068
20.9485	9.91395
20.9574	11.0016
20.9664	11.9219
20.9754	10.3643
20.9843	9.16788
20.9933	8.23282
21.0022	8.2409
21.0112	9.33545
21.0202	8.92042
21.0291	8.88196
21.0381	8.30816
21.047	8.5362
21.056	8.94491
21.065	8.81657
21.0739	9.46913
21.0829	9.99448
21.0919	10.7851
21.1008	9.11845
21.1098	10.1158
21.1187	11.0466
21.1277	12.154
21.1367	10.6897
21.1456	10.145
21.1546	8.22284
21.1636	7.96766
21.1725	8.15216
21.1815	10.1842
21.1904	10.6921
21.1994	10.7545
21.2084	10.1763
21.2173	10.3257
21.2263	8.79034
21.2352	8.07762
21.2442	7.17062
21.2532	7.71113
21.2621	9.46291
21.2711	12.8607
21.2801	14.784
21.289	15.4273
21.298	14.4666
21.3069	13.0617
21.3159	12.3961
21.3249	11.274
21.3338	9.63192
21.3428	8.56919
21.3518	8.7374
21.3607	8.83352
21.3697	8.82164
21.3786	10.1696
21.3876	9.98539
21.3966	8.87149
21.4055	7.69111
21.4145	9.36389
21.4234	9.37627
21.4324	10.5642
21.4414	10.6716
21.4503	9.84184
21.4593	9.74597
21.4683	9.92088
21.4772	9.54538
21.4862	8.883
21.4951	11.2603
21.5041	14.0489
21.5131	15.5754
21.522	15.4364
21.531	13.6939
21.54	12.315
21.5489	12.2621
21.5579	11.2123
21.5668	11.2694
21.5758	12.9173
21.5848	14.9846
21.5937	13.2564
21.6027	11.6724
21.6116	8.95293
21.6206	6.53118
21.6296	5.68785
21.6385	7.14683
21.6475	6.72829
21.6565	5.98231
21.6654	5.93428
21.6744	6.04906
21.6833	7.56477
21.6923	7.49521
21.7013	8.11363
21.7102	6.55745
21.7192	6.27308
21.7282	5.0003
21.7371	6.00969
21.7461	7.06103
21.755	8.10386
21.764	7.37135
21.773	7.74053
21.7819	8.33134
21.7909	9.70185
21.7998	9.31452
21.8088	8.99144
21.8178	8.27238
21.8267	8.49099
21.8357	9.7823
21.8447	10.9988
21.8536	10.3151
21.8626	9.47838
21.8715	9.33121
21.8805	10.2919
21.8895	11.3838
21.8984	11.5182
21.9074	10.7726
21.9164	9.28484
21.9253	9.28042
21.9343	7.32149
21.9432	7.41308
21.9522	7.95403
21.9612	10.3092
21.9701	10.7607
21.9791	10.0549
21.9881	9.62357
21.997	8.93148
22.006	9.17968
22.0149	8.59338
22.0239	10.0934
22.0329	11.0863
22.0418	11.0702
22.0508	10.3555
22.0597	10.8861
22.0687	10.2677
22.0777	9.22058
22.0866	8.44201
22.0956	7.68616
22.1046	9.15823
22.1135	9.15099
22.1225	9.61183
22.1314	9.23099
22.1404	9.43289
22.1494	8.08775
22.1583	7.90077
22.1673	8.17611
22.1763	9.36593
22.1852	9.02813
22.1942	8.16691
22.2031	8.49198
22.2121	8.69921
22.2211	9.28963
22.23	8.83685
22.239	8.8917
22.2479	7.61224
22.2569	6.59896
22.2659	5.97999
22.2748	5.67806
22.2838	4.96805
22.2928	5.15826
22.3017	6.39061
22.3107	5.99527
22.3196	5.90566
22.3286	7.00164
22.3376	8.23647
22.3465	7.48772
22.3555	6.74824
22.3645	5.87713
22.3734	6.57949
22.3824	8.40626
22.3913	11.4899
22.4003	11.9461
22.4093	11.3462
22.4182	13.9335
22.4272	15.4674
22.4361	15.6963
22.4451	14.2473
22.4541	12.6929
22.463	10.2104
22.472	8.21803
22.481	7.66665
22.4899	9.13939
22.4989	10.9543
22.5078	12.5532
22.5168	13.3595
22.5258	12.588
22.5347	11.7169
22.5437	11.1459
22.5527	10.7426
22.5616	9.42334
22.5706	8.20551
22.5795	10.486
22.5885	10.0167
22.5975	8.83502
22.6064	6.92124
22.6154	7.95915
22.6243	8.89413
22.6333	9.58165
22.6423	10.5764
22.6512	11.4556
22.6602	10.3385
22.6692	8.55385
22.6781	10.1124
22.6871	10.5627
22.696	11.1794
22.705	11.3696
22.714	12.3566
22.7229	10.0368
22.7319	8.2874
22.7409	6.98081
22.7498	7.79853
22.7588	8.59434
22.7677	10.3192
22.7767	9.38888
22.7857	9.23048
22.7946	8.04591
22.8036	7.30553
22.8125	7.19708
22.8215	7.96459
22.8305	7.0295
22.8394	8.13372
22.8484	10.045
22.8574	11.1388
22.8663	9.92889
22.8753	9.08833
22.8842	9.41418
22.8932	9.00988
22.9022	7.69565
22.9111	7.09798
22.9201	6.56271
[truncated: 232 more rows]
