# Supplementary material for: Superconducting gap of H3S measured by tunnelling spectroscopy
Source: Nature. 2025 Apr 23;641(8063):619–24. doi: 10.1038/s41586-025-08895-2 (PMC12075003; doi:10.1038/s41586-025-08895-2)
Supplement: Supplementary file 7 — Source Data Extended Data Fig. 3 [file 41586_2025_8895_MOESM7_ESM.xls]

## Sheet: Extended Figure 3
V	dI/dV-20K	BDR-20K	V	dI/dV-30K	BDR-30K	V	dI/dV-40K	BDR-40K	V	dI/dV-50K	BDR-50K	V	dI/dV-60K	BDR-60K	V	dI/dV-70K	BDR-70K	V	dI/dV-80K	BDR-80K	V	dI/dV-90K	BDR-90K	V	dI/dV-100K	BDR-100K	V	dI/dV-110K	BDR-110K	V	dI/dV-120K	BDR-120K	V	dI/dV-130K	BDR-130K
-0.139551	2.99427e-05	2.88347e-05	-0.13922	2.26597e-05	2.64878e-05	-0.137351	2.23956e-05	2.64738e-05	-0.135196	3.15411e-05	2.65499e-05	-0.133369	2.19216e-05	2.68558e-05	-0.129454	2.2398e-05	2.73027e-05	-0.125843	2.6212e-05	2.73507e-05	-0.122805	2.22219e-05	2.77634e-05	-0.120446	2.17117e-05	2.78445e-05	-0.113893	2.47263e-05	2.83015e-05	-0.111152	2.45306e-05	2.81392e-05	-0.132909	2.57199e-05	3.47208e-05
-0.13955	2.99558e-05	2.88347e-05	-0.139192	2.06276e-05	2.64806e-05	-0.137267	2.2856e-05	2.64541e-05	-0.135186	2.61531e-05	2.65474e-05	-0.133244	1.99563e-05	2.68235e-05	-0.12933	2.14455e-05	2.72696e-05	-0.125816	2.67862e-05	2.73453e-05	-0.122763	2.42301e-05	2.77524e-05	-0.120357	2.57051e-05	2.78201e-05	-0.113888	2.65696e-05	2.83015e-05	-0.11108	2.03234e-05	2.81205e-05	-0.132848	3.19753e-05	3.47036e-05
-0.139506	2.75452e-05	2.88247e-05	-0.139168	2.19424e-05	2.64758e-05	-0.137193	2.35305e-05	2.64343e-05	-0.135117	2.16193e-05	2.65303e-05	-0.133189	1.97746e-05	2.68095e-05	-0.12928	2.22612e-05	2.72562e-05	-0.125772	2.67419e-05	2.73318e-05	-0.122682	2.50192e-05	2.77304e-05	-0.120173	2.67958e-05	2.77685e-05	-0.113871	2.42191e-05	2.8296e-05	-0.111075	2.46443e-05	2.81178e-05	-0.132773	2.53814e-05	3.46808e-05
-0.139501	2.75676e-05	2.88222e-05	-0.139155	1.83856e-05	2.64734e-05	-0.137067	2.63085e-05	2.64047e-05	-0.135054	1.77627e-05	2.65144e-05	-0.133051	2.15367e-05	2.6774e-05	-0.129267	2.94683e-05	2.72528e-05	-0.125735	2.64329e-05	2.73237e-05	-0.12252	2.9544e-05	2.76866e-05	-0.120033	2.6496e-05	2.77305e-05	-0.113861	2.5803e-05	2.82932e-05	-0.110963	2.60662e-05	2.80884e-05	-0.132739	3.60529e-05	3.46722e-05
-0.139487	3.34171e-05	2.88197e-05	-0.139141	2.37079e-05	2.64685e-05	-0.13699	1.92723e-05	2.63849e-05	-0.135229	1.8618e-05	2.65582e-05	-0.132988	2.52359e-05	2.67578e-05	-0.129206	2.41149e-05	2.72364e-05	-0.125662	2.50984e-05	2.73022e-05	-0.12231	2.43325e-05	2.7629e-05	-0.119913	2.69067e-05	2.7698e-05	-0.113843	2.72561e-05	2.82876e-05	-0.110906	2.61547e-05	2.80751e-05	-0.132721	2.82066e-05	3.46665e-05
-0.139481	4.73314e-05	2.88172e-05	-0.138902	2.88657e-05	2.64108e-05	-0.136941	2.30076e-05	2.63726e-05	-0.135204	2.5321e-05	2.6552e-05	-0.133004	2.80339e-05	2.67619e-05	-0.129197	2.57242e-05	2.7234e-05	-0.125566	2.436e-05	2.7278e-05	-0.122284	3.11003e-05	2.76208e-05	-0.119828	2.60555e-05	2.76764e-05	-0.113683	2.75083e-05	2.82429e-05	-0.110876	2.82566e-05	2.80671e-05	-0.132717	2.97284e-05	3.46665e-05
-0.139427	2.66128e-05	2.88047e-05	-0.138509	3.57327e-05	2.63172e-05	-0.13688	2.69614e-05	2.63578e-05	-0.134934	2.56544e-05	2.64844e-05	-0.13285	2.49109e-05	2.67223e-05	-0.129193	2.7858e-05	2.72329e-05	-0.125539	2.56903e-05	2.72699e-05	-0.122265	2.05355e-05	2.76154e-05	-0.119789	2.67905e-05	2.76656e-05	-0.113409	2.76197e-05	2.81676e-05	-0.110811	2.16388e-05	2.80484e-05	-0.132716	3.67855e-05	3.46665e-05
-0.139389	3.04333e-05	2.87947e-05	-0.13834	3.10034e-05	2.62764e-05	-0.136852	1.98747e-05	2.63504e-05	-0.13469	2.50991e-05	2.64236e-05	-0.132653	2.31005e-05	2.6672e-05	-0.129075	2.37988e-05	2.72013e-05	-0.125439	3.09917e-05	2.7243e-05	-0.122233	2.59337e-05	2.76072e-05	-0.119735	2.83609e-05	2.76494e-05	-0.113228	2.43029e-05	2.81176e-05	-0.110754	2.24205e-05	2.80324e-05	-0.132695	2.8202e-05	3.4658e-05
-0.139381	2.90068e-05	2.87922e-05	-0.138229	3.01845e-05	2.62501e-05	-0.136808	2.3631e-05	2.63406e-05	-0.134404	2.35565e-05	2.63526e-05	-0.132682	2.80233e-05	2.66793e-05	-0.129029	2.43201e-05	2.71891e-05	-0.125224	3.1271e-05	2.71839e-05	-0.122202	2.5958e-05	2.7599e-05	-0.119714	2.54714e-05	2.7644e-05	-0.113125	2.40233e-05	2.80898e-05	-0.110701	3.41958e-05	2.80191e-05	-0.132655	3.19916e-05	3.46466e-05
-0.139368	3.37333e-05	2.87897e-05	-0.138192	2.49977e-05	2.62405e-05	-0.136793	2.27012e-05	2.63356e-05	-0.134193	2.00971e-05	2.63001e-05	-0.132795	3.22045e-05	2.67082e-05	-0.128971	2.54032e-05	2.71737e-05	-0.125126	2.62602e-05	2.71598e-05	-0.122116	2.24252e-05	2.75771e-05	-0.119695	2.71913e-05	2.76386e-05	-0.113023	2.36868e-05	2.80592e-05	-0.110623	2.5747e-05	2.79978e-05	-0.132655	2.53896e-05	3.46466e-05
-0.139336	2.92561e-05	2.87822e-05	-0.138187	2.62758e-05	2.62405e-05	-0.136758	2.34745e-05	2.63283e-05	-0.134288	2.38651e-05	2.63236e-05	-0.132616	2.47229e-05	2.66625e-05	-0.128814	2.35528e-05	2.71317e-05	-0.125119	2.56578e-05	2.71571e-05	-0.122018	2.13586e-05	2.75498e-05	-0.119674	2.95061e-05	2.76332e-05	-0.113002	2.56314e-05	2.80537e-05	-0.110596	3.37354e-05	2.79925e-05	-0.132535	3.65917e-05	3.46124e-05
-0.139334	2.51467e-05	2.87797e-05	-0.138168	2.48911e-05	2.62358e-05	-0.136557	2.46924e-05	2.6279e-05	-0.13439	3.05575e-05	2.63489e-05	-0.132354	2.11479e-05	2.65954e-05	-0.128665	2.14089e-05	2.7092e-05	-0.125061	2.68383e-05	2.7141e-05	-0.121987	2.45044e-05	2.75416e-05	-0.119632	2.71945e-05	2.76224e-05	-0.112949	2.99896e-05	2.80398e-05	-0.110555	3.01738e-05	2.79792e-05	-0.132507	3.94239e-05	3.46067e-05
-0.139332	2.89777e-05	2.87797e-05	-0.138167	2.4544e-05	2.62358e-05	-0.136367	2.61749e-05	2.62324e-05	-0.134283	2.88833e-05	2.63225e-05	-0.132289	2.279e-05	2.6579e-05	-0.128651	2.27159e-05	2.70884e-05	-0.124935	2.56908e-05	2.71062e-05	-0.121986	2.78089e-05	2.75416e-05	-0.11955	2.41027e-05	2.76008e-05	-0.112769	3.42218e-05	2.799e-05	-0.110502	2.47525e-05	2.79659e-05	-0.132378	2.88958e-05	3.45697e-05
-0.13906	3.76013e-05	2.87123e-05	-0.13816	2.56163e-05	2.62334e-05	-0.136196	2.74831e-05	2.61907e-05	-0.134144	2.84429e-05	2.62881e-05	-0.132242	2.45807e-05	2.6567e-05	-0.128624	2.50205e-05	2.70811e-05	-0.124925	2.23075e-05	2.71035e-05	-0.121855	2.41261e-05	2.75061e-05	-0.119528	2.62411e-05	2.75954e-05	-0.11274	2.79788e-05	2.79816e-05	-0.110492	2.29091e-05	2.79632e-05	-0.132371	3.54372e-05	3.45669e-05
-0.138768	2.47621e-05	2.864e-05	-0.138023	2.27175e-05	2.61999e-05	-0.136056	2.8088e-05	2.61563e-05	-0.133965	2.66933e-05	2.62436e-05	-0.132101	2.36124e-05	2.65311e-05	-0.128537	2.53822e-05	2.70579e-05	-0.124872	2.17495e-05	2.70901e-05	-0.121851	2.63147e-05	2.75034e-05	-0.119496	2.68819e-05	2.75873e-05	-0.112629	2.97837e-05	2.79512e-05	-0.110459	2.33891e-05	2.79552e-05	-0.132246	4.2305e-05	3.45328e-05
-0.138663	2.3146e-05	2.86127e-05	-0.137818	2.15537e-05	2.61522e-05	-0.135987	2.73356e-05	2.61392e-05	-0.133856	2.26569e-05	2.62165e-05	-0.131908	2.41032e-05	2.64818e-05	-0.128409	2.74132e-05	2.70239e-05	-0.124867	2.23077e-05	2.70901e-05	-0.121789	2.5836e-05	2.74871e-05	-0.119492	2.45515e-05	2.75846e-05	-0.112597	2.51819e-05	2.79429e-05	-0.110426	2.00205e-05	2.79473e-05	-0.132245	5.82331e-05	3.45328e-05
-0.138453	2.44859e-05	2.85605e-05	-0.137684	2.21596e-05	2.61188e-05	-0.135942	2.63019e-05	2.6127e-05	-0.133819	2.15996e-05	2.62075e-05	-0.131822	2.7842e-05	2.646e-05	-0.128231	2.75068e-05	2.69767e-05	-0.124863	2.27256e-05	2.70874e-05	-0.121754	2.61157e-05	2.74762e-05	-0.119435	2.51084e-05	2.75684e-05	-0.112565	2.46871e-05	2.79319e-05	-0.110389	2.27716e-05	2.79366e-05	-0.132045	3.6842e-05	3.4476e-05
-0.138297	2.2189e-05	2.85233e-05	-0.137677	1.97616e-05	2.61188e-05	-0.135928	2.24632e-05	2.61245e-05	-0.133765	2.08315e-05	2.61941e-05	-0.131958	2.41501e-05	2.64946e-05	-0.128199	2.63349e-05	2.69683e-05	-0.124814	2.89904e-05	2.70741e-05	-0.121751	3.19601e-05	2.74762e-05	-0.119418	2.44127e-05	2.75657e-05	-0.112323	2.13112e-05	2.78656e-05	-0.110373	2.38594e-05	2.79313e-05	-0.131929	2.69035e-05	3.4442e-05
-0.138262	2.04836e-05	2.85133e-05	-0.137671	1.8171e-05	2.61164e-05	-0.135872	2.38232e-05	2.61098e-05	-0.133744	2.08832e-05	2.6189e-05	-0.132053	2.0933e-05	2.65188e-05	-0.128146	2.70824e-05	2.69543e-05	-0.124551	3.03573e-05	2.70046e-05	-0.121735	2.5686e-05	2.74707e-05	-0.119414	2.52992e-05	2.7563e-05	-0.11227	2.33501e-05	2.78518e-05	-0.110371	2.56208e-05	2.79313e-05	-0.131872	3.10294e-05	3.4425e-05
-0.138257	2.24009e-05	2.85133e-05	-0.137514	1.91982e-05	2.60783e-05	-0.13571	1.98571e-05	2.60707e-05	-0.133576	2.52967e-05	2.61474e-05	-0.132018	2.06776e-05	2.651e-05	-0.128103	2.56531e-05	2.69427e-05	-0.124431	2.57003e-05	2.69726e-05	-0.121664	2.61566e-05	2.74516e-05	-0.11928	2.4931e-05	2.7528e-05	-0.112134	3.01162e-05	2.78133e-05	-0.110309	2.81853e-05	2.79154e-05	-0.131833	3.33505e-05	3.44137e-05
-0.138254	2.60352e-05	2.85109e-05	-0.13743	2.15533e-05	2.60593e-05	-0.135647	2.07888e-05	2.60561e-05	-0.133356	2.85478e-05	2.60932e-05	-0.13198	2.04004e-05	2.65002e-05	-0.128085	2.76874e-05	2.69381e-05	-0.124411	2.54431e-05	2.69672e-05	-0.121506	2.40569e-05	2.74108e-05	-0.119177	2.55199e-05	2.75011e-05	-0.1121	3.0865e-05	2.7805e-05	-0.110206	2.57706e-05	2.78889e-05	-0.131765	3.57081e-05	3.43967e-05
-0.138211	2.27042e-05	2.8501e-05	-0.137339	2.56235e-05	2.60379e-05	-0.135603	2.15613e-05	2.60439e-05	-0.133294	2.61605e-05	2.60777e-05	-0.131886	2.1399e-05	2.64762e-05	-0.128084	3.33628e-05	2.69377e-05	-0.124273	2.99988e-05	2.69299e-05	-0.121329	2.24309e-05	2.7362e-05	-0.119108	2.50375e-05	2.74823e-05	-0.112023	2.61549e-05	2.7783e-05	-0.110136	2.64079e-05	2.78703e-05	-0.131761	2.88408e-05	3.43938e-05
-0.13805	2.29484e-05	2.84613e-05	-0.137241	2.49014e-05	2.60141e-05	-0.135482	2.06454e-05	2.60146e-05	-0.133245	2.48714e-05	2.60657e-05	-0.131767	2.17639e-05	2.64461e-05	-0.127803	3.23386e-05	2.68634e-05	-0.124061	3.14177e-05	2.68741e-05	-0.121306	2.62625e-05	2.73565e-05	-0.11909	2.613e-05	2.74769e-05	-0.11192	2.53502e-05	2.77555e-05	-0.110061	2.23732e-05	2.78491e-05	-0.131682	3.36104e-05	3.43712e-05
-0.137878	2.37848e-05	2.84193e-05	-0.137206	2.59046e-05	2.6007e-05	-0.135454	2.89653e-05	2.60073e-05	-0.133181	2.3942e-05	2.60499e-05	-0.131597	2.37451e-05	2.64028e-05	-0.127592	2.78273e-05	2.68076e-05	-0.124036	2.32368e-05	2.68687e-05	-0.121296	2.46534e-05	2.73538e-05	-0.119072	2.75902e-05	2.74715e-05	-0.111881	2.39607e-05	2.77446e-05	-0.109955	2.65048e-05	2.782e-05	-0.131424	5.80389e-05	3.42977e-05
-0.137878	2.33536e-05	2.84193e-05	-0.137199	2.84276e-05	2.60046e-05	-0.135409	2.80169e-05	2.59975e-05	-0.133118	2.3265e-05	2.60345e-05	-0.131461	2.67206e-05	2.63683e-05	-0.127553	2.86322e-05	2.67974e-05	-0.12402	2.5361e-05	2.68634e-05	-0.121274	2.63198e-05	2.73457e-05	-0.119023	2.78023e-05	2.74581e-05	-0.111849	2.86024e-05	2.77363e-05	-0.109771	2.4936e-05	2.77724e-05	-0.130907	4.16858e-05	3.41541e-05
-0.137857	2.60635e-05	2.84143e-05	-0.13712	2.99343e-05	2.59856e-05	-0.135406	2.53464e-05	2.59975e-05	-0.133005	2.39776e-05	2.60068e-05	-0.131437	2.63639e-05	2.63623e-05	-0.127529	3.00084e-05	2.67911e-05	-0.123963	2.35656e-05	2.68475e-05	-0.12126	2.56792e-05	2.7343e-05	-0.118987	2.75478e-05	2.74501e-05	-0.111828	2.46567e-05	2.77308e-05	-0.109759	2.8743e-05	2.77698e-05	-0.130889	3.10624e-05	3.41485e-05
-0.137845	2.38309e-05	2.84118e-05	-0.136888	3.04803e-05	2.59311e-05	-0.135397	2.33584e-05	2.59951e-05	-0.133096	3.17968e-05	2.6029e-05	-0.131333	2.38326e-05	2.6336e-05	-0.127509	2.54506e-05	2.67857e-05	-0.123837	2.25991e-05	2.68156e-05	-0.121171	2.32111e-05	2.73186e-05	-0.11878	2.26094e-05	2.73937e-05	-0.111826	3.01591e-05	2.77308e-05	-0.109672	2.22853e-05	2.7746e-05	-0.13083	5.80389e-05	3.41316e-05
-0.13781	2.24439e-05	2.8402e-05	-0.136703	2.88917e-05	2.58861e-05	-0.135358	2.44564e-05	2.59853e-05	-0.133424	3.12086e-05	2.61098e-05	-0.13128	2.01371e-05	2.63224e-05	-0.127426	2.35425e-05	2.67638e-05	-0.123682	2.23014e-05	2.67732e-05	-0.120959	2.4195e-05	2.72617e-05	-0.118428	2.1802e-05	2.73001e-05	-0.111779	2.40012e-05	2.77171e-05	-0.109585	3.07778e-05	2.77223e-05	-0.13075	3.29987e-05	3.41091e-05
-0.137706	3.66325e-05	2.83773e-05	-0.13653	2.81172e-05	2.58459e-05	-0.135326	2.04148e-05	2.5978e-05	-0.13339	2.04539e-05	2.61016e-05	-0.13128	1.86618e-05	2.63223e-05	-0.127342	2.21578e-05	2.67418e-05	-0.123631	2.46212e-05	2.67599e-05	-0.120894	2.98241e-05	2.72427e-05	-0.118278	2.25246e-05	2.726e-05	-0.111771	2.57068e-05	2.77144e-05	-0.109581	2.36523e-05	2.77223e-05	-0.130742	4.39184e-05	3.41063e-05
-0.137639	2.38256e-05	2.836e-05	-0.136505	2.2827e-05	2.58388e-05	-0.135261	2.50895e-05	2.5961e-05	-0.132981	2.05327e-05	2.60007e-05	-0.131077	2.11785e-05	2.62711e-05	-0.127238	2.50548e-05	2.67143e-05	-0.12363	2.62092e-05	2.67599e-05	-0.120863	2.88372e-05	2.72346e-05	-0.118248	2.466e-05	2.7252e-05	-0.111768	2.85053e-05	2.77144e-05	-0.109358	3.06621e-05	2.76643e-05	-0.130649	3.08875e-05	3.40811e-05
-0.137622	3.04338e-05	2.8355e-05	-0.136465	2.34162e-05	2.58294e-05	-0.135025	2.38478e-05	2.59026e-05	-0.132704	2.34939e-05	2.59326e-05	-0.130866	2.35919e-05	2.62178e-05	-0.127211	2.79581e-05	2.67073e-05	-0.123517	2.42776e-05	2.67308e-05	-0.120786	2.57398e-05	2.72157e-05	-0.118231	2.48724e-05	2.72467e-05	-0.111719	2.25899e-05	2.77007e-05	-0.109353	2.3379e-05	2.76617e-05	-0.13062	3.43023e-05	3.40727e-05
-0.137599	7.35429e-06	2.83501e-05	-0.136366	2.83029e-05	2.58082e-05	-0.134885	2.007e-05	2.5871e-05	-0.132554	2.37197e-05	2.5896e-05	-0.130719	2.49785e-05	2.61806e-05	-0.127175	2.28536e-05	2.66978e-05	-0.123412	2.20279e-05	2.67017e-05	-0.12065	2.50621e-05	2.71779e-05	-0.118226	2.27783e-05	2.72467e-05	-0.111688	2.67502e-05	2.76924e-05	-0.109132	2.02937e-05	2.76039e-05	-0.130606	4.34828e-05	3.40699e-05
-0.137459	2.6503e-05	2.83156e-05	-0.136274	3.21171e-05	2.57846e-05	-0.134876	1.98492e-05	2.58686e-05	-0.132578	2.94119e-05	2.59018e-05	-0.130558	2.58303e-05	2.61401e-05	-0.127173	2.55718e-05	2.66972e-05	-0.123389	2.21601e-05	2.66964e-05	-0.120604	2.84973e-05	2.71644e-05	-0.118191	2.58839e-05	2.7236e-05	-0.111626	2.43389e-05	2.7676e-05	-0.108855	3.73697e-05	2.75331e-05	-0.130548	4.98388e-05	3.4053e-05
-0.137159	2.10469e-05	2.82417e-05	-0.136223	2.33468e-05	2.57728e-05	-0.134788	2.14288e-05	2.58467e-05	-0.132695	3.4288e-05	2.59305e-05	-0.13058	2.11914e-05	2.61457e-05	-0.127105	2.61551e-05	2.66794e-05	-0.123249	2.61391e-05	2.66594e-05	-0.120601	2.42897e-05	2.71644e-05	-0.118145	2.71534e-05	2.72227e-05	-0.111621	2.50206e-05	2.76732e-05	-0.108846	2.7434e-05	2.75304e-05	-0.130413	6.26281e-05	3.40138e-05
-0.137036	2.10479e-05	2.82122e-05	-0.136172	3.23663e-05	2.5761e-05	-0.134677	2.23683e-05	2.582e-05	-0.132596	2.85633e-05	2.59061e-05	-0.130755	2.11632e-05	2.61897e-05	-0.127036	2.55711e-05	2.66611e-05	-0.123169	2.42169e-05	2.66383e-05	-0.12059	2.56036e-05	2.71617e-05	-0.118075	2.74823e-05	2.7204e-05	-0.111617	2.22934e-05	2.76732e-05	-0.108829	2.37349e-05	2.75252e-05	-0.130399	3.23084e-05	3.4011e-05
-0.136953	2.01173e-05	2.81901e-05	-0.136119	3.53462e-05	2.57492e-05	-0.134631	2.17799e-05	2.58079e-05	-0.132386	2.77451e-05	2.58548e-05	-0.130789	2.52503e-05	2.61984e-05	-0.12695	3.12189e-05	2.66385e-05	-0.123135	2.66577e-05	2.66304e-05	-0.12054	2.66817e-05	2.71482e-05	-0.118002	2.80479e-05	2.71854e-05	-0.111517	2.32434e-05	2.76459e-05	-0.108784	2.93943e-05	2.75121e-05	-0.130323	2.24976e-05	3.39886e-05
-0.136917	2.02627e-05	2.81827e-05	-0.136096	3.13077e-05	2.57445e-05	-0.134613	2.19353e-05	2.58031e-05	-0.132188	2.75051e-05	2.58063e-05	-0.130609	2.32331e-05	2.61531e-05	-0.12692	2.56349e-05	2.66307e-05	-0.123097	3.01423e-05	2.66198e-05	-0.120469	2.84073e-05	2.71293e-05	-0.117885	2.70119e-05	2.71561e-05	-0.111363	2.1448e-05	2.76021e-05	-0.108774	2.88819e-05	2.75095e-05	-0.130317	2.70387e-05	3.39886e-05
-0.136858	2.09861e-05	2.8168e-05	-0.136018	2.05449e-05	2.57257e-05	-0.134548	2.35072e-05	2.57885e-05	-0.132129	2.24864e-05	2.57921e-05	-0.130336	2.37921e-05	2.60841e-05	-0.126877	2.26786e-05	2.66193e-05	-0.123094	2.50285e-05	2.66172e-05	-0.120393	2.59205e-05	2.71078e-05	-0.117799	2.47827e-05	2.71322e-05	-0.111105	2.2126e-05	2.75311e-05	-0.108767	2.31422e-05	2.75095e-05	-0.130276	2.70346e-05	3.39774e-05
-0.136843	2.25735e-05	2.81631e-05	-0.135986	2.19016e-05	2.57186e-05	-0.134434	2.36767e-05	2.57595e-05	-0.132178	2.16149e-05	2.5804e-05	-0.13021	2.90153e-05	2.60527e-05	-0.12687	3.19667e-05	2.66174e-05	-0.123013	2.55349e-05	2.65961e-05	-0.120351	2.5158e-05	2.7097e-05	-0.117788	2.52214e-05	2.71295e-05	-0.110863	2.31328e-05	2.74657e-05	-0.108713	2.50883e-05	2.74938e-05	-0.130174	3.34139e-05	3.39467e-05
-0.136778	2.66791e-05	2.81484e-05	-0.13597	2.33278e-05	2.57139e-05	-0.134343	2.32127e-05	2.57377e-05	-0.132067	2.52523e-05	2.57768e-05	-0.13019	3.22754e-05	2.60475e-05	-0.126813	3.15941e-05	2.66025e-05	-0.122968	2.49019e-05	2.65856e-05	-0.120247	2.65268e-05	2.70701e-05	-0.117767	2.61503e-05	2.71242e-05	-0.110731	2.82338e-05	2.74304e-05	-0.108699	2.49597e-05	2.74912e-05	-0.130058	3.27495e-05	3.39159e-05
-0.136773	3.21369e-05	2.81459e-05	-0.135845	2.19706e-05	2.56857e-05	-0.134301	2.40865e-05	2.5728e-05	-0.131856	2.5863e-05	2.57253e-05	-0.130114	3.2664e-05	2.60285e-05	-0.126614	2.60439e-05	2.65503e-05	-0.122912	2.41506e-05	2.65697e-05	-0.120109	2.66203e-05	2.70325e-05	-0.11771	2.58044e-05	2.71082e-05	-0.110698	2.21987e-05	2.74222e-05	-0.108687	3.23129e-05	2.74886e-05	-0.129932	3.68686e-05	3.38797e-05
-0.136717	3.15267e-05	2.81337e-05	-0.135773	2.23416e-05	2.56669e-05	-0.134239	2.59839e-05	2.57135e-05	-0.131733	2.35825e-05	2.56954e-05	-0.130072	3.1234e-05	2.60179e-05	-0.126414	2.14551e-05	2.6498e-05	-0.122795	2.53401e-05	2.65382e-05	-0.119957	2.72769e-05	2.69922e-05	-0.11765	2.54668e-05	2.70923e-05	-0.11069	2.53323e-05	2.74195e-05	-0.108666	2.63901e-05	2.74833e-05	-0.129917	2.78948e-05	3.38769e-05
-0.136701	2.75063e-05	2.81288e-05	-0.135728	2.03366e-05	2.56575e-05	-0.134042	2.37739e-05	2.56652e-05	-0.131689	2.38883e-05	2.56846e-05	-0.130004	2.91769e-05	2.6001e-05	-0.126376	2.17532e-05	2.64881e-05	-0.122612	2.45415e-05	2.64908e-05	-0.119811	2.80776e-05	2.6952e-05	-0.117581	2.49366e-05	2.70737e-05	-0.110614	2.55115e-05	2.73978e-05	-0.108661	2.45092e-05	2.74807e-05	-0.129738	3.92681e-05	3.38267e-05
-0.136565	2.55285e-05	2.80945e-05	-0.135708	3.00735e-05	2.56528e-05	-0.133964	2.80456e-05	2.5646e-05	-0.131746	2.13656e-05	2.56987e-05	-0.129961	2.6073e-05	2.59901e-05	-0.126332	2.23079e-05	2.64765e-05	-0.122498	2.32527e-05	2.64619e-05	-0.119761	2.52466e-05	2.69386e-05	-0.117517	2.41364e-05	2.70578e-05	-0.110341	2.8419e-05	2.73246e-05	-0.108602	2.29055e-05	2.7465e-05	-0.129595	4.4528e-05	3.3785e-05
-0.136505	2.62731e-05	2.80798e-05	-0.135365	2.74474e-05	2.55707e-05	-0.133917	2.36155e-05	2.56363e-05	-0.131808	1.97166e-05	2.57136e-05	-0.129886	2.31725e-05	2.59713e-05	-0.126307	2.3225e-05	2.647e-05	-0.122486	2.20264e-05	2.64593e-05	-0.119747	2.42345e-05	2.69359e-05	-0.117476	2.40958e-05	2.70472e-05	-0.110114	3.3529e-05	2.72624e-05	-0.108582	2.61987e-05	2.74598e-05	-0.12949	3.53557e-05	3.37571e-05
-0.136419	2.83563e-05	2.80602e-05	-0.135363	1.72181e-05	2.55707e-05	-0.133868	2.09519e-05	2.56243e-05	-0.131694	2.18131e-05	2.56859e-05	-0.12962	2.59947e-05	2.59047e-05	-0.126258	2.52523e-05	2.64573e-05	-0.122484	2.58435e-05	2.64567e-05	-0.119721	2.34623e-05	2.69279e-05	-0.117365	2.65172e-05	2.70181e-05	-0.110034	2.9887e-05	2.72408e-05	-0.108573	2.21152e-05	2.74572e-05	-0.129178	2.87485e-05	3.36711e-05
-0.136247	2.71483e-05	2.80187e-05	-0.13526	1.86951e-05	2.55473e-05	-0.133799	2.51363e-05	2.56074e-05	-0.131564	2.34756e-05	2.56543e-05	-0.129395	3.05232e-05	2.58486e-05	-0.126177	2.61589e-05	2.64362e-05	-0.122334	2.419e-05	2.64174e-05	-0.119528	1.9505e-05	2.6877e-05	-0.11717	2.60327e-05	2.69652e-05	-0.109958	2.44813e-05	2.72219e-05	-0.108572	2.28412e-05	2.74572e-05	-0.128952	2.6639e-05	3.36074e-05
-0.136115	2.43834e-05	2.79869e-05	-0.135195	2.04967e-05	2.55332e-05	-0.133662	1.98432e-05	2.55737e-05	-0.131482	2.41857e-05	2.56344e-05	-0.129519	2.21577e-05	2.58797e-05	-0.12607	2.84505e-05	2.64084e-05	-0.122201	2.19492e-05	2.63833e-05	-0.119177	1.8829e-05	2.67836e-05	-0.117006	2.43765e-05	2.69229e-05	-0.109931	2.76949e-05	2.72138e-05	-0.108524	2.49864e-05	2.74441e-05	-0.128826	2.47858e-05	3.35742e-05
-0.136021	2.33849e-05	2.79625e-05	-0.134961	2.26213e-05	2.54771e-05	-0.133658	2.16224e-05	2.55737e-05	-0.131464	2.66932e-05	2.56299e-05	-0.129677	1.86011e-05	2.59191e-05	-0.125868	2.7057e-05	2.63556e-05	-0.122131	2.16768e-05	2.6365e-05	-0.119051	2.25179e-05	2.67489e-05	-0.116901	2.46874e-05	2.68939e-05	-0.109886	2.28824e-05	2.7203e-05	-0.108519	2.37904e-05	2.74441e-05	-0.128749	3.74225e-05	3.35521e-05
-0.135939	3.56688e-05	2.7943e-05	-0.134883	3.21172e-05	2.54585e-05	-0.133638	2.17041e-05	2.55689e-05	-0.131622	2.3543e-05	2.56685e-05	-0.129449	2.32918e-05	2.58621e-05	-0.125723	2.36385e-05	2.63178e-05	-0.121976	2.38038e-05	2.63257e-05	-0.119045	2.47628e-05	2.67489e-05	-0.116801	2.49194e-05	2.68675e-05	-0.109829	2.70349e-05	2.71868e-05	-0.108498	2.759e-05	2.74389e-05	-0.128605	4.03058e-05	3.35134e-05
-0.135908	2.2805e-05	2.79357e-05	-0.134867	2.56849e-05	2.54561e-05	-0.133607	2.19412e-05	2.55617e-05	-0.131771	2.12524e-05	2.57046e-05	-0.129125	2.60144e-05	2.57812e-05	-0.125702	2.43653e-05	2.63124e-05	-0.121831	2.62317e-05	2.62866e-05	-0.118966	2.4731e-05	2.67276e-05	-0.116567	2.17824e-05	2.6807e-05	-0.109826	2.71595e-05	2.71868e-05	-0.108442	2.31764e-05	2.74233e-05	-0.128534	4.26018e-05	3.34913e-05
-0.135867	2.41003e-05	2.7926e-05	-0.134841	2.22643e-05	2.54491e-05	-0.133548	2.38462e-05	2.55472e-05	-0.131733	2.35877e-05	2.56955e-05	-0.128916	2.54139e-05	2.57292e-05	-0.125687	2.51125e-05	2.63086e-05	-0.121791	2.55579e-05	2.62761e-05	-0.118853	2.58935e-05	2.66957e-05	-0.11606	2.64041e-05	2.66731e-05	-0.109819	2.29349e-05	2.71841e-05	-0.108404	2.4833e-05	2.74128e-05	-0.12853	2.96928e-05	3.34913e-05
-0.135837	2.37022e-05	2.79187e-05	-0.134721	3.04626e-05	2.54211e-05	-0.133537	2.16578e-05	2.55448e-05	-0.131527	2.16219e-05	2.56453e-05	-0.128683	2.4304e-05	2.56715e-05	-0.125639	2.47942e-05	2.62961e-05	-0.121766	2.54788e-05	2.62709e-05	-0.118693	2.54986e-05	2.66532e-05	-0.115864	2.67478e-05	2.66208e-05	-0.109765	2.3366e-05	2.71679e-05	-0.108383	2.41933e-05	2.74076e-05	-0.128512	4.86774e-05	3.34858e-05
-0.135813	2.63786e-05	2.79114e-05	-0.134545	2.93145e-05	2.53815e-05	-0.133525	2.33563e-05	2.55424e-05	-0.131321	1.96165e-05	2.55952e-05	-0.128556	2.03428e-05	2.56401e-05	-0.125594	2.43222e-05	2.62843e-05	-0.121732	2.57398e-05	2.62605e-05	-0.1185	2.6265e-05	2.66028e-05	-0.115756	2.55028e-05	2.65947e-05	-0.109757	2.25826e-05	2.71679e-05	-0.108369	2.73064e-05	2.7405e-05	-0.128501	4.8546e-05	3.34831e-05
-0.135655	2.51816e-05	2.78724e-05	-0.134534	3.18878e-05	2.53769e-05	-0.133447	2.55917e-05	2.55232e-05	-0.131295	2.14271e-05	2.5589e-05	-0.128601	2.08606e-05	2.56512e-05	-0.125522	2.32777e-05	2.62656e-05	-0.12168	2.54468e-05	2.62474e-05	-0.118415	2.5989e-05	2.65816e-05	-0.115656	1.90062e-05	2.65686e-05	-0.109697	2.21788e-05	2.71518e-05	-0.108349	2.5805e-05	2.73998e-05	-0.128446	2.65534e-05	3.34693e-05
-0.135646	2.91254e-05	2.78724e-05	-0.134465	2.87273e-05	2.53629e-05	-0.133377	2.79694e-05	2.55064e-05	-0.131288	2.35752e-05	2.55872e-05	-0.128562	2.39288e-05	2.56414e-05	-0.125367	2.46083e-05	2.62254e-05	-0.121626	2.51594e-05	2.62344e-05	-0.118394	2.22928e-05	2.65737e-05	-0.115631	2.46454e-05	2.65608e-05	-0.109684	2.72987e-05	2.71464e-05	-0.108333	2.73119e-05	2.73946e-05	-0.128186	4.15437e-05	3.33977e-05
-0.135607	2.08322e-05	2.78627e-05	-0.134426	2.5663e-05	2.53536e-05	-0.133032	2.57563e-05	2.54225e-05	-0.131032	1.9941e-05	2.55251e-05	-0.1285	2.64752e-05	2.5626e-05	-0.125259	2.73093e-05	2.61973e-05	-0.12151	2.33006e-05	2.62031e-05	-0.118374	2.93293e-05	2.65684e-05	-0.115569	2.57342e-05	2.65451e-05	-0.109678	2.79777e-05	2.71464e-05	-0.108284	2.48913e-05	2.73816e-05	-0.128071	3.17837e-05	3.33647e-05
-0.135426	2.16906e-05	2.7819e-05	-0.134321	2.42233e-05	2.5328e-05	-0.132764	2.13749e-05	2.53579e-05	-0.130684	1.83383e-05	2.5441e-05	-0.128532	2.62397e-05	2.56341e-05	-0.125254	2.66962e-05	2.61961e-05	-0.121371	2.19563e-05	2.61667e-05	-0.118277	2.10931e-05	2.65445e-05	-0.115544	2.5788e-05	2.65373e-05	-0.10949	3.10111e-05	2.70953e-05	-0.108283	2.80786e-05	2.73816e-05	-0.128069	2.91404e-05	3.33647e-05
-0.135302	1.94405e-05	2.77875e-05	-0.134316	2.08297e-05	2.5328e-05	-0.132696	2.25901e-05	2.53436e-05	-0.130538	2.03945e-05	2.54058e-05	-0.128469	2.33912e-05	2.56184e-05	-0.12522	2.53221e-05	2.61874e-05	-0.121334	2.31854e-05	2.61563e-05	-0.118184	2.06108e-05	2.65181e-05	-0.115523	3.0647e-05	2.65321e-05	-0.109393	2.05985e-05	2.70684e-05	-0.108257	2.66331e-05	2.73763e-05	-0.128017	2.42613e-05	3.3351e-05
-0.134996	2.03472e-05	2.77148e-05	-0.134279	2.54862e-05	2.53187e-05	-0.132661	1.77185e-05	2.5334e-05	-0.13038	2.40135e-05	2.53677e-05	-0.128386	2.11448e-05	2.55977e-05	-0.125033	2.98601e-05	2.6139e-05	-0.121291	2.51048e-05	2.61459e-05	-0.118057	2.42748e-05	2.64864e-05	-0.115508	2.55191e-05	2.65295e-05	-0.1093	2.36959e-05	2.70443e-05	-0.108226	2.42775e-05	2.73685e-05	-0.127847	2.76828e-05	3.33043e-05
-0.134931	2.25538e-05	2.76978e-05	-0.134134	1.91595e-05	2.52839e-05	-0.132638	2.39323e-05	2.53292e-05	-0.130258	2.9436e-05	2.53383e-05	-0.128309	1.97337e-05	2.55789e-05	-0.124612	2.55331e-05	2.60301e-05	-0.121196	2.53227e-05	2.61225e-05	-0.118012	2.50334e-05	2.64732e-05	-0.115453	2.59048e-05	2.65139e-05	-0.109297	2.17902e-05	2.70443e-05	-0.10814	2.61249e-05	2.73451e-05	-0.127825	3.06251e-05	3.32961e-05
-0.134923	2.64005e-05	2.76954e-05	-0.133976	2.16643e-05	2.52491e-05	-0.13261	2.02701e-05	2.53221e-05	-0.130394	2.56993e-05	2.53711e-05	-0.128073	2.17428e-05	2.55205e-05	-0.124477	2.0607e-05	2.59955e-05	-0.121088	2.60123e-05	2.6094e-05	-0.118006	2.64582e-05	2.64732e-05	-0.115372	2.54363e-05	2.6493e-05	-0.109274	3.25524e-05	2.70362e-05	-0.107994	2.41403e-05	2.73061e-05	-0.127807	2.77823e-05	3.32933e-05
-0.134769	2.15834e-05	2.76592e-05	-0.133795	2.34072e-05	2.52051e-05	-0.132546	2.42095e-05	2.53078e-05	-0.130462	2.17205e-05	2.53874e-05	-0.127867	2.45147e-05	2.54696e-05	-0.124419	2.35032e-05	2.59807e-05	-0.120989	2.68785e-05	2.60681e-05	-0.117992	2.24947e-05	2.64679e-05	-0.115286	2.50616e-05	2.64722e-05	-0.109211	2.31093e-05	2.70202e-05	-0.107978	2.31135e-05	2.73035e-05	-0.127754	2.98294e-05	3.32769e-05
-0.134722	3.20343e-05	2.76471e-05	-0.133715	2.3752e-05	2.51889e-05	-0.132514	1.84746e-05	2.52982e-05	-0.130347	2.24335e-05	2.53596e-05	-0.127801	2.3707e-05	2.54535e-05	-0.124314	2.30201e-05	2.59536e-05	-0.120893	2.79216e-05	2.60421e-05	-0.117934	2.47302e-05	2.64521e-05	-0.115276	2.36643e-05	2.64696e-05	-0.109126	2.49423e-05	2.69987e-05	-0.107963	2.40863e-05	2.72983e-05	-0.127717	2.99596e-05	3.32687e-05
-0.134648	2.52577e-05	2.76302e-05	-0.133638	2.31288e-05	2.51704e-05	-0.132391	1.95347e-05	2.52696e-05	-0.13024	2.32686e-05	2.5334e-05	-0.127807	2.49407e-05	2.54549e-05	-0.12431	2.5004e-05	2.59525e-05	-0.120731	2.65762e-05	2.60007e-05	-0.117901	2.73462e-05	2.64442e-05	-0.115258	2.64844e-05	2.64644e-05	-0.109008	2.56694e-05	2.69666e-05	-0.107951	2.3207e-05	2.72957e-05	-0.127647	4.91928e-05	3.32495e-05
-0.134637	2.51583e-05	2.76278e-05	-0.133629	2.92702e-05	2.51681e-05	-0.132269	2.09629e-05	2.5241e-05	-0.130256	2.09172e-05	2.53379e-05	-0.127897	2.37124e-05	2.5477e-05	-0.124301	2.35641e-05	2.59502e-05	-0.120694	2.64809e-05	2.59904e-05	-0.117866	2.40077e-05	2.64363e-05	-0.115235	2.82241e-05	2.64566e-05	-0.108995	2.30862e-05	2.69612e-05	-0.107943	2.51838e-05	2.72931e-05	-0.127322	2.63664e-05	3.31592e-05
-0.134632	2.46036e-05	2.76254e-05	-0.133623	1.99561e-05	2.51657e-05	-0.132268	2.02573e-05	2.5241e-05	-0.130365	2.10215e-05	2.53641e-05	-0.127799	1.90966e-05	2.54528e-05	-0.124231	2.54433e-05	2.59321e-05	-0.12064	2.41504e-05	2.59775e-05	-0.117832	2.43158e-05	2.64257e-05	-0.115185	2.32057e-05	2.64436e-05	-0.108958	2.08664e-05	2.69532e-05	-0.107857	2.17552e-05	2.72724e-05	-0.127307	2.80783e-05	3.31565e-05
-0.134615	2.38777e-05	2.7623e-05	-0.13362	2.57799e-05	2.51657e-05	-0.132246	1.68608e-05	2.52363e-05	-0.130371	2.40313e-05	2.53656e-05	-0.127559	1.75497e-05	2.53938e-05	-0.124185	2.17585e-05	2.59203e-05	-0.120637	2.5371e-05	2.59775e-05	-0.117737	2.69629e-05	2.6402e-05	-0.115157	1.9257e-05	2.64384e-05	-0.108727	2.3365e-05	2.68918e-05	-0.107688	2.20588e-05	2.72283e-05	-0.127293	3.54761e-05	3.3151e-05
-0.13456	2.23984e-05	2.76085e-05	-0.133562	2.28712e-05	2.51519e-05	-0.132173	2.28846e-05	2.52172e-05	-0.130285	2.44307e-05	2.53448e-05	-0.127576	2.03399e-05	2.53979e-05	-0.124175	2.20581e-05	2.59179e-05	-0.120612	2.3702e-05	2.59697e-05	-0.117595	2.7854e-05	2.63652e-05	-0.115123	2.66315e-05	2.64281e-05	-0.108579	2.86684e-05	2.68518e-05	-0.107557	2.32106e-05	2.71946e-05	-0.127281	5.51872e-05	3.31483e-05
-0.13436	2.49802e-05	2.75603e-05	-0.133527	3.13972e-05	2.51449e-05	-0.131819	2.0364e-05	2.51341e-05	-0.130195	2.50561e-05	2.53231e-05	-0.127573	2.59353e-05	2.53972e-05	-0.124146	2.79234e-05	2.59103e-05	-0.120446	2.62253e-05	2.59284e-05	-0.117567	2.45564e-05	2.63573e-05	-0.115031	2.45961e-05	2.64047e-05	-0.108573	3.0194e-05	2.68491e-05	-0.107424	2.48782e-05	2.71584e-05	-0.127123	3.16079e-05	3.31046e-05
-0.134125	2.64246e-05	2.75025e-05	-0.133481	2.48518e-05	2.51334e-05	-0.131652	1.95041e-05	2.50938e-05	-0.13	2.28101e-05	2.52762e-05	-0.127371	2.57153e-05	2.53476e-05	-0.124145	2.36371e-05	2.59101e-05	-0.120254	2.82709e-05	2.58768e-05	-0.117537	2.23502e-05	2.63494e-05	-0.114988	2.57034e-05	2.63943e-05	-0.108441	2.67428e-05	2.68145e-05	-0.107261	2.55118e-05	2.71171e-05	-0.127005	4.90404e-05	3.30747e-05
-0.134067	2.09854e-05	2.74905e-05	-0.133464	1.86389e-05	2.51288e-05	-0.131639	2.75157e-05	2.50914e-05	-0.129608	2.64787e-05	2.51822e-05	-0.127321	2.09817e-05	2.53352e-05	-0.124118	2.68914e-05	2.59032e-05	-0.120247	2.24483e-05	2.58768e-05	-0.117359	2.41115e-05	2.63021e-05	-0.114916	2.71121e-05	2.63762e-05	-0.108266	2.4855e-05	2.67693e-05	-0.10718	2.82642e-05	2.70965e-05	-0.12688	2.52644e-05	3.30393e-05
-0.134064	2.23083e-05	2.74881e-05	-0.133229	2.37736e-05	2.50757e-05	-0.13157	3.24276e-05	2.50749e-05	-0.129225	3.09168e-05	2.50907e-05	-0.127377	2.00169e-05	2.53491e-05	-0.123977	2.71824e-05	2.5867e-05	-0.12022	2.44844e-05	2.58691e-05	-0.117341	2.47306e-05	2.62969e-05	-0.114854	2.5002e-05	2.6358e-05	-0.10821	2.69442e-05	2.67534e-05	-0.107142	2.67637e-05	2.70861e-05	-0.126821	2.45562e-05	3.30229e-05
-0.133997	2.1237e-05	2.74737e-05	-0.132957	2.31592e-05	2.50135e-05	-0.131556	2.20876e-05	2.50725e-05	-0.129098	2.51225e-05	2.50602e-05	-0.127228	2.41656e-05	2.53124e-05	-0.12393	2.39529e-05	2.5855e-05	-0.120182	2.58629e-05	2.58588e-05	-0.11731	2.35062e-05	2.6289e-05	-0.11474	2.3541e-05	2.63295e-05	-0.108097	3.31968e-05	2.67242e-05	-0.107131	2.64916e-05	2.70836e-05	-0.126754	2.62382e-05	3.30039e-05
-0.133955	2.20327e-05	2.74641e-05	-0.132867	1.82465e-05	2.49928e-05	-0.13149	3.21712e-05	2.50559e-05	-0.128978	2.19474e-05	2.50316e-05	-0.127008	2.66081e-05	2.52585e-05	-0.12371	2.58708e-05	2.57985e-05	-0.120179	2.31077e-05	2.58588e-05	-0.117245	2.25276e-05	2.62732e-05	-0.114697	2.41935e-05	2.63192e-05	-0.107824	3.15723e-05	2.665e-05	-0.107122	2.54235e-05	2.7081e-05	-0.126589	4.62337e-05	3.29604e-05
-0.133692	3.21605e-05	2.73993e-05	-0.132836	2.24284e-05	2.49859e-05	-0.131477	2.70877e-05	2.50535e-05	-0.128808	2.0083e-05	2.4991e-05	-0.126971	2.32285e-05	2.52496e-05	-0.123706	3.80048e-05	2.57975e-05	-0.120154	2.53831e-05	2.58511e-05	-0.117227	2.3885e-05	2.6268e-05	-0.11468	2.42053e-05	2.6314e-05	-0.107618	2.68268e-05	2.65971e-05	-0.107073	2.87391e-05	2.70681e-05	-0.126481	3.1521e-05	3.29306e-05
-0.133374	4.56733e-05	2.73228e-05	-0.132718	2.34483e-05	2.49584e-05	-0.131423	2.46197e-05	2.50394e-05	-0.128817	2.2149e-05	2.49932e-05	-0.126882	2.00495e-05	2.52278e-05	-0.123672	2.96636e-05	2.57888e-05	-0.120113	2.41372e-05	2.58408e-05	-0.117209	2.66792e-05	2.62628e-05	-0.114596	2.25938e-05	2.62933e-05	-0.107524	2.71729e-05	2.65707e-05	-0.107059	2.58686e-05	2.70655e-05	-0.126366	2.30662e-05	3.29008e-05
-0.133305	4.08472e-05	2.73084e-05	-0.132697	1.8491e-05	2.49538e-05	-0.131285	3.59644e-05	2.50086e-05	-0.128879	2.35456e-05	2.50081e-05	-0.126741	1.8065e-05	2.51933e-05	-0.12351	2.63647e-05	2.57475e-05	-0.119934	2.61751e-05	2.57945e-05	-0.117062	2.25103e-05	2.62235e-05	-0.114432	2.30077e-05	2.62494e-05	-0.107492	2.71778e-05	2.65628e-05	-0.107045	2.73393e-05	2.7063e-05	-0.126361	3.0698e-05	3.2898e-05
-0.133224	3.68223e-05	2.72869e-05	-0.132638	2.28566e-05	2.494e-05	-0.131185	2.45865e-05	2.49826e-05	-0.128745	2.03361e-05	2.49761e-05	-0.126706	1.8178e-05	2.51848e-05	-0.12337	2.47305e-05	2.57116e-05	-0.119734	2.74151e-05	2.57431e-05	-0.116883	2.26032e-05	2.61764e-05	-0.114385	2.22949e-05	2.62391e-05	-0.107472	2.59133e-05	2.65576e-05	-0.107044	2.72535e-05	2.70604e-05	-0.126321	3.5973e-05	3.28872e-05
-0.133224	2.78264e-05	2.72869e-05	-0.132448	2.07011e-05	2.48964e-05	-0.130888	1.83826e-05	2.49143e-05	-0.128416	2.14914e-05	2.48979e-05	-0.126669	1.83791e-05	2.51758e-05	-0.123315	2.27469e-05	2.56976e-05	-0.119646	2.47093e-05	2.57226e-05	-0.11675	2.15252e-05	2.61424e-05	-0.114371	2.29989e-05	2.6234e-05	-0.107448	3.22343e-05	2.65523e-05	-0.107008	3.00767e-05	2.70527e-05	-0.12632	3.81144e-05	3.28872e-05
-0.133197	2.99883e-05	2.72822e-05	-0.132431	2.48172e-05	2.48918e-05	-0.13087	1.76925e-05	2.49096e-05	-0.128205	2.56534e-05	2.4848e-05	-0.126751	2.06015e-05	2.51957e-05	-0.12329	2.63788e-05	2.56914e-05	-0.119632	2.31972e-05	2.57175e-05	-0.116734	2.3283e-05	2.61372e-05	-0.114348	2.33984e-05	2.62288e-05	-0.10729	2.45017e-05	2.65101e-05	-0.106983	2.32116e-05	2.70449e-05	-0.126284	2.78201e-05	3.28764e-05
-0.133163	2.9204e-05	2.72726e-05	-0.132427	2.38384e-05	2.48918e-05	-0.130817	2.13396e-05	2.48978e-05	-0.12818	2.50085e-05	2.4842e-05	-0.12683	2.42672e-05	2.5215e-05	-0.123196	2.40322e-05	2.56672e-05	-0.119623	2.44933e-05	2.57149e-05	-0.116672	2.76835e-05	2.61215e-05	-0.114343	2.30419e-05	2.62262e-05	-0.107271	2.50916e-05	2.65049e-05	-0.106726	2.27369e-05	2.69807e-05	-0.126142	2.66638e-05	3.28385e-05
-0.133031	2.77149e-05	2.72416e-05	-0.13232	2.79653e-05	2.48667e-05	-0.130733	3.05358e-05	2.48766e-05	-0.128154	2.44921e-05	2.48358e-05	-0.126817	2.54121e-05	2.52119e-05	-0.123165	2.77199e-05	2.56595e-05	-0.119613	2.16018e-05	2.57124e-05	-0.116432	2.59042e-05	2.6059e-05	-0.114324	2.4813e-05	2.62211e-05	-0.107241	2.97176e-05	2.6497e-05	-0.106532	2.3875e-05	2.69294e-05	-0.126066	3.78576e-05	3.28196e-05
-0.132909	2.89885e-05	2.7213e-05	-0.132215	2.25674e-05	2.48438e-05	-0.130696	3.01356e-05	2.48695e-05	-0.128155	2.30659e-05	2.48361e-05	-0.126875	2.43963e-05	2.5226e-05	-0.123141	2.47479e-05	2.56534e-05	-0.119528	2.14784e-05	2.56919e-05	-0.116215	2.3309e-05	2.60017e-05	-0.114187	2.60095e-05	2.61876e-05	-0.10722	2.69194e-05	2.64917e-05	-0.106381	2.39543e-05	2.6891e-05	-0.126055	2.32237e-05	3.28169e-05
-0.132895	2.62454e-05	2.72106e-05	-0.132027	2.56031e-05	2.48003e-05	-0.130687	3.49126e-05	2.48672e-05	-0.128227	2.36896e-05	2.48531e-05	-0.1269	2.28188e-05	2.52321e-05	-0.12294	2.58237e-05	2.56023e-05	-0.119448	2.14851e-05	2.56714e-05	-0.11607	2.31758e-05	2.59654e-05	-0.114107	3.35319e-05	2.6167e-05	-0.107197	2.16315e-05	2.64864e-05	-0.106216	2.36428e-05	2.685e-05	-0.126044	2.99153e-05	3.28114e-05
-0.132856	2.68422e-05	2.72011e-05	-0.131946	2.22317e-05	2.47821e-05	-0.130664	2.25398e-05	2.48601e-05	-0.128252	2.61539e-05	2.48591e-05	-0.126665	3.03452e-05	2.51749e-05	-0.122872	2.27535e-05	2.55848e-05	-0.119332	2.24557e-05	2.56407e-05	-0.115898	2.38074e-05	2.59213e-05	-0.114086	2.46461e-05	2.61618e-05	-0.107196	2.39115e-05	2.64864e-05	-0.106011	2.45305e-05	2.67964e-05	-0.126011	2.92674e-05	3.28033e-05
-0.132817	2.69167e-05	2.71916e-05	-0.131945	3.86714e-05	2.47798e-05	-0.13055	2.59712e-05	2.48343e-05	-0.128195	2.58385e-05	2.48455e-05	-0.126299	3.33249e-05	2.50855e-05	-0.122861	2.19508e-05	2.55821e-05	-0.119244	2.40537e-05	2.56177e-05	-0.115765	2.54362e-05	2.58876e-05	-0.113969	2.36095e-05	2.6131e-05	-0.107164	2.2018e-05	2.64759e-05	-0.105827	2.59393e-05	2.67506e-05	-0.125983	3.33789e-05	3.27952e-05
-0.132796	2.55002e-05	2.71868e-05	-0.131906	2.83216e-05	2.47729e-05	-0.130508	3.2251e-05	2.48249e-05	-0.127998	3.16681e-05	2.47988e-05	-0.126278	2.19863e-05	2.50804e-05	-0.122771	2.31804e-05	2.55592e-05	-0.119189	2.51447e-05	2.56049e-05	-0.115714	2.46456e-05	2.58721e-05	-0.113946	1.82331e-05	2.61258e-05	-0.107157	2.29203e-05	2.64759e-05	-0.105661	2.71154e-05	2.67073e-05	-0.125808	3.0278e-05	3.27493e-05
-0.13279	2.49721e-05	2.71845e-05	-0.131903	2.75941e-05	2.47706e-05	-0.130506	2.43899e-05	2.48249e-05	-0.127778	3.7312e-05	2.47469e-05	-0.126424	1.97629e-05	2.51161e-05	-0.122676	2.41458e-05	2.55352e-05	-0.119157	2.6805e-05	2.55973e-05	-0.115651	2.36815e-05	2.58565e-05	-0.113836	2.244e-05	2.60976e-05	-0.106983	2.39459e-05	2.64286e-05	-0.105472	2.73307e-05	2.66591e-05	-0.125752	2.7383e-05	3.27332e-05
-0.132656	2.35579e-05	2.71535e-05	-0.131863	1.78768e-05	2.47615e-05	-0.130328	2.44903e-05	2.47826e-05	-0.127828	2.78835e-05	2.47587e-05	-0.126286	2.43151e-05	2.50823e-05	-0.122585	2.53016e-05	2.55121e-05	-0.119154	2.78502e-05	2.55947e-05	-0.11553	2.43097e-05	2.58255e-05	-0.113595	2.41795e-05	2.60335e-05	-0.106954	3.28427e-05	2.64208e-05	-0.10531	2.64905e-05	2.66185e-05	-0.125563	2.37739e-05	3.2682e-05
-0.132643	3.04145e-05	2.71488e-05	-0.131837	2.36877e-05	2.4757e-05	-0.130306	3.28515e-05	2.4778e-05	-0.127758	2.05241e-05	2.47422e-05	-0.126014	2.53681e-05	2.50161e-05	-0.122457	2.52135e-05	2.54796e-05	-0.118974	2.34133e-05	2.55488e-05	-0.115415	2.32176e-05	2.57971e-05	-0.113584	3.11853e-05	2.60309e-05	-0.106834	2.47853e-05	2.63893e-05	-0.105158	2.61334e-05	2.65806e-05	-0.125229	2.72545e-05	3.25932e-05
-0.132623	2.26523e-05	2.7144e-05	-0.131795	2.32992e-05	2.47456e-05	-0.130286	2.89003e-05	2.47733e-05	-0.127638	1.61953e-05	2.47139e-05	-0.125825	2.38258e-05	2.49703e-05	-0.122384	2.33111e-05	2.5461e-05	-0.118804	2.20201e-05	2.55055e-05	-0.115405	2.94395e-05	2.57945e-05	-0.113488	1.71172e-05	2.60078e-05	-0.106765	2.82646e-05	2.6371e-05	-0.104999	2.59413e-05	2.65401e-05	-0.12494	3.12887e-05	3.25155e-05
-0.13261	2.11241e-05	2.71417e-05	-0.131749	2.83341e-05	2.47364e-05	-0.13027	1.64438e-05	2.47686e-05	-0.127911	1.83075e-05	2.47783e-05	-0.125664	2.33687e-05	2.49313e-05	-0.122355	2.29732e-05	2.54538e-05	-0.11874	2.45899e-05	2.54903e-05	-0.115387	2.42259e-05	2.57894e-05	-0.113378	2.65534e-05	2.59797e-05	-0.10672	2.17737e-05	2.63605e-05	-0.104923	2.85219e-05	2.65199e-05	-0.124865	3.8585e-05	3.24941e-05
-0.132596	2.42819e-05	2.71393e-05	-0.131727	3.50684e-05	2.47319e-05	-0.130167	1.94895e-05	2.47451e-05	-0.128072	2.52236e-05	2.48163e-05	-0.125511	2.26299e-05	2.48943e-05	-0.122257	2.47247e-05	2.5429e-05	-0.118734	2.28235e-05	2.54877e-05	-0.115326	2.17342e-05	2.57739e-05	-0.113175	2.95167e-05	2.59286e-05	-0.106547	2.54644e-05	2.6316e-05	-0.104922	2.85192e-05	2.65199e-05	-0.124774	3.09094e-05	3.247e-05
-0.132528	1.92303e-05	2.71227e-05	-0.131637	2.73765e-05	2.47114e-05	-0.130144	2.83603e-05	2.47381e-05	-0.127792	2.11397e-05	2.47503e-05	-0.125391	2.28152e-05	2.48653e-05	-0.12212	2.51777e-05	2.53943e-05	-0.118692	2.2041e-05	2.54775e-05	-0.115209	2.85987e-05	2.57429e-05	-0.113121	2.44502e-05	2.59133e-05	-0.10653	2.37038e-05	2.63108e-05	-0.104882	2.70824e-05	2.65098e-05	-0.124679	3.46236e-05	3.24459e-05
-0.13235	2.79401e-05	2.70799e-05	-0.131421	2.0204e-05	2.46613e-05	-0.130118	1.71396e-05	2.47334e-05	-0.127384	2.01815e-05	2.46541e-05	-0.125368	2.05311e-05	2.48596e-05	-0.121999	2.51658e-05	2.53638e-05	-0.118668	2.36176e-05	2.54725e-05	-0.115047	2.62438e-05	2.57018e-05	-0.113068	2.64532e-05	2.59006e-05	-0.106521	2.81783e-05	2.63082e-05	-0.104853	2.51059e-05	2.65023e-05	-0.124627	3.47226e-05	3.24326e-05
-0.132298	2.15002e-05	2.70681e-05	-0.131413	2.76888e-05	2.4659e-05	-0.130037	1.88211e-05	2.47147e-05	-0.127179	2.37009e-05	2.46059e-05	-0.125439	2.06709e-05	2.4877e-05	-0.121837	2.40481e-05	2.53231e-05	-0.118615	2.61428e-05	2.54598e-05	-0.114914	2.53925e-05	2.56658e-05	-0.11295	2.61902e-05	2.587e-05	-0.106498	2.51737e-05	2.63029e-05	-0.104675	2.04238e-05	2.64594e-05	-0.124584	2.8862e-05	3.24192e-05
-0.132183	1.93681e-05	2.70397e-05	-0.131357	3.04932e-05	2.46477e-05	-0.130004	2.02192e-05	2.47054e-05	-0.12709	2.52588e-05	2.45849e-05	-0.125316	2.69137e-05	2.48471e-05	-0.121698	2.38488e-05	2.5288e-05	-0.118458	3.07048e-05	2.54191e-05	-0.114909	2.58582e-05	2.56658e-05	-0.112869	3.37643e-05	2.58496e-05	-0.10643	2.90433e-05	2.62846e-05	-0.10431	2.00931e-05	2.63664e-05	-0.124488	5.03897e-05	3.23952e-05
-0.132084	3.19986e-05	2.7016e-05	-0.131294	3.27538e-05	2.46318e-05	-0.129909	2.02985e-05	2.46843e-05	-0.126961	2.54804e-05	2.45547e-05	-0.125138	3.29147e-05	2.48043e-05	-0.121675	2.62613e-05	2.52822e-05	-0.118171	3.56525e-05	2.53456e-05	-0.114871	2.4117e-05	2.56555e-05	-0.112824	2.61799e-05	2.58369e-05	-0.106408	2.38529e-05	2.62794e-05	-0.104086	2.2719e-05	2.63113e-05	-0.12433	2.40282e-05	3.23525e-05
-0.13207	2.44883e-05	2.70136e-05	-0.131217	2.99207e-05	2.46159e-05	-0.129742	2.22248e-05	2.46446e-05	-0.126822	2.61478e-05	2.4522e-05	-0.125218	2.75444e-05	2.48235e-05	-0.121628	2.42706e-05	2.52704e-05	-0.118112	2.62046e-05	2.53304e-05	-0.11483	2.29135e-05	2.56452e-05	-0.112723	2.37832e-05	2.58115e-05	-0.106336	2.19631e-05	2.62612e-05	-0.103929	2.45919e-05	2.62713e-05	-0.124279	4.05646e-05	3.23392e-05
-0.132003	2.23437e-05	2.69971e-05	-0.131018	3.02548e-05	2.45705e-05	-0.129594	2.46582e-05	2.46096e-05	-0.126684	2.6792e-05	2.44897e-05	-0.125206	2.20912e-05	2.48206e-05	-0.121603	2.51627e-05	2.52641e-05	-0.118111	2.84662e-05	2.53304e-05	-0.114775	2.26496e-05	2.56324e-05	-0.112629	2.41863e-05	2.57886e-05	-0.106327	2.1966e-05	2.62585e-05	-0.103913	2.0825e-05	2.62663e-05	-0.124269	2.50984e-05	3.23365e-05
-0.131975	2.86997e-05	2.699e-05	-0.13079	2.57656e-05	2.45184e-05	-0.129499	2.63043e-05	2.45886e-05	-0.126604	2.53678e-05	2.44711e-05	-0.124998	2.20454e-05	2.47704e-05	-0.121525	2.77302e-05	2.52446e-05	-0.118079	2.50018e-05	2.53228e-05	-0.114535	2.22222e-05	2.55708e-05	-0.112456	2.15484e-05	2.57454e-05	-0.10628	2.60684e-05	2.62455e-05	-0.10385	2.31821e-05	2.62513e-05	-0.124118	5.60548e-05	3.22966e-05
-0.131842	2.87148e-05	2.69592e-05	-0.130643	2.50583e-05	2.44845e-05	-0.129376	2.68866e-05	2.45607e-05	-0.126498	2.36116e-05	2.44464e-05	-0.124781	2.18059e-05	2.47181e-05	-0.121497	2.3823e-05	2.52374e-05	-0.118042	2.3956e-05	2.53127e-05	-0.114358	2.33026e-05	2.55248e-05	-0.112455	2.56631e-05	2.57429e-05	-0.106274	2.32397e-05	2.62429e-05	-0.103808	2.23453e-05	2.62413e-05	-0.124082	3.01081e-05	3.2286e-05
-0.131781	3.86593e-05	2.69451e-05	-0.130507	2.38816e-05	2.44551e-05	-0.129328	2.47004e-05	2.4549e-05	-0.126312	2.41218e-05	2.44027e-05	-0.124505	2.31191e-05	2.4652e-05	-0.121377	2.01666e-05	2.52074e-05	-0.117956	2.42671e-05	2.52925e-05	-0.114277	2.18793e-05	2.55043e-05	-0.112452	2.33144e-05	2.57429e-05	-0.106272	3.13341e-05	2.62429e-05	-0.103793	2.70618e-05	2.62363e-05	-0.12399	4.14027e-05	3.2262e-05
-0.13173	4.38081e-05	2.69333e-05	-0.130457	2.34569e-05	2.44438e-05	-0.129327	2.48502e-05	2.4549e-05	-0.126261	2.89488e-05	2.4391e-05	-0.124277	2.56427e-05	2.45973e-05	-0.121369	2.01909e-05	2.52054e-05	-0.117894	2.51817e-05	2.52748e-05	-0.114216	2.12262e-05	2.5489e-05	-0.112348	3.25805e-05	2.57176e-05	-0.106036	2.70528e-05	2.6183e-05	-0.103726	2.43784e-05	2.62213e-05	-0.123963	2.00662e-05	3.22541e-05
-0.131705	2.17609e-05	2.69262e-05	-0.130443	2.48503e-05	2.44393e-05	-0.129183	3.05488e-05	2.45141e-05	-0.126321	3.10444e-05	2.44049e-05	-0.124232	2.27449e-05	2.45866e-05	-0.12128	2.27757e-05	2.5183e-05	-0.117849	2.57235e-05	2.52647e-05	-0.113992	2.50614e-05	2.54303e-05	-0.112326	2.39809e-05	2.57125e-05	-0.10568	2.73477e-05	2.60895e-05	-0.103699	2.53043e-05	2.62138e-05	-0.123941	3.46056e-05	3.22488e-05
-0.13161	2.51314e-05	2.6905e-05	-0.130397	2.08524e-05	2.44303e-05	-0.128825	2.77868e-05	2.44329e-05	-0.126248	2.75378e-05	2.43879e-05	-0.124226	2.16058e-05	2.45851e-05	-0.121156	2.47131e-05	2.51519e-05	-0.117742	2.439e-05	2.5237e-05	-0.113979	2.2421e-05	2.54277e-05	-0.112242	1.98426e-05	2.56897e-05	-0.105413	3.10465e-05	2.60196e-05	-0.103501	2.17148e-05	2.6164e-05	-0.123941	2.44106e-05	3.22488e-05
-0.131468	2.27219e-05	2.6872e-05	-0.130271	1.97159e-05	2.4401e-05	-0.12876	3.48039e-05	2.44167e-05	-0.12619	2.37497e-05	2.43743e-05	-0.124071	2.44975e-05	2.45479e-05	-0.121082	2.56519e-05	2.51334e-05	-0.117638	2.28463e-05	2.52118e-05	-0.113948	2.36946e-05	2.54201e-05	-0.112125	2.43866e-05	2.56594e-05	-0.105382	2.68078e-05	2.60118e-05	-0.103218	2.02734e-05	2.60944e-05	-0.123867	2.98596e-05	3.22302e-05
-0.131459	3.3018e-05	2.68696e-05	-0.13021	2.00007e-05	2.43875e-05	-0.12863	2.63262e-05	2.43866e-05	-0.126231	2.36152e-05	2.43839e-05	-0.12386	2.57525e-05	2.44977e-05	-0.121014	1.96581e-05	2.51165e-05	-0.117605	2.33354e-05	2.52042e-05	-0.113946	2.02135e-05	2.54201e-05	-0.111987	2.66207e-05	2.56265e-05	-0.105374	2.62418e-05	2.60092e-05	-0.103126	2.30594e-05	2.60721e-05	-0.123861	4.57869e-05	3.22275e-05
-0.131425	2.39469e-05	2.68626e-05	-0.130131	2.0766e-05	2.43694e-05	-0.12859	2.93649e-05	2.43773e-05	-0.12619	2.62312e-05	2.43744e-05	-0.123793	2.25657e-05	2.44817e-05	-0.120954	2.48464e-05	2.51013e-05	-0.117527	2.55041e-05	2.51841e-05	-0.113902	2.10463e-05	2.54074e-05	-0.111879	2.85464e-05	2.55988e-05	-0.105353	2.60824e-05	2.60041e-05	-0.103008	2.88766e-05	2.60423e-05	-0.123847	2.79187e-05	3.22249e-05
-0.131304	2.18538e-05	2.6832e-05	-0.129996	2.03153e-05	2.43402e-05	-0.128534	2.2947e-05	2.43635e-05	-0.126047	2.54496e-05	2.43411e-05	-0.123952	2.59383e-05	2.45197e-05	-0.120941	2.07408e-05	2.50982e-05	-0.117424	2.68039e-05	2.51564e-05	-0.113869	2.62505e-05	2.53997e-05	-0.111729	2.86725e-05	2.55609e-05	-0.105346	2.64241e-05	2.60041e-05	-0.102742	2.92923e-05	2.59755e-05	-0.123816	3.56584e-05	3.22169e-05
-0.131303	2.09885e-05	2.6832e-05	-0.129856	1.99033e-05	2.43087e-05	-0.128504	2.01869e-05	2.43565e-05	-0.125899	2.47311e-05	2.43066e-05	-0.124082	3.34504e-05	2.45507e-05	-0.120925	2.21549e-05	2.50941e-05	-0.11736	2.69546e-05	2.51413e-05	-0.113828	2.33089e-05	2.53895e-05	-0.111691	2.4474e-05	2.55509e-05	-0.105236	2.94631e-05	2.59757e-05	-0.10252	2.78127e-05	2.59212e-05	-0.123752	3.06246e-05	3.21983e-05
-0.131216	1.96567e-05	2.68132e-05	-0.129837	2.42867e-05	2.43042e-05	-0.128401	1.72511e-05	2.43334e-05	-0.125789	2.52099e-05	2.4281e-05	-0.12381	2.43639e-05	2.44856e-05	-0.120756	2.26958e-05	2.50519e-05	-0.117228	2.50031e-05	2.51086e-05	-0.1138	3.06868e-05	2.53819e-05	-0.111689	2.26687e-05	2.55509e-05	-0.105234	2.88363e-05	2.59731e-05	-0.102471	2.33039e-05	2.59089e-05	-0.123726	3.45122e-05	3.2193e-05
-0.130996	2.48359e-05	2.67615e-05	-0.129836	2.19176e-05	2.43042e-05	-0.128124	1.70521e-05	2.42688e-05	-0.125702	2.49721e-05	2.42608e-05	-0.123581	1.75143e-05	2.4431e-05	-0.120685	2.07606e-05	2.50341e-05	-0.117098	2.29031e-05	2.5076e-05	-0.113766	2.39564e-05	2.53743e-05	-0.111547	2.47875e-05	2.55156e-05	-0.105205	2.36212e-05	2.59679e-05	-0.102466	2.11073e-05	2.59089e-05	-0.12362	2.51895e-05	3.21639e-05
-0.130977	3.49304e-05	2.67568e-05	-0.129667	2.20718e-05	2.42661e-05	-0.127962	1.85291e-05	2.42319e-05	-0.125625	2.50395e-05	2.42429e-05	-0.123724	1.87374e-05	2.44653e-05	-0.120611	1.93689e-05	2.50158e-05	-0.117022	2.25935e-05	2.50559e-05	-0.113721	2.23087e-05	2.53615e-05	-0.111423	2.74475e-05	2.5483e-05	-0.10515	3.31966e-05	2.59524e-05	-0.102349	2.25151e-05	2.58793e-05	-0.123618	2.3293e-05	3.21639e-05
-0.130892	2.39784e-05	2.67357e-05	-0.129419	2.17193e-05	2.421e-05	-0.127832	1.99907e-05	2.4202e-05	-0.125637	2.23267e-05	2.42458e-05	-0.123769	2.30865e-05	2.44758e-05	-0.120398	2.07881e-05	2.49626e-05	-0.116916	2.30568e-05	2.50309e-05	-0.113707	2.42902e-05	2.5359e-05	-0.111423	2.5975e-05	2.5483e-05	-0.104964	2.44026e-05	2.59035e-05	-0.102308	2.70188e-05	2.58695e-05	-0.123499	2.33977e-05	3.21321e-05
-0.130777	3.60467e-05	2.67099e-05	-0.129317	2.49905e-05	2.41877e-05	-0.127706	2.14637e-05	2.41744e-05	-0.125648	2.04892e-05	2.42483e-05	-0.123626	2.29723e-05	2.44417e-05	-0.120273	2.4299e-05	2.49317e-05	-0.116788	2.29399e-05	2.49983e-05	-0.1136	2.75417e-05	2.53311e-05	-0.111357	2.31906e-05	2.54679e-05	-0.104782	2.68928e-05	2.58571e-05	-0.102272	2.35876e-05	2.58597e-05	-0.123459	3.51596e-05	3.21215e-05
-0.130753	2.49754e-05	2.67029e-05	-0.129276	2.77334e-05	2.41787e-05	-0.127619	2.2439e-05	2.41538e-05	-0.125531	2.1447e-05	2.42211e-05	-0.123519	2.1812e-05	2.44165e-05	-0.120255	2.59451e-05	2.49272e-05	-0.116683	2.21663e-05	2.49708e-05	-0.113572	2.61622e-05	2.53234e-05	-0.11118	2.34557e-05	2.54227e-05	-0.104718	2.55749e-05	2.58417e-05	-0.102233	2.18029e-05	2.58498e-05	-0.123457	4.07652e-05	3.21215e-05
-0.130743	3.80495e-05	2.67005e-05	-0.129177	2.81917e-05	2.41564e-05	-0.127614	3.02785e-05	2.41515e-05	-0.125447	2.30662e-05	2.42017e-05	-0.123503	2.28695e-05	2.44126e-05	-0.12023	2.72009e-05	2.49209e-05	-0.116615	2.23419e-05	2.49534e-05	-0.113373	2.58246e-05	2.52727e-05	-0.111056	2.18913e-05	2.53927e-05	-0.104638	2.41321e-05	2.58212e-05	-0.102063	2.56192e-05	2.58081e-05	-0.123362	2.65443e-05	3.20951e-05
-0.130701	3.19469e-05	2.66912e-05	-0.129152	2.57275e-05	2.41497e-05	-0.127613	2.64981e-05	2.41515e-05	-0.125368	2.52729e-05	2.41833e-05	-0.123354	2.95996e-05	2.4377e-05	-0.120192	2.94981e-05	2.49115e-05	-0.116518	2.33589e-05	2.49309e-05	-0.113196	2.46693e-05	2.52296e-05	-0.11105	2.489e-05	2.53902e-05	-0.104516	2.38434e-05	2.57904e-05	-0.101977	2.3968e-05	2.57884e-05	-0.123318	2.79603e-05	3.20845e-05
-0.130527	2.52872e-05	2.66514e-05	-0.129063	2.74933e-05	2.41296e-05	-0.127601	2.89351e-05	2.41492e-05	-0.125253	2.62713e-05	2.41567e-05	-0.123	2.86947e-05	2.42932e-05	-0.119964	2.49009e-05	2.48549e-05	-0.116441	2.47702e-05	2.49109e-05	-0.113075	2.53363e-05	2.51967e-05	-0.11104	2.28061e-05	2.53877e-05	-0.104351	2.25925e-05	2.57468e-05	-0.101923	2.35375e-05	2.57737e-05	-0.123212	2.41987e-05	3.20555e-05
-0.130124	5.42631e-05	2.65557e-05	-0.129059	3.38278e-05	2.41296e-05	-0.127564	4.9464e-05	2.414e-05	-0.12537	2.03655e-05	2.41838e-05	-0.122754	2.3761e-05	2.42348e-05	-0.119782	2.03583e-05	2.48098e-05	-0.116411	2.49672e-05	2.49034e-05	-0.112986	2.50029e-05	2.51765e-05	-0.111002	2.27077e-05	2.53777e-05	-0.104112	2.32378e-05	2.56855e-05	-0.101604	3.46771e-05	2.56954e-05	-0.123192	3.25073e-05	3.20502e-05
-0.130099	2.26523e-05	2.6551e-05	-0.129037	2.18526e-05	2.41251e-05	-0.12754	2.3471e-05	2.41354e-05	-0.125611	1.90309e-05	2.42396e-05	-0.122684	2.49826e-05	2.42183e-05	-0.119775	2.00056e-05	2.48079e-05	-0.116335	2.38867e-05	2.48835e-05	-0.112903	2.48817e-05	2.51538e-05	-0.110939	2.32189e-05	2.53626e-05	-0.10392	2.50843e-05	2.5637e-05	-0.101252	2.57814e-05	2.56101e-05	-0.123146	3.30778e-05	3.20396e-05
-0.130053	4.98619e-05	2.65394e-05	-0.12895	2.72659e-05	2.4105e-05	-0.127537	2.25808e-05	2.41354e-05	-0.125541	2.52776e-05	2.42235e-05	-0.12274	2.24938e-05	2.42316e-05	-0.119657	2.45917e-05	2.47788e-05	-0.116203	2.4412e-05	2.48511e-05	-0.112873	2.30799e-05	2.51462e-05	-0.110853	2.46182e-05	2.53401e-05	-0.103764	2.63898e-05	2.55962e-05	-0.101228	1.97856e-05	2.56052e-05	-0.122979	2.58331e-05	3.19948e-05
-0.130037	3.18821e-05	2.6537e-05	-0.128858	2.78271e-05	2.40849e-05	-0.127532	2.60412e-05	2.41331e-05	-0.125139	2.2739e-05	2.41305e-05	-0.122758	2.00772e-05	2.42359e-05	-0.119486	2.79252e-05	2.47365e-05	-0.116062	2.45883e-05	2.48163e-05	-0.112838	2.16766e-05	2.51386e-05	-0.110725	2.46557e-05	2.53102e-05	-0.103611	2.76938e-05	2.55581e-05	-0.101202	2.63893e-05	2.55979e-05	-0.122833	3.08582e-05	3.19553e-05
-0.12999	6.94354e-05	2.65254e-05	-0.128824	2.63369e-05	2.4076e-05	-0.127528	2.72968e-05	2.41331e-05	-0.124743	2.01219e-05	2.40391e-05	-0.122618	2.10318e-05	2.42026e-05	-0.119479	2.56854e-05	2.47347e-05	-0.11594	2.41622e-05	2.47865e-05	-0.112721	2.22074e-05	2.51084e-05	-0.110578	2.53675e-05	2.52728e-05	-0.103484	2.83276e-05	2.55251e-05	-0.101173	4.39172e-05	2.55906e-05	-0.122745	3.76644e-05	3.19316e-05
-0.129939	2.76259e-05	2.65138e-05	-0.12881	2.08015e-05	2.40738e-05	-0.127487	2.40026e-05	2.41239e-05	-0.124683	2.55009e-05	2.4025e-05	-0.122535	2.32201e-05	2.41831e-05	-0.119378	2.18667e-05	2.47098e-05	-0.115871	2.52853e-05	2.47691e-05	-0.11268	2.46009e-05	2.50983e-05	-0.110433	2.60419e-05	2.52354e-05	-0.103356	2.88724e-05	2.54946e-05	-0.101142	2.31373e-05	2.55833e-05	-0.122547	3.98919e-05	3.18817e-05
-0.129736	4.04516e-05	2.64673e-05	-0.128774	2.41702e-05	2.40649e-05	-0.127389	2.0707e-05	2.4101e-05	-0.12494	2.27072e-05	2.40845e-05	-0.122477	2.56558e-05	2.41695e-05	-0.119179	2.05642e-05	2.46608e-05	-0.115825	2.59572e-05	2.47592e-05	-0.112651	2.78655e-05	2.50907e-05	-0.110423	2.21532e-05	2.52329e-05	-0.103345	2.48402e-05	2.54896e-05	-0.101132	2.00342e-05	2.55809e-05	-0.122414	3.89637e-05	3.1845e-05
-0.129595	2.74817e-05	2.64324e-05	-0.128734	2.59807e-05	2.4056e-05	-0.127082	3.49543e-05	2.40301e-05	-0.125192	2.07127e-05	2.41426e-05	-0.122455	2.94027e-05	2.41643e-05	-0.119087	2.16599e-05	2.46381e-05	-0.115737	2.52712e-05	2.47369e-05	-0.112516	2.72057e-05	2.5058e-05	-0.110411	2.06961e-05	2.52304e-05	-0.103329	2.21841e-05	2.5487e-05	-0.101129	3.15415e-05	2.55809e-05	-0.122251	3.71695e-05	3.18031e-05
-0.129518	3.3006e-05	2.64162e-05	-0.12871	2.55665e-05	2.40515e-05	-0.126626	2.48405e-05	2.39274e-05	-0.125195	2.51547e-05	2.41434e-05	-0.122628	2.58314e-05	2.42051e-05	-0.119006	2.28335e-05	2.46183e-05	-0.115716	2.24415e-05	2.47319e-05	-0.112421	2.49757e-05	2.50329e-05	-0.110397	2.30595e-05	2.52279e-05	-0.103284	2.2059e-05	2.54744e-05	-0.101128	2.47131e-05	2.55809e-05	-0.1222	3.79179e-05	3.179e-05
-0.129505	2.26694e-05	2.64115e-05	-0.128638	2.03531e-05	2.40359e-05	-0.126496	1.50643e-05	2.38978e-05	-0.125005	2.4096e-05	2.40995e-05	-0.122716	2.15722e-05	2.4226e-05	-0.118989	1.96422e-05	2.4614e-05	-0.115703	2.07053e-05	2.4727e-05	-0.11235	2.40208e-05	2.50153e-05	-0.110386	2.34811e-05	2.52254e-05	-0.103256	2.55369e-05	2.54693e-05	-0.101116	2.77292e-05	2.55784e-05	-0.122104	3.449e-05	3.17638e-05
-0.129377	2.15566e-05	2.63837e-05	-0.128493	1.85209e-05	2.40026e-05	-0.126362	1.92121e-05	2.38659e-05	-0.124786	2.38104e-05	2.40488e-05	-0.122534	2.45342e-05	2.4183e-05	-0.118954	2.46524e-05	2.46053e-05	-0.115583	2.1273e-05	2.46972e-05	-0.112261	2.34546e-05	2.49927e-05	-0.110225	2.34514e-05	2.51856e-05	-0.103255	2.09266e-05	2.54693e-05	-0.101044	2.37703e-05	2.5559e-05	-0.122012	2.72605e-05	3.17403e-05
-0.129291	2.0569e-05	2.63629e-05	-0.128492	2.27081e-05	2.40026e-05	-0.126341	2.38141e-05	2.38614e-05	-0.124568	2.36214e-05	2.39987e-05	-0.122206	2.33502e-05	2.41056e-05	-0.118947	2.55283e-05	2.46036e-05	-0.115422	2.09123e-05	2.46577e-05	-0.112203	2.37378e-05	2.49776e-05	-0.109894	2.2416e-05	2.51013e-05	-0.103196	2.81152e-05	2.54541e-05	-0.100983	2.81105e-05	2.55444e-05	-0.121941	3.29137e-05	3.1722e-05
-0.129063	2.12426e-05	2.63097e-05	-0.128319	1.58819e-05	2.39648e-05	-0.126296	2.60654e-05	2.38523e-05	-0.124291	2.53491e-05	2.3935e-05	-0.121973	1.97543e-05	2.40509e-05	-0.118878	2.03582e-05	2.45866e-05	-0.115229	2.12841e-05	2.46107e-05	-0.11207	2.67626e-05	2.4945e-05	-0.109713	3.12169e-05	2.50567e-05	-0.103096	3.44572e-05	2.54288e-05	-0.100979	2.90335e-05	2.55444e-05	-0.121926	3.14881e-05	3.17194e-05
-0.129032	2.39316e-05	2.63027e-05	-0.128284	2.0319e-05	2.39559e-05	-0.12625	1.59224e-05	2.38409e-05	-0.123997	2.64356e-05	2.38677e-05	-0.121983	2.17126e-05	2.40531e-05	-0.118867	2.416e-05	2.45839e-05	-0.11512	2.35196e-05	2.45836e-05	-0.111937	2.29581e-05	2.49125e-05	-0.109674	2.35735e-05	2.50469e-05	-0.102876	2.02477e-05	2.53732e-05	-0.100936	2.57631e-05	2.55347e-05	-0.121774	2.75467e-05	3.16776e-05
-0.128975	1.78509e-05	2.62889e-05	-0.128176	2.24145e-05	2.39338e-05	-0.126229	2.01461e-05	2.38364e-05	-0.123857	2.25429e-05	2.38356e-05	-0.121939	2.66217e-05	2.40428e-05	-0.118827	2.62752e-05	2.45742e-05	-0.115107	2.35535e-05	2.45811e-05	-0.111896	2.8322e-05	2.49025e-05	-0.109633	1.96469e-05	2.5037e-05	-0.102852	3.30755e-05	2.53657e-05	-0.100866	2.40606e-05	2.55177e-05	-0.121755	3.40533e-05	3.1675e-05
-0.128902	2.00225e-05	2.62727e-05	-0.128116	1.9411e-05	2.39205e-05	-0.12617	2.64348e-05	2.38228e-05	-0.123934	2.50654e-05	2.38531e-05	-0.121756	2.71273e-05	2.4e-05	-0.118536	2.99378e-05	2.45027e-05	-0.115094	2.35836e-05	2.45762e-05	-0.111881	2.40271e-05	2.48975e-05	-0.10949	2.82261e-05	2.50024e-05	-0.10284	3.0776e-05	2.53631e-05	-0.100859	3.20183e-05	2.55153e-05	-0.121606	2.76297e-05	3.16359e-05
-0.128723	2.59756e-05	2.62312e-05	-0.12803	2.1239e-05	2.39005e-05	-0.126162	2.00066e-05	2.38205e-05	-0.123972	3.09871e-05	2.38619e-05	-0.121729	2.24639e-05	2.39935e-05	-0.118459	2.52862e-05	2.44839e-05	-0.115012	2.59957e-05	2.45565e-05	-0.111864	2.58448e-05	2.48925e-05	-0.109334	2.30992e-05	2.49629e-05	-0.102815	2.31348e-05	2.53556e-05	-0.100844	2.39752e-05	2.55104e-05	-0.121548	2.91145e-05	3.16203e-05
-0.1287	1.98464e-05	2.62266e-05	-0.127981	2.52342e-05	2.38894e-05	-0.126154	2.0471e-05	2.38182e-05	-0.12375	2.64422e-05	2.38111e-05	-0.121816	2.19497e-05	2.4014e-05	-0.118457	2.42719e-05	2.44834e-05	-0.114884	2.67664e-05	2.45245e-05	-0.111664	2.47466e-05	2.48425e-05	-0.109282	2.2202e-05	2.49506e-05	-0.102779	2.53549e-05	2.5348e-05	-0.100779	2.52956e-05	2.54959e-05	-0.121478	2.74288e-05	3.16021e-05
-0.128593	1.97204e-05	2.62012e-05	-0.127924	1.89866e-05	2.38762e-05	-0.126113	2.1924e-05	2.38092e-05	-0.123721	1.80953e-05	2.38044e-05	-0.121686	2.87415e-05	2.39835e-05	-0.118396	2.50133e-05	2.44685e-05	-0.114836	2.46931e-05	2.45146e-05	-0.111536	2.49463e-05	2.48125e-05	-0.109217	2.15154e-05	2.49358e-05	-0.102763	2.12044e-05	2.5343e-05	-0.100651	2.92699e-05	2.54644e-05	-0.121412	3.24001e-05	3.15839e-05
-0.128501	1.83241e-05	2.61805e-05	-0.127909	2.45606e-05	2.3874e-05	-0.1261	2.40121e-05	2.38069e-05	-0.12404	1.86021e-05	2.38775e-05	-0.121403	3.03706e-05	2.39171e-05	-0.118315	2.50681e-05	2.44487e-05	-0.114833	2.43496e-05	2.45122e-05	-0.111503	2.23979e-05	2.48026e-05	-0.109188	2.17339e-05	2.49285e-05	-0.102637	2.57907e-05	2.53127e-05	-0.100192	3.26021e-05	2.53533e-05	-0.12137	2.76983e-05	3.15735e-05
-0.128371	2.4125e-05	2.61506e-05	-0.127906	1.85348e-05	2.3874e-05	-0.126031	2.74715e-05	2.3791e-05	-0.124089	2.70812e-05	2.38886e-05	-0.121213	2.79004e-05	2.38728e-05	-0.118233	2.51846e-05	2.44286e-05	-0.114783	2.55087e-05	2.44999e-05	-0.111502	2.36918e-05	2.48026e-05	-0.109165	2.18711e-05	2.49211e-05	-0.102345	2.40752e-05	2.52398e-05	-0.0999656	2.54693e-05	2.53004e-05	-0.121349	2.45203e-05	3.15683e-05
-0.128339	1.92025e-05	2.61437e-05	-0.127821	3.24244e-05	2.3854e-05	-0.12591	1.89834e-05	2.37638e-05	-0.12384	2.73335e-05	2.38317e-05	-0.121134	3.00949e-05	2.38544e-05	-0.11816	2.55624e-05	2.44109e-05	-0.114657	2.42993e-05	2.44704e-05	-0.111486	2.37477e-05	2.48001e-05	-0.10912	2.15178e-05	2.49112e-05	-0.102244	2.59307e-05	2.52122e-05	-0.0998808	2.50758e-05	2.52788e-05	-0.121314	2.65925e-05	3.15579e-05
-0.128292	2.34343e-05	2.61323e-05	-0.127799	2.11768e-05	2.38496e-05	-0.125808	2.57078e-05	2.37412e-05	-0.123682	2.43008e-05	2.37955e-05	-0.121256	2.42914e-05	2.38829e-05	-0.118105	2.53979e-05	2.43975e-05	-0.114547	2.24973e-05	2.44434e-05	-0.11145	2.31181e-05	2.47901e-05	-0.10898	2.37268e-05	2.48768e-05	-0.102218	2.74967e-05	2.52072e-05	-0.0998004	2.4466e-05	2.52596e-05	-0.121254	3.74103e-05	3.15423e-05
-0.128288	2.34788e-05	2.61323e-05	-0.127654	2.9363e-05	2.38165e-05	-0.125804	2.55252e-05	2.37389e-05	-0.123621	2.46967e-05	2.37815e-05	-0.121394	2.12932e-05	2.3915e-05	-0.118031	2.47239e-05	2.43793e-05	-0.114487	2.22898e-05	2.44287e-05	-0.11144	2.27329e-05	2.47876e-05	-0.108826	2.55124e-05	2.484e-05	-0.102186	2.26444e-05	2.51997e-05	-0.0995997	2.12159e-05	2.52116e-05	-0.121251	4.33842e-05	3.15423e-05
-0.12826	2.09243e-05	2.61254e-05	-0.127462	2.15714e-05	2.37746e-05	-0.125749	1.92274e-05	2.37276e-05	-0.123549	2.55818e-05	2.37651e-05	-0.121295	2.44205e-05	2.38919e-05	-0.117897	2.60166e-05	2.43466e-05	-0.114409	2.25541e-05	2.44091e-05	-0.111366	2.55612e-05	2.47702e-05	-0.1085	3.84286e-05	2.47592e-05	-0.102092	2.04114e-05	2.51746e-05	-0.0992936	2.04262e-05	2.51375e-05	-0.121187	2.66981e-05	3.15267e-05
-0.128218	2.77178e-05	2.61162e-05	-0.12746	1.95516e-05	2.37746e-05	-0.125446	2.54377e-05	2.36599e-05	-0.123308	2.19512e-05	2.37101e-05	-0.121107	2.50054e-05	2.38481e-05	-0.117684	2.48018e-05	2.42948e-05	-0.114323	2.26183e-05	2.4387e-05	-0.111149	2.48476e-05	2.47155e-05	-0.107933	3.82772e-05	2.46202e-05	-0.10205	1.97804e-05	2.51646e-05	-0.0990874	2.17928e-05	2.50898e-05	-0.121149	2.79291e-05	3.15164e-05
-0.128183	2.40913e-05	2.6107e-05	-0.127434	2.7857e-05	2.37679e-05	-0.125097	2.4683e-05	2.3581e-05	-0.122906	2.24356e-05	2.36187e-05	-0.120859	2.81646e-05	2.37904e-05	-0.117495	2.27509e-05	2.42489e-05	-0.114218	2.32646e-05	2.43626e-05	-0.111	2.20353e-05	2.46782e-05	-0.107594	2.5694e-05	2.45376e-05	-0.101808	2.41304e-05	2.51046e-05	-0.0990591	2.36155e-05	2.50827e-05	-0.120997	2.82188e-05	3.14775e-05
-0.128181	2.99486e-05	2.6107e-05	-0.127249	2.60163e-05	2.37283e-05	-0.12482	2.61404e-05	2.35181e-05	-0.122674	2.76896e-05	2.35661e-05	-0.120621	3.18225e-05	2.37351e-05	-0.11744	2.44311e-05	2.42354e-05	-0.114156	2.44426e-05	2.43479e-05	-0.110972	2.26561e-05	2.46708e-05	-0.107463	2.49652e-05	2.45061e-05	-0.101623	2.08938e-05	2.50572e-05	-0.0990093	2.25895e-05	2.50708e-05	-0.120973	3.51741e-05	3.14697e-05
-0.128152	2.06645e-05	2.61001e-05	-0.127067	4.79262e-05	2.36887e-05	-0.124747	1.73078e-05	2.35024e-05	-0.122644	2.70818e-05	2.35593e-05	-0.120646	2.44146e-05	2.37409e-05	-0.117404	2.60942e-05	2.42267e-05	-0.114152	2.48304e-05	2.43455e-05	-0.110933	2.37946e-05	2.46608e-05	-0.107382	2.26035e-05	2.44867e-05	-0.101582	2.32821e-05	2.50473e-05	-0.0989174	2.68634e-05	2.50494e-05	-0.120796	2.60007e-05	3.14257e-05
-0.12815	2.18395e-05	2.61001e-05	-0.127058	2.3451e-05	2.36865e-05	-0.12464	2.44865e-05	2.34777e-05	-0.122808	3.47149e-05	2.35965e-05	-0.12078	2.28058e-05	2.3772e-05	-0.117298	2.54083e-05	2.4201e-05	-0.114088	2.23529e-05	2.43308e-05	-0.110854	2.37567e-05	2.4641e-05	-0.10737	2.24462e-05	2.44843e-05	-0.101556	2.90015e-05	2.50423e-05	-0.0988894	2.34218e-05	2.50422e-05	-0.120789	2.973e-05	3.14231e-05
-0.127978	2.0895e-05	2.60611e-05	-0.127043	3.13928e-05	2.36821e-05	-0.124613	1.96554e-05	2.3471e-05	-0.123175	3.31744e-05	2.36799e-05	-0.120737	2.65639e-05	2.3762e-05	-0.117165	2.55131e-05	2.41689e-05	-0.113936	2.23144e-05	2.42942e-05	-0.110804	2.2831e-05	2.46286e-05	-0.1073	2.39445e-05	2.44674e-05	-0.101515	2.65801e-05	2.50323e-05	-0.0988755	2.39058e-05	2.50398e-05	-0.120727	2.74805e-05	3.14076e-05
-0.127891	2.18679e-05	2.60405e-05	-0.126727	3.5284e-05	2.36141e-05	-0.124527	2.14471e-05	2.3453e-05	-0.123233	2.21145e-05	2.36932e-05	-0.120471	2.34371e-05	2.37001e-05	-0.117068	2.37641e-05	2.41454e-05	-0.113788	2.23706e-05	2.42576e-05	-0.110737	2.17451e-05	2.46138e-05	-0.107189	2.41829e-05	2.44408e-05	-0.101515	2.60773e-05	2.50323e-05	-0.0988606	1.86229e-05	2.50351e-05	-0.120716	3.10858e-05	3.1405e-05
-0.127686	2.7327e-05	2.59948e-05	-0.126559	2.12977e-05	2.35768e-05	-0.124522	2.49168e-05	2.34508e-05	-0.122869	2.48275e-05	2.36105e-05	-0.120267	1.91562e-05	2.36528e-05	-0.117045	2.59756e-05	2.41398e-05	-0.113666	2.17635e-05	2.42284e-05	-0.110585	2.2742e-05	2.45766e-05	-0.107093	2.40199e-05	2.44167e-05	-0.101386	2.59932e-05	2.5e-05	-0.0988519	2.65453e-05	2.50327e-05	-0.120494	5.16997e-05	3.13456e-05
-0.12753	2.26244e-05	2.59582e-05	-0.126544	1.80904e-05	2.35725e-05	-0.124287	3.13631e-05	2.33993e-05	-0.122491	2.71005e-05	2.35247e-05	-0.120342	2.11185e-05	2.36703e-05	-0.117032	2.39221e-05	2.41366e-05	-0.113555	2.15395e-05	2.42016e-05	-0.110448	2.40037e-05	2.45421e-05	-0.107002	2.40401e-05	2.4395e-05	-0.101103	2.30633e-05	2.4928e-05	-0.0987206	2.05191e-05	2.50018e-05	-0.120099	3.24753e-05	3.12452e-05
-0.127512	2.32815e-05	2.59536e-05	-0.126144	2.26307e-05	2.3485e-05	-0.124261	2.37298e-05	2.33926e-05	-0.122311	2.28581e-05	2.34839e-05	-0.120378	2.54907e-05	2.36786e-05	-0.117005	2.38107e-05	2.413e-05	-0.113445	2.12812e-05	2.41724e-05	-0.110287	2.66982e-05	2.45026e-05	-0.106893	2.46629e-05	2.43685e-05	-0.101088	2.83716e-05	2.49255e-05	-0.0985777	2.35697e-05	2.49686e-05	-0.120054	4.36505e-05	3.12324e-05
-0.127438	2.53627e-05	2.59377e-05	-0.125852	1.89978e-05	2.34219e-05	-0.124187	2.33087e-05	2.3377e-05	-0.122218	2.20254e-05	2.3463e-05	-0.120143	2.22983e-05	2.36241e-05	-0.117002	2.12999e-05	2.41294e-05	-0.113402	2.25344e-05	2.41627e-05	-0.110118	2.91408e-05	2.44607e-05	-0.106799	2.5618e-05	2.43468e-05	-0.101012	2.70146e-05	2.49057e-05	-0.0985401	1.73858e-05	2.49592e-05	-0.119996	5.78369e-05	3.12195e-05
-0.127432	3.1867e-05	2.59354e-05	-0.125791	3.03216e-05	2.34088e-05	-0.124167	2.10782e-05	2.33725e-05	-0.122107	2.15317e-05	2.3438e-05	-0.119953	1.84483e-05	2.35802e-05	-0.116815	2.16478e-05	2.40842e-05	-0.113325	2.54297e-05	2.41457e-05	-0.110058	2.742e-05	2.44459e-05	-0.106776	2.43182e-05	2.4342e-05	-0.100908	2.90084e-05	2.48809e-05	-0.0982386	2.12641e-05	2.48882e-05	-0.119898	3.37219e-05	3.11938e-05
-0.127401	1.92637e-05	2.59285e-05	-0.125783	1.92367e-05	2.34066e-05	-0.124139	1.98955e-05	2.33658e-05	-0.122023	2.16938e-05	2.34191e-05	-0.119917	1.82167e-05	2.35719e-05	-0.116664	2.27555e-05	2.40477e-05	-0.113132	2.47077e-05	2.40972e-05	-0.109987	2.58413e-05	2.44287e-05	-0.106694	2.19867e-05	2.43203e-05	-0.100901	2.42046e-05	2.48784e-05	-0.0978529	2.42311e-05	2.47963e-05	-0.119655	3.67827e-05	3.11298e-05
-0.127075	1.98282e-05	2.58534e-05	-0.125753	2.19447e-05	2.34001e-05	-0.124079	1.95564e-05	2.33524e-05	-0.121937	2.19525e-05	2.33997e-05	-0.119744	2.07584e-05	2.3532e-05	-0.116542	2.33394e-05	2.40184e-05	-0.113116	2.33082e-05	2.40948e-05	-0.109923	2.39459e-05	2.44115e-05	-0.10655	2.11185e-05	2.42867e-05	-0.100825	2.61332e-05	2.48611e-05	-0.0978511	2.10884e-05	2.47963e-05	-0.119336	2.82538e-05	3.10505e-05
-0.126865	2.27801e-05	2.58079e-05	-0.125723	2.85501e-05	2.33936e-05	-0.123953	2.51504e-05	2.33234e-05	-0.121845	2.20682e-05	2.33791e-05	-0.119583	2.37488e-05	2.34949e-05	-0.116453	2.24139e-05	2.39968e-05	-0.113074	2.21337e-05	2.40827e-05	-0.109854	2.24935e-05	2.43943e-05	-0.106525	2.30365e-05	2.42819e-05	-0.100797	2.27213e-05	2.48537e-05	-0.0978507	2.34939e-05	2.47963e-05	-0.119303	3.00184e-05	3.10403e-05
-0.126833	2.6185e-05	2.57988e-05	-0.125666	2.7628e-05	2.33827e-05	-0.12367	1.91368e-05	2.32611e-05	-0.121731	2.28365e-05	2.33534e-05	-0.119694	2.01052e-05	2.35205e-05	-0.116438	2.42937e-05	2.39932e-05	-0.11303	2.13626e-05	2.4073e-05	-0.109722	2.25691e-05	2.43624e-05	-0.106463	2.74238e-05	2.42651e-05	-0.100789	2.47944e-05	2.48512e-05	-0.0978267	2.49278e-05	2.47916e-05	-0.119256	3.30198e-05	3.10301e-05
-0.126809	2.4419e-05	2.57943e-05	-0.125636	1.8179e-05	2.33762e-05	-0.123665	2.00192e-05	2.32611e-05	-0.121657	2.45239e-05	2.33368e-05	-0.119793	1.76765e-05	2.35434e-05	-0.116423	2.26663e-05	2.39898e-05	-0.113028	2.13607e-05	2.4073e-05	-0.109559	2.18984e-05	2.43232e-05	-0.106229	2.59439e-05	2.421e-05	-0.100716	2.57212e-05	2.48339e-05	-0.0978169	2.08269e-05	2.47892e-05	-0.119075	3.12347e-05	3.09816e-05
-0.126802	2.27299e-05	2.5792e-05	-0.125356	1.94779e-05	2.33154e-05	-0.123581	2.98163e-05	2.32411e-05	-0.121676	2.36778e-05	2.33411e-05	-0.119564	2.13787e-05	2.34905e-05	-0.116396	2.46854e-05	2.39833e-05	-0.112899	2.03652e-05	2.40416e-05	-0.109411	2.07535e-05	2.42865e-05	-0.106023	2.34682e-05	2.41598e-05	-0.100589	2.5615e-05	2.48018e-05	-0.0977693	2.36668e-05	2.47775e-05	-0.119018	3.24528e-05	3.09689e-05
-0.12678	2.5378e-05	2.57875e-05	-0.125282	2.11938e-05	2.32981e-05	-0.123555	2.91416e-05	2.32344e-05	-0.121581	2.05686e-05	2.33195e-05	-0.119233	2.30741e-05	2.34143e-05	-0.116263	2.45962e-05	2.39511e-05	-0.112898	2.21434e-05	2.40416e-05	-0.109309	2.07607e-05	2.4262e-05	-0.105873	2.30492e-05	2.4124e-05	-0.100464	2.56019e-05	2.47698e-05	-0.0977348	2.17038e-05	2.47681e-05	-0.118872	2.56819e-05	3.09307e-05
-0.126567	3.11541e-05	2.57399e-05	-0.125234	2.56175e-05	2.32872e-05	-0.123529	2.50842e-05	2.323e-05	-0.121322	2.10586e-05	2.32616e-05	-0.119071	2.0588e-05	2.33774e-05	-0.116098	2.55269e-05	2.39116e-05	-0.112895	2.48045e-05	2.40392e-05	-0.109092	2.39041e-05	2.42083e-05	-0.105771	2.12805e-05	2.41001e-05	-0.100435	2.20455e-05	2.47624e-05	-0.0977111	2.54365e-05	2.47634e-05	-0.11872	3.60244e-05	3.08926e-05
-0.126168	2.8947e-05	2.56494e-05	-0.12514	2.19927e-05	2.32677e-05	-0.123501	2.12679e-05	2.32233e-05	-0.121167	2.38601e-05	2.32268e-05	-0.119038	2.12401e-05	2.33697e-05	-0.115941	2.65953e-05	2.3874e-05	-0.112778	2.41087e-05	2.40126e-05	-0.109004	2.18531e-05	2.41864e-05	-0.105768	2.20077e-05	2.41001e-05	-0.100423	2.28285e-05	2.47599e-05	-0.0975833	2.46002e-05	2.47329e-05	-0.118708	2.65611e-05	3.089e-05
-0.125899	2.23791e-05	2.55885e-05	-0.125038	2.68655e-05	2.32461e-05	-0.123446	2.37847e-05	2.32122e-05	-0.121144	2.35991e-05	2.32216e-05	-0.118943	2.39212e-05	2.3348e-05	-0.115828	2.63005e-05	2.38469e-05	-0.112674	2.29741e-05	2.3986e-05	-0.109001	2.32733e-05	2.41864e-05	-0.105453	3.81615e-05	2.4024e-05	-0.100384	2.2824e-05	2.47501e-05	-0.0975801	2.26101e-05	2.47329e-05	-0.118394	2.75138e-05	3.08089e-05
-0.125831	2.27893e-05	2.55727e-05	-0.125027	2.47709e-05	2.32439e-05	-0.12344	2.62155e-05	2.321e-05	-0.121102	2.29468e-05	2.32124e-05	-0.118791	2.49612e-05	2.33132e-05	-0.115719	2.61961e-05	2.38207e-05	-0.112557	2.18641e-05	2.39595e-05	-0.108904	2.30304e-05	2.4162e-05	-0.105319	2.19553e-05	2.39931e-05	-0.100305	2.28084e-05	2.47329e-05	-0.0974604	3.41317e-05	2.47047e-05	-0.118296	3.80158e-05	3.07861e-05
-0.125657	2.69982e-05	2.55344e-05	-0.125026	2.27063e-05	2.32439e-05	-0.123421	3.29727e-05	2.32056e-05	-0.121051	2.24781e-05	2.32008e-05	-0.118762	2.23647e-05	2.33065e-05	-0.115658	2.43661e-05	2.38062e-05	-0.112407	2.14839e-05	2.39234e-05	-0.108899	2.21315e-05	2.4162e-05	-0.105216	2.4446e-05	2.39694e-05	-0.10016	2.48546e-05	2.4696e-05	-0.0974314	2.87473e-05	2.46977e-05	-0.118221	2.62958e-05	3.07659e-05
-0.125484	2.19596e-05	2.5494e-05	-0.124633	2.43347e-05	2.31576e-05	-0.123388	1.90818e-05	2.31989e-05	-0.121059	2.3522e-05	2.32028e-05	-0.118742	2.07878e-05	2.33019e-05	-0.115596	2.3029e-05	2.37915e-05	-0.112313	2.2384e-05	2.38993e-05	-0.108877	2.73597e-05	2.41572e-05	-0.105048	2.49644e-05	2.39292e-05	-0.0999221	2.41072e-05	2.46371e-05	-0.0969158	3.4054e-05	2.45786e-05	-0.118195	2.67429e-05	3.07608e-05
-0.125461	2.65495e-05	2.54895e-05	-0.12446	1.80759e-05	2.3121e-05	-0.123361	2.02092e-05	2.31922e-05	-0.121139	2.2697e-05	2.32207e-05	-0.118628	2.12369e-05	2.32759e-05	-0.115498	2.25714e-05	2.37681e-05	-0.112286	2.16846e-05	2.38945e-05	-0.108668	2.45674e-05	2.41061e-05	-0.105009	3.26239e-05	2.39197e-05	-0.0998668	2.37377e-05	2.46249e-05	-0.0965611	2.50336e-05	2.44948e-05	-0.11817	2.80438e-05	3.07532e-05
-0.125399	2.83337e-05	2.5476e-05	-0.124456	2.01054e-05	2.3121e-05	-0.123222	2.17046e-05	2.31612e-05	-0.121278	2.34336e-05	2.32517e-05	-0.118612	2.39024e-05	2.32723e-05	-0.115403	2.22796e-05	2.37454e-05	-0.112214	2.02745e-05	2.38753e-05	-0.108526	2.11943e-05	2.40721e-05	-0.104904	2.47427e-05	2.38937e-05	-0.0998554	1.97683e-05	2.46224e-05	-0.0965582	2.70969e-05	2.44948e-05	-0.118154	2.75012e-05	3.07482e-05
-0.125357	2.2146e-05	2.5467e-05	-0.124378	5.04896e-05	2.31038e-05	-0.123155	2.98871e-05	2.31479e-05	-0.121325	2.78501e-05	2.32622e-05	-0.118665	2.54987e-05	2.32843e-05	-0.115315	2.17468e-05	2.37244e-05	-0.112004	2.19347e-05	2.38249e-05	-0.108491	2.36655e-05	2.40624e-05	-0.104836	2.51213e-05	2.38795e-05	-0.0998379	2.11385e-05	2.46175e-05	-0.0965113	2.32646e-05	2.44832e-05	-0.118071	3.30949e-05	3.0728e-05
-0.125336	2.36406e-05	2.54626e-05	-0.124369	2.03473e-05	2.31016e-05	-0.123153	2.05689e-05	2.31457e-05	-0.121192	2.59699e-05	2.32325e-05	-0.11849	2.11039e-05	2.32444e-05	-0.115275	2.23631e-05	2.37148e-05	-0.111919	2.49762e-05	2.38057e-05	-0.108465	2.79996e-05	2.40551e-05	-0.104824	2.64066e-05	2.38748e-05	-0.0998143	1.9922e-05	2.46102e-05	-0.0964969	2.82037e-05	2.44809e-05	-0.118049	3.13708e-05	3.07229e-05
-0.125322	2.74046e-05	2.54581e-05	-0.124305	1.96259e-05	2.30865e-05	-0.123031	2.51926e-05	2.31191e-05	-0.121104	2.2652e-05	2.32127e-05	-0.118257	1.8457e-05	2.31914e-05	-0.115238	2.30657e-05	2.37061e-05	-0.111895	2.26829e-05	2.37985e-05	-0.10842	2.20093e-05	2.40454e-05	-0.104819	2.3421e-05	2.38748e-05	-0.0998102	2.16036e-05	2.46102e-05	-0.0962797	2.48753e-05	2.443e-05	-0.11802	3.24071e-05	3.07153e-05
-0.125296	2.41963e-05	2.54536e-05	-0.124245	2.02498e-05	2.30758e-05	-0.122666	2.57299e-05	2.30396e-05	-0.121002	2.02715e-05	2.31899e-05	-0.118249	2.0175e-05	2.31894e-05	-0.115159	2.26642e-05	2.36872e-05	-0.111876	2.57618e-05	2.37961e-05	-0.108301	2.2422e-05	2.40164e-05	-0.104799	2.16794e-05	2.38701e-05	-0.0997862	2.39176e-05	2.46053e-05	-0.0961958	2.20051e-05	2.44114e-05	-0.11802	3.72958e-05	3.07153e-05
-0.12528	2.61603e-05	2.54491e-05	-0.124199	1.8517e-05	2.30651e-05	-0.122352	1.94777e-05	2.29691e-05	-0.120937	1.73392e-05	2.31753e-05	-0.11835	1.99961e-05	2.32126e-05	-0.115117	2.94457e-05	2.36772e-05	-0.111754	2.34705e-05	2.3765e-05	-0.108207	2.22519e-05	2.39946e-05	-0.10479	3.81834e-05	2.38677e-05	-0.0995861	2.41992e-05	2.45564e-05	-0.0961365	2.43247e-05	2.43976e-05	-0.117933	2.77254e-05	3.06926e-05
-0.125263	3.68649e-05	2.54446e-05	-0.12414	2.26187e-05	2.30522e-05	-0.122336	1.84151e-05	2.29669e-05	-0.120893	1.57284e-05	2.31655e-05	-0.118348	1.81442e-05	2.3212e-05	-0.115095	2.50903e-05	2.3672e-05	-0.111634	2.46999e-05	2.37363e-05	-0.108174	2.35579e-05	2.39849e-05	-0.104774	2.03466e-05	2.3863e-05	-0.0993032	2.79207e-05	2.44857e-05	-0.0960557	2.44451e-05	2.43791e-05	-0.117895	2.46489e-05	3.06825e-05
-0.125211	2.81648e-05	2.54334e-05	-0.12403	2.47796e-05	2.30286e-05	-0.122299	2.2756e-05	2.29581e-05	-0.120497	1.94546e-05	2.30774e-05	-0.118186	1.90378e-05	2.31751e-05	-0.115071	2.24423e-05	2.36662e-05	-0.111571	2.4389e-05	2.3722e-05	-0.108174	2.42812e-05	2.39849e-05	-0.104598	2.2496e-05	2.38229e-05	-0.0992935	2.61047e-05	2.44833e-05	-0.0960516	2.32117e-05	2.43768e-05	-0.117854	3.72776e-05	3.06724e-05
-0.125204	2.81242e-05	2.54312e-05	-0.124017	2.85673e-05	2.30264e-05	-0.122163	2.40047e-05	2.29274e-05	-0.120252	2.88496e-05	2.30228e-05	-0.117907	1.7968e-05	2.31119e-05	-0.114948	2.64995e-05	2.36371e-05	-0.111501	2.3974e-05	2.37052e-05	-0.108149	2.42157e-05	2.39801e-05	-0.104467	3.9541e-05	2.37923e-05	-0.0992821	2.68978e-05	2.44808e-05	-0.0960505	2.57943e-05	2.43768e-05	-0.117846	3.16855e-05	3.06724e-05
-0.125175	2.85975e-05	2.54245e-05	-0.123917	1.69918e-05	2.3005e-05	-0.12213	2.21136e-05	2.29208e-05	-0.120394	2.80377e-05	2.30545e-05	-0.117575	1.76951e-05	2.30365e-05	-0.114762	2.41551e-05	2.35928e-05	-0.111431	2.34744e-05	2.36885e-05	-0.108009	2.84095e-05	2.39463e-05	-0.104411	2.43093e-05	2.37782e-05	-0.0992508	2.61428e-05	2.44735e-05	-0.095992	2.47333e-05	2.43629e-05	-0.117725	2.81271e-05	3.06422e-05
-0.125102	2.50802e-05	2.54088e-05	-0.123882	2.87406e-05	2.29964e-05	-0.122129	2.2466e-05	2.29208e-05	-0.12027	2.05976e-05	2.30268e-05	-0.11743	2.05227e-05	2.30036e-05	-0.114691	2.55333e-05	2.35761e-05	-0.111395	2.39573e-05	2.36814e-05	-0.107775	2.89592e-05	2.38884e-05	-0.104391	2.4711e-05	2.37735e-05	-0.0992246	2.52168e-05	2.44662e-05	-0.0959254	2.5649e-05	2.43491e-05	-0.11767	2.74048e-05	3.06271e-05
-0.125064	2.98787e-05	2.53998e-05	-0.123755	2.62492e-05	2.29686e-05	-0.122061	2.37275e-05	2.29054e-05	-0.119973	1.8276e-05	2.2961e-05	-0.117555	1.8478e-05	2.3032e-05	-0.114653	2.61523e-05	2.35672e-05	-0.111358	2.46699e-05	2.36718e-05	-0.107607	2.67602e-05	2.38499e-05	-0.104391	2.45245e-05	2.37735e-05	-0.0991994	2.49711e-05	2.44614e-05	-0.0958645	3.18714e-05	2.4333e-05	-0.117645	2.89043e-05	3.06221e-05
-0.124955	2.34109e-05	2.53752e-05	-0.123725	1.74405e-05	2.29643e-05	-0.121895	2.27233e-05	2.28681e-05	-0.119845	1.91821e-05	2.29326e-05	-0.117665	1.68826e-05	2.30569e-05	-0.114466	2.25851e-05	2.35228e-05	-0.111279	2.41238e-05	2.36528e-05	-0.107491	2.67791e-05	2.3821e-05	-0.10439	2.30248e-05	2.37735e-05	-0.0991654	2.28811e-05	2.44541e-05	-0.0957399	2.60941e-05	2.43053e-05	-0.117615	2.18361e-05	3.06145e-05
-0.124813	4.32919e-05	2.53439e-05	-0.123725	1.60229e-05	2.29622e-05	-0.121681	2.29152e-05	2.28221e-05	-0.119626	2.27507e-05	2.28842e-05	-0.117575	1.83762e-05	2.30366e-05	-0.114341	2.12001e-05	2.34932e-05	-0.111164	2.46145e-05	2.36242e-05	-0.107456	2.39403e-05	2.38138e-05	-0.104358	2.24682e-05	2.37664e-05	-0.0991133	2.47991e-05	2.44395e-05	-0.095596	2.87727e-05	2.42731e-05	-0.117604	2.24676e-05	3.06095e-05
-0.124813	3.39775e-05	2.53439e-05	-0.123693	1.49619e-05	2.29557e-05	-0.121575	2.03674e-05	2.27981e-05	-0.119492	2.99469e-05	2.28547e-05	-0.117511	2.02761e-05	2.3022e-05	-0.114308	2.74686e-05	2.34856e-05	-0.110992	2.35091e-05	2.35838e-05	-0.107452	2.27305e-05	2.38114e-05	-0.104316	2.62488e-05	2.3757e-05	-0.0989944	2.37862e-05	2.44103e-05	-0.0955596	2.64565e-05	2.4264e-05	-0.117454	2.84939e-05	3.05718e-05
-0.124647	3.01881e-05	2.53082e-05	-0.123561	2.42828e-05	2.29279e-05	-0.121554	2.2128e-05	2.27937e-05	-0.119537	3.29358e-05	2.28646e-05	-0.11746	2.28068e-05	2.30105e-05	-0.114282	1.92738e-05	2.34794e-05	-0.110821	2.22787e-05	2.35434e-05	-0.107342	2.44505e-05	2.3785e-05	-0.104276	2.71708e-05	2.37476e-05	-0.0988966	2.20699e-05	2.43885e-05	-0.0954451	5.24578e-05	2.42387e-05	-0.117404	3.14446e-05	3.05592e-05
-0.124507	2.7559e-05	2.5277e-05	-0.123534	1.98404e-05	2.29215e-05	-0.121535	2.48401e-05	2.27915e-05	-0.119419	2.83459e-05	2.28385e-05	-0.117341	2.35503e-05	2.29836e-05	-0.114078	2.73514e-05	2.34312e-05	-0.11076	2.39046e-05	2.35292e-05	-0.107172	2.43164e-05	2.37443e-05	-0.104269	2.28927e-05	2.37453e-05	-0.098856	2.20278e-05	2.43788e-05	-0.0952475	2.30763e-05	2.41929e-05	-0.117342	2.68285e-05	3.05442e-05
-0.124445	3.97354e-05	2.52614e-05	-0.123445	2.48801e-05	2.29023e-05	-0.121515	2.02487e-05	2.2785e-05	-0.119292	2.44965e-05	2.28106e-05	-0.117261	2.3288e-05	2.29656e-05	-0.113947	2.36571e-05	2.34004e-05	-0.110758	2.38714e-05	2.35292e-05	-0.107028	2.33203e-05	2.37107e-05	-0.10408	2.27447e-05	2.37007e-05	-0.0987748	2.31189e-05	2.4357e-05	-0.0952184	2.26862e-05	2.4186e-05	-0.11734	2.85903e-05	3.05442e-05
-0.12439	2.68229e-05	2.52503e-05	-0.123321	2.57177e-05	2.28767e-05	-0.121394	1.91108e-05	2.27588e-05	-0.119145	2.16403e-05	2.27783e-05	-0.117084	2.09653e-05	2.29256e-05	-0.11392	2.36806e-05	2.33941e-05	-0.110735	2.32647e-05	2.35244e-05	-0.106934	2.3769e-05	2.36868e-05	-0.103931	2.35919e-05	2.36656e-05	-0.0987066	2.44626e-05	2.43425e-05	-0.0951985	2.13749e-05	2.41814e-05	-0.117338	2.7836e-05	3.05442e-05
-0.124171	4.54773e-05	2.52014e-05	-0.122917	2.10814e-05	2.27915e-05	-0.121268	2.21565e-05	2.27326e-05	-0.119027	1.8395e-05	2.27524e-05	-0.116835	2.01713e-05	2.28696e-05	-0.113896	2.36216e-05	2.33883e-05	-0.110659	2.40618e-05	2.35055e-05	-0.106893	2.34408e-05	2.36773e-05	-0.103824	2.33634e-05	2.36398e-05	-0.098602	2.77983e-05	2.43159e-05	-0.09511	2.08926e-05	2.41608e-05	-0.117229	2.23945e-05	3.05166e-05
-0.123985	2.46626e-05	2.51614e-05	-0.122856	2.10715e-05	2.27788e-05	-0.121246	3.12347e-05	2.27282e-05	-0.119084	1.88067e-05	2.27649e-05	-0.116633	2.03958e-05	2.28243e-05	-0.113868	2.34667e-05	2.33818e-05	-0.110509	2.28512e-05	2.34699e-05	-0.106887	2.28779e-05	2.36773e-05	-0.103777	2.47664e-05	2.36305e-05	-0.0983801	2.68122e-05	2.42627e-05	-0.095072	2.2646e-05	2.41517e-05	-0.116844	2.30399e-05	3.0419e-05
-0.123974	2.43199e-05	2.5157e-05	-0.122831	2.0916e-05	2.27724e-05	-0.121157	2.02102e-05	2.27086e-05	-0.119179	1.85907e-05	2.27857e-05	-0.116511	1.89601e-05	2.27969e-05	-0.113789	2.49438e-05	2.33631e-05	-0.110343	2.19483e-05	2.34298e-05	-0.106877	2.49253e-05	2.36749e-05	-0.103759	2.11586e-05	2.36258e-05	-0.098109	2.76267e-05	2.41977e-05	-0.095069	3.10445e-05	2.41517e-05	-0.116569	3.04932e-05	3.03516e-05
-0.123911	4.18905e-05	2.51437e-05	-0.1227	1.666e-05	2.27448e-05	-0.121088	2.1377e-05	2.26934e-05	-0.119251	1.80874e-05	2.28016e-05	-0.116462	1.90534e-05	2.27858e-05	-0.113624	2.38959e-05	2.33245e-05	-0.110236	2.25414e-05	2.34061e-05	-0.106771	2.3757e-05	2.36486e-05	-0.103703	2.2829e-05	2.36118e-05	-0.097724	2.4729e-05	2.41041e-05	-0.0950205	2.49363e-05	2.41403e-05	-0.116505	2.29334e-05	3.03342e-05
-0.123776	3.32951e-05	2.51149e-05	-0.122673	2.38209e-05	2.27385e-05	-0.121015	2.33072e-05	2.2676e-05	-0.119052	2.3721e-05	2.27578e-05	-0.116313	2.14006e-05	2.27525e-05	-0.11346	2.27127e-05	2.32859e-05	-0.110154	2.25706e-05	2.33849e-05	-0.10666	2.48046e-05	2.36224e-05	-0.103659	2.02943e-05	2.36024e-05	-0.097475	2.49322e-05	2.40443e-05	-0.094965	2.02631e-05	2.41266e-05	-0.116444	2.80536e-05	3.03192e-05
-0.123764	2.09931e-05	2.51104e-05	-0.122666	2.47142e-05	2.27385e-05	-0.12088	2.71446e-05	2.26477e-05	-0.118779	2.87885e-05	2.26979e-05	-0.116253	2.63321e-05	2.27392e-05	-0.113369	2.08956e-05	2.32647e-05	-0.110096	2.31755e-05	2.33731e-05	-0.106647	2.29604e-05	2.362e-05	-0.103567	2.21807e-05	2.35814e-05	-0.097454	3.09291e-05	2.40395e-05	-0.0949562	2.40804e-05	2.41266e-05	-0.116309	2.37835e-05	3.02869e-05
-0.123631	1.76929e-05	2.50817e-05	-0.122567	2.84422e-05	2.27173e-05	-0.120592	2.12755e-05	2.25848e-05	-0.118652	2.97e-05	2.267e-05	-0.116383	2.65355e-05	2.27681e-05	-0.113365	1.90393e-05	2.32637e-05	-0.110033	2.41556e-05	2.33566e-05	-0.106619	2.47426e-05	2.36129e-05	-0.103254	2.22021e-05	2.35069e-05	-0.0973914	2.28183e-05	2.40251e-05	-0.0948921	2.09612e-05	2.41106e-05	-0.115698	2.4562e-05	3.01356e-05
-0.123575	3.96215e-05	2.50706e-05	-0.122452	2.67491e-05	2.26918e-05	-0.12056	2.28716e-05	2.25783e-05	-0.118462	2.80777e-05	2.26285e-05	-0.116404	2.36115e-05	2.27729e-05	-0.113358	2.32703e-05	2.32621e-05	-0.109915	2.35474e-05	2.33284e-05	-0.106613	2.26482e-05	2.36105e-05	-0.102969	2.28939e-05	2.34419e-05	-0.0973299	2.18031e-05	2.40108e-05	-0.09488	2.79891e-05	2.41083e-05	-0.115297	3.00229e-05	3.00369e-05
-0.123499	3.80988e-05	2.50529e-05	-0.1224	2.94993e-05	2.26812e-05	-0.120486	2.67673e-05	2.25631e-05	-0.118444	2.10655e-05	2.26246e-05	-0.116273	2.52176e-05	2.27436e-05	-0.113192	2.04749e-05	2.32231e-05	-0.109792	2.29761e-05	2.33002e-05	-0.106489	2.24405e-05	2.35819e-05	-0.10281	2.50825e-05	2.34048e-05	-0.0973199	2.24228e-05	2.40084e-05	-0.0948044	2.75307e-05	2.40901e-05	-0.115272	3.45943e-05	3.00295e-05
-0.123388	1.78603e-05	2.50286e-05	-0.122357	2.54728e-05	2.26728e-05	-0.120343	2.83798e-05	2.25306e-05	-0.118544	1.92878e-05	2.26464e-05	-0.116018	2.32228e-05	2.26866e-05	-0.113096	2.36401e-05	2.32007e-05	-0.109744	2.37773e-05	2.32884e-05	-0.10639	2.28413e-05	2.35581e-05	-0.102792	2.08416e-05	2.34002e-05	-0.0972564	3.06751e-05	2.39941e-05	-0.0945539	2.73763e-05	2.40332e-05	-0.115172	2.9286e-05	3.00049e-05
-0.123262	2.91295e-05	2.49999e-05	-0.12231	1.5192e-05	2.26622e-05	-0.120279	2.70495e-05	2.25176e-05	-0.118373	2.36735e-05	2.26091e-05	-0.11578	2.07604e-05	2.26336e-05	-0.113084	2.56887e-05	2.31979e-05	-0.109737	2.42045e-05	2.32884e-05	-0.106264	2.41947e-05	2.35272e-05	-0.102788	2.28938e-05	2.34002e-05	-0.0972221	2.14409e-05	2.39846e-05	-0.0944625	2.30287e-05	2.40128e-05	-0.115169	2.98499e-05	3.00049e-05
-0.1232	2.63893e-05	2.49867e-05	-0.122086	1.58585e-05	2.26157e-05	-0.120254	2.73346e-05	2.25112e-05	-0.118138	2.68163e-05	2.25578e-05	-0.115788	2.42385e-05	2.26352e-05	-0.112913	2.3083e-05	2.31581e-05	-0.109625	2.06576e-05	2.32602e-05	-0.106053	2.31607e-05	2.34774e-05	-0.102705	2.35169e-05	2.33794e-05	-0.0972033	2.23408e-05	2.39798e-05	-0.0944487	2.74872e-05	2.40105e-05	-0.115113	3.06267e-05	2.99901e-05
-0.123187	1.88217e-05	2.49845e-05	-0.122073	2.71318e-05	2.26115e-05	-0.120239	2.12275e-05	2.2509e-05	-0.118094	2.3917e-05	2.25482e-05	-0.115863	2.73446e-05	2.2652e-05	-0.112728	2.08961e-05	2.31149e-05	-0.109403	1.98018e-05	2.32087e-05	-0.105891	2.33797e-05	2.34395e-05	-0.102668	2.52484e-05	2.33724e-05	-0.0971843	2.27755e-05	2.39751e-05	-0.0943893	2.40809e-05	2.39969e-05	-0.114973	3.5884e-05	2.99557e-05
-0.122955	3.90167e-05	2.49317e-05	-0.121965	2.01951e-05	2.25904e-05	-0.120178	3.00805e-05	2.2496e-05	-0.118039	2.17155e-05	2.2536e-05	-0.115744	2.40892e-05	2.26256e-05	-0.112692	2.2312e-05	2.31064e-05	-0.109309	2.15583e-05	2.31876e-05	-0.105879	2.10518e-05	2.34371e-05	-0.10262	2.21916e-05	2.33609e-05	-0.0971621	2.24377e-05	2.39703e-05	-0.0943716	2.56636e-05	2.39924e-05	-0.114918	2.97115e-05	2.99434e-05
-0.122949	4.18031e-05	2.49317e-05	-0.121938	2.66762e-05	2.25841e-05	-0.120155	1.79418e-05	2.24895e-05	-0.117881	2.19266e-05	2.25017e-05	-0.115494	2.48449e-05	2.25698e-05	-0.112679	2.35623e-05	2.31036e-05	-0.109274	2.24407e-05	2.31782e-05	-0.10587	2.27183e-05	2.34348e-05	-0.102582	2.4816e-05	2.33516e-05	-0.0971326	2.4195e-05	2.39632e-05	-0.0943533	2.79313e-05	2.39878e-05	-0.114812	2.25906e-05	2.99164e-05
-0.122823	2.5238e-05	2.49031e-05	-0.1219	1.61714e-05	2.25756e-05	-0.120078	1.99418e-05	2.24744e-05	-0.11774	2.24963e-05	2.24711e-05	-0.115339	2.8715e-05	2.25355e-05	-0.11251	2.10291e-05	2.30642e-05	-0.109156	2.13955e-05	2.31525e-05	-0.105859	2.26839e-05	2.34324e-05	-0.102578	2.24389e-05	2.33516e-05	-0.0970304	2.17028e-05	2.39394e-05	-0.0943396	3.02989e-05	2.39856e-05	-0.114745	2.13535e-05	2.98993e-05
-0.122762	1.79502e-05	2.48899e-05	-0.121842	2.47297e-05	2.2563e-05	-0.119951	2.67977e-05	2.24464e-05	-0.117649	2.18413e-05	2.24513e-05	-0.115399	2.49988e-05	2.25487e-05	-0.112492	2.29934e-05	2.306e-05	-0.109028	2.04905e-05	2.31222e-05	-0.105841	2.22161e-05	2.34277e-05	-0.10241	2.33795e-05	2.33124e-05	-0.0968357	2.25019e-05	2.38942e-05	-0.0943161	2.36935e-05	2.3981e-05	-0.114612	3.24895e-05	2.98674e-05
-0.122736	3.47171e-05	2.48855e-05	-0.121685	2.19098e-05	2.25293e-05	-0.119882	1.96061e-05	2.24313e-05	-0.117537	2.08829e-05	2.24268e-05	-0.115391	2.11322e-05	2.25469e-05	-0.112466	2.25218e-05	2.3054e-05	-0.108998	2.16962e-05	2.31152e-05	-0.105826	2.21365e-05	2.34253e-05	-0.102149	2.31425e-05	2.32525e-05	-0.0967294	2.34895e-05	2.38681e-05	-0.0942786	2.433e-05	2.3972e-05	-0.114572	2.73178e-05	2.98576e-05
-0.122705	3.34144e-05	2.48767e-05	-0.121545	1.88759e-05	2.2502e-05	-0.119764	2.02612e-05	2.24054e-05	-0.11737	2.10661e-05	2.23907e-05	-0.115152	2.29565e-05	2.24941e-05	-0.112405	2.05779e-05	2.30398e-05	-0.108939	2.43079e-05	2.31012e-05	-0.105736	2.42719e-05	2.3404e-05	-0.101936	2.15741e-05	2.32042e-05	-0.0967162	2.16779e-05	2.38657e-05	-0.0942708	2.23809e-05	2.39697e-05	-0.114567	2.81839e-05	2.98576e-05
-0.122688	2.93518e-05	2.48745e-05	-0.121502	1.83008e-05	2.24915e-05	-0.119407	2.34653e-05	2.23302e-05	-0.117228	2.17405e-05	2.236e-05	-0.114851	2.30647e-05	2.24273e-05	-0.112342	1.85693e-05	2.30251e-05	-0.108762	2.35938e-05	2.30592e-05	-0.105583	2.45132e-05	2.33662e-05	-0.101864	2.36062e-05	2.31859e-05	-0.0967102	2.49956e-05	2.38634e-05	-0.0942433	2.19643e-05	2.39629e-05	-0.114529	2.24652e-05	2.98478e-05
-0.122574	2.62279e-05	2.48482e-05	-0.121319	2.04127e-05	2.24537e-05	-0.119324	2.01031e-05	2.23109e-05	-0.117335	1.72514e-05	2.23831e-05	-0.114576	2.23967e-05	2.23667e-05	-0.112332	2.52889e-05	2.30228e-05	-0.10856	2.34995e-05	2.30127e-05	-0.105477	2.32803e-05	2.33427e-05	-0.101862	2.34519e-05	2.31859e-05	-0.0965752	2.30127e-05	2.38326e-05	-0.0941783	2.24367e-05	2.39493e-05	-0.114145	1.97805e-05	2.9755e-05
-0.122427	2.15324e-05	2.48175e-05	-0.121122	2.22324e-05	2.24117e-05	-0.119308	1.70244e-05	2.23088e-05	-0.117585	1.63316e-05	2.24375e-05	-0.114591	3.06544e-05	2.23699e-05	-0.11209	2.47394e-05	2.29667e-05	-0.108448	2.58976e-05	2.29871e-05	-0.105393	2.28703e-05	2.33214e-05	-0.101785	2.18369e-05	2.31698e-05	-0.0964273	2.40545e-05	2.37971e-05	-0.0940994	2.19005e-05	2.39312e-05	-0.114117	2.90577e-05	2.97477e-05
-0.122237	2.01139e-05	2.4776e-05	-0.121021	2.20408e-05	2.23908e-05	-0.119267	2.15523e-05	2.23002e-05	-0.11753	2.07271e-05	2.24255e-05	-0.114855	3.15505e-05	2.24283e-05	-0.111935	2.16074e-05	2.29309e-05	-0.108417	2.61714e-05	2.29802e-05	-0.105303	2.25895e-05	2.33003e-05	-0.101643	2.1529e-05	2.31355e-05	-0.0963908	2.20339e-05	2.37876e-05	-0.0940453	2.14262e-05	2.39199e-05	-0.114064	2.90382e-05	2.97331e-05
-0.121937	1.52752e-05	2.47105e-05	-0.12095	2.25346e-05	2.23762e-05	-0.119232	2.23484e-05	2.22916e-05	-0.117261	2.1144e-05	2.23672e-05	-0.114896	2.43698e-05	2.24374e-05	-0.111877	2.14023e-05	2.29174e-05	-0.108353	2.54171e-05	2.29639e-05	-0.105226	2.26611e-05	2.32838e-05	-0.10155	2.23341e-05	2.31149e-05	-0.0963864	2.12541e-05	2.37876e-05	-0.0940245	2.35813e-05	2.39131e-05	-0.114019	4.22376e-05	2.97234e-05
-0.121852	3.65841e-05	2.46908e-05	-0.12086	2.37226e-05	2.23573e-05	-0.118979	1.90855e-05	2.22381e-05	-0.117052	2.02365e-05	2.23218e-05	-0.114711	2.50794e-05	2.23964e-05	-0.111793	2.18093e-05	2.2898e-05	-0.108284	2.47375e-05	2.29477e-05	-0.105105	2.40957e-05	2.32532e-05	-0.101447	2.3686e-05	2.3092e-05	-0.0961864	2.61331e-05	2.37404e-05	-0.0938674	2.00957e-05	2.38793e-05	-0.113955	3.28286e-05	2.97063e-05
-0.121839	2.55977e-05	2.46887e-05	-0.120714	2.33163e-05	2.2326e-05	-0.118967	3.03873e-05	2.22359e-05	-0.116867	1.99958e-05	2.2282e-05	-0.114551	2.65173e-05	2.23613e-05	-0.111716	2.23214e-05	2.28804e-05	-0.108222	2.44075e-05	2.29338e-05	-0.10487	2.24876e-05	2.31993e-05	-0.101295	2.35865e-05	2.30555e-05	-0.0958741	2.32937e-05	2.36651e-05	-0.0938464	2.20363e-05	2.38748e-05	-0.113857	4.24335e-05	2.96844e-05
-0.121818	2.71885e-05	2.46843e-05	-0.120624	2.13231e-05	2.23072e-05	-0.118857	2.64304e-05	2.22124e-05	-0.116784	1.77466e-05	2.22641e-05	-0.114499	2.4396e-05	2.23498e-05	-0.111575	2.50347e-05	2.28479e-05	-0.108189	2.31253e-05	2.29269e-05	-0.104698	1.93906e-05	2.31595e-05	-0.101197	2.19238e-05	2.3035e-05	-0.0958737	2.76427e-05	2.36651e-05	-0.0937899	2.21813e-05	2.38612e-05	-0.113681	3.2215e-05	2.96407e-05
-0.121776	1.97835e-05	2.46756e-05	-0.120526	1.9769e-05	2.22885e-05	-0.118834	2.50863e-05	2.2206e-05	-0.116838	1.80675e-05	2.22757e-05	-0.11447	2.3443e-05	2.23433e-05	-0.111386	2.62169e-05	2.28043e-05	-0.108128	2.1552e-05	2.2913e-05	-0.104642	1.91735e-05	2.31454e-05	-0.101122	2.11935e-05	2.30168e-05	-0.0958268	2.58154e-05	2.36557e-05	-0.093715	2.49596e-05	2.38432e-05	-0.113244	2.73227e-05	2.95341e-05
-0.121737	2.35941e-05	2.46669e-05	-0.120319	2.03701e-05	2.22447e-05	-0.118755	2.01613e-05	2.21889e-05	-0.11674	2.18589e-05	2.22546e-05	-0.114317	2.63832e-05	2.23098e-05	-0.111322	2.33522e-05	2.27894e-05	-0.107993	2.16525e-05	2.28806e-05	-0.104462	2.17233e-05	2.31034e-05	-0.101026	2.08506e-05	2.29963e-05	-0.0957387	2.63411e-05	2.36346e-05	-0.0935576	1.98143e-05	2.38095e-05	-0.112688	2.20293e-05	2.94014e-05
-0.121657	3.33696e-05	2.46495e-05	-0.120215	2.31708e-05	2.22219e-05	-0.118716	2.03471e-05	2.21825e-05	-0.116552	2.38388e-05	2.22141e-05	-0.11407	2.61116e-05	2.22554e-05	-0.111222	2.07554e-05	2.27666e-05	-0.10788	2.22363e-05	2.28552e-05	-0.104273	2.41357e-05	2.30591e-05	-0.101011	2.22768e-05	2.29918e-05	-0.0957303	2.3264e-05	2.36322e-05	-0.0934095	2.2888e-05	2.37758e-05	-0.112574	2.8663e-05	2.93725e-05
-0.12163	1.72849e-05	2.46429e-05	-0.120194	2.47027e-05	2.22177e-05	-0.11867	2.30915e-05	2.21719e-05	-0.116409	2.51162e-05	2.21834e-05	-0.113852	2.47253e-05	2.22076e-05	-0.111005	2.07497e-05	2.27167e-05	-0.107797	2.21612e-05	2.28367e-05	-0.104202	2.35876e-05	2.30428e-05	-0.100982	2.479e-05	2.29849e-05	-0.0957155	2.33982e-05	2.36299e-05	-0.0933846	2.36812e-05	2.3769e-05	-0.112487	2.64111e-05	2.93533e-05
-0.121573	2.47638e-05	2.46299e-05	-0.120139	1.46474e-05	2.22073e-05	-0.118428	2.2078e-05	2.21207e-05	-0.116258	2.60147e-05	2.21511e-05	-0.113666	2.45061e-05	2.21669e-05	-0.110943	2.19655e-05	2.27025e-05	-0.10772	2.22295e-05	2.28183e-05	-0.104155	2.37369e-05	2.30335e-05	-0.100851	2.42314e-05	2.29554e-05	-0.0957052	2.64831e-05	2.36275e-05	-0.0932897	2.26068e-05	2.37488e-05	-0.11245	2.57819e-05	2.93437e-05
-0.121572	4.51467e-05	2.46299e-05	-0.120079	1.72836e-05	2.21949e-05	-0.118253	1.94364e-05	2.20824e-05	-0.11625	2.24284e-05	2.21492e-05	-0.113539	2.24425e-05	2.21393e-05	-0.110924	1.98891e-05	2.26981e-05	-0.107628	2.27569e-05	2.27975e-05	-0.104128	2.33466e-05	2.30265e-05	-0.100733	2.31789e-05	2.29282e-05	-0.0956822	2.41448e-05	2.36205e-05	-0.0932523	2.46604e-05	2.37399e-05	-0.112248	3.32086e-05	2.92958e-05
-0.121196	4.13747e-05	2.45496e-05	-0.120001	2.16992e-05	2.21783e-05	-0.118238	2.02875e-05	2.20803e-05	-0.116377	2.29977e-05	2.21765e-05	-0.113459	2.1955e-05	2.21218e-05	-0.110898	2.31305e-05	2.26922e-05	-0.10752	2.28445e-05	2.27722e-05	-0.104098	2.29913e-05	2.30195e-05	-0.100676	2.38398e-05	2.29168e-05	-0.0953872	2.29062e-05	2.35526e-05	-0.0931662	2.21684e-05	2.3722e-05	-0.112233	2.49748e-05	2.9291e-05
-0.121145	5.18702e-05	2.45387e-05	-0.119887	1.90552e-05	2.21555e-05	-0.118194	2.21664e-05	2.20697e-05	-0.116458	2.52313e-05	2.21939e-05	-0.113465	1.93922e-05	2.21231e-05	-0.110762	2.07179e-05	2.26611e-05	-0.10743	2.24294e-05	2.27515e-05	-0.104016	2.41052e-05	2.30009e-05	-0.100578	2.61406e-05	2.28942e-05	-0.0951446	2.60042e-05	2.34942e-05	-0.0931257	2.19211e-05	2.3713e-05	-0.112216	3.00823e-05	2.92886e-05
-0.121031	3.78046e-05	2.45127e-05	-0.119841	1.82724e-05	2.21451e-05	-0.117979	1.82907e-05	2.20251e-05	-0.116472	2.53011e-05	2.21969e-05	-0.113631	2.02976e-05	2.21593e-05	-0.11066	2.27655e-05	2.26378e-05	-0.107354	2.24122e-05	2.27331e-05	-0.103916	2.45835e-05	2.29777e-05	-0.100521	2.11008e-05	2.28806e-05	-0.0951306	2.17137e-05	2.34919e-05	-0.0930492	1.90127e-05	2.36951e-05	-0.112148	3.09188e-05	2.92718e-05
-0.121009	4.04377e-05	2.45084e-05	-0.119789	1.71462e-05	2.21347e-05	-0.117974	2.01555e-05	2.2023e-05	-0.116496	2.50383e-05	2.22021e-05	-0.113675	2.51771e-05	2.2169e-05	-0.110597	2.4578e-05	2.26233e-05	-0.107227	2.39188e-05	2.27055e-05	-0.103877	2.32588e-05	2.29684e-05	-0.100506	2.17099e-05	2.28783e-05	-0.095089	2.68062e-05	2.34825e-05	-0.0930338	2.16303e-05	2.36906e-05	-0.112141	3.60979e-05	2.92694e-05
-0.120948	2.96884e-05	2.44954e-05	-0.119676	2.13298e-05	2.2112e-05	-0.11797	2.41211e-05	2.2023e-05	-0.116322	2.02995e-05	2.21647e-05	-0.113438	2.23967e-05	2.21173e-05	-0.110465	2.43112e-05	2.25931e-05	-0.107121	2.01526e-05	2.26803e-05	-0.103809	2.16583e-05	2.29521e-05	-0.100408	2.03782e-05	2.28557e-05	-0.0950589	1.92535e-05	2.34756e-05	-0.0930027	2.26147e-05	2.36839e-05	-0.112128	3.33235e-05	2.9267e-05
-0.120838	3.39541e-05	2.44716e-05	-0.119639	1.80028e-05	2.21037e-05	-0.117692	2.4926e-05	2.19637e-05	-0.115931	2.0545e-05	2.20809e-05	-0.113281	1.81519e-05	2.2083e-05	-0.110378	2.26339e-05	2.25733e-05	-0.107083	2.48221e-05	2.26711e-05	-0.103724	2.19928e-05	2.29313e-05	-0.100403	2.39659e-05	2.28535e-05	-0.0950565	2.87187e-05	2.34756e-05	-0.0929993	2.8571e-05	2.36839e-05	-0.112093	3.75276e-05	2.92575e-05
-0.12069	3.09704e-05	2.44393e-05	-0.119561	2.23956e-05	2.20871e-05	-0.117691	1.94182e-05	2.19637e-05	-0.115461	1.93108e-05	2.19805e-05	-0.113266	1.74767e-05	2.20797e-05	-0.110295	2.15184e-05	2.25546e-05	-0.107082	2.15603e-05	2.26711e-05	-0.103712	2.06295e-05	2.29289e-05	-0.100365	2.47425e-05	2.28444e-05	-0.095051	2.26071e-05	2.34732e-05	-0.0929637	2.006e-05	2.3675e-05	-0.112079	3.37196e-05	2.92551e-05
-0.120497	3.00143e-05	2.43983e-05	-0.119301	2.02154e-05	2.20335e-05	-0.117632	1.95775e-05	2.1951e-05	-0.115005	1.77478e-05	2.18835e-05	-0.113151	1.84089e-05	2.20547e-05	-0.11022	2.01367e-05	2.25374e-05	-0.107043	2.11952e-05	2.2662e-05	-0.103684	2.56934e-05	2.2922e-05	-0.100283	1.98774e-05	2.28264e-05	-0.0949661	2.79901e-05	2.34546e-05	-0.0928357	2.27158e-05	2.36482e-05	-0.112048	3.42951e-05	2.92479e-05
-0.12037	4.44232e-05	2.43703e-05	-0.118882	2.07492e-05	2.1947e-05	-0.117454	1.7943e-05	2.1913e-05	-0.11492	2.31183e-05	2.18655e-05	-0.113031	1.9158e-05	2.20286e-05	-0.110201	2.01114e-05	2.25331e-05	-0.106897	2.07049e-05	2.26299e-05	-0.103457	2.38305e-05	2.28711e-05	-0.10021	2.46884e-05	2.28106e-05	-0.0949466	2.17677e-05	2.34499e-05	-0.0927074	2.47056e-05	2.36192e-05	-0.112031	2.73314e-05	2.92431e-05
-0.120364	3.17655e-05	2.43681e-05	-0.118853	1.63326e-05	2.19408e-05	-0.117394	1.94186e-05	2.19003e-05	-0.11505	2.5534e-05	2.18932e-05	-0.112862	2.1326e-05	2.19919e-05	-0.110155	2.07129e-05	2.25225e-05	-0.106692	2.15574e-05	2.25819e-05	-0.103205	2.2604e-05	2.28134e-05	-0.100074	2.36985e-05	2.2779e-05	-0.0949192	2.2754e-05	2.3443e-05	-0.0926913	1.80314e-05	2.36148e-05	-0.112013	3.21787e-05	2.92383e-05
-0.120272	3.17147e-05	2.43488e-05	-0.11879	1.97578e-05	2.19285e-05	-0.117371	2.26177e-05	2.18961e-05	-0.115105	2.55001e-05	2.19048e-05	-0.112719	2.41806e-05	2.19607e-05	-0.110039	1.99145e-05	2.24961e-05	-0.106545	2.37292e-05	2.25477e-05	-0.103196	2.62648e-05	2.2811e-05	-0.0999524	2.33044e-05	2.2752e-05	-0.0948279	2.11584e-05	2.3422e-05	-0.0926302	2.34997e-05	2.36014e-05	-0.111988	3.75583e-05	2.92335e-05
-0.120123	3.0246e-05	2.43165e-05	-0.118769	3.08962e-05	2.19244e-05	-0.117327	1.97657e-05	2.18877e-05	-0.115142	2.61052e-05	2.19126e-05	-0.112761	2.22713e-05	2.197e-05	-0.109844	2.07139e-05	2.2452e-05	-0.106516	2.29981e-05	2.25431e-05	-0.103131	2.631e-05	2.27949e-05	-0.099912	2.03166e-05	2.2743e-05	-0.0948262	2.3272e-05	2.3422e-05	-0.0923872	2.19236e-05	2.35481e-05	-0.111928	3.57184e-05	2.92192e-05
-0.120069	2.50122e-05	2.43058e-05	-0.118737	1.61669e-05	2.19182e-05	-0.117231	2.21925e-05	2.18666e-05	-0.115035	2.26855e-05	2.189e-05	-0.112793	2.06819e-05	2.19769e-05	-0.109659	2.15936e-05	2.24101e-05	-0.10643	2.11988e-05	2.25226e-05	-0.103104	2.2089e-05	2.2788e-05	-0.0999035	2.09248e-05	2.27407e-05	-0.0948205	2.18911e-05	2.34197e-05	-0.0923329	2.45523e-05	2.35347e-05	-0.111923	2.6956e-05	2.92168e-05
-0.120003	2.52683e-05	2.42908e-05	-0.11873	1.85383e-05	2.19162e-05	-0.117141	2.58733e-05	2.18477e-05	-0.11502	1.781e-05	2.18867e-05	-0.112785	1.98528e-05	2.19751e-05	-0.10958	2.01116e-05	2.23921e-05	-0.106308	2.1341e-05	2.24953e-05	-0.102921	2.03749e-05	2.27466e-05	-0.0998678	2.08092e-05	2.2734e-05	-0.0948175	2.07458e-05	2.34197e-05	-0.0923164	2.26181e-05	2.35325e-05	-0.111709	3.61068e-05	2.91667e-05
-0.119739	2.60393e-05	2.42351e-05	-0.118605	2.10512e-05	2.18895e-05	-0.117094	2.65665e-05	2.18371e-05	-0.115271	1.8526e-05	2.19401e-05	-0.112873	2.09706e-05	2.19942e-05	-0.109532	1.95774e-05	2.23813e-05	-0.106304	2.0566e-05	2.2493e-05	-0.102876	2.17425e-05	2.27374e-05	-0.0998425	2.16234e-05	2.27273e-05	-0.0947957	2.57658e-05	2.34151e-05	-0.0922883	2.50954e-05	2.35259e-05	-0.111578	4.35307e-05	2.91357e-05
-0.119725	2.04249e-05	2.42329e-05	-0.118509	2.05565e-05	2.1871e-05	-0.117007	2.03941e-05	2.18203e-05	-0.115312	2.51413e-05	2.19489e-05	-0.112915	2.38528e-05	2.20033e-05	-0.109478	1.90644e-05	2.23691e-05	-0.106303	2.0247e-05	2.2493e-05	-0.102875	2.23632e-05	2.27374e-05	-0.0997967	2.32869e-05	2.27183e-05	-0.0946502	2.27299e-05	2.33802e-05	-0.0921097	2.63144e-05	2.3486e-05	-0.111518	3.14494e-05	2.91214e-05
-0.119701	1.94907e-05	2.42265e-05	-0.118484	2.15628e-05	2.18649e-05	-0.11692	2.48814e-05	2.18014e-05	-0.114976	2.21233e-05	2.18775e-05	-0.112747	2.14118e-05	2.19669e-05	-0.109415	1.8523e-05	2.23549e-05	-0.106276	2.14004e-05	2.24885e-05	-0.102854	2.24146e-05	2.27305e-05	-0.0996594	2.25369e-05	2.26868e-05	-0.0946145	2.31103e-05	2.3371e-05	-0.0918048	2.67643e-05	2.34175e-05	-0.111374	3.23165e-05	2.90858e-05
-0.119657	2.1173e-05	2.42179e-05	-0.118411	3.56743e-05	2.18506e-05	-0.116894	2.49061e-05	2.17951e-05	-0.114754	1.72219e-05	2.18303e-05	-0.112522	2.02548e-05	2.19182e-05	-0.109276	1.93896e-05	2.23234e-05	-0.106182	2.26069e-05	2.24657e-05	-0.10284	2.22793e-05	2.27282e-05	-0.0995042	2.21812e-05	2.2651e-05	-0.0944807	2.70913e-05	2.33408e-05	-0.0917767	1.95037e-05	2.34131e-05	-0.111116	2.605e-05	2.90264e-05
-0.119572	3.03553e-05	2.41987e-05	-0.118384	2.53425e-05	2.18444e-05	-0.116886	2.44694e-05	2.17951e-05	-0.114759	1.71593e-05	2.18315e-05	-0.112331	1.99789e-05	2.18769e-05	-0.109156	2.05179e-05	2.22963e-05	-0.106067	2.47858e-05	2.24408e-05	-0.102768	2.09578e-05	2.27121e-05	-0.0993606	2.2153e-05	2.26196e-05	-0.094384	2.40044e-05	2.33177e-05	-0.0917184	2.05699e-05	2.33999e-05	-0.111086	2.7122e-05	2.90193e-05
-0.119527	3.03041e-05	2.41901e-05	-0.118194	1.8917e-05	2.18056e-05	-0.116867	2.52111e-05	2.17909e-05	-0.114614	1.9922e-05	2.18008e-05	-0.112139	1.9678e-05	2.18353e-05	-0.109065	2.13022e-05	2.22759e-05	-0.106015	2.55546e-05	2.24294e-05	-0.102598	2.18623e-05	2.26731e-05	-0.0991933	2.278e-05	2.25817e-05	-0.0943764	2.1535e-05	2.33177e-05	-0.091675	2.18949e-05	2.33911e-05	-0.111021	2.85563e-05	2.90027e-05
-0.11936	2.59494e-05	2.41538e-05	-0.118192	2.17003e-05	2.18056e-05	-0.116836	2.07037e-05	2.17846e-05	-0.114467	2.29026e-05	2.17697e-05	-0.112094	2.23517e-05	2.18258e-05	-0.109028	2.33998e-05	2.22674e-05	-0.10589	2.41006e-05	2.23999e-05	-0.102466	2.35542e-05	2.26433e-05	-0.099036	2.35707e-05	2.25482e-05	-0.0942828	2.02444e-05	2.32946e-05	-0.0915276	2.31702e-05	2.3358e-05	-0.110799	2.69612e-05	2.89507e-05
-0.119205	2.66395e-05	2.41219e-05	-0.118013	1.62358e-05	2.17688e-05	-0.11683	2.79632e-05	2.17825e-05	-0.114483	2.23615e-05	2.17732e-05	-0.112093	2.5196e-05	2.18255e-05	-0.109017	2.29453e-05	2.2265e-05	-0.105772	2.23119e-05	2.23728e-05	-0.102388	2.40971e-05	2.2625e-05	-0.0989701	2.18911e-05	2.25326e-05	-0.0942507	2.20951e-05	2.32876e-05	-0.0914231	2.35513e-05	2.33339e-05	-0.110724	2.45516e-05	2.89318e-05
-0.1192	2.39171e-05	2.41197e-05	-0.117938	1.89088e-05	2.17545e-05	-0.116798	1.89228e-05	2.17762e-05	-0.114308	1.84264e-05	2.17361e-05	-0.112029	2.60491e-05	2.18117e-05	-0.108964	2.20345e-05	2.22532e-05	-0.105672	2.13904e-05	2.23501e-05	-0.102272	2.35546e-05	2.25976e-05	-0.0989639	2.19084e-05	2.25304e-05	-0.0942466	2.28331e-05	2.32876e-05	-0.0913063	2.35582e-05	2.33097e-05	-0.110705	6.36754e-05	2.8927e-05
-0.119188	2.22446e-05	2.41176e-05	-0.117749	2.09009e-05	2.17158e-05	-0.116797	1.89397e-05	2.17762e-05	-0.113984	1.73277e-05	2.16678e-05	-0.111984	2.64016e-05	2.1802e-05	-0.108776	2.39711e-05	2.22109e-05	-0.105548	2.09193e-05	2.2323e-05	-0.102152	2.15925e-05	2.25702e-05	-0.098933	2.26087e-05	2.25237e-05	-0.0942377	2.72865e-05	2.32853e-05	-0.0912022	2.31796e-05	2.32856e-05	-0.110635	2.31033e-05	2.89105e-05
-0.119067	2.46749e-05	2.4092e-05	-0.117513	1.67529e-05	2.1667e-05	-0.116729	2.20984e-05	2.17615e-05	-0.113782	1.81826e-05	2.16253e-05	-0.111913	2.5876e-05	2.17868e-05	-0.108555	2.48619e-05	2.21612e-05	-0.10548	2.16648e-05	2.23072e-05	-0.102143	2.33159e-05	2.25679e-05	-0.0988532	2.20839e-05	2.25059e-05	-0.0941903	2.12132e-05	2.32738e-05	-0.0911141	2.32626e-05	2.32659e-05	-0.110611	2.36714e-05	2.89058e-05
-0.118916	2.30002e-05	2.40601e-05	-0.117461	2.04649e-05	2.16569e-05	-0.116669	1.87384e-05	2.17489e-05	-0.113638	1.82169e-05	2.15951e-05	-0.111861	2.46364e-05	2.17754e-05	-0.108413	2.33564e-05	2.21295e-05	-0.105418	2.24873e-05	2.22937e-05	-0.102099	2.25374e-05	2.25588e-05	-0.0987481	2.21416e-05	2.24837e-05	-0.094163	2.25285e-05	2.32669e-05	-0.0910446	2.28175e-05	2.32506e-05	-0.110598	2.26216e-05	2.89034e-05
-0.118873	2.44036e-05	2.40495e-05	-0.117436	2.04274e-05	2.16528e-05	-0.116556	2.40155e-05	2.17259e-05	-0.113593	1.9897e-05	2.15858e-05	-0.111768	2.27636e-05	2.17556e-05	-0.108389	2.63744e-05	2.21241e-05	-0.105317	2.23179e-05	2.22711e-05	-0.102073	2.41378e-05	2.25519e-05	-0.0986609	2.26139e-05	2.24637e-05	-0.094161	2.4514e-05	2.32669e-05	-0.0909699	2.23693e-05	2.32353e-05	-0.110458	2.39146e-05	2.88704e-05
-0.118757	2.94868e-05	2.40261e-05	-0.117265	2.30516e-05	2.16183e-05	-0.116405	1.53604e-05	2.16945e-05	-0.113676	1.93654e-05	2.16033e-05	-0.111602	2.27739e-05	2.17199e-05	-0.108376	2.33941e-05	2.21212e-05	-0.10517	2.34222e-05	2.22373e-05	-0.102067	2.44817e-05	2.25519e-05	-0.0985296	2.46096e-05	2.24348e-05	-0.0941436	2.12285e-05	2.32622e-05	-0.0908286	2.37583e-05	2.32047e-05	-0.110455	3.34914e-05	2.88681e-05
-0.118657	2.35699e-05	2.40049e-05	-0.117094	2.17326e-05	2.15819e-05	-0.116293	1.82452e-05	2.16694e-05	-0.11362	1.69195e-05	2.15915e-05	-0.111388	2.1705e-05	2.16741e-05	-0.108334	2.37587e-05	2.21118e-05	-0.105001	2.38275e-05	2.21991e-05	-0.101881	2.34876e-05	2.25086e-05	-0.098332	2.45528e-05	2.23905e-05	-0.0939913	2.19309e-05	2.32277e-05	-0.0906819	2.48578e-05	2.3172e-05	-0.110435	2.89032e-05	2.88634e-05
-0.118606	2.63988e-05	2.39943e-05	-0.117057	1.65743e-05	2.15758e-05	-0.116259	2.10142e-05	2.16631e-05	-0.113335	1.7999e-05	2.15318e-05	-0.111325	1.75411e-05	2.16605e-05	-0.108314	2.24844e-05	2.21073e-05	-0.104919	2.18244e-05	2.21811e-05	-0.101736	2.14944e-05	2.24768e-05	-0.0982178	2.20057e-05	2.23662e-05	-0.0939647	2.40383e-05	2.32208e-05	-0.0905535	2.56621e-05	2.31437e-05	-0.110144	2.59578e-05	2.87951e-05
-0.118603	2.36618e-05	2.39922e-05	-0.117016	2.26683e-05	2.15677e-05	-0.116144	2.25823e-05	2.16381e-05	-0.11316	2.09784e-05	2.14952e-05	-0.11149	1.79765e-05	2.16959e-05	-0.108166	2.24125e-05	2.20743e-05	-0.104863	2.09419e-05	2.21677e-05	-0.101648	2.11971e-05	2.24563e-05	-0.0981386	2.09561e-05	2.23485e-05	-0.0939549	2.79397e-05	2.32185e-05	-0.0904213	2.62403e-05	2.31154e-05	-0.109763	3.03817e-05	2.8706e-05
-0.118583	3.24662e-05	2.3988e-05	-0.116918	2.48188e-05	2.15475e-05	-0.116141	1.75498e-05	2.16381e-05	-0.11312	2.19535e-05	2.14869e-05	-0.111539	2.10214e-05	2.17064e-05	-0.107873	2.39269e-05	2.20088e-05	-0.104712	2.22929e-05	2.2134e-05	-0.101557	2.08878e-05	2.24359e-05	-0.0979549	2.23366e-05	2.23066e-05	-0.0939013	2.26835e-05	2.32069e-05	-0.090345	2.4883e-05	2.31002e-05	-0.109585	3.00491e-05	2.86639e-05
-0.118466	2.17836e-05	2.39647e-05	-0.116817	2.56565e-05	2.15273e-05	-0.115874	1.98085e-05	2.15818e-05	-0.113102	2.3348e-05	2.14832e-05	-0.111448	2.11421e-05	2.16869e-05	-0.107864	2.06353e-05	2.20068e-05	-0.104563	2.35906e-05	2.21004e-05	-0.101445	2.02547e-05	2.2411e-05	-0.0977675	2.3519e-05	2.22669e-05	-0.0936603	2.01299e-05	2.31518e-05	-0.0902198	2.26724e-05	2.3072e-05	-0.109389	2.93261e-05	2.86196e-05
-0.118459	2.75494e-05	2.39625e-05	-0.116733	2.11901e-05	2.15091e-05	-0.115701	2.09652e-05	2.15464e-05	-0.113194	2.19616e-05	2.15024e-05	-0.111351	2.14502e-05	2.16662e-05	-0.107837	2.09977e-05	2.20008e-05	-0.104498	2.27204e-05	2.2087e-05	-0.101332	1.95767e-05	2.23838e-05	-0.0976803	2.20972e-05	2.22472e-05	-0.0933631	2.6396e-05	2.3083e-05	-0.0900829	2.63627e-05	2.30417e-05	-0.109351	4.85672e-05	2.86102e-05
-0.118364	2.09837e-05	2.39414e-05	-0.116728	2.11089e-05	2.15091e-05	-0.11555	2.25075e-05	2.15153e-05	-0.113225	1.97973e-05	2.15088e-05	-0.111281	2.22693e-05	2.1651e-05	-0.107787	2.41426e-05	2.19897e-05	-0.104421	2.17746e-05	2.20691e-05	-0.101235	1.93049e-05	2.23611e-05	-0.0976221	2.16533e-05	2.2234e-05	-0.0933346	2.28343e-05	2.30762e-05	-0.0900594	2.13185e-05	2.30374e-05	-0.109284	2.11306e-05	2.85939e-05
-0.118277	2.64454e-05	2.39245e-05	-0.116726	1.62556e-05	2.15091e-05	-0.115446	2.32372e-05	2.14945e-05	-0.113172	1.92553e-05	2.14977e-05	-0.111228	2.28239e-05	2.16398e-05	-0.107665	2.11622e-05	2.19627e-05	-0.104312	2.14976e-05	2.20446e-05	-0.101047	2.09718e-05	2.23205e-05	-0.0975525	2.14178e-05	2.22186e-05	-0.0933142	1.97425e-05	2.30716e-05	-0.0900558	2.37514e-05	2.30374e-05	-0.109124	3.0736e-05	2.85567e-05
-0.118265	2.13813e-05	2.39202e-05	-0.116686	2.56149e-05	2.1501e-05	-0.115301	1.8126e-05	2.14634e-05	-0.113231	2.0833e-05	2.151e-05	-0.111077	2.1116e-05	2.16075e-05	-0.107544	2.23703e-05	2.19356e-05	-0.10425	2.22916e-05	2.20312e-05	-0.100848	2.18699e-05	2.22754e-05	-0.0974858	2.12882e-05	2.22054e-05	-0.0932311	2.52859e-05	2.30533e-05	-0.0899159	2.30903e-05	2.30071e-05	-0.109115	3.31853e-05	2.85567e-05
-0.118027	2.07447e-05	2.38717e-05	-0.116659	3.81941e-05	2.1495e-05	-0.115277	2.23096e-05	2.14593e-05	-0.113216	2.55638e-05	2.1507e-05	-0.110865	2.06997e-05	2.15624e-05	-0.107506	2.16218e-05	2.19273e-05	-0.104233	2.20765e-05	2.20267e-05	-0.100813	2.15554e-05	2.22664e-05	-0.0974085	2.13981e-05	2.21879e-05	-0.0931179	2.46255e-05	2.30282e-05	-0.0896778	2.17642e-05	2.29554e-05	-0.109106	2.6867e-05	2.85544e-05
-0.117829	2.36008e-05	2.38295e-05	-0.116158	3.52133e-05	2.13944e-05	-0.115227	1.86573e-05	2.14489e-05	-0.113011	2.46981e-05	2.14641e-05	-0.110785	2.31774e-05	2.15452e-05	-0.107444	2.05592e-05	2.19135e-05	-0.104168	2.09112e-05	2.20133e-05	-0.10081	1.96542e-05	2.22664e-05	-0.0973288	2.14384e-05	2.21704e-05	-0.0928732	2.75565e-05	2.29712e-05	-0.0895234	2.25631e-05	2.29209e-05	-0.109099	3.64576e-05	2.8552e-05
-0.117751	2.3895e-05	2.38127e-05	-0.11583	2.45598e-05	2.13282e-05	-0.115182	2.15455e-05	2.14386e-05	-0.112871	2.18423e-05	2.14349e-05	-0.110846	2.23725e-05	2.15583e-05	-0.107354	1.99933e-05	2.18936e-05	-0.104009	2.18937e-05	2.19777e-05	-0.10078	2.16293e-05	2.22596e-05	-0.0972535	2.13756e-05	2.21529e-05	-0.0927895	2.32246e-05	2.2953e-05	-0.0894262	2.19772e-05	2.29016e-05	-0.10905	2.32058e-05	2.85404e-05
-0.117556	2.14364e-05	2.37727e-05	-0.115746	2.51274e-05	2.13122e-05	-0.114914	2.17544e-05	2.13828e-05	-0.112708	1.95735e-05	2.1401e-05	-0.110943	2.25453e-05	2.15789e-05	-0.107238	1.91313e-05	2.18679e-05	-0.103839	2.25558e-05	2.19399e-05	-0.100727	1.88521e-05	2.22484e-05	-0.0971832	2.14444e-05	2.21375e-05	-0.0927705	2.10049e-05	2.29485e-05	-0.0893556	2.21081e-05	2.28866e-05	-0.10896	2.59728e-05	2.85195e-05
-0.117299	2.03639e-05	2.37182e-05	-0.115685	1.85719e-05	2.12982e-05	-0.114788	2.1552e-05	2.1358e-05	-0.112387	2.04922e-05	2.13343e-05	-0.110842	3.02525e-05	2.15575e-05	-0.107084	1.88951e-05	2.18338e-05	-0.103741	2.14369e-05	2.19177e-05	-0.100693	2.18488e-05	2.22394e-05	-0.0971046	2.17429e-05	2.21201e-05	-0.092707	2.54954e-05	2.29349e-05	-0.0893122	2.15494e-05	2.28758e-05	-0.108904	2.81477e-05	2.85056e-05
-0.117248	2.38728e-05	2.37077e-05	-0.11566	2.58921e-05	2.12942e-05	-0.114741	1.97281e-05	2.13477e-05	-0.112257	2.61262e-05	2.13075e-05	-0.11054	3.03426e-05	2.14932e-05	-0.106945	1.89295e-05	2.18031e-05	-0.103677	2.12469e-05	2.19044e-05	-0.100653	2.30954e-05	2.22304e-05	-0.0970621	2.27927e-05	2.21113e-05	-0.0926077	1.84654e-05	2.29121e-05	-0.0892995	2.17314e-05	2.28737e-05	-0.108868	3.24691e-05	2.84986e-05
-0.117214	2.93599e-05	2.36993e-05	-0.115566	2.62952e-05	2.12762e-05	-0.114738	1.60949e-05	2.13477e-05	-0.112483	2.22102e-05	2.13543e-05	-0.110393	2.4165e-05	2.14619e-05	-0.106736	2.04666e-05	2.1757e-05	-0.103614	2.09941e-05	2.18889e-05	-0.100644	2.38042e-05	2.22281e-05	-0.0969682	2.60108e-05	2.20917e-05	-0.0926076	2.37747e-05	2.29121e-05	-0.0892829	2.20607e-05	2.28694e-05	-0.10886	2.74114e-05	2.84963e-05
-0.116988	2.75255e-05	2.36533e-05	-0.115532	2.1555e-05	2.12682e-05	-0.114713	2.08182e-05	2.13415e-05	-0.112558	1.74254e-05	2.13698e-05	-0.110328	2.24496e-05	2.14482e-05	-0.106515	2.16597e-05	2.17083e-05	-0.103538	2.055e-05	2.18733e-05	-0.100571	2.28185e-05	2.22124e-05	-0.0966889	2.35979e-05	2.20307e-05	-0.0925839	2.31854e-05	2.29053e-05	-0.0892493	2.19607e-05	2.2863e-05	-0.108828	3.14847e-05	2.84893e-05
-0.116798	2.43478e-05	2.36136e-05	-0.115475	2.67375e-05	2.12562e-05	-0.114692	2.21294e-05	2.13374e-05	-0.112339	1.77434e-05	2.13245e-05	-0.110286	2.01218e-05	2.14393e-05	-0.106436	2.28531e-05	2.1691e-05	-0.103446	2.03531e-05	2.18534e-05	-0.100499	2.16981e-05	2.21967e-05	-0.0965455	2.24692e-05	2.20002e-05	-0.0925767	2.23273e-05	2.29053e-05	-0.0892163	2.18028e-05	2.28565e-05	-0.108815	2.76584e-05	2.8487e-05
-0.116706	2.47213e-05	2.35948e-05	-0.115449	2.41346e-05	2.12522e-05	-0.114641	2.26028e-05	2.13271e-05	-0.112195	1.91732e-05	2.12946e-05	-0.1102	1.7882e-05	2.1421e-05	-0.10642	2.14165e-05	2.16874e-05	-0.103374	2.05564e-05	2.18357e-05	-0.100469	2.17443e-05	2.21899e-05	-0.0964816	2.14827e-05	2.1985e-05	-0.0925611	2.25418e-05	2.29008e-05	-0.0891567	2.11258e-05	2.28437e-05	-0.108461	2.23147e-05	2.84036e-05
-0.116591	2.61167e-05	2.35698e-05	-0.115398	2.76184e-05	2.12423e-05	-0.114615	2.24489e-05	2.1323e-05	-0.112148	1.91062e-05	2.12848e-05	-0.109973	1.7942e-05	2.1373e-05	-0.10641	2.02715e-05	2.16852e-05	-0.103308	2.06948e-05	2.18224e-05	-0.100433	2.19967e-05	2.21809e-05	-0.0964809	2.05557e-05	2.1985e-05	-0.0923806	2.51712e-05	2.286e-05	-0.0890529	2.14411e-05	2.28201e-05	-0.108033	3.28443e-05	2.83044e-05
-0.116419	2.56233e-05	2.35344e-05	-0.115038	2.54992e-05	2.11706e-05	-0.114491	2.0305e-05	2.12962e-05	-0.112207	2.09691e-05	2.1297e-05	-0.109837	1.94278e-05	2.13444e-05	-0.106401	2.28796e-05	2.16832e-05	-0.103204	2.00869e-05	2.17981e-05	-0.10037	2.16111e-05	2.21675e-05	-0.0964685	1.98107e-05	2.19829e-05	-0.09206	2.36541e-05	2.27877e-05	-0.0889906	2.26296e-05	2.28073e-05	-0.108026	4.2998e-05	2.83044e-05
-0.116287	2.37821e-05	2.35074e-05	-0.11502	2.21416e-05	2.11666e-05	-0.114488	2.14617e-05	2.12962e-05	-0.112148	2.8151e-05	2.1285e-05	-0.10969	2.19226e-05	2.13132e-05	-0.106355	2.31934e-05	2.16732e-05	-0.103076	1.98895e-05	2.17717e-05	-0.100285	2.17042e-05	2.21496e-05	-0.0963709	1.9532e-05	2.19612e-05	-0.0915837	2.7192e-05	2.26797e-05	-0.0888927	2.54904e-05	2.27859e-05	-0.108004	3.89356e-05	2.82975e-05
-0.116119	2.1689e-05	2.34721e-05	-0.114952	1.98368e-05	2.11527e-05	-0.114357	1.83817e-05	2.12695e-05	-0.11182	2.64509e-05	2.1217e-05	-0.109465	2.25576e-05	2.12658e-05	-0.106265	2.23913e-05	2.16535e-05	-0.102994	2.0561e-05	2.17518e-05	-0.100196	2.16879e-05	2.21294e-05	-0.0962688	1.88937e-05	2.19395e-05	-0.0915815	2.34881e-05	2.26797e-05	-0.088721	2.59671e-05	2.27497e-05	-0.107948	2.63893e-05	2.8286e-05
-0.115935	1.99253e-05	2.34348e-05	-0.114935	2.1166e-05	2.11487e-05	-0.114268	1.71956e-05	2.1251e-05	-0.111707	1.9021e-05	2.11939e-05	-0.109346	2.05551e-05	2.12409e-05	-0.106087	2.39879e-05	2.16145e-05	-0.102897	2.18238e-05	2.1732e-05	-0.100042	2.34732e-05	2.20936e-05	-0.0961475	2.44595e-05	2.19135e-05	-0.0914817	3.12512e-05	2.26573e-05	-0.088594	2.49347e-05	2.2722e-05	-0.107796	2.09859e-05	2.82515e-05
-0.115911	2.29412e-05	2.34286e-05	-0.114865	2.01331e-05	2.11368e-05	-0.11408	2.58243e-05	2.1212e-05	-0.111788	1.7881e-05	2.12106e-05	-0.109362	2.16981e-05	2.12443e-05	-0.105991	2.5954e-05	2.15935e-05	-0.102775	2.24056e-05	2.17034e-05	-0.0998604	2.43738e-05	2.20534e-05	-0.0961105	1.92536e-05	2.19049e-05	-0.0913533	2.67706e-05	2.26282e-05	-0.0884705	2.424e-05	2.26965e-05	-0.107748	3.20296e-05	2.824e-05
-0.115908	2.1527e-05	2.34286e-05	-0.114801	2.0934e-05	2.11229e-05	-0.113966	2.11573e-05	2.11895e-05	-0.111653	2.07933e-05	2.11828e-05	-0.109252	2.78044e-05	2.12211e-05	-0.105967	2.72806e-05	2.15881e-05	-0.10273	2.10786e-05	2.16946e-05	-0.0997282	2.3885e-05	2.20244e-05	-0.096092	2.34043e-05	2.19006e-05	-0.0913054	4.29014e-05	2.26192e-05	-0.0883913	2.24599e-05	2.26795e-05	-0.107694	2.43669e-05	2.82263e-05
-0.115897	3.34086e-05	2.34265e-05	-0.114766	1.98971e-05	2.11169e-05	-0.113915	1.88509e-05	2.11793e-05	-0.111471	2.28141e-05	2.11452e-05	-0.10891	2.62039e-05	2.11494e-05	-0.105924	2.2604e-05	2.15786e-05	-0.102672	1.98595e-05	2.16814e-05	-0.0996298	2.43735e-05	2.20022e-05	-0.0960887	2.22446e-05	2.19006e-05	-0.0911148	2.98089e-05	2.25745e-05	-0.0883905	2.2191e-05	2.26795e-05	-0.107521	2.42675e-05	2.81873e-05
-0.11586	2.28768e-05	2.34182e-05	-0.114711	1.69658e-05	2.1105e-05	-0.113898	2.13451e-05	2.11752e-05	-0.111534	1.91616e-05	2.11582e-05	-0.108773	1.91675e-05	2.11207e-05	-0.105797	2.08467e-05	2.1551e-05	-0.102515	2.0642e-05	2.16485e-05	-0.0995409	2.46736e-05	2.19822e-05	-0.0960075	2.30525e-05	2.18833e-05	-0.0910209	2.71066e-05	2.25545e-05	-0.0883567	2.38636e-05	2.26731e-05	-0.107514	2.67141e-05	2.8185e-05
-0.115787	1.92644e-05	2.34037e-05	-0.114696	2.23127e-05	2.11031e-05	-0.113808	2.13859e-05	2.11568e-05	-0.111468	1.54298e-05	2.11445e-05	-0.108768	1.73635e-05	2.11198e-05	-0.105747	2.10384e-05	2.154e-05	-0.102409	2.24602e-05	2.16244e-05	-0.0993756	2.29671e-05	2.19466e-05	-0.0959054	2.23848e-05	2.18617e-05	-0.0908208	2.25256e-05	2.25099e-05	-0.0882186	2.2519e-05	2.26434e-05	-0.107479	2.77559e-05	2.81781e-05
-0.115782	2.3583e-05	2.34016e-05	-0.114415	1.63244e-05	2.10476e-05	-0.113734	1.9672e-05	2.11404e-05	-0.111069	1.61621e-05	2.10628e-05	-0.108689	1.66433e-05	2.11033e-05	-0.105617	2.34718e-05	2.15117e-05	-0.102381	2.27394e-05	2.16178e-05	-0.0991838	2.18526e-05	2.19023e-05	-0.0957753	2.23691e-05	2.18337e-05	-0.0905076	2.11357e-05	2.24411e-05	-0.0880727	2.12606e-05	2.26117e-05	-0.107369	2.67678e-05	2.8153e-05
-0.115721	2.46492e-05	2.33892e-05	-0.114345	1.86635e-05	2.10338e-05	-0.113656	1.6538e-05	2.11261e-05	-0.110869	1.97739e-05	2.10217e-05	-0.108714	1.7397e-05	2.11084e-05	-0.105474	2.55017e-05	2.14805e-05	-0.102311	2.2021e-05	2.16025e-05	-0.0990441	2.20946e-05	2.18713e-05	-0.0956829	2.32235e-05	2.18121e-05	-0.0903113	2.2496e-05	2.23968e-05	-0.0880511	2.02436e-05	2.26075e-05	-0.107361	3.04012e-05	2.81507e-05
-0.115648	2.65502e-05	2.33748e-05	-0.114267	2.2375e-05	2.1018e-05	-0.113395	2.04867e-05	2.10731e-05	-0.110951	1.90907e-05	2.10386e-05	-0.108681	1.95647e-05	2.11015e-05	-0.105458	2.37559e-05	2.14771e-05	-0.102186	2.26533e-05	2.15762e-05	-0.0989748	2.06047e-05	2.18558e-05	-0.0956161	2.35483e-05	2.17992e-05	-0.0901933	2.20833e-05	2.23702e-05	-0.0880108	2.05868e-05	2.2599e-05	-0.107251	2.66415e-05	2.81255e-05
-0.115432	2.87012e-05	2.33294e-05	-0.114257	1.87563e-05	2.1016e-05	-0.113103	2.21804e-05	2.10121e-05	-0.110847	1.60575e-05	2.10174e-05	-0.108539	1.96892e-05	2.1072e-05	-0.10543	2.22151e-05	2.14709e-05	-0.102099	2.413e-05	2.15566e-05	-0.0989473	2.02726e-05	2.18514e-05	-0.0954973	2.25558e-05	2.17734e-05	-0.0901077	2.24689e-05	2.23526e-05	-0.0880027	2.18387e-05	2.25969e-05	-0.107137	3.35708e-05	2.81004e-05
-0.115415	2.35234e-05	2.33252e-05	-0.114225	1.71079e-05	2.10081e-05	-0.112951	2.06765e-05	2.09816e-05	-0.110545	1.57578e-05	2.09557e-05	-0.108425	1.92587e-05	2.10481e-05	-0.105341	2.20887e-05	2.14515e-05	-0.102092	2.39791e-05	2.15544e-05	-0.0988396	2.17758e-05	2.18271e-05	-0.0953464	2.22755e-05	2.17412e-05	-0.0900553	2.20057e-05	2.23415e-05	-0.0879764	2.2673e-05	2.25927e-05	-0.107105	2.97922e-05	2.80936e-05
-0.115209	1.88995e-05	2.3284e-05	-0.114156	1.86372e-05	2.09963e-05	-0.11289	1.67704e-05	2.09694e-05	-0.110428	1.78421e-05	2.09318e-05	-0.108301	1.87735e-05	2.10224e-05	-0.105177	2.04754e-05	2.14161e-05	-0.102078	2.38885e-05	2.15522e-05	-0.0987286	2.3104e-05	2.18028e-05	-0.0952624	2.36291e-05	2.17219e-05	-0.0900178	2.19593e-05	2.23327e-05	-0.0878333	2.33281e-05	2.2561e-05	-0.106783	3.10217e-05	2.80184e-05
-0.1152	2.0242e-05	2.3282e-05	-0.114062	1.76854e-05	2.09765e-05	-0.112846	1.96304e-05	2.09613e-05	-0.110375	1.98289e-05	2.09209e-05	-0.108122	1.93046e-05	2.09852e-05	-0.105048	2.34715e-05	2.1388e-05	-0.102076	2.41847e-05	2.15522e-05	-0.0986542	2.37888e-05	2.17852e-05	-0.0952317	2.37692e-05	2.17155e-05	-0.0900094	2.11762e-05	2.23305e-05	-0.0877553	2.22691e-05	2.25462e-05	-0.10663	2.94752e-05	2.79843e-05
-0.115064	2.4709e-05	2.32532e-05	-0.114048	1.86625e-05	2.09746e-05	-0.112832	2.48478e-05	2.09573e-05	-0.110196	1.9413e-05	2.08845e-05	-0.108015	2.11099e-05	2.09628e-05	-0.104976	1.95864e-05	2.13725e-05	-0.101976	2.08356e-05	2.15304e-05	-0.0983844	2.00535e-05	2.17258e-05	-0.0951784	2.33188e-05	2.17048e-05	-0.0900017	2.05895e-05	2.23283e-05	-0.0876904	2.17489e-05	2.25315e-05	-0.106618	2.76687e-05	2.7982e-05
-0.115017	3.9124e-05	2.3245e-05	-0.113979	1.94602e-05	2.09608e-05	-0.112807	1.9734e-05	2.09532e-05	-0.109953	2.02681e-05	2.08353e-05	-0.108021	2.07253e-05	2.09641e-05	-0.104959	2.24318e-05	2.13686e-05	-0.101741	2.03458e-05	2.14781e-05	-0.0982507	2.1599e-05	2.16972e-05	-0.0951056	2.33657e-05	2.16898e-05	-0.089898	2.22711e-05	2.23063e-05	-0.0875321	2.37385e-05	2.24978e-05	-0.106587	3.43017e-05	2.79752e-05
-0.114921	2.26949e-05	2.32244e-05	-0.113915	2.00613e-05	2.0947e-05	-0.112772	1.68315e-05	2.09451e-05	-0.109786	2.26307e-05	2.08014e-05	-0.107997	1.98752e-05	2.09593e-05	-0.104958	2.03673e-05	2.13685e-05	-0.101554	2.08407e-05	2.14367e-05	-0.098217	2.13274e-05	2.16906e-05	-0.0949997	2.26098e-05	2.16663e-05	-0.0898353	2.49749e-05	2.2293e-05	-0.0873323	2.44802e-05	2.24558e-05	-0.106449	3.57777e-05	2.79434e-05
-0.11491	2.42855e-05	2.32224e-05	-0.113563	1.78026e-05	2.08782e-05	-0.112648	1.96882e-05	2.09208e-05	-0.109911	1.84899e-05	2.08267e-05	-0.107917	2.01332e-05	2.09425e-05	-0.104752	1.97774e-05	2.13238e-05	-0.1014	2.06545e-05	2.14042e-05	-0.0982011	1.99435e-05	2.16862e-05	-0.094909	2.1359e-05	2.16471e-05	-0.0898252	2.70202e-05	2.22908e-05	-0.0871959	2.33661e-05	2.24286e-05	-0.106279	3.95049e-05	2.79049e-05
-0.114647	3.57848e-05	2.31691e-05	-0.113434	1.95041e-05	2.08527e-05	-0.112645	1.92174e-05	2.09188e-05	-0.110003	1.57022e-05	2.08453e-05	-0.107804	1.97697e-05	2.09192e-05	-0.104613	2.05343e-05	2.12938e-05	-0.101305	2.1692e-05	2.13825e-05	-0.0981644	2.14757e-05	2.16775e-05	-0.0948738	2.15381e-05	2.16385e-05	-0.0897196	2.57395e-05	2.22667e-05	-0.0870713	2.28011e-05	2.24014e-05	-0.105755	2.94801e-05	2.77853e-05
-0.114444	2.49748e-05	2.31261e-05	-0.113361	2.06566e-05	2.0839e-05	-0.112644	2.14559e-05	2.09188e-05	-0.109916	1.52652e-05	2.08277e-05	-0.107695	1.92646e-05	2.08967e-05	-0.104488	2.11639e-05	2.1267e-05	-0.101219	2.28439e-05	2.13652e-05	-0.0981082	1.94836e-05	2.16665e-05	-0.0948349	2.18569e-05	2.163e-05	-0.0896532	2.40753e-05	2.22513e-05	-0.0869458	2.21692e-05	2.23763e-05	-0.105041	2.65261e-05	2.7626e-05
-0.114377	2.28723e-05	2.31139e-05	-0.113188	1.97895e-05	2.08057e-05	-0.112411	2.06288e-05	2.08723e-05	-0.110033	1.73278e-05	2.08514e-05	-0.107632	1.96446e-05	2.08836e-05	-0.104405	2.26362e-05	2.12491e-05	-0.1011	2.30949e-05	2.13392e-05	-0.0980782	1.74169e-05	2.16599e-05	-0.0946926	2.00679e-05	2.16002e-05	-0.0896296	2.53302e-05	2.22469e-05	-0.0868302	2.19065e-05	2.23513e-05	-0.104804	2.56665e-05	2.75724e-05
-0.114186	2.41527e-05	2.30751e-05	-0.113026	1.86345e-05	2.07744e-05	-0.112381	2.06436e-05	2.08663e-05	-0.110143	2.09096e-05	2.08739e-05	-0.107563	2.02435e-05	2.08694e-05	-0.104354	2.36971e-05	2.12381e-05	-0.101009	2.26236e-05	2.13198e-05	-0.0980624	2.0588e-05	2.16556e-05	-0.0945181	1.88583e-05	2.1564e-05	-0.0896132	2.43576e-05	2.22425e-05	-0.0866773	2.25973e-05	2.232e-05	-0.104762	2.71008e-05	2.75635e-05
-0.113972	2.46163e-05	2.30303e-05	-0.112974	1.9512e-05	2.07627e-05	-0.112271	2.36839e-05	2.08441e-05	-0.110001	1.95232e-05	2.0845e-05	-0.107523	2.12974e-05	2.0861e-05	-0.104251	2.32739e-05	2.12159e-05	-0.100913	2.2148e-05	2.12982e-05	-0.098034	1.93312e-05	2.1649e-05	-0.0944797	2.01884e-05	2.15555e-05	-0.089576	2.59555e-05	2.22359e-05	-0.0865846	2.39347e-05	2.22992e-05	-0.104672	2.82699e-05	2.75434e-05
-0.11387	2.18e-05	2.30099e-05	-0.112965	1.84899e-05	2.07627e-05	-0.112143	2.03792e-05	2.08179e-05	-0.109755	2.01418e-05	2.07951e-05	-0.107504	2.21272e-05	2.08571e-05	-0.104143	2.29275e-05	2.11927e-05	-0.100872	2.02821e-05	2.12895e-05	-0.0978889	2.12389e-05	2.16184e-05	-0.0944624	2.15369e-05	2.15512e-05	-0.0895287	2.42553e-05	2.22249e-05	-0.0865591	2.26826e-05	2.22951e-05	-0.104651	3.21101e-05	2.7539e-05
-0.113867	2.18713e-05	2.30099e-05	-0.112844	2.2733e-05	2.07373e-05	-0.111715	2.30926e-05	2.07334e-05	-0.10947	1.99562e-05	2.07375e-05	-0.107406	2.1129e-05	2.0837e-05	-0.104007	2.20282e-05	2.11635e-05	-0.100859	1.94423e-05	2.12874e-05	-0.0977006	2.14868e-05	2.15769e-05	-0.0943448	2.06509e-05	2.15258e-05	-0.0895269	2.38582e-05	2.22249e-05	-0.086546	2.37104e-05	2.2293e-05	-0.104571	2.50494e-05	2.75212e-05
-0.113809	2.34886e-05	2.29977e-05	-0.112842	2.64049e-05	2.07373e-05	-0.111581	1.9211e-05	2.07054e-05	-0.109232	1.87622e-05	2.06895e-05	-0.107118	2.53444e-05	2.07776e-05	-0.103854	2.14268e-05	2.11307e-05	-0.10071	2.14818e-05	2.1255e-05	-0.0975454	2.09405e-05	2.15441e-05	-0.0941232	2.21451e-05	2.14792e-05	-0.0894682	2.24808e-05	2.22118e-05	-0.0865247	2.22818e-05	2.22867e-05	-0.104535	3.02923e-05	2.75123e-05
-0.113583	2.10069e-05	2.2951e-05	-0.112681	1.94744e-05	2.07061e-05	-0.111571	1.92467e-05	2.07034e-05	-0.109105	1.96522e-05	2.06639e-05	-0.106761	2.76903e-05	2.07043e-05	-0.103744	2.18456e-05	2.11071e-05	-0.100551	2.3267e-05	2.12206e-05	-0.0974896	2.2588e-05	2.15311e-05	-0.0937748	2.07379e-05	2.14052e-05	-0.0893169	2.25731e-05	2.21789e-05	-0.0865142	2.21565e-05	2.22847e-05	-0.104522	3.18612e-05	2.751e-05
-0.11347	2.23984e-05	2.29287e-05	-0.112574	2.25179e-05	2.06847e-05	-0.111451	2.25342e-05	2.06793e-05	-0.109107	1.81808e-05	2.06643e-05	-0.106696	2.07883e-05	2.0691e-05	-0.103684	2.11006e-05	2.10942e-05	-0.100496	2.25633e-05	2.12098e-05	-0.0974836	2.2461e-05	2.15289e-05	-0.0932743	2.29913e-05	2.13001e-05	-0.0890556	1.95344e-05	2.21221e-05	-0.0864876	2.20099e-05	2.22805e-05	-0.104332	2.37254e-05	2.74678e-05
-0.113398	2.48085e-05	2.29146e-05	-0.112458	2.15832e-05	2.06633e-05	-0.11126	2.44831e-05	2.06413e-05	-0.109147	1.76652e-05	2.06725e-05	-0.10679	1.97179e-05	2.07103e-05	-0.103612	2.03143e-05	2.10789e-05	-0.100421	2.1572e-05	2.11926e-05	-0.0974201	2.10583e-05	2.15158e-05	-0.0927953	2.58756e-05	2.12017e-05	-0.0889657	2.03761e-05	2.21025e-05	-0.0864835	2.03753e-05	2.22784e-05	-0.10415	2.36359e-05	2.74279e-05
-0.113351	2.54384e-05	2.29044e-05	-0.112413	2.85861e-05	2.06536e-05	-0.111224	2.21999e-05	2.06333e-05	-0.109122	1.82165e-05	2.06673e-05	-0.106758	2.13271e-05	2.07035e-05	-0.103538	1.94926e-05	2.10629e-05	-0.100304	1.94114e-05	2.11669e-05	-0.0972346	2.22187e-05	2.14745e-05	-0.0925747	2.12715e-05	2.11538e-05	-0.0888403	2.24565e-05	2.20742e-05	-0.0864398	2.14012e-05	2.22701e-05	-0.103903	2.51143e-05	2.73726e-05
-0.113283	2.0134e-05	2.28903e-05	-0.112383	2.02429e-05	2.06478e-05	-0.111188	2.06452e-05	2.06274e-05	-0.109156	1.96852e-05	2.06741e-05	-0.106563	1.95723e-05	2.06636e-05	-0.103523	1.98798e-05	2.10598e-05	-0.100266	2.25075e-05	2.11604e-05	-0.0969968	2.2052e-05	2.14247e-05	-0.0924713	2.05958e-05	2.1133e-05	-0.0885956	2.1643e-05	2.20221e-05	-0.0863899	2.00723e-05	2.22597e-05	-0.103808	3.01783e-05	2.73527e-05
-0.113253	2.23147e-05	2.28842e-05	-0.112324	2.10258e-05	2.06362e-05	-0.110954	2.4015e-05	2.05795e-05	-0.109124	2.37085e-05	2.06678e-05	-0.106308	1.88921e-05	2.06116e-05	-0.103463	2.14517e-05	2.1047e-05	-0.100247	2.18076e-05	2.11562e-05	-0.096872	1.93746e-05	2.13965e-05	-0.0924109	3.2296e-05	2.11205e-05	-0.0884286	1.9032e-05	2.19852e-05	-0.0863732	2.62588e-05	2.22556e-05	-0.103768	3.70262e-05	2.73438e-05
-0.113233	2.49386e-05	2.28802e-05	-0.11227	2.19512e-05	2.06264e-05	-0.110555	2.29395e-05	2.04999e-05	-0.10894	2.38076e-05	2.06309e-05	-0.106206	2.10352e-05	2.05908e-05	-0.103282	2.03608e-05	2.10084e-05	-0.100213	1.9884e-05	2.11476e-05	-0.0968709	1.92482e-05	2.13965e-05	-0.0923854	1.94543e-05	2.11164e-05	-0.0883819	1.91242e-05	2.19744e-05	-0.0862989	2.16064e-05	2.22411e-05	-0.103478	2.16803e-05	2.72799e-05
-0.11323	2.44633e-05	2.28802e-05	-0.112086	3.12806e-05	2.05916e-05	-0.11029	1.87205e-05	2.04484e-05	-0.108807	2.24357e-05	2.06041e-05	-0.106144	2.3162e-05	2.05782e-05	-0.10322	1.86898e-05	2.09951e-05	-0.100163	2.47243e-05	2.11369e-05	-0.0967947	2.13381e-05	2.13792e-05	-0.0923347	2.14361e-05	2.11039e-05	-0.0881539	2.38314e-05	2.19247e-05	-0.0862882	2.09457e-05	2.2239e-05	-0.103423	2.75216e-05	2.72667e-05
-0.113209	2.78122e-05	2.28761e-05	-0.111524	3.46837e-05	2.04814e-05	-0.110231	2.26117e-05	2.04365e-05	-0.108659	2.11247e-05	2.05744e-05	-0.106004	2.31806e-05	2.05496e-05	-0.10319	2.17032e-05	2.09887e-05	-0.100092	1.97456e-05	2.11219e-05	-0.0967035	2.29344e-05	2.13598e-05	-0.0922907	1.84725e-05	2.10956e-05	-0.0877653	2.45234e-05	2.18428e-05	-0.0862452	2.62697e-05	2.22307e-05	-0.10341	2.71215e-05	2.72645e-05
-0.113144	2.36356e-05	2.2862e-05	-0.111315	2.34547e-05	2.04429e-05	-0.110217	1.89565e-05	2.04345e-05	-0.108482	2.03691e-05	2.0539e-05	-0.105853	2.35346e-05	2.05189e-05	-0.103166	1.79319e-05	2.09836e-05	-0.0999495	2.00544e-05	2.10919e-05	-0.0966844	2.29331e-05	2.13555e-05	-0.0922727	2.1787e-05	2.10915e-05	-0.0877555	1.93622e-05	2.18406e-05	-0.0859327	2.24289e-05	2.21646e-05	-0.103395	3.13803e-05	2.72623e-05
-0.112886	2.12818e-05	2.28115e-05	-0.111282	2.3902e-05	2.04352e-05	-0.11021	2.01111e-05	2.04325e-05	-0.108341	2.04785e-05	2.05108e-05	-0.105655	2.26863e-05	2.04785e-05	-0.102991	2.10177e-05	2.09464e-05	-0.0998314	2.07999e-05	2.10663e-05	-0.0965874	2.12334e-05	2.1336e-05	-0.0922541	2.22781e-05	2.10873e-05	-0.0877091	2.49422e-05	2.18299e-05	-0.0856049	2.45642e-05	2.20966e-05	-0.103361	2.63405e-05	2.72535e-05
-0.112865	4.46732e-05	2.28055e-05	-0.111275	2.3608e-05	2.04352e-05	-0.110169	1.87557e-05	2.04246e-05	-0.108221	2.01496e-05	2.04868e-05	-0.10565	1.76248e-05	2.04776e-05	-0.102882	2.15717e-05	2.09233e-05	-0.0997603	2.06236e-05	2.10513e-05	-0.0964253	2.09346e-05	2.13016e-05	-0.0922187	2.22589e-05	2.10811e-05	-0.0876294	1.8762e-05	2.18127e-05	-0.0853773	2.40808e-05	2.20515e-05	-0.10332	2.85938e-05	2.72447e-05
-0.112728	2.57127e-05	2.27793e-05	-0.111256	2.10659e-05	2.04314e-05	-0.110064	2.07207e-05	2.04029e-05	-0.108125	2.03282e-05	2.04678e-05	-0.105767	1.62287e-05	2.05015e-05	-0.102845	1.77389e-05	2.09155e-05	-0.0996883	2.04482e-05	2.10364e-05	-0.0962967	2.13467e-05	2.12736e-05	-0.0921974	2.19542e-05	2.1077e-05	-0.0874306	2.42936e-05	2.17699e-05	-0.0852072	2.52323e-05	2.20166e-05	-0.103288	2.27636e-05	2.72381e-05
-0.112605	2.77225e-05	2.27552e-05	-0.111147	1.97701e-05	2.04102e-05	-0.109904	1.86668e-05	2.03713e-05	-0.108041	2.03044e-05	2.04509e-05	-0.105582	1.96639e-05	2.04638e-05	-0.10279	2.02816e-05	2.09037e-05	-0.0995559	2.17024e-05	2.10087e-05	-0.0962289	2.03763e-05	2.12585e-05	-0.0921472	2.69138e-05	2.10666e-05	-0.0872642	2.05532e-05	2.17335e-05	-0.0850603	2.59076e-05	2.1986e-05	-0.103268	2.80329e-05	2.72338e-05
-0.112547	2.07019e-05	2.27431e-05	-0.111043	1.89122e-05	2.03891e-05	-0.109849	1.88078e-05	2.03614e-05	-0.107985	2.08431e-05	2.04398e-05	-0.105341	2.24576e-05	2.04151e-05	-0.102748	2.29428e-05	2.08948e-05	-0.0993809	2.18875e-05	2.09704e-05	-0.0961989	2.03265e-05	2.12521e-05	-0.0921435	2.1036e-05	2.10645e-05	-0.0872542	2.09551e-05	2.17314e-05	-0.0848832	2.55642e-05	2.19493e-05	-0.103177	2.51824e-05	2.7214e-05
-0.112541	3.36612e-05	2.27411e-05	-0.110922	1.82647e-05	2.03661e-05	-0.109719	2.0577e-05	2.03358e-05	-0.10793	2.15034e-05	2.04289e-05	-0.105355	1.96578e-05	2.04178e-05	-0.102546	1.84665e-05	2.0852e-05	-0.0992917	1.99999e-05	2.09513e-05	-0.0961549	2.05662e-05	2.12413e-05	-0.0921089	2.92203e-05	2.10583e-05	-0.0871917	2.28686e-05	2.17185e-05	-0.0847875	2.25771e-05	2.19309e-05	-0.103162	2.84193e-05	2.72096e-05
-0.112531	2.22979e-05	2.27391e-05	-0.110915	1.95675e-05	2.03642e-05	-0.10952	2.08274e-05	2.02964e-05	-0.107795	2.04377e-05	2.0402e-05	-0.105479	1.95968e-05	2.0443e-05	-0.102364	2.12753e-05	2.08135e-05	-0.0992586	1.96105e-05	2.09449e-05	-0.096069	1.99821e-05	2.12242e-05	-0.0920863	1.94534e-05	2.10542e-05	-0.0870898	2.36764e-05	2.16972e-05	-0.0846375	1.96092e-05	2.19004e-05	-0.103112	3.02216e-05	2.71986e-05
-0.112442	2.18789e-05	2.2721e-05	-0.110862	2.2702e-05	2.03546e-05	-0.109412	1.91203e-05	2.02748e-05	-0.107723	1.80741e-05	2.03876e-05	-0.105444	2.36192e-05	2.04358e-05	-0.102352	2.1007e-05	2.0811e-05	-0.0991986	1.97369e-05	2.09322e-05	-0.0959223	2.06756e-05	2.1192e-05	-0.0920742	2.036e-05	2.105e-05	-0.0869196	2.7333e-05	2.1661e-05	-0.0844059	1.83047e-05	2.18538e-05	-0.103056	2.72186e-05	2.71877e-05
-0.112432	2.56132e-05	2.2719e-05	-0.110697	2.30812e-05	2.0324e-05	-0.109406	1.95506e-05	2.02748e-05	-0.10775	1.78365e-05	2.0393e-05	-0.105202	2.24453e-05	2.0387e-05	-0.102285	1.97612e-05	2.07968e-05	-0.0991488	2.00266e-05	2.09216e-05	-0.095808	2.19663e-05	2.11685e-05	-0.092011	1.99462e-05	2.10376e-05	-0.0866272	2.66761e-05	2.15994e-05	-0.0843539	2.02124e-05	2.18416e-05	-0.10305	2.94536e-05	2.71855e-05
-0.112383	2.40599e-05	2.2709e-05	-0.110536	2.34425e-05	2.02934e-05	-0.109357	2.11284e-05	2.0265e-05	-0.107619	2.07476e-05	2.0367e-05	-0.105036	1.94602e-05	2.03534e-05	-0.102133	2.01541e-05	2.07649e-05	-0.0990355	2.19667e-05	2.08983e-05	-0.0957167	2.30823e-05	2.11492e-05	-0.0918846	1.99418e-05	2.10108e-05	-0.086395	2.38603e-05	2.15485e-05	-0.0842007	2.661e-05	2.18113e-05	-0.102996	2.71347e-05	2.71745e-05
-0.112308	2.28834e-05	2.26949e-05	-0.110458	2.25033e-05	2.02781e-05	-0.109353	1.48304e-05	2.0263e-05	-0.107416	2.22324e-05	2.03268e-05	-0.104993	1.9463e-05	2.03447e-05	-0.101902	1.90848e-05	2.07163e-05	-0.0988501	2.21354e-05	2.08581e-05	-0.0955662	2.26225e-05	2.11172e-05	-0.0918817	2.09523e-05	2.10108e-05	-0.0862843	2.6547e-05	2.15253e-05	-0.0838641	2.76665e-05	2.17427e-05	-0.102971	2.78463e-05	2.7168e-05
-0.112241	2.29e-05	2.26809e-05	-0.110447	1.99456e-05	2.02762e-05	-0.109285	1.69863e-05	2.02513e-05	-0.10731	2.15708e-05	2.03058e-05	-0.104871	2.12703e-05	2.03202e-05	-0.101611	1.9065e-05	2.06552e-05	-0.0987274	2.07372e-05	2.08327e-05	-0.0954252	2.18281e-05	2.10873e-05	-0.0917596	2.20311e-05	2.0986e-05	-0.0862811	2.42648e-05	2.15253e-05	-0.0837055	2.26065e-05	2.17125e-05	-0.102905	3.49769e-05	2.71526e-05
-0.111769	1.96263e-05	2.25869e-05	-0.110425	2.50829e-05	2.02705e-05	-0.109228	2.08929e-05	2.02395e-05	-0.107185	2.06985e-05	2.02811e-05	-0.104664	2.11546e-05	2.02786e-05	-0.101607	1.91474e-05	2.06542e-05	-0.0986246	2.00744e-05	2.08095e-05	-0.095321	2.1993e-05	2.10639e-05	-0.0916875	2.20776e-05	2.09716e-05	-0.0862784	2.48152e-05	2.15253e-05	-0.0836899	2.25295e-05	2.17085e-05	-0.102883	2.81109e-05	2.71483e-05
-0.111496	2.54788e-05	2.25331e-05	-0.11028	2.06477e-05	2.02438e-05	-0.109069	1.71037e-05	2.02081e-05	-0.107122	1.84742e-05	2.02688e-05	-0.104568	1.86419e-05	2.02592e-05	-0.10159	2.13378e-05	2.06507e-05	-0.0984773	2.02872e-05	2.078e-05	-0.0952393	2.1602e-05	2.10469e-05	-0.0916566	2.07944e-05	2.09654e-05	-0.0862598	2.24722e-05	2.1521e-05	-0.0836104	2.43675e-05	2.16924e-05	-0.102879	2.92395e-05	2.71483e-05
-0.111354	2.05704e-05	2.25033e-05	-0.110121	2.14363e-05	2.02133e-05	-0.108834	2.04475e-05	2.01612e-05	-0.107246	1.98203e-05	2.02931e-05	-0.104499	1.73782e-05	2.02454e-05	-0.101494	2.24068e-05	2.06306e-05	-0.0983884	2.1656e-05	2.0761e-05	-0.0951686	2.15407e-05	2.1032e-05	-0.0916224	2.99116e-05	2.09571e-05	-0.0862271	2.38437e-05	2.15147e-05	-0.083448	2.38049e-05	2.16603e-05	-0.102865	3.42536e-05	2.71461e-05
-0.111325	1.62784e-05	2.24993e-05	-0.11002	2.09626e-05	2.01943e-05	-0.108821	2.01833e-05	2.01592e-05	-0.107217	2.66047e-05	2.02874e-05	-0.104301	1.81155e-05	2.02058e-05	-0.101448	2.03786e-05	2.0621e-05	-0.0983218	2.29369e-05	2.07463e-05	-0.0950975	2.14795e-05	2.10171e-05	-0.0915067	1.99341e-05	2.09345e-05	-0.0861875	2.02019e-05	2.15063e-05	-0.0832374	2.46744e-05	2.16183e-05	-0.102857	3.21985e-05	2.71439e-05
-0.1113	2.13192e-05	2.24934e-05	-0.109842	1.91926e-05	2.01601e-05	-0.108784	1.95109e-05	2.01514e-05	-0.106798	2.2349e-05	2.02047e-05	-0.104172	1.99097e-05	2.018e-05	-0.101288	2.14755e-05	2.05876e-05	-0.0981942	2.25844e-05	2.0719e-05	-0.0950294	2.14738e-05	2.10023e-05	-0.0914756	2.07577e-05	2.09283e-05	-0.0861752	2.15748e-05	2.15041e-05	-0.0830978	2.14436e-05	2.15904e-05	-0.102843	2.51141e-05	2.71395e-05
-0.11092	2.17024e-05	2.2418e-05	-0.109575	1.90182e-05	2.01089e-05	-0.108637	2.1123e-05	2.01241e-05	-0.106531	1.61556e-05	2.01523e-05	-0.104199	1.8955e-05	2.01854e-05	-0.101192	2.1286e-05	2.05675e-05	-0.0980915	2.15135e-05	2.0698e-05	-0.0949695	2.12595e-05	2.09896e-05	-0.0909786	2.7067e-05	2.08258e-05	-0.0861672	2.28987e-05	2.1502e-05	-0.0830726	2.2473e-05	2.15844e-05	-0.102557	2.68881e-05	2.70784e-05
-0.110755	2.19322e-05	2.23844e-05	-0.109405	2.05849e-05	2.00768e-05	-0.108476	2.23194e-05	2.00929e-05	-0.106647	1.70474e-05	2.01751e-05	-0.104262	1.87872e-05	2.01979e-05	-0.101045	2.01669e-05	2.05369e-05	-0.0980124	2.11782e-05	2.06812e-05	-0.0949354	2.16202e-05	2.09832e-05	-0.0903452	3.23869e-05	2.06974e-05	-0.0861317	2.12181e-05	2.14936e-05	-0.0830504	2.61242e-05	2.15804e-05	-0.102362	3.09875e-05	2.70348e-05
-0.110734	1.6917e-05	2.23804e-05	-0.109348	2.00138e-05	2.00673e-05	-0.108377	2.21294e-05	2.00735e-05	-0.106687	1.97856e-05	2.01828e-05	-0.104224	2.06981e-05	2.01904e-05	-0.100911	1.86963e-05	2.05088e-05	-0.0979084	2.13737e-05	2.06603e-05	-0.0948654	2.30656e-05	2.09684e-05	-0.0902669	1.94056e-05	2.06812e-05	-0.0861155	2.33493e-05	2.14915e-05	-0.0830251	2.31917e-05	2.15764e-05	-0.102336	3.07117e-05	2.70305e-05
-0.110665	2.51508e-05	2.23666e-05	-0.109254	1.89495e-05	2.00484e-05	-0.108301	2.24683e-05	2.00579e-05	-0.106452	1.7768e-05	2.01368e-05	-0.103963	1.83833e-05	2.01382e-05	-0.100885	1.93286e-05	2.05036e-05	-0.0977633	2.07054e-05	2.06289e-05	-0.0947597	2.3475e-05	2.09451e-05	-0.0902567	1.84435e-05	2.06792e-05	-0.0861144	2.52268e-05	2.14894e-05	-0.0829976	2.32908e-05	2.15704e-05	-0.102327	3.11203e-05	2.70283e-05
-0.110588	2.53515e-05	2.23528e-05	-0.10912	1.87903e-05	2.00239e-05	-0.108204	2.35003e-05	2.00385e-05	-0.106163	1.66051e-05	2.00802e-05	-0.103679	1.65278e-05	2.00815e-05	-0.100857	2.02424e-05	2.04977e-05	-0.0975725	2.10211e-05	2.05892e-05	-0.0947036	2.25332e-05	2.09324e-05	-0.0902113	1.92722e-05	2.0669e-05	-0.0859694	2.10321e-05	2.14599e-05	-0.0829236	2.61924e-05	2.15545e-05	-0.10229	3.269e-05	2.70196e-05
-0.110584	2.3974e-05	2.23508e-05	-0.109096	1.78922e-05	2.00202e-05	-0.108073	2.34979e-05	2.00132e-05	-0.106029	1.7722e-05	2.0054e-05	-0.103683	1.9065e-05	2.00823e-05	-0.100757	1.96934e-05	2.04768e-05	-0.0974382	1.89583e-05	2.05621e-05	-0.094663	2.21539e-05	2.09239e-05	-0.0901415	1.93429e-05	2.06548e-05	-0.0859479	2.56627e-05	2.14557e-05	-0.082565	2.52469e-05	2.1483e-05	-0.102207	3.23549e-05	2.70022e-05
-0.110419	1.68451e-05	2.23193e-05	-0.109095	1.90196e-05	2.00202e-05	-0.108018	2.13522e-05	2.00035e-05	-0.105876	1.97278e-05	2.0024e-05	-0.103757	2.14936e-05	2.00972e-05	-0.100623	1.97429e-05	2.04491e-05	-0.0974047	2.17685e-05	2.05538e-05	-0.0946555	2.08768e-05	2.09239e-05	-0.0900949	2.23964e-05	2.06447e-05	-0.085928	2.16261e-05	2.14515e-05	-0.082307	2.22197e-05	2.14335e-05	-0.101986	3.78771e-05	2.69544e-05
-0.110328	2.02415e-05	2.23015e-05	-0.109059	1.83097e-05	2.00126e-05	-0.107929	1.92677e-05	1.99861e-05	-0.105682	2.09263e-05	1.99863e-05	-0.10362	1.95008e-05	2.00698e-05	-0.100503	2.00191e-05	2.04242e-05	-0.0973905	2.08389e-05	2.05517e-05	-0.0946379	1.9754e-05	2.09197e-05	-0.0900538	2.06814e-05	2.06366e-05	-0.0858212	2.33758e-05	2.14283e-05	-0.0822736	2.47763e-05	2.14256e-05	-0.101457	3.11941e-05	2.68399e-05
-0.110296	2.47382e-05	2.22956e-05	-0.108978	1.82453e-05	1.99975e-05	-0.10775	1.88387e-05	1.99512e-05	-0.105615	1.95215e-05	1.99732e-05	-0.103471	1.77055e-05	2.00403e-05	-0.100423	1.94928e-05	2.04075e-05	-0.0973789	1.93052e-05	2.05496e-05	-0.0944886	2.14263e-05	2.0888e-05	-0.0900481	2.14e-05	2.06366e-05	-0.0857519	2.4204e-05	2.14136e-05	-0.0822602	2.25557e-05	2.14237e-05	-0.101054	2.50399e-05	2.67516e-05
-0.110064	2.37776e-05	2.22485e-05	-0.108977	1.97616e-05	1.99975e-05	-0.107645	1.97464e-05	1.99319e-05	-0.105539	1.83629e-05	1.99584e-05	-0.103414	1.76578e-05	2.00288e-05	-0.10032	1.87158e-05	2.03862e-05	-0.0972784	2.12733e-05	2.05288e-05	-0.0942638	2.13421e-05	2.08396e-05	-0.0900453	2.0558e-05	2.06366e-05	-0.0856149	2.31587e-05	2.13843e-05	-0.0822601	2.16263e-05	2.14237e-05	-0.101049	2.31209e-05	2.67516e-05
-0.109878	2.15006e-05	2.22131e-05	-0.108934	1.94206e-05	1.99881e-05	-0.107622	1.91877e-05	1.99261e-05	-0.105353	1.91138e-05	1.99221e-05	-0.103214	2.0405e-05	1.99894e-05	-0.100146	1.91898e-05	2.03502e-05	-0.097139	2.25694e-05	2.04997e-05	-0.094073	2.04261e-05	2.07996e-05	-0.0900058	1.98715e-05	2.06285e-05	-0.0854533	2.26784e-05	2.13508e-05	-0.082239	2.16982e-05	2.14197e-05	-0.100973	3.05468e-05	2.67345e-05
-0.109822	2.26192e-05	2.22014e-05	-0.10889	1.91128e-05	1.99806e-05	-0.107595	1.87053e-05	1.99222e-05	-0.105195	2.0306e-05	1.98916e-05	-0.103017	2.34348e-05	1.99504e-05	-0.0999643	1.94683e-05	2.03128e-05	-0.0969821	2.33125e-05	2.04665e-05	-0.0939832	2.16907e-05	2.07807e-05	-0.0899503	2.332e-05	2.06164e-05	-0.0852099	2.06003e-05	2.13006e-05	-0.0822191	2.17539e-05	2.14158e-05	-0.100649	2.94246e-05	2.66659e-05
-0.109803	2.30529e-05	2.21975e-05	-0.108786	2.29518e-05	1.99618e-05	-0.107455	2.04819e-05	1.98933e-05	-0.105133	1.97177e-05	1.98795e-05	-0.103041	2.12154e-05	1.9955e-05	-0.0997719	2.0063e-05	2.02731e-05	-0.096927	2.1365e-05	2.04561e-05	-0.093884	2.37527e-05	2.07598e-05	-0.089923	2.22744e-05	2.06103e-05	-0.0849953	1.96341e-05	2.12569e-05	-0.0821781	2.62299e-05	2.14079e-05	-0.10033	2.79793e-05	2.65976e-05
-0.109767	2.1542e-05	2.21916e-05	-0.108778	1.95595e-05	1.99599e-05	-0.107262	2.11146e-05	1.98567e-05	-0.105132	2.03891e-05	1.98795e-05	-0.103063	1.96668e-05	1.99593e-05	-0.0996348	2.17142e-05	2.02449e-05	-0.0967855	1.8562e-05	2.04271e-05	-0.0936806	2.29846e-05	2.07179e-05	-0.0897663	2.41915e-05	2.058e-05	-0.084992	1.80562e-05	2.12548e-05	-0.08217	2.12075e-05	2.14059e-05	-0.100211	1.98623e-05	2.65721e-05
-0.109762	2.29295e-05	2.21896e-05	-0.108736	2.02094e-05	1.99524e-05	-0.10717	1.95539e-05	1.98394e-05	-0.105189	1.99469e-05	1.98904e-05	-0.102964	2.05038e-05	1.99399e-05	-0.0996001	2.12392e-05	2.02378e-05	-0.0965075	1.8192e-05	2.03693e-05	-0.0935007	2.14915e-05	2.06803e-05	-0.0897428	2.17941e-05	2.0574e-05	-0.0849531	2.32628e-05	2.12465e-05	-0.0820764	2.16751e-05	2.13882e-05	-0.10012	2.33729e-05	2.65529e-05
-0.10976	2.02817e-05	2.21896e-05	-0.108657	1.97738e-05	1.99374e-05	-0.107097	1.87165e-05	1.98259e-05	-0.105247	1.96114e-05	1.99017e-05	-0.102846	2.08185e-05	1.99165e-05	-0.0995421	2.04004e-05	2.02259e-05	-0.0963871	2.0497e-05	2.03445e-05	-0.0934	2.19973e-05	2.06594e-05	-0.089696	1.91481e-05	2.05659e-05	-0.084805	2.42064e-05	2.12153e-05	-0.0819828	2.2054e-05	2.13685e-05	-0.099998	2.64787e-05	2.65274e-05
-0.109657	2.10578e-05	2.21701e-05	-0.108576	1.91904e-05	1.99224e-05	-0.106903	2.01663e-05	1.97875e-05	-0.105249	2.04444e-05	1.9902e-05	-0.102802	1.95188e-05	1.99078e-05	-0.0994276	2.07213e-05	2.02024e-05	-0.0963492	2.18352e-05	2.03363e-05	-0.0933317	2.17654e-05	2.06448e-05	-0.0896484	2.36827e-05	2.05558e-05	-0.0847862	2.15524e-05	2.12132e-05	-0.0818764	2.28963e-05	2.13488e-05	-0.0999768	2.41019e-05	2.65232e-05
-0.109572	2.21463e-05	2.21525e-05	-0.108573	2.04324e-05	1.99205e-05	-0.106672	2.07717e-05	1.97434e-05	-0.105162	1.95324e-05	1.98853e-05	-0.102786	1.9026e-05	1.99047e-05	-0.0992746	2.02542e-05	2.01711e-05	-0.0962103	2.087e-05	2.03075e-05	-0.0932834	2.20078e-05	2.06344e-05	-0.0895948	2.69486e-05	2.05438e-05	-0.0847631	1.97013e-05	2.1207e-05	-0.0816944	2.18675e-05	2.13115e-05	-0.0999596	2.78094e-05	2.65189e-05
-0.109466	2.42795e-05	2.21329e-05	-0.108533	1.93438e-05	1.9913e-05	-0.106522	1.96443e-05	1.97147e-05	-0.104916	2.21185e-05	1.98376e-05	-0.102683	2.02611e-05	1.98843e-05	-0.0991677	1.87504e-05	2.01492e-05	-0.0961576	2.04815e-05	2.02972e-05	-0.0932459	2.19964e-05	2.06282e-05	-0.0895555	2.14143e-05	2.05377e-05	-0.084721	2.62488e-05	2.11987e-05	-0.0815156	2.06342e-05	2.12782e-05	-0.0999121	2.50715e-05	2.65083e-05
-0.109333	2.55454e-05	2.21056e-05	-0.108472	2.24993e-05	1.99017e-05	-0.106369	1.87566e-05	1.96861e-05	-0.104589	2.27463e-05	1.97745e-05	-0.102581	2.14485e-05	1.98643e-05	-0.0991621	1.74723e-05	2.0148e-05	-0.0961473	1.93497e-05	2.02951e-05	-0.0931234	2.02739e-05	2.06011e-05	-0.0895398	2.99511e-05	2.05337e-05	-0.0846592	2.27579e-05	2.11863e-05	-0.0814601	2.2163e-05	2.12665e-05	-0.0998894	2.27271e-05	2.65041e-05
-0.109259	2.50874e-05	2.20919e-05	-0.108416	2.12297e-05	1.98924e-05	-0.10619	1.8262e-05	1.96517e-05	-0.104364	2.08393e-05	1.9731e-05	-0.102509	2.22949e-05	1.98501e-05	-0.0991222	1.85865e-05	2.01399e-05	-0.0961169	1.88443e-05	2.02889e-05	-0.092932	1.99246e-05	2.05617e-05	-0.0894908	1.98296e-05	2.05236e-05	-0.0846394	1.97701e-05	2.11821e-05	-0.0814519	2.29349e-05	2.12645e-05	-0.0998795	2.33709e-05	2.6502e-05
-0.10912	2.30356e-05	2.20647e-05	-0.108407	2.05788e-05	1.98905e-05	-0.106116	1.95415e-05	1.96384e-05	-0.104213	2.08862e-05	1.97021e-05	-0.102341	2.0953e-05	1.98171e-05	-0.0991206	1.76183e-05	2.01396e-05	-0.0960898	1.99909e-05	2.02828e-05	-0.0928247	2.12345e-05	2.05388e-05	-0.0893325	2.13493e-05	2.04915e-05	-0.0844621	2.09069e-05	2.11449e-05	-0.081419	2.2999e-05	2.12587e-05	-0.0997703	2.73242e-05	2.64787e-05
-0.10891	2.2804e-05	2.20238e-05	-0.108317	1.90967e-05	1.98737e-05	-0.106081	2.04252e-05	1.96308e-05	-0.10406	2.10073e-05	1.96727e-05	-0.102154	1.99331e-05	1.97804e-05	-0.0990277	2.07965e-05	2.01206e-05	-0.095976	2.04338e-05	2.02602e-05	-0.092705	2.34591e-05	2.05161e-05	-0.0892917	2.04263e-05	2.04835e-05	-0.0842663	1.86058e-05	2.11056e-05	-0.081366	2.36832e-05	2.12489e-05	-0.0996696	2.46093e-05	2.64575e-05
-0.108654	2.16053e-05	2.19734e-05	-0.107989	1.74404e-05	1.9812e-05	-0.106009	2.04781e-05	1.96175e-05	-0.103918	2.13381e-05	1.96455e-05	-0.102019	2.00701e-05	1.97539e-05	-0.0988163	2.26868e-05	2.00774e-05	-0.0958676	2.09208e-05	2.02376e-05	-0.0925306	2.41256e-05	2.04789e-05	-0.0892728	2.0122e-05	2.04795e-05	-0.0841476	2.384e-05	2.10809e-05	-0.0812814	2.34597e-05	2.12313e-05	-0.0996475	2.52609e-05	2.64532e-05
-0.108465	2.27542e-05	2.19385e-05	-0.107477	1.53583e-05	1.97171e-05	-0.105942	2.043e-05	1.96041e-05	-0.103854	1.98874e-05	1.96333e-05	-0.101915	1.95558e-05	1.97336e-05	-0.0987565	2.10221e-05	2.00653e-05	-0.0957778	2.10849e-05	2.02192e-05	-0.0924929	2.10193e-05	2.04706e-05	-0.0892484	1.9884e-05	2.04755e-05	-0.0840686	1.97373e-05	2.10644e-05	-0.0811524	2.45931e-05	2.1206e-05	-0.0996424	2.59968e-05	2.64511e-05
-0.108436	1.94819e-05	2.19327e-05	-0.107328	1.81639e-05	1.96892e-05	-0.105885	2.05966e-05	1.95946e-05	-0.103796	1.89196e-05	1.96221e-05	-0.101867	2.01259e-05	1.97241e-05	-0.0986468	1.89812e-05	2.00429e-05	-0.0956595	2.06583e-05	2.01946e-05	-0.0924795	1.94211e-05	2.04685e-05	-0.0892193	1.9612e-05	2.04694e-05	-0.0840118	2.03509e-05	2.10521e-05	-0.0809276	2.30458e-05	2.11632e-05	-0.0995825	2.8002e-05	2.64384e-05
-0.108419	2.15525e-05	2.19289e-05	-0.107308	2.00445e-05	1.96855e-05	-0.105816	2.11087e-05	1.95813e-05	-0.103671	1.91095e-05	1.95982e-05	-0.101833	2.05294e-05	1.97175e-05	-0.0983815	1.98726e-05	1.9989e-05	-0.0955578	1.97963e-05	2.01742e-05	-0.0923843	1.93259e-05	2.04479e-05	-0.0891165	2.0936e-05	2.04494e-05	-0.0839272	2.19485e-05	2.10356e-05	-0.08061	2.40402e-05	2.11012e-05	-0.0994813	3.19206e-05	2.64173e-05
-0.108408	2.14537e-05	2.19269e-05	-0.107186	1.99128e-05	1.96633e-05	-0.105704	2.06903e-05	1.95586e-05	-0.103595	2.01485e-05	1.95837e-05	-0.101779	2.05167e-05	1.97071e-05	-0.0982046	2.03302e-05	1.99532e-05	-0.0955349	2.05626e-05	2.01681e-05	-0.0922878	1.92439e-05	2.04293e-05	-0.0889772	2.13966e-05	2.04214e-05	-0.0838782	2.78792e-05	2.10254e-05	-0.0805776	2.40601e-05	2.10954e-05	-0.0990891	3.0981e-05	2.63351e-05
-0.108282	2.16981e-05	2.19018e-05	-0.107061	1.98136e-05	1.96392e-05	-0.105573	2.0629e-05	1.95339e-05	-0.103556	2.06684e-05	1.95763e-05	-0.101763	1.96855e-05	1.97039e-05	-0.0981941	2.23111e-05	1.9951e-05	-0.0954235	2.4127e-05	2.01456e-05	-0.0921729	1.9524e-05	2.04046e-05	-0.0888719	2.11145e-05	2.03994e-05	-0.0838025	2.48376e-05	2.10089e-05	-0.0805487	2.06346e-05	2.10896e-05	-0.0987493	2.82427e-05	2.62637e-05
-0.108194	2.27226e-05	2.18844e-05	-0.106963	2.02031e-05	1.96208e-05	-0.105427	2.02751e-05	1.95074e-05	-0.103503	2.07993e-05	1.95661e-05	-0.101711	1.84675e-05	1.96937e-05	-0.0981846	2.08617e-05	1.99491e-05	-0.0952924	2.28143e-05	2.01191e-05	-0.0920722	1.99955e-05	2.03841e-05	-0.0887716	2.09704e-05	2.03795e-05	-0.0837694	2.49211e-05	2.10028e-05	-0.0803927	2.19319e-05	2.10587e-05	-0.0985721	3.00815e-05	2.6226e-05
-0.108118	2.3723e-05	2.18709e-05	-0.106895	2.63107e-05	1.96078e-05	-0.105293	2.38097e-05	1.94809e-05	-0.103622	1.74574e-05	1.9589e-05	-0.101441	2.16087e-05	1.96412e-05	-0.0981144	2.24048e-05	1.99349e-05	-0.0952748	1.96568e-05	2.0115e-05	-0.0920189	1.95497e-05	2.03738e-05	-0.0886542	2.12142e-05	2.03555e-05	-0.0837336	2.28465e-05	2.09946e-05	-0.0803412	2.63963e-05	2.10491e-05	-0.0985569	2.71835e-05	2.62239e-05
-0.108001	2.35461e-05	2.18478e-05	-0.106853	2.10044e-05	1.96004e-05	-0.105292	1.96104e-05	1.94809e-05	-0.10377	1.57309e-05	1.96172e-05	-0.101125	2.38417e-05	1.95798e-05	-0.098014	1.84325e-05	1.99146e-05	-0.0952633	2.64441e-05	2.0113e-05	-0.0919793	1.94299e-05	2.03656e-05	-0.0885456	2.16031e-05	2.03356e-05	-0.0836625	2.29362e-05	2.09802e-05	-0.0802911	2.28634e-05	2.10394e-05	-0.0984816	2.40865e-05	2.62072e-05
-0.107924	2.2178e-05	2.18324e-05	-0.106836	2.03356e-05	1.95986e-05	-0.105257	2.17097e-05	1.94753e-05	-0.103615	1.83209e-05	1.95875e-05	-0.101028	2.05088e-05	1.95609e-05	-0.098006	2.05288e-05	1.9913e-05	-0.0951026	1.96102e-05	2.00804e-05	-0.0918812	2.05444e-05	2.03451e-05	-0.0884734	2.11345e-05	2.03197e-05	-0.0836377	2.27125e-05	2.09762e-05	-0.0802837	2.2211e-05	2.10375e-05	-0.0980675	2.89733e-05	2.61217e-05
-0.107884	2.19532e-05	2.18247e-05	-0.106708	2.10146e-05	1.95746e-05	-0.105232	2.04007e-05	1.94696e-05	-0.103402	2.0072e-05	1.95469e-05	-0.101013	1.97618e-05	1.95581e-05	-0.0979847	2.34248e-05	1.99087e-05	-0.0949465	1.98532e-05	2.005e-05	-0.0917611	2.11027e-05	2.03205e-05	-0.0883754	2.02711e-05	2.03019e-05	-0.0835503	2.10316e-05	2.09577e-05	-0.080271	2.04618e-05	2.10356e-05	-0.0979719	2.32989e-05	2.61009e-05
-0.107825	2.22297e-05	2.18132e-05	-0.106671	1.86929e-05	1.95672e-05	-0.105213	2.04225e-05	1.94658e-05	-0.103309	1.97806e-05	1.95291e-05	-0.100925	2.05007e-05	1.95411e-05	-0.0978959	1.85147e-05	1.98908e-05	-0.0948129	1.96853e-05	2.00216e-05	-0.0916537	2.15179e-05	2.0298e-05	-0.08826	1.96897e-05	2.0278e-05	-0.083549	2.39338e-05	2.09577e-05	-0.0801326	2.15692e-05	2.10086e-05	-0.0979101	2.96758e-05	2.60885e-05
-0.107739	2.18768e-05	2.17978e-05	-0.106638	2.31637e-05	1.95617e-05	-0.105208	2.26494e-05	1.94658e-05	-0.103233	1.98624e-05	1.95148e-05	-0.100801	2.04276e-05	1.9517e-05	-0.0978872	2.04649e-05	1.9889e-05	-0.0947342	2.05486e-05	2.00054e-05	-0.0915349	2.16248e-05	2.02734e-05	-0.0882392	2.19386e-05	2.02741e-05	-0.0834986	2.13994e-05	2.09475e-05	-0.0801187	2.0796e-05	2.10067e-05	-0.0979093	3.98119e-05	2.60885e-05
-0.10757	2.38008e-05	2.17651e-05	-0.106389	1.66283e-05	1.95157e-05	-0.105194	1.94582e-05	1.94621e-05	-0.103198	1.91105e-05	1.95081e-05	-0.100716	1.94658e-05	1.95007e-05	-0.0978692	2.37741e-05	1.98854e-05	-0.0947002	2.06052e-05	1.99993e-05	-0.0914081	2.1969e-05	2.02489e-05	-0.0882367	2.09177e-05	2.02741e-05	-0.0834964	2.0788e-05	2.09475e-05	-0.0801139	2.25037e-05	2.10048e-05	-0.0977976	3.28438e-05	2.60656e-05
-0.10728	2.24779e-05	2.17096e-05	-0.106261	2.33451e-05	1.94918e-05	-0.105173	2.01851e-05	1.94583e-05	-0.103112	1.77737e-05	1.94918e-05	-0.100653	1.90869e-05	1.94884e-05	-0.0976501	2.19302e-05	1.98412e-05	-0.0946513	2.03665e-05	1.99892e-05	-0.0912861	2.23681e-05	2.02245e-05	-0.0881109	2.01292e-05	2.02483e-05	-0.0834937	1.82595e-05	2.09455e-05	-0.0801052	2.21615e-05	2.10048e-05	-0.0977744	3.58903e-05	2.60594e-05
-0.106989	2.10734e-05	2.16542e-05	-0.106204	2.09234e-05	1.94808e-05	-0.105066	2.20398e-05	1.94394e-05	-0.102927	1.79941e-05	1.94566e-05	-0.100464	2.14234e-05	1.94519e-05	-0.0975185	1.82628e-05	1.98147e-05	-0.0945836	2.05093e-05	1.9975e-05	-0.0911987	2.19173e-05	2.02061e-05	-0.0879008	1.99338e-05	2.02068e-05	-0.0834768	1.87389e-05	2.09434e-05	-0.0800494	2.69662e-05	2.09933e-05	-0.0977464	2.29642e-05	2.60553e-05
-0.106951	2.34346e-05	2.16466e-05	-0.106161	1.93896e-05	1.94735e-05	-0.1049	1.75139e-05	1.94074e-05	-0.102839	1.97643e-05	1.94399e-05	-0.100204	2.21353e-05	1.9402e-05	-0.0975156	1.77223e-05	1.98141e-05	-0.0945184	2.06767e-05	1.99629e-05	-0.091061	2.05535e-05	2.01776e-05	-0.0878103	2.21447e-05	2.01891e-05	-0.0834529	1.92157e-05	2.09373e-05	-0.0800252	2.14457e-05	2.09894e-05	-0.0977446	3.84645e-05	2.60532e-05
-0.1069	2.10059e-05	2.1637e-05	-0.106011	2.7166e-05	1.9446e-05	-0.104856	2.2669e-05	1.93999e-05	-0.1028	2.11667e-05	1.94326e-05	-0.100116	1.8943e-05	1.9385e-05	-0.0973588	2.00155e-05	1.97826e-05	-0.0944113	2.19474e-05	1.99407e-05	-0.0908593	2.04861e-05	2.0137e-05	-0.0878088	2.27445e-05	2.01891e-05	-0.0834459	1.89211e-05	2.09373e-05	-0.0800087	2.17581e-05	2.09856e-05	-0.0976932	2.55666e-05	2.60428e-05
-0.106899	2.04241e-05	2.1637e-05	-0.105846	2.1973e-05	1.94167e-05	-0.104839	1.87946e-05	1.93961e-05	-0.102642	2.0049e-05	1.94026e-05	-0.100155	1.88023e-05	1.93926e-05	-0.0971511	2.13051e-05	1.9741e-05	-0.094272	2.23759e-05	1.99124e-05	-0.090711	2.15086e-05	2.01066e-05	-0.0877322	2.15745e-05	2.01733e-05	-0.0834289	1.96071e-05	2.09332e-05	-0.0799859	2.38925e-05	2.09817e-05	-0.0976758	2.73463e-05	2.60407e-05
-0.106889	2.42426e-05	2.16351e-05	-0.105569	2.11745e-05	1.93656e-05	-0.104772	1.94381e-05	1.93829e-05	-0.102493	1.86365e-05	1.93746e-05	-0.100068	2.14207e-05	1.93759e-05	-0.0971498	2.11157e-05	1.97407e-05	-0.094209	2.09041e-05	1.99003e-05	-0.0907044	1.93984e-05	2.01046e-05	-0.0876547	2.03235e-05	2.01575e-05	-0.0833866	2.18804e-05	2.0925e-05	-0.0798983	2.10394e-05	2.09645e-05	-0.0976564	2.91396e-05	2.60366e-05
-0.106832	2.33692e-05	2.16237e-05	-0.105287	2.04615e-05	1.93146e-05	-0.104573	1.99679e-05	1.93454e-05	-0.10243	1.88832e-05	1.93626e-05	-0.0999204	2.26398e-05	1.93475e-05	-0.0971277	2.00306e-05	1.97363e-05	-0.0941253	1.94598e-05	1.98842e-05	-0.0906956	1.94647e-05	2.01046e-05	-0.0876103	1.99675e-05	2.01496e-05	-0.0832613	2.24828e-05	2.08985e-05	-0.0797659	2.00624e-05	2.09396e-05	-0.097561	2.41622e-05	2.60159e-05
-0.106786	1.67332e-05	2.16161e-05	-0.105057	1.86089e-05	1.92728e-05	-0.104421	1.95979e-05	1.93173e-05	-0.102347	1.95987e-05	1.9347e-05	-0.099838	2.23604e-05	1.93317e-05	-0.0970868	1.95423e-05	1.97281e-05	-0.0939756	1.91994e-05	1.98541e-05	-0.0906846	1.98417e-05	2.01006e-05	-0.0875098	2.08065e-05	2.013e-05	-0.0831758	2.21365e-05	2.08822e-05	-0.0795959	2.39707e-05	2.09071e-05	-0.0975507	3.65034e-05	2.60138e-05
-0.10674	2.6437e-05	2.16066e-05	-0.104981	1.96884e-05	1.92583e-05	-0.10433	2.03824e-05	1.93004e-05	-0.102211	1.92857e-05	1.93213e-05	-0.0997095	2.1162e-05	1.93071e-05	-0.0970621	1.99141e-05	1.97232e-05	-0.093874	1.98083e-05	1.9832e-05	-0.090663	2.01207e-05	2.00965e-05	-0.0873872	2.10917e-05	2.01064e-05	-0.0831034	2.21492e-05	2.0866e-05	-0.0795897	2.07729e-05	2.09052e-05	-0.0974466	2.81118e-05	2.59931e-05
-0.106653	2.17804e-05	2.15894e-05	-0.104918	2.08434e-05	1.92474e-05	-0.10425	2.11398e-05	1.92854e-05	-0.102063	1.91282e-05	1.92935e-05	-0.0995434	2.0697e-05	1.92754e-05	-0.096891	2.03453e-05	1.9689e-05	-0.0937596	2.08917e-05	1.98099e-05	-0.0906559	1.90028e-05	2.00965e-05	-0.0873061	2.04226e-05	2.00907e-05	-0.0830096	2.27382e-05	2.08477e-05	-0.0795532	2.07313e-05	2.08975e-05	-0.0972701	3.47506e-05	2.5956e-05
-0.106571	2.77491e-05	2.15742e-05	-0.104865	1.70394e-05	1.92366e-05	-0.104139	2.11541e-05	1.92649e-05	-0.101927	1.91944e-05	1.9268e-05	-0.0994745	2.23287e-05	1.92623e-05	-0.0966678	1.97474e-05	1.96444e-05	-0.0935456	1.99091e-05	1.97679e-05	-0.0906495	1.89734e-05	2.00945e-05	-0.087233	2.00478e-05	2.0075e-05	-0.0828255	2.12266e-05	2.08111e-05	-0.0794803	2.46315e-05	2.08842e-05	-0.0972159	2.73411e-05	2.59457e-05
-0.106351	1.76104e-05	2.15325e-05	-0.104775	2.02934e-05	1.92203e-05	-0.104079	1.99853e-05	1.92537e-05	-0.101759	1.99861e-05	1.92364e-05	-0.0994682	2.27901e-05	1.92611e-05	-0.0964342	1.9296e-05	1.95979e-05	-0.0933351	1.87751e-05	1.9726e-05	-0.0906189	1.83986e-05	2.00884e-05	-0.0871286	2.03145e-05	2.00555e-05	-0.0825332	2.22654e-05	2.07504e-05	-0.079441	2.08017e-05	2.08765e-05	-0.0971273	2.79421e-05	2.59271e-05
-0.106137	2.25814e-05	2.14927e-05	-0.104748	2.13326e-05	1.92167e-05	-0.104016	1.90774e-05	1.92425e-05	-0.101619	2.12479e-05	1.92101e-05	-0.0993335	2.04296e-05	1.92354e-05	-0.0964094	2.01449e-05	1.9593e-05	-0.0932128	1.93205e-05	1.97e-05	-0.0905725	1.92493e-05	2.00783e-05	-0.0870235	2.05244e-05	2.00339e-05	-0.0822714	2.3962e-05	2.0698e-05	-0.0793017	2.101e-05	2.08499e-05	-0.0966481	3.06676e-05	2.58285e-05
-0.106121	2.21984e-05	2.14889e-05	-0.104706	1.72863e-05	1.92094e-05	-0.103884	1.94279e-05	1.92164e-05	-0.10156	2.08732e-05	1.91991e-05	-0.0991895	1.83055e-05	1.9208e-05	-0.0964071	2.14335e-05	1.95925e-05	-0.0931429	1.89308e-05	1.96861e-05	-0.090441	1.90709e-05	2.00521e-05	-0.0868843	2.16361e-05	2.00066e-05	-0.0821681	2.14561e-05	2.06779e-05	-0.079114	2.25545e-05	2.08138e-05	-0.0964268	2.63271e-05	2.57835e-05
-0.106118	2.2113e-05	2.14889e-05	-0.104665	1.87002e-05	1.92004e-05	-0.103819	1.92162e-05	1.92052e-05	-0.101541	2.13919e-05	1.91957e-05	-0.0991635	1.85402e-05	1.9203e-05	-0.0963505	2.17362e-05	1.95813e-05	-0.0931105	1.92302e-05	1.96801e-05	-0.0903496	1.95981e-05	2.00339e-05	-0.0867146	2.19536e-05	1.99735e-05	-0.082146	2.13146e-05	2.06738e-05	-0.0788324	2.17766e-05	2.07607e-05	-0.0963286	2.60098e-05	2.5763e-05
-0.106045	2.30507e-05	2.14738e-05	-0.104633	1.87745e-05	1.9195e-05	-0.103791	1.68426e-05	1.91996e-05	-0.101548	2.14242e-05	1.91968e-05	-0.0990793	2.00498e-05	1.9187e-05	-0.096343	2.02111e-05	1.95798e-05	-0.0929981	2.14712e-05	1.96582e-05	-0.0902259	2.10417e-05	2.00097e-05	-0.0865833	2.1339e-05	1.99482e-05	-0.0820991	2.17777e-05	2.06638e-05	-0.078558	2.07229e-05	2.07098e-05	-0.0960988	2.92418e-05	2.57161e-05
-0.10588	2.17272e-05	2.14436e-05	-0.10457	2.11111e-05	1.91841e-05	-0.103711	1.9023e-05	1.91847e-05	-0.101432	1.91836e-05	1.91752e-05	-0.098977	2.11098e-05	1.91676e-05	-0.0963103	2.09139e-05	1.95733e-05	-0.0928698	2.33355e-05	1.96324e-05	-0.0901277	2.19454e-05	1.99896e-05	-0.0864773	2.13701e-05	1.99287e-05	-0.0819723	2.05273e-05	2.06377e-05	-0.0784232	2.28067e-05	2.06834e-05	-0.0960691	2.56465e-05	2.571e-05
-0.105708	2.04818e-05	2.14115e-05	-0.10456	1.67182e-05	1.91823e-05	-0.103705	1.9053e-05	1.91828e-05	-0.101108	2.11573e-05	1.91148e-05	-0.0990041	1.94316e-05	1.91728e-05	-0.0962964	2.13566e-05	1.95706e-05	-0.0928694	2.20318e-05	1.96324e-05	-0.0901204	2.28119e-05	1.99876e-05	-0.086373	2.13652e-05	1.99074e-05	-0.0818255	1.9599e-05	2.06096e-05	-0.0784188	2.18983e-05	2.06834e-05	-0.0960486	3.03783e-05	2.5706e-05
-0.105646	2.16747e-05	2.14002e-05	-0.104505	2.53401e-05	1.91715e-05	-0.103665	1.73999e-05	1.91773e-05	-0.100743	2.21426e-05	1.90469e-05	-0.0989857	1.75851e-05	1.91693e-05	-0.0962109	2.03032e-05	1.95536e-05	-0.0928373	2.04478e-05	1.96265e-05	-0.0901031	2.06478e-05	1.99836e-05	-0.0862758	2.1508e-05	1.98899e-05	-0.081738	1.99088e-05	2.05916e-05	-0.0783578	2.01155e-05	2.06721e-05	-0.0959332	3.44939e-05	2.56815e-05
-0.105552	2.43145e-05	2.13814e-05	-0.104358	1.6098e-05	1.91462e-05	-0.103662	1.64557e-05	1.91754e-05	-0.10055	1.91699e-05	1.90112e-05	-0.0988195	1.80864e-05	1.91378e-05	-0.0960177	2.1615e-05	1.95153e-05	-0.0927266	2.04684e-05	1.96046e-05	-0.0900107	2.0753e-05	1.99655e-05	-0.0861795	2.16615e-05	1.98706e-05	-0.0815981	2.15688e-05	2.05636e-05	-0.0782574	1.90558e-05	2.06533e-05	-0.095796	2.78807e-05	2.56551e-05
-0.105375	2.45361e-05	2.13494e-05	-0.10425	1.67651e-05	1.91264e-05	-0.103657	1.76441e-05	1.91754e-05	-0.100486	1.91986e-05	1.89992e-05	-0.0986196	1.80249e-05	1.90999e-05	-0.0958009	2.22985e-05	1.94725e-05	-0.0926317	2.08068e-05	1.95848e-05	-0.0898688	1.99263e-05	1.99374e-05	-0.0860526	2.11695e-05	1.98454e-05	-0.0814077	2.20061e-05	2.05258e-05	-0.0782286	1.94323e-05	2.06477e-05	-0.0955798	2.41359e-05	2.56105e-05
-0.105267	2.269e-05	2.13288e-05	-0.104184	1.69846e-05	1.91138e-05	-0.103515	2.01314e-05	1.91494e-05	-0.10043	1.90553e-05	1.89889e-05	-0.0983925	1.84442e-05	1.9057e-05	-0.0956712	2.08638e-05	1.94469e-05	-0.0925574	2.07333e-05	1.9571e-05	-0.0896679	2.02537e-05	1.98973e-05	-0.0859507	2.00286e-05	1.98261e-05	-0.081347	1.9426e-05	2.05138e-05	-0.0781152	2.19525e-05	2.06271e-05	-0.0955517	2.45836e-05	2.56044e-05
-0.105123	2.06556e-05	2.13007e-05	-0.104131	1.73455e-05	1.91048e-05	-0.103299	2.15923e-05	1.91086e-05	-0.100404	1.9423e-05	1.89841e-05	-0.0981953	1.92765e-05	1.90199e-05	-0.0955528	2.0007e-05	1.94235e-05	-0.092444	1.99266e-05	1.95473e-05	-0.0894728	2.0623e-05	1.98573e-05	-0.0858781	1.96674e-05	1.98126e-05	-0.0813262	1.82967e-05	2.05098e-05	-0.0779598	2.34386e-05	2.05971e-05	-0.0954894	2.42094e-05	2.55923e-05
-0.104858	2.1273e-05	2.1252e-05	-0.104018	1.89385e-05	1.9085e-05	-0.103107	2.29855e-05	1.90734e-05	-0.100471	1.80398e-05	1.89966e-05	-0.0980554	1.91664e-05	1.89936e-05	-0.0953868	2.00543e-05	1.93909e-05	-0.0923057	1.95313e-05	1.95216e-05	-0.0893144	2.02282e-05	1.98254e-05	-0.0857614	2.01899e-05	1.97895e-05	-0.0811871	1.9227e-05	2.0482e-05	-0.0778797	2.30947e-05	2.05822e-05	-0.0954844	2.89988e-05	2.55903e-05
-0.104723	2.5027e-05	2.12259e-05	-0.104005	1.8115e-05	1.90833e-05	-0.102799	2.15268e-05	1.90161e-05	-0.10056	1.73321e-05	1.9013e-05	-0.097922	1.91862e-05	1.89685e-05	-0.0952803	2.12395e-05	1.93699e-05	-0.092221	2.01568e-05	1.95038e-05	-0.0891629	2.00413e-05	1.97955e-05	-0.0855993	1.97998e-05	1.97587e-05	-0.0810661	2.03968e-05	2.04582e-05	-0.0777757	2.22701e-05	2.05635e-05	-0.0954044	2.43313e-05	2.55741e-05
-0.104686	2.71873e-05	2.12203e-05	-0.103965	1.82932e-05	1.90761e-05	-0.102557	1.859e-05	1.89719e-05	-0.100483	1.9477e-05	1.89988e-05	-0.0978687	1.76891e-05	1.89585e-05	-0.0952066	2.19563e-05	1.93555e-05	-0.0921472	2.06956e-05	1.94901e-05	-0.0890078	1.98779e-05	1.97657e-05	-0.0853189	2.21187e-05	1.9705e-05	-0.0810181	2.02172e-05	2.04482e-05	-0.0776006	2.32659e-05	2.05299e-05	-0.0953986	2.88128e-05	2.55741e-05
-0.104516	2.48759e-05	2.11886e-05	-0.103964	1.92596e-05	1.90743e-05	-0.102488	1.92387e-05	1.89591e-05	-0.100256	1.88944e-05	1.89568e-05	-0.0979612	1.86773e-05	1.89759e-05	-0.0950494	2.08057e-05	1.93246e-05	-0.0920998	2.17086e-05	1.94802e-05	-0.088922	2.10484e-05	1.97479e-05	-0.0851278	2.0609e-05	1.96686e-05	-0.080974	2.01458e-05	2.04383e-05	-0.0773495	2.22961e-05	2.04835e-05	-0.095358	2.31652e-05	2.5566e-05
-0.104449	2.02856e-05	2.11756e-05	-0.103913	2.06277e-05	1.90653e-05	-0.102451	1.94351e-05	1.89517e-05	-0.100003	1.87387e-05	1.89101e-05	-0.0980021	2.12854e-05	1.89836e-05	-0.0949151	1.91004e-05	1.92983e-05	-0.0920904	2.20444e-05	1.94782e-05	-0.0889044	2.0913e-05	1.97439e-05	-0.0851201	1.90334e-05	1.96667e-05	-0.0809012	2.0742e-05	2.04245e-05	-0.0770885	2.14881e-05	2.04353e-05	-0.0952657	2.66978e-05	2.55478e-05
-0.104419	2.0677e-05	2.117e-05	-0.103901	1.80772e-05	1.90635e-05	-0.102332	1.8271e-05	1.89297e-05	-0.0998117	1.96387e-05	1.88749e-05	-0.0978305	1.95186e-05	1.89513e-05	-0.0949064	1.99279e-05	1.92966e-05	-0.0920115	2.08625e-05	1.94625e-05	-0.0888395	1.9915e-05	1.9732e-05	-0.08503	2.42365e-05	1.96495e-05	-0.0807423	1.96322e-05	2.03928e-05	-0.0769262	2.30154e-05	2.04058e-05	-0.0951765	2.51314e-05	2.55297e-05
-0.10434	2.33863e-05	2.11551e-05	-0.103776	1.89654e-05	1.9042e-05	-0.102153	1.8045e-05	1.88967e-05	-0.0996777	1.95725e-05	1.88503e-05	-0.0976391	1.8071e-05	1.89155e-05	-0.0949027	2.09194e-05	1.92959e-05	-0.0918874	2.05898e-05	1.94389e-05	-0.0886981	2.04445e-05	1.97043e-05	-0.0850048	1.96241e-05	1.96438e-05	-0.0805297	1.94944e-05	2.03514e-05	-0.0768624	2.21601e-05	2.03929e-05	-0.0951722	3.27419e-05	2.55277e-05
-0.104116	2.34436e-05	2.11142e-05	-0.10361	1.90645e-05	1.90115e-05	-0.102084	1.96092e-05	1.88838e-05	-0.0995623	1.9846e-05	1.88291e-05	-0.0975927	1.91807e-05	1.89068e-05	-0.094778	1.94808e-05	1.92715e-05	-0.0917455	2.00442e-05	1.94115e-05	-0.088613	2.20738e-05	1.96865e-05	-0.0849979	1.94315e-05	1.96438e-05	-0.0804127	2.11579e-05	2.03278e-05	-0.0768269	2.21146e-05	2.03873e-05	-0.0949517	2.62325e-05	2.54834e-05
-0.10394	2.20958e-05	2.10809e-05	-0.103453	1.89855e-05	1.89829e-05	-0.102033	2.14752e-05	1.88747e-05	-0.0994749	1.95792e-05	1.88131e-05	-0.0975828	1.9901e-05	1.8905e-05	-0.0945821	1.93389e-05	1.92333e-05	-0.0915939	1.96197e-05	1.93801e-05	-0.0885715	2.30901e-05	1.96786e-05	-0.0848134	1.92185e-05	1.96076e-05	-0.0802991	2.35152e-05	2.03062e-05	-0.0767125	2.44088e-05	2.03652e-05	-0.0945535	3.35706e-05	2.54031e-05
-0.103905	2.37938e-05	2.10753e-05	-0.103335	1.95526e-05	1.89615e-05	-0.101872	2.08911e-05	1.88454e-05	-0.0993779	1.92055e-05	1.87954e-05	-0.0974629	1.86265e-05	1.88826e-05	-0.0944334	2.00466e-05	1.92043e-05	-0.0914894	2.01117e-05	1.93605e-05	-0.0884035	2.1095e-05	1.9645e-05	-0.0846875	2.00614e-05	1.95848e-05	-0.0799951	2.11569e-05	2.02473e-05	-0.0764508	2.26458e-05	2.03175e-05	-0.0940103	3.63695e-05	2.52953e-05
-0.103885	2.38456e-05	2.10716e-05	-0.103258	1.93896e-05	1.8949e-05	-0.101732	1.97733e-05	1.88199e-05	-0.0992578	1.92311e-05	1.87734e-05	-0.0972734	1.8506e-05	1.88472e-05	-0.0943136	2.03021e-05	1.91811e-05	-0.0913796	2.08765e-05	1.93391e-05	-0.0881622	2.06817e-05	1.95977e-05	-0.0846156	1.99347e-05	1.95715e-05	-0.0796626	1.94262e-05	2.01809e-05	-0.0763464	2.16518e-05	2.02992e-05	-0.0940031	2.53679e-05	2.52933e-05
-0.103837	2.17076e-05	2.10624e-05	-0.103155	1.88464e-05	1.89294e-05	-0.101655	2.0043e-05	1.88053e-05	-0.0991278	1.91044e-05	1.87496e-05	-0.0971228	1.9042e-05	1.88191e-05	-0.0942074	2.07947e-05	1.91604e-05	-0.091266	2.14875e-05	1.93176e-05	-0.0879958	2.18836e-05	1.95663e-05	-0.0845718	2.03619e-05	1.9562e-05	-0.0794995	2.11793e-05	2.01498e-05	-0.0762977	2.05622e-05	2.029e-05	-0.0939047	3.20089e-05	2.52734e-05
-0.103702	2.11315e-05	2.10365e-05	-0.102997	1.92853e-05	1.89027e-05	-0.101569	2.05796e-05	1.87907e-05	-0.0990065	1.87807e-05	1.87275e-05	-0.0969513	2.01991e-05	1.87872e-05	-0.0941112	2.11782e-05	1.91417e-05	-0.0911948	2.11761e-05	1.9302e-05	-0.0879531	2.02907e-05	1.95565e-05	-0.084451	2.29486e-05	1.95392e-05	-0.0794894	1.98141e-05	2.01478e-05	-0.0762905	2.19884e-05	2.02882e-05	-0.0938574	2.56653e-05	2.52655e-05
-0.103585	2.10175e-05	2.10143e-05	-0.102841	1.96762e-05	1.88743e-05	-0.10148	2.09567e-05	1.87743e-05	-0.0989311	1.92491e-05	1.87138e-05	-0.0967992	2.16402e-05	1.8759e-05	-0.0939841	2.0859e-05	1.91171e-05	-0.0910933	2.03255e-05	1.92825e-05	-0.0879083	1.91018e-05	1.95486e-05	-0.084247	2.33407e-05	1.95014e-05	-0.0794813	1.88367e-05	2.01459e-05	-0.0762886	2.04124e-05	2.02882e-05	-0.0935894	3.21823e-05	2.52119e-05
-0.103433	2.17383e-05	2.09867e-05	-0.102751	1.87958e-05	1.88583e-05	-0.101421	2.07198e-05	1.87634e-05	-0.098845	2.00909e-05	1.86981e-05	-0.0967604	2.06449e-05	1.87518e-05	-0.0938077	2.16917e-05	1.9083e-05	-0.0909668	1.99056e-05	1.92592e-05	-0.0878029	1.8956e-05	1.9527e-05	-0.0841248	2.15254e-05	1.94768e-05	-0.0794125	1.88895e-05	2.01323e-05	-0.0762204	2.12028e-05	2.02754e-05	-0.0932731	3.17375e-05	2.51486e-05
-0.103401	2.33625e-05	2.09811e-05	-0.102604	1.73175e-05	1.88317e-05	-0.101301	1.94454e-05	1.87416e-05	-0.0987164	2.00352e-05	1.86747e-05	-0.0966508	1.87057e-05	1.87315e-05	-0.0936885	1.93158e-05	1.906e-05	-0.0908094	1.90534e-05	1.92281e-05	-0.0877694	2.00656e-05	1.95212e-05	-0.0840606	2.13717e-05	1.94655e-05	-0.0793889	1.96945e-05	2.01284e-05	-0.076213	1.96918e-05	2.02736e-05	-0.0932269	3.46209e-05	2.51407e-05
-0.103366	2.10117e-05	2.09756e-05	-0.102329	1.7762e-05	1.87839e-05	-0.10116	1.84463e-05	1.87162e-05	-0.0986702	1.82854e-05	1.86663e-05	-0.0965061	1.73272e-05	1.87047e-05	-0.0936848	2.10641e-05	1.90592e-05	-0.0906301	1.84917e-05	1.91932e-05	-0.0877505	2.12195e-05	1.95172e-05	-0.0839643	2.19896e-05	1.94466e-05	-0.0793089	2.2191e-05	2.01129e-05	-0.0761994	1.97129e-05	2.02717e-05	-0.0931795	3.26949e-05	2.51309e-05
-0.103355	2.41356e-05	2.09719e-05	-0.102136	2.1293e-05	1.87504e-05	-0.101052	1.81642e-05	1.86962e-05	-0.0987115	1.83018e-05	1.86738e-05	-0.0963967	1.67769e-05	1.86845e-05	-0.0936693	2.33246e-05	1.90563e-05	-0.0905264	1.92421e-05	1.91738e-05	-0.0876619	2.08078e-05	1.94996e-05	-0.0838782	2.27574e-05	1.94315e-05	-0.0790703	2.1025e-05	2.00664e-05	-0.0761731	2.12e-05	2.02662e-05	-0.0931548	3.10528e-05	2.51249e-05
-0.103224	2.10549e-05	2.0948e-05	-0.102065	1.80235e-05	1.8738e-05	-0.100895	1.875e-05	1.86672e-05	-0.0986077	2.15023e-05	1.86549e-05	-0.0961797	1.7883e-05	1.86445e-05	-0.0936011	1.92552e-05	1.90431e-05	-0.0904158	2.04276e-05	1.91526e-05	-0.0874716	2.29731e-05	1.94625e-05	-0.0838625	2.17773e-05	1.94278e-05	-0.0788319	1.97697e-05	2.002e-05	-0.0761604	2.14437e-05	2.02644e-05	-0.092969	2.12026e-05	2.50895e-05
-0.103053	2.04989e-05	2.09168e-05	-0.102059	1.82209e-05	1.87363e-05	-0.100735	1.92076e-05	1.86383e-05	-0.0983334	2.10233e-05	1.86052e-05	-0.0959833	1.92402e-05	1.86083e-05	-0.0934458	1.81357e-05	1.90132e-05	-0.0902669	2.07406e-05	1.91236e-05	-0.0872384	2.39464e-05	1.94177e-05	-0.0838177	2.0466e-05	1.94202e-05	-0.0788139	1.92163e-05	2.00162e-05	-0.0760656	2.38677e-05	2.0248e-05	-0.0929266	2.51879e-05	2.50816e-05
-0.102852	2.04991e-05	2.08801e-05	-0.101955	1.98056e-05	1.87187e-05	-0.100596	1.93486e-05	1.86149e-05	-0.0981097	1.93586e-05	1.85648e-05	-0.0958776	1.91643e-05	1.85889e-05	-0.0932228	1.80796e-05	1.89703e-05	-0.0901932	1.94288e-05	1.91082e-05	-0.0871711	2.05051e-05	1.94041e-05	-0.0837439	1.96638e-05	1.94052e-05	-0.0787692	2.11612e-05	2.00085e-05	-0.0760202	1.96514e-05	2.02389e-05	-0.0926427	2.97837e-05	2.50247e-05
-0.102653	2.05191e-05	2.08435e-05	-0.101887	1.71038e-05	1.87063e-05	-0.100463	1.95741e-05	1.85896e-05	-0.0979975	2.00152e-05	1.85445e-05	-0.0958583	2.06424e-05	1.85854e-05	-0.0930598	1.89628e-05	1.8939e-05	-0.0901409	1.88072e-05	1.90986e-05	-0.0871543	1.91506e-05	1.94002e-05	-0.0836764	1.91566e-05	1.93939e-05	-0.0787471	1.9643e-05	2.00046e-05	-0.0758638	2.02725e-05	2.02097e-05	-0.0924755	2.47631e-05	2.49934e-05
-0.102518	2.62912e-05	2.08198e-05	-0.101768	1.87443e-05	1.86852e-05	-0.100371	1.90009e-05	1.85734e-05	-0.0979844	1.87341e-05	1.85421e-05	-0.0959391	2.02341e-05	1.86002e-05	-0.0928921	2.02703e-05	1.89069e-05	-0.0900348	1.91271e-05	1.90774e-05	-0.0871155	1.91122e-05	1.93943e-05	-0.0835084	2.07078e-05	1.9362e-05	-0.0787207	2.1141e-05	1.99988e-05	-0.0757795	1.94488e-05	2.01952e-05	-0.092436	1.88127e-05	2.49855e-05
-0.102491	2.25487e-05	2.08143e-05	-0.101475	1.94624e-05	1.86326e-05	-0.100249	1.80923e-05	1.85518e-05	-0.0980064	1.83185e-05	1.85461e-05	-0.0959319	1.84467e-05	1.85989e-05	-0.0926882	2.07495e-05	1.88679e-05	-0.0899682	2.00928e-05	1.90658e-05	-0.0870968	1.84591e-05	1.93905e-05	-0.0832771	2.08504e-05	1.9319e-05	-0.0786896	2.22636e-05	1.99931e-05	-0.0757361	1.94997e-05	2.01879e-05	-0.0923824	2.06396e-05	2.49738e-05
-0.102487	1.97854e-05	2.08143e-05	-0.101268	1.86037e-05	1.85976e-05	-0.100082	1.78471e-05	1.85213e-05	-0.0979385	1.95682e-05	1.85339e-05	-0.095825	1.83315e-05	1.85792e-05	-0.0926327	1.80472e-05	1.88573e-05	-0.0898576	2.25887e-05	1.90447e-05	-0.0870524	2.19591e-05	1.93807e-05	-0.0831413	1.89246e-05	1.92929e-05	-0.0786777	2.18341e-05	1.99911e-05	-0.0755802	2.22682e-05	2.01589e-05	-0.0923806	2.18792e-05	2.49738e-05
-0.102408	2.56102e-05	2.07997e-05	-0.101146	1.92743e-05	1.85766e-05	-0.10005	1.97744e-05	1.85159e-05	-0.0977696	1.89296e-05	1.85034e-05	-0.0957625	1.89327e-05	1.85678e-05	-0.0926187	1.84371e-05	1.88546e-05	-0.0895948	2.14313e-05	1.8993e-05	-0.0868085	2.07599e-05	1.93342e-05	-0.0831074	1.91489e-05	1.92873e-05	-0.0786556	2.12829e-05	1.99873e-05	-0.075358	2.34243e-05	2.01191e-05	-0.0923181	2.24379e-05	2.49621e-05
-0.102378	2.23698e-05	2.07942e-05	-0.101036	1.98914e-05	1.85574e-05	-0.0999611	2.45042e-05	1.84998e-05	-0.0976401	1.75085e-05	1.84801e-05	-0.0956626	2.05635e-05	1.85495e-05	-0.0925771	1.8868e-05	1.88467e-05	-0.0893824	1.90954e-05	1.89528e-05	-0.0865731	1.92864e-05	1.92878e-05	-0.0830311	2.03582e-05	1.92723e-05	-0.0786085	2.12545e-05	1.99777e-05	-0.0752221	2.23453e-05	2.00938e-05	-0.0922444	2.93461e-05	2.49465e-05
-0.10232	1.97788e-05	2.07833e-05	-0.100787	1.81154e-05	1.85139e-05	-0.0997185	2.51489e-05	1.84568e-05	-0.0976057	1.77696e-05	1.8474e-05	-0.0954527	1.99471e-05	1.8511e-05	-0.0924648	1.86731e-05	1.88253e-05	-0.0893068	1.83155e-05	1.89394e-05	-0.0864753	2.058e-05	1.92704e-05	-0.0828874	2.01643e-05	1.92463e-05	-0.078558	2.11804e-05	1.9968e-05	-0.0751126	2.21213e-05	2.0074e-05	-0.0921829	3.06136e-05	2.49348e-05
-0.102093	2.06912e-05	2.07414e-05	-0.100552	1.61269e-05	1.84721e-05	-0.099626	2.13758e-05	1.84407e-05	-0.0975583	1.8338e-05	1.84654e-05	-0.0953478	1.73117e-05	1.84919e-05	-0.0923365	1.87456e-05	1.88009e-05	-0.0893058	1.96647e-05	1.89394e-05	-0.0864282	2.10946e-05	1.92608e-05	-0.0827698	1.93746e-05	1.9224e-05	-0.0783142	2.72105e-05	1.99201e-05	-0.0750558	2.0546e-05	2.0065e-05	-0.0921806	2.27394e-05	2.49348e-05
-0.101901	2.228e-05	2.07069e-05	-0.100485	1.66572e-05	1.846e-05	-0.0994983	1.84655e-05	1.84175e-05	-0.0974746	1.82489e-05	1.84504e-05	-0.0953212	1.65259e-05	1.8487e-05	-0.0922348	1.92239e-05	1.87815e-05	-0.0893028	1.88454e-05	1.89375e-05	-0.0862644	1.93248e-05	1.9228e-05	-0.0826797	1.92068e-05	1.92073e-05	-0.0779212	2.85953e-05	1.98456e-05	-0.0750467	2.0245e-05	2.00632e-05	-0.092153	2.44975e-05	2.49289e-05
-0.101836	2.10116e-05	2.0696e-05	-0.100397	1.77013e-05	1.84461e-05	-0.0993079	1.67495e-05	1.83837e-05	-0.0973435	1.90432e-05	1.84269e-05	-0.0950994	1.88354e-05	1.84466e-05	-0.0921127	2.02942e-05	1.87583e-05	-0.0892392	1.90426e-05	1.89261e-05	-0.0860605	1.82368e-05	1.91896e-05	-0.0825537	1.97507e-05	1.91832e-05	-0.0778129	2.09459e-05	1.98246e-05	-0.0748265	2.5888e-05	2.00236e-05	-0.092072	3.01364e-05	2.49133e-05
-0.101759	1.98693e-05	2.06815e-05	-0.100368	1.5225e-05	1.84409e-05	-0.0993006	1.78664e-05	1.83819e-05	-0.0971792	1.91788e-05	1.83975e-05	-0.0948287	2.03143e-05	1.83973e-05	-0.0919893	2.12361e-05	1.87349e-05	-0.0891688	1.96352e-05	1.89128e-05	-0.0860065	1.97677e-05	1.918e-05	-0.0824486	2.06129e-05	1.91647e-05	-0.0777764	2.15072e-05	1.98189e-05	-0.0743921	2.5324e-05	1.99449e-05	-0.092034	2.0846e-05	2.49056e-05
-0.101583	2.07214e-05	2.06489e-05	-0.100331	1.90027e-05	1.8434e-05	-0.0992846	1.96143e-05	1.83783e-05	-0.0970401	1.88206e-05	1.83726e-05	-0.0947025	1.90358e-05	1.83744e-05	-0.0919421	2.05419e-05	1.8726e-05	-0.089122	1.98614e-05	1.89032e-05	-0.0860029	2.07334e-05	1.91781e-05	-0.0823934	2.0518e-05	1.91536e-05	-0.077775	2.21203e-05	1.9817e-05	-0.0741438	1.96619e-05	1.99004e-05	-0.0919799	2.21651e-05	2.48958e-05
-0.101347	2.03046e-05	2.06074e-05	-0.100329	2.04681e-05	1.8434e-05	-0.0991248	1.87249e-05	1.83499e-05	-0.0969298	1.89948e-05	1.83529e-05	-0.0947419	2.09466e-05	1.83816e-05	-0.091942	2.0897e-05	1.8726e-05	-0.0890096	1.8926e-05	1.88823e-05	-0.0859284	2.02014e-05	1.91646e-05	-0.0822806	1.94057e-05	1.91332e-05	-0.0776414	2.1069e-05	1.97923e-05	-0.0741155	1.99104e-05	1.98969e-05	-0.0919622	2.46415e-05	2.48919e-05
-0.101074	2.07114e-05	2.05569e-05	-0.100214	2.21638e-05	1.84132e-05	-0.099018	1.79026e-05	1.83321e-05	-0.0967976	1.96885e-05	1.83294e-05	-0.0947802	2.39414e-05	1.83885e-05	-0.0919378	2.14744e-05	1.87252e-05	-0.0888494	1.88056e-05	1.88519e-05	-0.0858343	2.00338e-05	1.91455e-05	-0.0820644	2.03337e-05	1.90927e-05	-0.0775541	2.71977e-05	1.97752e-05	-0.0740542	2.10185e-05	1.98844e-05	-0.0917704	2.51008e-05	2.4855e-05
-0.100847	2.20366e-05	2.05174e-05	-0.100106	2.59339e-05	1.83959e-05	-0.0990005	1.71586e-05	1.83286e-05	-0.0966512	2.00322e-05	1.83033e-05	-0.0945901	2.11776e-05	1.83541e-05	-0.0918708	2.06819e-05	1.87125e-05	-0.0887415	1.95773e-05	1.8831e-05	-0.0856909	1.9053e-05	1.91187e-05	-0.081926	2.14029e-05	1.90688e-05	-0.0775085	2.32961e-05	1.97676e-05	-0.0739928	1.94261e-05	1.98738e-05	-0.0914065	2.76473e-05	2.47853e-05
-0.100726	2.34448e-05	2.04958e-05	-0.0999634	1.61947e-05	1.837e-05	-0.0989316	2.12056e-05	1.83161e-05	-0.0965631	1.92015e-05	1.82876e-05	-0.0944026	1.851e-05	1.83201e-05	-0.0917725	2.04949e-05	1.86939e-05	-0.088684	1.94928e-05	1.88197e-05	-0.0854791	1.92885e-05	1.90786e-05	-0.0819166	2.26454e-05	1.90669e-05	-0.07749	2.03275e-05	1.97639e-05	-0.0739715	2.21855e-05	1.98702e-05	-0.0913291	2.35423e-05	2.47699e-05
-0.100713	2.12778e-05	2.04923e-05	-0.0996622	1.85681e-05	1.83183e-05	-0.0987112	2.16931e-05	1.82772e-05	-0.0964783	1.86222e-05	1.82726e-05	-0.0943305	1.83918e-05	1.83071e-05	-0.0916454	1.98203e-05	1.86699e-05	-0.0886528	1.98858e-05	1.8814e-05	-0.0853522	2.10608e-05	1.90538e-05	-0.0819121	2.00473e-05	1.90651e-05	-0.0774075	2.25714e-05	1.97487e-05	-0.0739225	2.05767e-05	1.98614e-05	-0.0912695	2.12143e-05	2.47583e-05
-0.100687	2.30242e-05	2.04887e-05	-0.0995538	1.8224e-05	1.82994e-05	-0.0985886	1.99186e-05	1.82559e-05	-0.0963692	1.84041e-05	1.82532e-05	-0.0942115	1.91567e-05	1.82856e-05	-0.0915169	1.90834e-05	1.86456e-05	-0.0886105	2.06484e-05	1.88064e-05	-0.085311	2.13218e-05	1.90462e-05	-0.081842	1.97462e-05	1.90522e-05	-0.0773831	2.04892e-05	1.9743e-05	-0.0738465	2.03518e-05	1.9849e-05	-0.0908774	2.48402e-05	2.46832e-05
-0.100654	2.12534e-05	2.04815e-05	-0.0994236	1.76405e-05	1.82771e-05	-0.0985096	1.93839e-05	1.82418e-05	-0.0963095	1.90045e-05	1.82426e-05	-0.0940946	1.98688e-05	1.82645e-05	-0.0913819	1.84197e-05	1.86202e-05	-0.0885031	2.00584e-05	1.87856e-05	-0.085227	2.06744e-05	1.9031e-05	-0.0817788	1.96242e-05	1.90412e-05	-0.0772958	2.1987e-05	1.97279e-05	-0.0738207	1.9418e-05	1.98437e-05	-0.0906204	2.38721e-05	2.46333e-05
-0.100504	2.07735e-05	2.04546e-05	-0.0992	1.86092e-05	1.82394e-05	-0.0984426	1.85376e-05	1.82294e-05	-0.0962297	2.02376e-05	1.82285e-05	-0.0939718	2.09544e-05	1.82424e-05	-0.0912272	1.80159e-05	1.85911e-05	-0.0883587	2.01818e-05	1.87591e-05	-0.0851639	1.9485e-05	1.90177e-05	-0.0816762	2.03405e-05	1.90229e-05	-0.0772662	2.03256e-05	1.97222e-05	-0.0738185	2.18194e-05	1.98437e-05	-0.0905939	2.62956e-05	2.46276e-05
-0.100417	2.16626e-05	2.04403e-05	-0.0989602	1.92278e-05	1.81983e-05	-0.0984062	1.83677e-05	1.82242e-05	-0.0960803	2.00396e-05	1.8202e-05	-0.0937393	1.97996e-05	1.82007e-05	-0.0911537	1.89456e-05	1.85773e-05	-0.0882167	2.03465e-05	1.87327e-05	-0.085094	1.8519e-05	1.90044e-05	-0.0815469	2.04672e-05	1.89991e-05	-0.0772579	2.06338e-05	1.97203e-05	-0.0738159	2.02094e-05	1.98437e-05	-0.0905161	2.98591e-05	2.46142e-05
-0.100386	2.13464e-05	2.0435e-05	-0.0989301	1.89298e-05	1.81932e-05	-0.0982853	1.98484e-05	1.8203e-05	-0.0959823	1.87471e-05	1.81847e-05	-0.0935156	1.8386e-05	1.81606e-05	-0.0911197	1.93672e-05	1.85709e-05	-0.0880882	2.02419e-05	1.87083e-05	-0.0849828	1.81875e-05	1.89836e-05	-0.081454	1.98028e-05	1.89808e-05	-0.0771814	2.08023e-05	1.97052e-05	-0.07379	2.18084e-05	1.98384e-05	-0.0904928	2.77325e-05	2.46085e-05
-0.100286	1.97854e-05	2.04171e-05	-0.098892	1.7624e-05	1.81864e-05	-0.0981169	2.03048e-05	1.81731e-05	-0.0958444	1.72409e-05	1.81604e-05	-0.09342	1.92982e-05	1.81434e-05	-0.0910094	1.84548e-05	1.85502e-05	-0.0879445	1.98656e-05	1.86801e-05	-0.0849265	1.87429e-05	1.89741e-05	-0.0813662	1.93588e-05	1.89662e-05	-0.0771122	2.10057e-05	1.9692e-05	-0.0737457	2.2874e-05	1.98313e-05	-0.0904565	2.74851e-05	2.46027e-05
-0.100111	1.9649e-05	2.0385e-05	-0.0988639	1.85869e-05	1.81812e-05	-0.0980471	1.87566e-05	1.81608e-05	-0.0955714	1.77838e-05	1.81123e-05	-0.0934631	1.77504e-05	1.81512e-05	-0.0908633	1.80732e-05	1.85229e-05	-0.0878294	1.88456e-05	1.86594e-05	-0.0848876	1.91124e-05	1.89665e-05	-0.0812988	1.84485e-05	1.89534e-05	-0.0770224	2.08434e-05	1.96751e-05	-0.0736925	2.0727e-05	1.98207e-05	-0.0903075	2.90877e-05	2.45741e-05
-0.0999988	2.06887e-05	2.03654e-05	-0.0988405	1.76899e-05	1.81778e-05	-0.0979676	1.75178e-05	1.81467e-05	-0.0953322	1.87804e-05	1.80703e-05	-0.0935233	1.68721e-05	1.81619e-05	-0.0907949	1.89545e-05	1.85101e-05	-0.0877353	1.84003e-05	1.86425e-05	-0.0848275	1.90711e-05	1.89552e-05	-0.0812911	1.8657e-05	1.89516e-05	-0.0769744	1.98682e-05	1.96656e-05	-0.0735546	1.97009e-05	1.9796e-05	-0.0898293	3.0089e-05	2.44827e-05
-0.0999354	2.08542e-05	2.03548e-05	-0.0987364	1.81526e-05	1.81608e-05	-0.0977926	1.77082e-05	1.81151e-05	-0.0951686	1.85801e-05	1.80416e-05	-0.0934244	1.8474e-05	1.81442e-05	-0.0907237	2.01965e-05	1.84968e-05	-0.0876216	1.8217e-05	1.86201e-05	-0.0847473	1.94109e-05	1.894e-05	-0.0812705	1.91553e-05	1.8948e-05	-0.076944	1.96248e-05	1.966e-05	-0.0733707	1.94806e-05	1.97643e-05	-0.0896657	2.25552e-05	2.44524e-05
-0.0998668	2.08903e-05	2.03423e-05	-0.0985774	1.8557e-05	1.81335e-05	-0.0976491	1.83347e-05	1.80906e-05	-0.095087	1.97724e-05	1.80273e-05	-0.0932262	1.83773e-05	1.81088e-05	-0.0905613	1.96151e-05	1.84665e-05	-0.0875272	1.83591e-05	1.86032e-05	-0.0846574	1.9531e-05	1.8923e-05	-0.08125	1.95882e-05	1.89443e-05	-0.0768583	2.30437e-05	1.9645e-05	-0.0732465	2.03661e-05	1.97432e-05	-0.0896106	2.70364e-05	2.44411e-05
-0.0998264	2.02937e-05	2.03352e-05	-0.098419	1.90846e-05	1.81063e-05	-0.0975431	1.845e-05	1.80714e-05	-0.0951204	1.89003e-05	1.80331e-05	-0.0930282	1.82763e-05	1.80735e-05	-0.0904246	1.84712e-05	1.8441e-05	-0.0874166	1.88702e-05	1.85827e-05	-0.0845839	1.93545e-05	1.89079e-05	-0.081186	2.11959e-05	1.89334e-05	-0.0767975	1.94341e-05	1.96337e-05	-0.0731518	2.08568e-05	1.97256e-05	-0.0895812	2.4952e-05	2.44354e-05
-0.099748	1.9177e-05	2.0321e-05	-0.0982518	1.93885e-05	1.80774e-05	-0.0975035	1.96401e-05	1.80644e-05	-0.0951462	1.81281e-05	1.80376e-05	-0.092872	1.8844e-05	1.80457e-05	-0.0903174	1.80558e-05	1.8421e-05	-0.0872914	1.90688e-05	1.85584e-05	-0.0845336	1.96069e-05	1.88985e-05	-0.0809835	1.98903e-05	1.88952e-05	-0.0766193	1.90692e-05	1.95999e-05	-0.0730468	2.10689e-05	1.97081e-05	-0.0895226	2.25092e-05	2.4424e-05
-0.0996052	1.91993e-05	2.02962e-05	-0.0981841	1.78348e-05	1.80656e-05	-0.0974996	2.04595e-05	1.80644e-05	-0.0950849	1.88335e-05	1.80269e-05	-0.0928369	1.73162e-05	1.80395e-05	-0.0901469	1.87259e-05	1.83893e-05	-0.087193	1.87803e-05	1.85398e-05	-0.0844762	2.00803e-05	1.88891e-05	-0.0807505	1.9094e-05	1.88535e-05	-0.0764641	1.82088e-05	1.957e-05	-0.0729858	1.78553e-05	1.96976e-05	-0.0895011	2.47713e-05	2.44202e-05
-0.099503	1.99216e-05	2.02767e-05	-0.098097	1.64944e-05	1.8052e-05	-0.0974101	1.95762e-05	1.80486e-05	-0.0949734	1.86311e-05	1.80074e-05	-0.0928662	1.70456e-05	1.80447e-05	-0.0900114	1.99244e-05	1.83642e-05	-0.0871162	1.88921e-05	1.85267e-05	-0.0843712	1.96189e-05	1.88684e-05	-0.0805986	1.98321e-05	1.88263e-05	-0.0764341	1.9501e-05	1.95644e-05	-0.0729647	2.07708e-05	1.96924e-05	-0.0893856	2.77387e-05	2.43995e-05
-0.0994186	2.04595e-05	2.02625e-05	-0.0980957	1.87008e-05	1.8052e-05	-0.0972876	1.92489e-05	1.80277e-05	-0.0948527	1.85645e-05	1.79863e-05	-0.0928007	1.8335e-05	1.80331e-05	-0.0900056	1.87159e-05	1.83631e-05	-0.0870048	1.97488e-05	1.85044e-05	-0.0842241	1.99684e-05	1.88402e-05	-0.0804858	1.99154e-05	1.88065e-05	-0.076373	2.21655e-05	1.95532e-05	-0.0729064	2.04433e-05	1.96836e-05	-0.08904	3.26128e-05	2.43335e-05
-0.0992754	1.98168e-05	2.02378e-05	-0.0980929	1.60136e-05	1.80503e-05	-0.0971955	1.94993e-05	1.8012e-05	-0.0947199	1.83243e-05	1.79632e-05	-0.0926712	1.84986e-05	1.80101e-05	-0.0899763	1.74995e-05	1.83577e-05	-0.0868705	2.00835e-05	1.84803e-05	-0.0840968	2.06366e-05	1.88176e-05	-0.0803642	1.98239e-05	1.8783e-05	-0.0762653	1.85219e-05	1.95345e-05	-0.0728247	1.9483e-05	1.96679e-05	-0.0886009	3.43702e-05	2.4251e-05
-0.0990483	2.09369e-05	2.01972e-05	-0.0980067	1.51471e-05	1.80368e-05	-0.0970921	2.00628e-05	1.79929e-05	-0.094598	1.78436e-05	1.79419e-05	-0.0925435	1.86685e-05	1.79874e-05	-0.0898509	1.7742e-05	1.83345e-05	-0.0867599	1.997e-05	1.84599e-05	-0.0840193	2.03112e-05	1.88026e-05	-0.080282	1.88998e-05	1.87686e-05	-0.0762034	2.17159e-05	1.95214e-05	-0.0728108	1.98839e-05	1.96662e-05	-0.0885101	2.51122e-05	2.42342e-05
-0.0987784	2.10584e-05	2.01497e-05	-0.0979319	1.86336e-05	1.80233e-05	-0.0968949	1.89003e-05	1.79581e-05	-0.0945266	1.81935e-05	1.79295e-05	-0.092452	1.94086e-05	1.79712e-05	-0.0897223	1.79e-05	1.83107e-05	-0.0866785	2.0413e-05	1.84451e-05	-0.0839344	1.99173e-05	1.87858e-05	-0.0802728	1.93702e-05	1.87668e-05	-0.0761984	2.21213e-05	1.95214e-05	-0.0726865	2.02329e-05	1.96452e-05	-0.0884792	2.13656e-05	2.42286e-05
-0.0986541	1.81183e-05	2.01268e-05	-0.0977994	1.79769e-05	1.80013e-05	-0.096713	1.73915e-05	1.79269e-05	-0.0944668	1.84187e-05	1.79191e-05	-0.0924004	1.95171e-05	1.79621e-05	-0.089624	1.75664e-05	1.82925e-05	-0.0866278	2.02588e-05	1.84358e-05	-0.0837676	2.13363e-05	1.87559e-05	-0.0802302	2.07427e-05	1.87596e-05	-0.0761673	1.87797e-05	1.95159e-05	-0.0726293	1.91761e-05	1.96348e-05	-0.08829	2.02199e-05	2.41932e-05
-0.0986265	1.75219e-05	2.01233e-05	-0.0977656	1.89684e-05	1.79962e-05	-0.096581	1.69628e-05	1.79044e-05	-0.0943699	1.80587e-05	1.79023e-05	-0.0923103	1.89741e-05	1.79462e-05	-0.0895511	1.76698e-05	1.82791e-05	-0.0865023	1.88666e-05	1.84118e-05	-0.083507	2.0689e-05	1.87074e-05	-0.0800998	2.02648e-05	1.87362e-05	-0.0759727	2.12128e-05	1.94787e-05	-0.0725996	2.20671e-05	1.96296e-05	-0.0882445	2.1265e-05	2.41839e-05
-0.098447	1.96181e-05	2.00918e-05	-0.09774	2.01533e-05	1.79912e-05	-0.0964097	1.70751e-05	1.7875e-05	-0.0942506	1.80311e-05	1.78816e-05	-0.0922057	1.86228e-05	1.79277e-05	-0.0894434	1.84302e-05	1.82592e-05	-0.0862714	1.93691e-05	1.83694e-05	-0.0833021	1.87946e-05	1.86683e-05	-0.0799525	2.00777e-05	1.87093e-05	-0.0758303	1.99092e-05	1.94527e-05	-0.0724667	1.99782e-05	1.9607e-05	-0.0880876	2.50069e-05	2.4156e-05
-0.0982352	2.10585e-05	2.0055e-05	-0.0976029	1.91691e-05	1.79676e-05	-0.0963006	1.80216e-05	1.7856e-05	-0.0941286	1.79541e-05	1.78604e-05	-0.0921136	1.85195e-05	1.79115e-05	-0.089302	1.85476e-05	1.82332e-05	-0.0860728	2.03728e-05	1.83325e-05	-0.0831874	1.88118e-05	1.86479e-05	-0.0798258	2.0287e-05	1.86878e-05	-0.0758208	1.89297e-05	1.94508e-05	-0.07233	2.13436e-05	1.95827e-05	-0.0878962	2.49575e-05	2.41207e-05
-0.0980708	2.18147e-05	2.00253e-05	-0.0974716	1.79857e-05	1.79457e-05	-0.0962779	1.76992e-05	1.78525e-05	-0.0940127	1.77547e-05	1.78404e-05	-0.092034	1.81625e-05	1.78975e-05	-0.0891656	1.85971e-05	1.82081e-05	-0.0859399	2.01586e-05	1.83087e-05	-0.083083	1.86324e-05	1.86275e-05	-0.0797578	1.92681e-05	1.86753e-05	-0.0758101	2.20177e-05	1.9449e-05	-0.0723171	1.89774e-05	1.95809e-05	-0.0878768	2.77019e-05	2.4117e-05
-0.0979004	2.23403e-05	1.99957e-05	-0.0973471	1.72109e-05	1.79255e-05	-0.0961453	1.6054e-05	1.78301e-05	-0.0939603	1.8531e-05	1.78313e-05	-0.0919595	1.79542e-05	1.78843e-05	-0.0890572	1.90892e-05	1.81883e-05	-0.0859064	2.06166e-05	1.83032e-05	-0.08299	1.86651e-05	1.86108e-05	-0.0796957	1.85992e-05	1.86646e-05	-0.0756199	2.03409e-05	1.94138e-05	-0.0722781	2.02823e-05	1.9574e-05	-0.0878656	2.23015e-05	2.41151e-05
-0.097818	2.06811e-05	1.99818e-05	-0.0971849	1.69117e-05	1.7897e-05	-0.0959679	1.82583e-05	1.77991e-05	-0.0939147	1.94136e-05	1.78234e-05	-0.0917968	1.93583e-05	1.78557e-05	-0.0889684	1.92964e-05	1.8172e-05	-0.0858779	2.13519e-05	1.82977e-05	-0.0828819	1.89808e-05	1.85905e-05	-0.0796149	1.81582e-05	1.86485e-05	-0.0753632	1.99553e-05	1.93658e-05	-0.0722576	2.15115e-05	1.95705e-05	-0.0877551	2.10715e-05	2.40947e-05
-0.0977789	2.02694e-05	1.99748e-05	-0.0971236	1.80502e-05	1.78869e-05	-0.0959396	1.52931e-05	1.7794e-05	-0.0938073	1.91222e-05	1.78049e-05	-0.0914849	1.81489e-05	1.7801e-05	-0.0888635	1.9197e-05	1.81528e-05	-0.0858581	1.87442e-05	1.8294e-05	-0.0827667	1.9127e-05	1.85702e-05	-0.0795509	1.80574e-05	1.86378e-05	-0.0751182	1.98543e-05	1.93217e-05	-0.072242	1.98904e-05	1.95671e-05	-0.087684	2.06575e-05	2.40799e-05
-0.0976858	2.10511e-05	1.99592e-05	-0.0970862	1.91917e-05	1.78819e-05	-0.0959318	1.82988e-05	1.77922e-05	-0.0936808	1.91761e-05	1.77831e-05	-0.0912266	1.60749e-05	1.77559e-05	-0.0887287	1.97176e-05	1.81281e-05	-0.085771	1.75192e-05	1.82775e-05	-0.0826579	1.91945e-05	1.85499e-05	-0.0794389	1.88524e-05	1.86182e-05	-0.0748142	2.11155e-05	1.92649e-05	-0.0721981	2.19304e-05	1.95601e-05	-0.0874843	2.23169e-05	2.4043e-05
-0.0976722	2.14721e-05	1.99557e-05	-0.09694	1.84039e-05	1.78568e-05	-0.0959257	1.68791e-05	1.77922e-05	-0.0934847	1.81227e-05	1.77493e-05	-0.0911879	1.72157e-05	1.77491e-05	-0.0885648	1.96449e-05	1.80982e-05	-0.0857669	1.77371e-05	1.82775e-05	-0.0825453	1.91842e-05	1.85296e-05	-0.0792929	1.89874e-05	1.85915e-05	-0.0745333	2.28067e-05	1.92137e-05	-0.07202	1.77134e-05	1.9529e-05	-0.0874027	2.57347e-05	2.40282e-05
-0.0976194	1.87047e-05	1.9947e-05	-0.0968195	1.70991e-05	1.78367e-05	-0.0958791	1.86624e-05	1.77837e-05	-0.093283	1.7074e-05	1.77146e-05	-0.0911845	1.81807e-05	1.77486e-05	-0.0885076	1.75364e-05	1.80878e-05	-0.0856909	1.94e-05	1.82629e-05	-0.0824159	1.95178e-05	1.85057e-05	-0.0791733	1.86357e-05	1.85702e-05	-0.0744268	2.03248e-05	1.91955e-05	-0.0716348	1.71932e-05	1.94619e-05	-0.0873567	2.55778e-05	2.40209e-05
-0.0975563	2.05887e-05	1.99366e-05	-0.0967986	1.74312e-05	1.78334e-05	-0.0957639	1.80049e-05	1.77631e-05	-0.0931514	1.7192e-05	1.76921e-05	-0.0910961	1.77519e-05	1.77331e-05	-0.0884987	1.67099e-05	1.80862e-05	-0.0854774	1.85839e-05	1.82245e-05	-0.0822647	1.94202e-05	1.84763e-05	-0.079142	1.98109e-05	1.85649e-05	-0.0744115	2.02178e-05	1.91919e-05	-0.0714135	1.91799e-05	1.94242e-05	-0.0873464	2.5142e-05	2.4019e-05
-0.0975359	2.05859e-05	1.99331e-05	-0.0967518	1.83233e-05	1.7825e-05	-0.0955709	1.86481e-05	1.77305e-05	-0.0930169	1.73867e-05	1.76691e-05	-0.0909365	1.85105e-05	1.77053e-05	-0.088334	1.82897e-05	1.80562e-05	-0.0852533	1.78634e-05	1.81825e-05	-0.0821129	1.93142e-05	1.84488e-05	-0.0791151	2.13512e-05	1.85613e-05	-0.0743644	2.08216e-05	1.91828e-05	-0.0712502	2.08404e-05	1.93968e-05	-0.0872233	2.17812e-05	2.39951e-05
-0.0974899	1.79752e-05	1.99245e-05	-0.0966155	1.77507e-05	1.78033e-05	-0.0953762	1.91831e-05	1.7698e-05	-0.0929009	1.78115e-05	1.76492e-05	-0.0907264	1.83763e-05	1.76688e-05	-0.0881353	1.92367e-05	1.80201e-05	-0.0850947	1.82529e-05	1.81534e-05	-0.0820208	2.02816e-05	1.84324e-05	-0.0789715	2.03513e-05	1.85347e-05	-0.0742973	2.09379e-05	1.91719e-05	-0.0710621	2.18787e-05	1.93644e-05	-0.0872007	2.23946e-05	2.39914e-05
-0.0973989	2.05255e-05	1.99089e-05	-0.0964533	1.75294e-05	1.7775e-05	-0.0952868	1.78197e-05	1.76826e-05	-0.0928453	1.73004e-05	1.76397e-05	-0.0905851	1.70356e-05	1.76443e-05	-0.0879862	1.94415e-05	1.79931e-05	-0.0849513	1.84636e-05	1.8128e-05	-0.0819744	2.0486e-05	1.84232e-05	-0.0788438	1.89299e-05	1.85117e-05	-0.074243	2.07709e-05	1.9161e-05	-0.0709018	2.24919e-05	1.93372e-05	-0.0871881	2.26554e-05	2.39896e-05
-0.0972502	2.0658e-05	1.98829e-05	-0.0962853	1.7289e-05	1.77484e-05	-0.0952456	1.74975e-05	1.76758e-05	-0.092793	1.69624e-05	1.76308e-05	-0.0905818	1.7884e-05	1.76438e-05	-0.0878294	1.94964e-05	1.79647e-05	-0.0848347	1.90877e-05	1.81063e-05	-0.0818784	1.97583e-05	1.84068e-05	-0.0787023	1.77236e-05	1.8487e-05	-0.0741577	2.00705e-05	1.91465e-05	-0.0706129	2.032e-05	1.92881e-05	-0.087029	1.96134e-05	2.39602e-05
-0.09712	2.03869e-05	1.98604e-05	-0.0961194	1.69689e-05	1.77201e-05	-0.0951514	1.80227e-05	1.76587e-05	-0.0926517	1.80387e-05	1.76067e-05	-0.0905702	1.92128e-05	1.76417e-05	-0.0877127	1.87494e-05	1.79436e-05	-0.0846512	2.14885e-05	1.80737e-05	-0.0817113	2.04558e-05	1.83758e-05	-0.0785021	1.73705e-05	1.84518e-05	-0.0740133	2.05685e-05	1.91193e-05	-0.0703123	2.31663e-05	1.92374e-05	-0.0867547	2.34276e-05	2.39089e-05
-0.0969636	1.96829e-05	1.98328e-05	-0.0960533	1.8062e-05	1.77085e-05	-0.0950156	1.78398e-05	1.76366e-05	-0.0924653	1.83018e-05	1.7575e-05	-0.090472	1.89257e-05	1.76248e-05	-0.0876758	1.94365e-05	1.79369e-05	-0.0843798	2.1854e-05	1.8025e-05	-0.08152	2.05709e-05	1.83412e-05	-0.0783856	1.82581e-05	1.84324e-05	-0.0738483	1.96583e-05	1.90904e-05	-0.070286	2.04457e-05	1.9234e-05	-0.0865209	2.88621e-05	2.38669e-05
-0.0967673	1.97044e-05	1.98001e-05	-0.0959619	2.01543e-05	1.76936e-05	-0.0947781	1.95543e-05	1.75958e-05	-0.0923221	1.7841e-05	1.75506e-05	-0.0903201	1.96713e-05	1.75985e-05	-0.0876358	2.04165e-05	1.79297e-05	-0.084326	2.04765e-05	1.8016e-05	-0.0814462	2.02079e-05	1.83285e-05	-0.0782767	1.93159e-05	1.84131e-05	-0.0738375	2.03703e-05	1.90886e-05	-0.070225	2.01779e-05	1.92239e-05	-0.0865028	2.66827e-05	2.38632e-05
-0.0966921	2.20581e-05	1.97863e-05	-0.0958187	2.11617e-05	1.76705e-05	-0.0945481	2.13775e-05	1.75568e-05	-0.0922477	1.84847e-05	1.7538e-05	-0.0900891	1.895e-05	1.75586e-05	-0.0875692	2.07642e-05	1.79177e-05	-0.0843195	1.9027e-05	1.80142e-05	-0.0814308	1.94422e-05	1.83249e-05	-0.0781421	1.98121e-05	1.83886e-05	-0.0738366	2.38165e-05	1.90886e-05	-0.0701349	2.04164e-05	1.92071e-05	-0.0864957	2.84069e-05	2.38632e-05
-0.0966796	2.18345e-05	1.97846e-05	-0.0957997	1.94997e-05	1.76672e-05	-0.0945187	1.84016e-05	1.75517e-05	-0.0922962	1.70767e-05	1.75462e-05	-0.0899316	1.68773e-05	1.75315e-05	-0.0875316	2.04876e-05	1.79109e-05	-0.0842674	1.86627e-05	1.80052e-05	-0.0814162	1.88298e-05	1.8323e-05	-0.0780308	1.9911e-05	1.83693e-05	-0.0736784	1.93516e-05	1.90598e-05	-0.0700746	1.97159e-05	1.91971e-05	-0.08647	2.88152e-05	2.38578e-05
-0.0966454	2.09951e-05	1.97794e-05	-0.0955967	1.58962e-05	1.76341e-05	-0.09451	1.91932e-05	1.755e-05	-0.0923388	1.60079e-05	1.75535e-05	-0.0898846	1.67892e-05	1.75234e-05	-0.0874812	2.00322e-05	1.79019e-05	-0.0842249	1.97423e-05	1.79962e-05	-0.0813553	1.89774e-05	1.83122e-05	-0.0779262	2.01156e-05	1.83518e-05	-0.0736369	2.07045e-05	1.90526e-05	-0.070032	2.13433e-05	1.91903e-05	-0.08647	2.96509e-05	2.38578e-05
-0.0965286	2.14999e-05	1.97588e-05	-0.0952	1.5073e-05	1.75683e-05	-0.0944861	1.82655e-05	1.75466e-05	-0.0921925	1.7624e-05	1.75286e-05	-0.0898383	1.66892e-05	1.75155e-05	-0.0874237	1.96711e-05	1.78915e-05	-0.0841223	1.89631e-05	1.79782e-05	-0.0812311	1.82752e-05	1.82886e-05	-0.0778561	1.96299e-05	1.83396e-05	-0.0735776	2.03207e-05	1.90418e-05	-0.0699256	2.26946e-05	1.91736e-05	-0.0863891	2.68956e-05	2.38432e-05
-0.0963528	2.07173e-05	1.9728e-05	-0.0949597	2.19598e-05	1.75289e-05	-0.0943955	1.73296e-05	1.75314e-05	-0.0920078	1.85918e-05	1.74973e-05	-0.0898569	1.74612e-05	1.75187e-05	-0.0872902	1.81715e-05	1.78675e-05	-0.084033	1.85771e-05	1.79621e-05	-0.0811307	1.80842e-05	1.82705e-05	-0.077798	1.94537e-05	1.83292e-05	-0.0735554	2.17199e-05	1.90382e-05	-0.0699068	2.13984e-05	1.91702e-05	-0.0861847	2.51919e-05	2.3805e-05
-0.0961759	1.98583e-05	1.96989e-05	-0.0949545	1.6049e-05	1.75272e-05	-0.0942253	1.7571e-05	1.75027e-05	-0.0918604	1.91419e-05	1.74724e-05	-0.0898922	1.81958e-05	1.75247e-05	-0.0870277	1.88585e-05	1.78204e-05	-0.08389	1.91604e-05	1.7937e-05	-0.0809973	1.84571e-05	1.8247e-05	-0.0776997	2.01019e-05	1.83117e-05	-0.0735175	2.06365e-05	1.9031e-05	-0.0698329	1.76162e-05	1.91568e-05	-0.0859745	2.35019e-05	2.37669e-05
-0.0959905	1.90656e-05	1.96664e-05	-0.094904	1.96611e-05	1.75191e-05	-0.0940564	1.77924e-05	1.7474e-05	-0.0916722	1.89314e-05	1.74406e-05	-0.0898096	1.71235e-05	1.75106e-05	-0.0868414	2.08618e-05	1.77871e-05	-0.0837534	1.97802e-05	1.79119e-05	-0.0808961	1.93008e-05	1.8229e-05	-0.0775099	1.90349e-05	1.82787e-05	-0.0734477	2.07107e-05	1.90184e-05	-0.0696873	2.09404e-05	1.91334e-05	-0.0858066	2.30601e-05	2.3738e-05
-0.0958034	1.82109e-05	1.9634e-05	-0.0948077	1.81443e-05	1.75043e-05	-0.0939045	1.7768e-05	1.74471e-05	-0.091504	1.83026e-05	1.74123e-05	-0.089697	1.64104e-05	1.74912e-05	-0.0868004	2.01e-05	1.77798e-05	-0.0836891	1.90259e-05	1.79012e-05	-0.0808266	1.97324e-05	1.82163e-05	-0.0773212	1.78554e-05	1.82457e-05	-0.0734392	2.10442e-05	1.90166e-05	-0.069408	2.00001e-05	1.90868e-05	-0.0856274	2.27542e-05	2.37054e-05
-0.095686	1.85973e-05	1.96153e-05	-0.0948022	1.96774e-05	1.75027e-05	-0.0936643	1.65715e-05	1.74067e-05	-0.0913524	1.80599e-05	1.73868e-05	-0.0895391	1.53705e-05	1.74642e-05	-0.0867539	1.94202e-05	1.77714e-05	-0.0836358	1.8619e-05	1.78923e-05	-0.0807113	1.92943e-05	1.81947e-05	-0.0772597	1.88362e-05	1.82353e-05	-0.0733636	1.87399e-05	1.90023e-05	-0.0692068	2.07034e-05	1.90536e-05	-0.0854715	2.27482e-05	2.36766e-05
-0.0954938	2.073e-05	1.95813e-05	-0.0947831	1.80689e-05	1.74994e-05	-0.0936123	1.83712e-05	1.73983e-05	-0.0912246	1.73648e-05	1.73654e-05	-0.089286	1.54263e-05	1.74209e-05	-0.0866598	1.96111e-05	1.77546e-05	-0.0835194	1.937e-05	1.78708e-05	-0.0805639	1.94305e-05	1.81678e-05	-0.0771763	2.06961e-05	1.82215e-05	-0.0733415	2.17082e-05	1.89987e-05	-0.0691514	1.97791e-05	1.90436e-05	-0.0852146	2.46736e-05	2.36299e-05
-0.09537	1.87305e-05	1.9561e-05	-0.094776	1.63701e-05	1.74994e-05	-0.0935834	1.56177e-05	1.73933e-05	-0.0911307	1.72794e-05	1.73496e-05	-0.0891386	1.67106e-05	1.73957e-05	-0.0865595	1.96627e-05	1.77368e-05	-0.0834016	2.0005e-05	1.78495e-05	-0.0804117	1.94595e-05	1.81409e-05	-0.0770144	2.08473e-05	1.81921e-05	-0.0732291	2.24561e-05	1.8979e-05	-0.0690935	2.08174e-05	1.90337e-05	-0.084877	2.48937e-05	2.35708e-05
-0.0953422	2.04987e-05	1.95559e-05	-0.0947102	1.88865e-05	1.7488e-05	-0.0934907	1.44933e-05	1.73782e-05	-0.0910405	1.71143e-05	1.73345e-05	-0.0890777	1.70833e-05	1.73854e-05	-0.0864841	1.92061e-05	1.77234e-05	-0.0833444	1.94776e-05	1.78388e-05	-0.080243	1.98473e-05	1.81104e-05	-0.0769063	1.97971e-05	1.81749e-05	-0.0731199	2.33472e-05	1.89593e-05	-0.0690793	2.15259e-05	1.9032e-05	-0.0845604	2.48677e-05	2.35137e-05
-0.0953123	2.31361e-05	1.95508e-05	-0.0944389	1.66931e-05	1.74439e-05	-0.093414	1.76024e-05	1.73649e-05	-0.0909594	1.71144e-05	1.73209e-05	-0.0889637	1.67174e-05	1.7366e-05	-0.0863845	1.8481e-05	1.77056e-05	-0.083271	1.88183e-05	1.78263e-05	-0.080115	2.09708e-05	1.80872e-05	-0.0767812	1.87572e-05	1.81525e-05	-0.0728841	2.12199e-05	1.89165e-05	-0.0690633	2.02381e-05	1.90287e-05	-0.0844279	2.88533e-05	2.34906e-05
-0.0952551	1.95603e-05	1.95423e-05	-0.0940566	1.60589e-05	1.73821e-05	-0.09325	1.62303e-05	1.73381e-05	-0.0908628	1.73695e-05	1.73048e-05	-0.0888147	1.68221e-05	1.73406e-05	-0.0861937	1.93892e-05	1.76717e-05	-0.0831683	1.86161e-05	1.78086e-05	-0.0801116	1.89213e-05	1.80872e-05	-0.0766234	1.82077e-05	1.8125e-05	-0.0726577	1.89056e-05	1.88774e-05	-0.0690189	2.1819e-05	1.90221e-05	-0.0844268	3.05279e-05	2.34906e-05
-0.0951402	1.90051e-05	1.9522e-05	-0.0938998	1.84984e-05	1.73562e-05	-0.0932119	1.66929e-05	1.73314e-05	-0.0907656	1.75602e-05	1.72886e-05	-0.0887788	1.84928e-05	1.73346e-05	-0.0860205	2.0512e-05	1.7641e-05	-0.0830671	1.84607e-05	1.77908e-05	-0.080105	1.96413e-05	1.80872e-05	-0.0765464	1.89992e-05	1.8113e-05	-0.0726559	2.26223e-05	1.88774e-05	-0.0689145	2.11277e-05	1.90039e-05	-0.084288	2.84283e-05	2.34657e-05
-0.095124	1.9982e-05	1.95186e-05	-0.0938866	1.92477e-05	1.73545e-05	-0.0930802	1.89901e-05	1.73097e-05	-0.0906679	1.78063e-05	1.72723e-05	-0.0887973	1.97963e-05	1.73377e-05	-0.0860136	1.74251e-05	1.76398e-05	-0.0829674	1.82467e-05	1.77731e-05	-0.0800239	1.99952e-05	1.80711e-05	-0.0765119	1.91601e-05	1.81061e-05	-0.0726409	2.07521e-05	1.88738e-05	-0.0687729	2.01258e-05	1.89809e-05	-0.0841819	2.54414e-05	2.34462e-05
-0.0951052	2.16323e-05	1.9517e-05	-0.0937719	1.82415e-05	1.73351e-05	-0.0928438	1.9433e-05	1.72698e-05	-0.090589	1.82922e-05	1.72591e-05	-0.0886667	1.84039e-05	1.73155e-05	-0.0860058	1.84991e-05	1.76385e-05	-0.0828982	1.85383e-05	1.77607e-05	-0.0798986	2.02497e-05	1.80497e-05	-0.0764278	1.84935e-05	1.80924e-05	-0.0725212	2.09586e-05	1.88525e-05	-0.0687063	2.0733e-05	1.8971e-05	-0.0840747	2.33025e-05	2.34267e-05
-0.0950849	1.85854e-05	1.95119e-05	-0.093694	1.65516e-05	1.73222e-05	-0.0927448	1.73501e-05	1.72532e-05	-0.0905028	1.90498e-05	1.72448e-05	-0.0884182	1.90318e-05	1.72735e-05	-0.0859287	1.77288e-05	1.76248e-05	-0.0827654	2.02346e-05	1.77377e-05	-0.079821	1.94945e-05	1.80355e-05	-0.0762612	1.92819e-05	1.80633e-05	-0.0722747	2.17993e-05	1.88083e-05	-0.0686693	2.07749e-05	1.89644e-05	-0.083738	2.55444e-05	2.33685e-05
-0.0948667	1.99188e-05	1.94764e-05	-0.0936836	1.61431e-05	1.73206e-05	-0.0927434	1.71597e-05	1.72532e-05	-0.0903073	1.79679e-05	1.72123e-05	-0.088194	2.00097e-05	1.72356e-05	-0.0858137	1.75549e-05	1.76045e-05	-0.082557	2.03517e-05	1.77007e-05	-0.0797272	1.86593e-05	1.80195e-05	-0.0761168	2.03918e-05	1.80395e-05	-0.0720074	2.2069e-05	1.87625e-05	-0.0685736	1.97211e-05	1.8948e-05	-0.0834515	2.89402e-05	2.33175e-05
-0.0946002	1.87021e-05	1.9431e-05	-0.0936171	1.64864e-05	1.73109e-05	-0.0926894	1.78286e-05	1.72449e-05	-0.0901283	1.65654e-05	1.71826e-05	-0.0880818	1.88779e-05	1.72167e-05	-0.0856522	1.81774e-05	1.7576e-05	-0.0824457	1.84813e-05	1.76813e-05	-0.0795795	1.87392e-05	1.79928e-05	-0.0760829	1.93647e-05	1.80326e-05	-0.0718809	1.90981e-05	1.87396e-05	-0.0684409	1.93209e-05	1.89266e-05	-0.0833875	2.7104e-05	2.33069e-05
-0.0944576	1.97864e-05	1.94075e-05	-0.0935612	1.69129e-05	1.73012e-05	-0.0925503	1.71968e-05	1.72216e-05	-0.0900431	1.66745e-05	1.71685e-05	-0.088045	1.92257e-05	1.72105e-05	-0.0855165	1.91423e-05	1.75521e-05	-0.0823345	1.71877e-05	1.76602e-05	-0.0794753	1.95288e-05	1.79751e-05	-0.0760702	1.8935e-05	1.80309e-05	-0.0718437	1.84879e-05	1.87326e-05	-0.0683467	1.96542e-05	1.89119e-05	-0.0832925	2.51506e-05	2.32894e-05
-0.0943509	2.04282e-05	1.9389e-05	-0.0935317	1.70283e-05	1.72963e-05	-0.0924293	1.62151e-05	1.72018e-05	-0.0898969	1.78222e-05	1.71443e-05	-0.0879265	2.15861e-05	1.71906e-05	-0.0854176	1.9655e-05	1.75347e-05	-0.0821312	1.72227e-05	1.76251e-05	-0.0794257	1.93861e-05	1.79663e-05	-0.076005	1.94752e-05	1.80207e-05	-0.0717325	1.91899e-05	1.87133e-05	-0.0682491	2.01504e-05	1.88955e-05	-0.0830809	2.56827e-05	2.32527e-05
-0.0941986	2.01127e-05	1.93639e-05	-0.0934995	1.70879e-05	1.72915e-05	-0.0923621	1.60971e-05	1.71902e-05	-0.0897001	1.81038e-05	1.71118e-05	-0.0876627	2.07287e-05	1.71464e-05	-0.085148	1.7396e-05	1.74874e-05	-0.0820163	1.85314e-05	1.76058e-05	-0.0793346	1.8599e-05	1.79486e-05	-0.0758669	1.87078e-05	1.79969e-05	-0.0716299	1.98493e-05	1.86958e-05	-0.0681505	2.05543e-05	1.88792e-05	-0.082899	2.69178e-05	2.32212e-05
-0.0940419	1.98358e-05	1.93371e-05	-0.0933783	1.87453e-05	1.72721e-05	-0.0922047	1.7333e-05	1.71637e-05	-0.0895037	1.84508e-05	1.70794e-05	-0.0875442	1.70624e-05	1.71265e-05	-0.0848168	1.60898e-05	1.74295e-05	-0.0819898	1.85731e-05	1.76006e-05	-0.0792219	1.8103e-05	1.79291e-05	-0.0756819	1.87143e-05	1.79646e-05	-0.0716297	1.82469e-05	1.86958e-05	-0.0680339	2.15184e-05	1.88596e-05	-0.0827732	2.69912e-05	2.31986e-05
-0.0939729	1.80433e-05	1.93254e-05	-0.093207	1.94638e-05	1.72448e-05	-0.0920299	1.82282e-05	1.71357e-05	-0.0894339	2.09989e-05	1.70679e-05	-0.0875979	1.68651e-05	1.71355e-05	-0.0846389	2.07286e-05	1.73985e-05	-0.0819875	1.84178e-05	1.76006e-05	-0.0790901	1.74477e-05	1.79062e-05	-0.0756709	1.86027e-05	1.79629e-05	-0.0716027	1.948e-05	1.86906e-05	-0.0679758	1.76712e-05	1.88515e-05	-0.0826836	2.77168e-05	2.31829e-05
-0.0939719	1.93796e-05	1.93254e-05	-0.0931504	1.80777e-05	1.72351e-05	-0.0919156	1.82655e-05	1.71176e-05	-0.089523	2.06697e-05	1.70826e-05	-0.0876178	1.71656e-05	1.71388e-05	-0.0846341	1.68768e-05	1.73976e-05	-0.0819734	1.87665e-05	1.75971e-05	-0.0788794	1.80216e-05	1.78692e-05	-0.0756489	1.96687e-05	1.79596e-05	-0.071568	1.79718e-05	1.86853e-05	-0.0679059	2.07428e-05	1.88401e-05	-0.0826419	2.70978e-05	2.3176e-05
-0.0939493	2.07992e-05	1.93221e-05	-0.0930603	1.66639e-05	1.72207e-05	-0.0917785	1.79723e-05	1.70946e-05	-0.0895039	1.85686e-05	1.70795e-05	-0.0875654	1.64948e-05	1.71301e-05	-0.0846124	1.95894e-05	1.73939e-05	-0.0819698	1.76952e-05	1.75971e-05	-0.0787187	1.93468e-05	1.78411e-05	-0.0756069	1.90248e-05	1.79528e-05	-0.0714834	1.87425e-05	1.86696e-05	-0.0678736	2.14273e-05	1.88336e-05	-0.0826085	2.44199e-05	2.31708e-05
-0.0937924	1.99715e-05	1.92954e-05	-0.0929023	1.61316e-05	1.7195e-05	-0.0916873	1.68728e-05	1.70798e-05	-0.0893968	1.79636e-05	1.70618e-05	-0.0874243	1.70599e-05	1.71065e-05	-0.084534	1.91845e-05	1.73802e-05	-0.081862	1.84383e-05	1.75778e-05	-0.0786055	2.01314e-05	1.78218e-05	-0.0755972	2.04605e-05	1.79511e-05	-0.0712808	1.85557e-05	1.86347e-05	-0.0678633	1.81148e-05	1.88319e-05	-0.0825906	2.64106e-05	2.31673e-05
-0.0936256	2.21608e-05	1.92688e-05	-0.0927893	1.62263e-05	1.71774e-05	-0.091621	1.63513e-05	1.70683e-05	-0.0892959	1.75703e-05	1.70453e-05	-0.0872787	1.74733e-05	1.70822e-05	-0.0845306	1.94491e-05	1.73796e-05	-0.0817076	1.83413e-05	1.75516e-05	-0.0784736	2.04448e-05	1.77973e-05	-0.0755278	1.91142e-05	1.79392e-05	-0.071266	2.09177e-05	1.8633e-05	-0.0676914	2.08606e-05	1.88044e-05	-0.0825787	2.48414e-05	2.31656e-05
-0.093569	2.21364e-05	1.92588e-05	-0.0926458	1.6805e-05	1.7155e-05	-0.091503	1.64983e-05	1.70486e-05	-0.0891846	1.72828e-05	1.7027e-05	-0.087181	1.71879e-05	1.70659e-05	-0.0845108	1.69493e-05	1.73762e-05	-0.0815012	1.92303e-05	1.75151e-05	-0.0784255	1.90088e-05	1.77903e-05	-0.0754256	1.97079e-05	1.79223e-05	-0.0712194	1.92637e-05	1.86243e-05	-0.0675567	1.92286e-05	1.87833e-05	-0.0825171	2.6803e-05	2.31552e-05
-0.0934317	2.04636e-05	1.92355e-05	-0.0924576	1.67247e-05	1.71246e-05	-0.0913193	1.58382e-05	1.70192e-05	-0.0890578	1.68536e-05	1.70062e-05	-0.0870864	1.70027e-05	1.70501e-05	-0.0844037	1.86049e-05	1.73576e-05	-0.0812754	1.96812e-05	1.74769e-05	-0.0784147	1.85359e-05	1.77869e-05	-0.0752727	1.93267e-05	1.78953e-05	-0.0712143	2.0739e-05	1.86225e-05	-0.0674562	1.8591e-05	1.87671e-05	-0.0822903	2.61722e-05	2.31153e-05
-0.0932908	1.98826e-05	1.92123e-05	-0.0922904	1.62956e-05	1.70976e-05	-0.0910998	1.55485e-05	1.69832e-05	-0.088887	1.70174e-05	1.69783e-05	-0.0869386	1.76358e-05	1.70255e-05	-0.0842584	1.79743e-05	1.73324e-05	-0.0811284	1.86031e-05	1.74509e-05	-0.0783493	1.90003e-05	1.77764e-05	-0.0751225	1.88078e-05	1.78701e-05	-0.0711253	1.83953e-05	1.86086e-05	-0.0672976	1.72925e-05	1.87413e-05	-0.0820191	2.65246e-05	2.30687e-05
-0.09329	1.8799e-05	1.92123e-05	-0.0921476	1.62457e-05	1.70753e-05	-0.0908983	1.55116e-05	1.69506e-05	-0.0887703	1.79052e-05	1.69593e-05	-0.086784	1.80891e-05	1.69999e-05	-0.0841713	1.83317e-05	1.73173e-05	-0.0810219	1.84037e-05	1.74318e-05	-0.0782575	1.89592e-05	1.77607e-05	-0.0750349	1.94142e-05	1.78549e-05	-0.0710332	1.7769e-05	1.85912e-05	-0.0672552	1.90961e-05	1.87349e-05	-0.0817047	2.57883e-05	2.30136e-05
-0.0932118	2.36454e-05	1.91991e-05	-0.0920318	1.58198e-05	1.70562e-05	-0.0907328	1.50204e-05	1.6923e-05	-0.0887096	1.80762e-05	1.69493e-05	-0.0866907	1.75814e-05	1.69844e-05	-0.0840849	1.87909e-05	1.73023e-05	-0.0809062	1.83542e-05	1.74128e-05	-0.0780976	2.03808e-05	1.77328e-05	-0.0749451	2.02831e-05	1.78415e-05	-0.0708449	1.87824e-05	1.85583e-05	-0.0672479	1.99732e-05	1.87333e-05	-0.0814242	2.40434e-05	2.29657e-05
-0.0929634	2.3038e-05	1.91577e-05	-0.0920055	1.65251e-05	1.7053e-05	-0.0907126	1.62011e-05	1.69198e-05	-0.0886219	1.78228e-05	1.69351e-05	-0.0865941	1.71432e-05	1.69684e-05	-0.0839157	1.78962e-05	1.72731e-05	-0.0807778	1.81239e-05	1.73904e-05	-0.0779025	2.09883e-05	1.7698e-05	-0.0748086	2.01586e-05	1.7818e-05	-0.0707044	2.05799e-05	1.85341e-05	-0.0671536	1.85655e-05	1.87172e-05	-0.0812433	2.44387e-05	2.29349e-05
-0.0928251	1.96645e-05	1.91363e-05	-0.0919265	1.84146e-05	1.70403e-05	-0.0906904	1.79577e-05	1.69165e-05	-0.0885557	1.71646e-05	1.69243e-05	-0.0864577	1.72713e-05	1.69459e-05	-0.0837542	1.67928e-05	1.72452e-05	-0.0806159	1.84597e-05	1.73628e-05	-0.0778119	1.9348e-05	1.76824e-05	-0.0746868	1.96885e-05	1.77979e-05	-0.0706673	2.05631e-05	1.85289e-05	-0.0671269	1.93115e-05	1.87139e-05	-0.0810635	2.50921e-05	2.29042e-05
-0.0928163	1.9576e-05	1.91346e-05	-0.0917066	1.79858e-05	1.70055e-05	-0.0905444	1.77483e-05	1.68922e-05	-0.0885233	1.70962e-05	1.6919e-05	-0.0863659	1.80101e-05	1.69307e-05	-0.0836688	1.69185e-05	1.72305e-05	-0.0805005	1.95137e-05	1.73422e-05	-0.0777616	1.88096e-05	1.76737e-05	-0.0745578	1.91974e-05	1.77762e-05	-0.0706583	2.10999e-05	1.85272e-05	-0.0670737	2.19889e-05	1.87043e-05	-0.0809471	2.39544e-05	2.28855e-05
-0.0927212	2.14651e-05	1.91182e-05	-0.0914869	1.74852e-05	1.69707e-05	-0.0904267	1.70352e-05	1.68744e-05	-0.0884359	1.79419e-05	1.69048e-05	-0.0863103	1.83057e-05	1.69216e-05	-0.0836019	1.67812e-05	1.7219e-05	-0.080441	1.97014e-05	1.73319e-05	-0.0776694	1.89911e-05	1.76582e-05	-0.0744845	1.80793e-05	1.77629e-05	-0.0706426	2.19737e-05	1.85238e-05	-0.0669978	1.95985e-05	1.86931e-05	-0.0809004	2.31772e-05	2.2877e-05
-0.0924787	2.01698e-05	1.90787e-05	-0.0912649	1.70641e-05	1.69345e-05	-0.0902824	1.61738e-05	1.68501e-05	-0.0882916	1.78409e-05	1.68814e-05	-0.0861945	1.76623e-05	1.69025e-05	-0.0835659	1.70676e-05	1.72128e-05	-0.0803591	1.94674e-05	1.73182e-05	-0.077561	1.88756e-05	1.76391e-05	-0.0744742	1.77949e-05	1.77612e-05	-0.0704942	2.00135e-05	1.84979e-05	-0.0667745	1.82917e-05	1.86562e-05	-0.0808855	2.27344e-05	2.28753e-05
-0.0922217	1.90723e-05	1.90361e-05	-0.0910107	1.70794e-05	1.68952e-05	-0.0900948	1.5812e-05	1.68194e-05	-0.0881552	1.7584e-05	1.68592e-05	-0.0860693	1.70872e-05	1.68819e-05	-0.0835036	1.7884e-05	1.72021e-05	-0.080272	1.92962e-05	1.73027e-05	-0.0774677	1.84467e-05	1.76236e-05	-0.0744106	2.01686e-05	1.77512e-05	-0.0703029	1.88566e-05	1.84652e-05	-0.0664902	1.7936e-05	1.86116e-05	-0.0808531	2.50557e-05	2.28685e-05
-0.0920633	1.98971e-05	1.90099e-05	-0.0908098	1.78423e-05	1.68638e-05	-0.090032	1.72909e-05	1.68097e-05	-0.0880257	1.74892e-05	1.68383e-05	-0.0859889	1.72386e-05	1.68687e-05	-0.083371	1.7587e-05	1.71794e-05	-0.080191	1.92769e-05	1.72891e-05	-0.07738	1.82093e-05	1.76081e-05	-0.0742753	2.09935e-05	1.77296e-05	-0.0701814	1.91066e-05	1.84446e-05	-0.0663635	2.02138e-05	1.85909e-05	-0.0807653	2.25704e-05	2.2855e-05
-0.0919638	1.96638e-05	1.89936e-05	-0.0906913	1.73791e-05	1.6845e-05	-0.0900262	1.69603e-05	1.68097e-05	-0.0879162	1.70481e-05	1.68206e-05	-0.0858371	1.87109e-05	1.68438e-05	-0.0831957	1.79654e-05	1.71494e-05	-0.0801369	1.87197e-05	1.72805e-05	-0.077237	1.8968e-05	1.75839e-05	-0.0742377	1.97437e-05	1.77229e-05	-0.0700458	1.97179e-05	1.84224e-05	-0.0663536	2.07249e-05	1.85893e-05	-0.0807303	2.31347e-05	2.28482e-05
-0.091902	2.01294e-05	1.89838e-05	-0.0906292	1.77739e-05	1.68356e-05	-0.0899624	1.65661e-05	1.67985e-05	-0.0878269	1.69476e-05	1.68061e-05	-0.0855838	1.84018e-05	1.68023e-05	-0.0830222	1.82975e-05	1.71197e-05	-0.0800459	1.77313e-05	1.72651e-05	-0.0770421	1.87569e-05	1.75496e-05	-0.0741549	1.81164e-05	1.7708e-05	-0.0697945	1.82962e-05	1.8378e-05	-0.0662806	1.99421e-05	1.85782e-05	-0.0807121	2.35043e-05	2.28448e-05
-0.0918443	2.06332e-05	1.8974e-05	-0.0905976	1.82875e-05	1.6831e-05	-0.0897876	1.7348e-05	1.67711e-05	-0.0877138	1.72062e-05	1.67879e-05	-0.0853552	1.76063e-05	1.6765e-05	-0.0829282	1.72989e-05	1.71037e-05	-0.0798756	1.79655e-05	1.72361e-05	-0.076825	1.89332e-05	1.75119e-05	-0.0739619	1.82899e-05	1.76765e-05	-0.0694916	1.76631e-05	1.8327e-05	-0.0661642	1.99756e-05	1.85592e-05	-0.0806986	2.57459e-05	2.28431e-05
-0.0917334	2.00504e-05	1.8956e-05	-0.0905596	1.84192e-05	1.68247e-05	-0.0895902	1.77183e-05	1.6739e-05	-0.0875625	1.69155e-05	1.67635e-05	-0.0852249	1.83936e-05	1.67438e-05	-0.0828903	1.7284e-05	1.70972e-05	-0.0797795	1.93395e-05	1.72191e-05	-0.0766251	1.9367e-05	1.74794e-05	-0.0737502	1.81508e-05	1.76417e-05	-0.069338	1.94285e-05	1.83015e-05	-0.0660494	2.00314e-05	1.85417e-05	-0.0803821	2.57797e-05	2.2789e-05
-0.0916959	1.71532e-05	1.89512e-05	-0.0905489	1.77012e-05	1.68231e-05	-0.0893901	1.824e-05	1.6707e-05	-0.087364	1.73212e-05	1.67316e-05	-0.0851789	1.78404e-05	1.67363e-05	-0.0828188	1.78353e-05	1.7085e-05	-0.0797305	2.02107e-05	1.72106e-05	-0.0764493	1.94102e-05	1.74487e-05	-0.0735434	1.78966e-05	1.76071e-05	-0.0692819	1.97726e-05	1.82914e-05	-0.0659508	1.97438e-05	1.85259e-05	-0.0801515	2.38624e-05	2.27502e-05
-0.091694	1.80066e-05	1.89495e-05	-0.0905021	1.6548e-05	1.68153e-05	-0.089233	1.93943e-05	1.66814e-05	-0.0871824	1.79086e-05	1.67025e-05	-0.0851035	1.70191e-05	1.6724e-05	-0.0826785	1.73255e-05	1.70611e-05	-0.0796044	1.95532e-05	1.71885e-05	-0.0762966	1.98493e-05	1.74232e-05	-0.0733918	1.85113e-05	1.75824e-05	-0.069154	1.88351e-05	1.82694e-05	-0.0658408	1.932e-05	1.85086e-05	-0.0801032	2.44948e-05	2.27418e-05
-0.0915126	1.94202e-05	1.89203e-05	-0.0904531	1.78433e-05	1.68075e-05	-0.0891354	1.96432e-05	1.6667e-05	-0.0870796	1.72586e-05	1.66861e-05	-0.0850006	1.65025e-05	1.67073e-05	-0.0825128	1.7124e-05	1.7033e-05	-0.0794756	1.88382e-05	1.71681e-05	-0.0761713	1.97828e-05	1.74011e-05	-0.0732667	1.87727e-05	1.75627e-05	-0.0689614	1.89929e-05	1.82374e-05	-0.0657273	1.88754e-05	1.84913e-05	-0.080083	2.7886e-05	2.27385e-05
-0.0912461	2.01286e-05	1.88781e-05	-0.0904156	1.78445e-05	1.68029e-05	-0.0890146	1.94478e-05	1.66463e-05	-0.0870027	1.70951e-05	1.66738e-05	-0.0849617	1.68914e-05	1.6701e-05	-0.0824048	1.77463e-05	1.70147e-05	-0.079312	1.77787e-05	1.71393e-05	-0.0760477	1.97573e-05	1.73807e-05	-0.0731385	1.8942e-05	1.75414e-05	-0.0688134	1.98899e-05	1.82121e-05	-0.0656598	1.9268e-05	1.84803e-05	-0.0800433	2.46739e-05	2.27318e-05
-0.0910556	1.93757e-05	1.88473e-05	-0.090363	1.58185e-05	1.67935e-05	-0.0889881	1.74795e-05	1.66431e-05	-0.086899	1.73515e-05	1.66572e-05	-0.0848752	1.82457e-05	1.6687e-05	-0.0823084	1.83706e-05	1.69983e-05	-0.0791528	1.65845e-05	1.71123e-05	-0.0759455	1.92936e-05	1.73638e-05	-0.0730497	1.84035e-05	1.75267e-05	-0.0688017	1.82297e-05	1.82104e-05	-0.0655019	2.19617e-05	1.84551e-05	-0.0800252	2.37252e-05	2.27301e-05
-0.0908888	1.91858e-05	1.88199e-05	-0.0903359	1.76553e-05	1.67904e-05	-0.0889698	1.62384e-05	1.66399e-05	-0.0867928	1.75334e-05	1.66402e-05	-0.0847299	1.85611e-05	1.66634e-05	-0.0821752	1.83375e-05	1.69758e-05	-0.0791079	1.71115e-05	1.71055e-05	-0.0758677	1.93324e-05	1.73503e-05	-0.0729901	1.84219e-05	1.75169e-05	-0.0687826	1.69679e-05	1.82071e-05	-0.0652666	2.28161e-05	1.84191e-05	-0.0799847	2.93118e-05	2.27217e-05
-0.0907801	1.78701e-05	1.88022e-05	-0.090203	1.76984e-05	1.67686e-05	-0.0887654	1.76579e-05	1.66081e-05	-0.0867062	1.74249e-05	1.66264e-05	-0.0846259	1.81725e-05	1.66466e-05	-0.0819933	1.9248e-05	1.69451e-05	-0.0790436	1.81489e-05	1.70937e-05	-0.075797	1.9233e-05	1.73384e-05	-0.0729157	1.87277e-05	1.75055e-05	-0.068607	1.80963e-05	1.81786e-05	-0.0651597	2.04718e-05	1.8402e-05	-0.0799296	2.99884e-05	2.27133e-05
-0.0907736	1.83579e-05	1.88005e-05	-0.0900708	1.77434e-05	1.67484e-05	-0.08854	1.8682e-05	1.65716e-05	-0.086594	1.6994e-05	1.66086e-05	-0.08448	1.72801e-05	1.66231e-05	-0.0818069	1.99842e-05	1.69137e-05	-0.0789744	1.90148e-05	1.70819e-05	-0.0756549	1.80368e-05	1.73131e-05	-0.0728391	1.89498e-05	1.74924e-05	-0.0684609	2.18025e-05	1.81535e-05	-0.0650723	1.92038e-05	1.83879e-05	-0.0796325	2.49592e-05	2.26631e-05
-0.09069	2.06637e-05	1.87877e-05	-0.0900073	1.66716e-05	1.67391e-05	-0.0884737	1.70844e-05	1.65606e-05	-0.0863804	1.81758e-05	1.65746e-05	-0.084313	1.66196e-05	1.65962e-05	-0.0817991	1.74353e-05	1.69124e-05	-0.0789479	1.92698e-05	1.70785e-05	-0.0754599	1.76285e-05	1.72812e-05	-0.0727469	1.95514e-05	1.74778e-05	-0.0684344	1.859e-05	1.81485e-05	-0.06495	1.84911e-05	1.83693e-05	-0.0793726	2.44221e-05	2.26197e-05
-0.0905083	2.08946e-05	1.87587e-05	-0.0899499	1.59567e-05	1.67297e-05	-0.0884156	1.60611e-05	1.65526e-05	-0.0861289	1.86561e-05	1.65348e-05	-0.084176	1.64771e-05	1.65741e-05	-0.0817675	1.7912e-05	1.69071e-05	-0.0788845	1.88693e-05	1.70667e-05	-0.0753649	1.87792e-05	1.72644e-05	-0.0726252	1.95488e-05	1.74582e-05	-0.0684128	1.88351e-05	1.81451e-05	-0.0648829	1.87874e-05	1.83584e-05	-0.0793294	2.26785e-05	2.26131e-05
-0.0903932	1.9652e-05	1.87395e-05	-0.0897884	1.66124e-05	1.67049e-05	-0.0882935	1.58021e-05	1.65321e-05	-0.0859966	1.71041e-05	1.65139e-05	-0.083967	1.74398e-05	1.65406e-05	-0.0817593	1.80925e-05	1.69057e-05	-0.0787967	1.88734e-05	1.70533e-05	-0.0753463	1.8787e-05	1.72627e-05	-0.0724931	1.97663e-05	1.74355e-05	-0.0683446	1.74183e-05	1.81334e-05	-0.0647644	2.02635e-05	1.83398e-05	-0.0793212	2.09523e-05	2.26114e-05
-0.0902859	1.88817e-05	1.87234e-05	-0.089672	1.78294e-05	1.66864e-05	-0.0882047	1.5985e-05	1.65179e-05	-0.0859407	1.69661e-05	1.6505e-05	-0.0838393	1.96569e-05	1.65202e-05	-0.081613	1.71425e-05	1.68811e-05	-0.078694	1.86578e-05	1.70348e-05	-0.0752699	1.79276e-05	1.72493e-05	-0.072356	1.98733e-05	1.74144e-05	-0.0682915	2.07484e-05	1.81251e-05	-0.0645993	2.07253e-05	1.8315e-05	-0.0792813	2.34396e-05	2.26047e-05
-0.090094	1.96753e-05	1.86914e-05	-0.0895958	1.87633e-05	1.66756e-05	-0.0881465	1.57836e-05	1.651e-05	-0.085861	1.71824e-05	1.64924e-05	-0.0839027	1.86825e-05	1.65303e-05	-0.0814041	1.7059e-05	1.68461e-05	-0.07857	1.88112e-05	1.70147e-05	-0.0751151	1.83255e-05	1.72241e-05	-0.0722701	1.89335e-05	1.73999e-05	-0.0681332	1.93596e-05	1.80984e-05	-0.0645451	1.92138e-05	1.83073e-05	-0.0791496	2.29536e-05	2.25831e-05
-0.0899064	2.04392e-05	1.86627e-05	-0.0894412	1.83144e-05	1.66508e-05	-0.0880959	1.56936e-05	1.65021e-05	-0.0857643	1.71211e-05	1.64772e-05	-0.0839158	1.72363e-05	1.65324e-05	-0.0812998	1.84587e-05	1.68287e-05	-0.0784257	1.86017e-05	1.69912e-05	-0.0749728	1.88454e-05	1.71991e-05	-0.0721832	1.81987e-05	1.73853e-05	-0.067997	1.86833e-05	1.80768e-05	-0.064532	1.91156e-05	1.83042e-05	-0.0790128	2.24893e-05	2.25599e-05
-0.0898088	1.93912e-05	1.86467e-05	-0.0892982	1.75954e-05	1.66293e-05	-0.0879626	1.67781e-05	1.64801e-05	-0.0856524	1.72929e-05	1.64596e-05	-0.0837712	1.82486e-05	1.65093e-05	-0.0812901	1.85319e-05	1.68271e-05	-0.0782633	1.86952e-05	1.69628e-05	-0.0748179	1.97881e-05	1.7174e-05	-0.0720473	1.82313e-05	1.73643e-05	-0.0678247	1.8583e-05	1.8047e-05	-0.0645093	2.04004e-05	1.83011e-05	-0.0788058	2.34315e-05	2.25268e-05
-0.0897134	1.8646e-05	1.86308e-05	-0.089115	1.65359e-05	1.66e-05	-0.0877179	1.63236e-05	1.64423e-05	-0.0855548	1.76327e-05	1.64442e-05	-0.0835296	1.7685e-05	1.64707e-05	-0.0812339	1.78953e-05	1.68177e-05	-0.078085	1.85224e-05	1.69345e-05	-0.0746293	2.00035e-05	1.71424e-05	-0.0718738	1.77083e-05	1.73354e-05	-0.0678107	2.03248e-05	1.80453e-05	-0.0643698	1.95229e-05	1.82795e-05	-0.0785083	2.27463e-05	2.24774e-05
-0.0895718	1.86413e-05	1.86085e-05	-0.0889027	1.57782e-05	1.65678e-05	-0.0874894	1.5567e-05	1.64063e-05	-0.0854876	1.75139e-05	1.64337e-05	-0.0832807	1.71422e-05	1.64311e-05	-0.0811342	1.78957e-05	1.6801e-05	-0.0779445	1.76245e-05	1.69095e-05	-0.0745286	1.84382e-05	1.71258e-05	-0.0716598	1.77714e-05	1.73016e-05	-0.0677856	1.9007e-05	1.8042e-05	-0.0643041	1.73516e-05	1.82687e-05	-0.0782158	2.18727e-05	2.24297e-05
-0.0894379	1.87597e-05	1.85879e-05	-0.0887779	1.61821e-05	1.65494e-05	-0.0874045	1.66177e-05	1.63922e-05	-0.0853471	1.6465e-05	1.64116e-05	-0.0831081	1.77427e-05	1.64037e-05	-0.0810393	1.79651e-05	1.67852e-05	-0.0778803	1.80065e-05	1.68995e-05	-0.0744756	1.80014e-05	1.71175e-05	-0.0714941	1.85447e-05	1.72744e-05	-0.0677636	2.03988e-05	1.80371e-05	-0.0642883	1.74918e-05	1.82672e-05	-0.0781173	2.24268e-05	2.24134e-05
-0.0893114	1.87801e-05	1.85673e-05	-0.0886516	1.67478e-05	1.65295e-05	-0.0873376	1.78131e-05	1.63828e-05	-0.085122	1.65435e-05	1.63764e-05	-0.0830027	1.73586e-05	1.6387e-05	-0.0809414	1.81232e-05	1.67689e-05	-0.0778059	1.87134e-05	1.68879e-05	-0.074393	1.80276e-05	1.71026e-05	-0.0714159	1.791e-05	1.72632e-05	-0.0676839	1.90485e-05	1.80238e-05	-0.0642285	1.88397e-05	1.82579e-05	-0.0780843	2.37797e-05	2.24068e-05
-0.0892975	2.04315e-05	1.85657e-05	-0.0885416	1.74629e-05	1.65127e-05	-0.0871909	1.77187e-05	1.63594e-05	-0.0850243	1.83687e-05	1.63611e-05	-0.0829608	1.79351e-05	1.63803e-05	-0.0807804	1.73499e-05	1.67422e-05	-0.0777091	1.89641e-05	1.68713e-05	-0.074323	1.8236e-05	1.7091e-05	-0.0713833	1.80709e-05	1.72568e-05	-0.0675243	1.81726e-05	1.79974e-05	-0.0640979	1.9291e-05	1.8238e-05	-0.0780451	2.43951e-05	2.24019e-05
-0.0892674	2.02157e-05	1.85609e-05	-0.0884718	1.7698e-05	1.6502e-05	-0.086984	1.87019e-05	1.63267e-05	-0.085049	1.85655e-05	1.6365e-05	-0.0829151	1.87665e-05	1.63731e-05	-0.0805491	1.76191e-05	1.67038e-05	-0.0776466	1.85993e-05	1.68614e-05	-0.0742486	1.858e-05	1.70794e-05	-0.0712905	1.94533e-05	1.72425e-05	-0.0672528	1.92548e-05	1.7953e-05	-0.0639784	1.96363e-05	1.82196e-05	-0.0780307	2.62745e-05	2.23986e-05
-0.0892666	1.95024e-05	1.85609e-05	-0.0883393	1.70305e-05	1.64822e-05	-0.0867384	1.89407e-05	1.62894e-05	-0.0849614	1.71027e-05	1.63513e-05	-0.0827878	1.81949e-05	1.6353e-05	-0.0803768	1.87379e-05	1.66753e-05	-0.0775532	1.78528e-05	1.68448e-05	-0.0741067	1.78419e-05	1.70563e-05	-0.0711145	1.92496e-05	1.72138e-05	-0.0670695	2.20204e-05	1.79235e-05	-0.0638035	1.89826e-05	1.81921e-05	-0.0780181	2.2681e-05	2.2397e-05
-0.0891286	2.07473e-05	1.85388e-05	-0.0881777	1.67196e-05	1.64579e-05	-0.0866147	1.70302e-05	1.62692e-05	-0.0848506	1.59198e-05	1.6334e-05	-0.0827027	1.68523e-05	1.63395e-05	-0.0803123	1.81186e-05	1.66646e-05	-0.077391	1.81961e-05	1.68184e-05	-0.073875	1.85872e-05	1.70184e-05	-0.0709646	1.85009e-05	1.719e-05	-0.0670517	2.14598e-05	1.79202e-05	-0.0635542	1.97234e-05	1.8154e-05	-0.0779895	2.44761e-05	2.23921e-05
-0.0889731	2.15193e-05	1.85135e-05	-0.088102	1.7602e-05	1.64457e-05	-0.0866073	1.66998e-05	1.62692e-05	-0.0848351	1.61147e-05	1.63316e-05	-0.0826802	1.6643e-05	1.6336e-05	-0.0802346	1.74586e-05	1.66518e-05	-0.0772591	1.89684e-05	1.67969e-05	-0.0737141	2.05112e-05	1.69904e-05	-0.0708683	1.87459e-05	1.71757e-05	-0.0669471	1.94175e-05	1.79039e-05	-0.0633286	2.08295e-05	1.81206e-05	-0.0776263	2.36105e-05	2.23334e-05
-0.0889127	2.01558e-05	1.8504e-05	-0.0880922	1.76089e-05	1.64442e-05	-0.0865994	1.70461e-05	1.62677e-05	-0.0846746	1.88312e-05	1.63066e-05	-0.0825993	1.73122e-05	1.63232e-05	-0.0801249	1.72258e-05	1.66338e-05	-0.0771853	1.87966e-05	1.67854e-05	-0.073691	1.9917e-05	1.69871e-05	-0.0707999	1.85103e-05	1.71646e-05	-0.0667874	1.83699e-05	1.78778e-05	-0.0632239	1.94513e-05	1.81039e-05	-0.0774417	2.19011e-05	2.23026e-05
-0.0888114	1.85212e-05	1.84883e-05	-0.0880026	1.65757e-05	1.64305e-05	-0.0865684	1.58878e-05	1.6263e-05	-0.084368	1.91059e-05	1.6259e-05	-0.0824558	1.70512e-05	1.63006e-05	-0.0800495	1.75166e-05	1.66213e-05	-0.0771006	1.85027e-05	1.67706e-05	-0.073687	1.98045e-05	1.69871e-05	-0.0706909	1.77396e-05	1.71472e-05	-0.0667694	1.98463e-05	1.78745e-05	-0.0631649	1.91992e-05	1.80948e-05	-0.0772597	2.30702e-05	2.22734e-05
-0.0885718	1.934e-05	1.84505e-05	-0.0878491	1.63609e-05	1.64078e-05	-0.0864356	1.62628e-05	1.62429e-05	-0.0841579	1.7623e-05	1.62265e-05	-0.0822914	1.70702e-05	1.62748e-05	-0.0799058	1.91767e-05	1.65977e-05	-0.0769819	1.87977e-05	1.67509e-05	-0.0736832	1.96673e-05	1.69855e-05	-0.0705278	1.77778e-05	1.71219e-05	-0.0667331	2.25042e-05	1.7868e-05	-0.0630786	1.94549e-05	1.80828e-05	-0.0772545	2.84186e-05	2.22718e-05
-0.0883096	1.96459e-05	1.84098e-05	-0.0877433	1.67604e-05	1.63911e-05	-0.0863247	1.68438e-05	1.62244e-05	-0.0840259	1.75874e-05	1.62061e-05	-0.0821403	1.72471e-05	1.62511e-05	-0.0796849	1.9365e-05	1.65615e-05	-0.0768558	1.89113e-05	1.67312e-05	-0.073615	1.84892e-05	1.69757e-05	-0.070389	1.81495e-05	1.70999e-05	-0.0665225	2.10574e-05	1.78338e-05	-0.0629486	1.89171e-05	1.80632e-05	-0.0771984	2.1405e-05	2.22637e-05
-0.0881451	1.80797e-05	1.83847e-05	-0.0875764	1.83447e-05	1.63669e-05	-0.0862361	1.7237e-05	1.6212e-05	-0.0839821	1.61634e-05	1.61994e-05	-0.0819985	1.73129e-05	1.62289e-05	-0.0795019	1.88284e-05	1.65316e-05	-0.0767901	1.79159e-05	1.67197e-05	-0.073479	1.84171e-05	1.69527e-05	-0.0702651	1.83438e-05	1.7081e-05	-0.0662996	1.97858e-05	1.77982e-05	-0.062828	1.81258e-05	1.80451e-05	-0.0770869	2.46966e-05	2.22459e-05
-0.0880594	1.80646e-05	1.83707e-05	-0.087301	1.81177e-05	1.63247e-05	-0.0860355	1.61367e-05	1.61812e-05	-0.0840113	1.59551e-05	1.62039e-05	-0.081813	1.67919e-05	1.61999e-05	-0.0793289	1.85662e-05	1.65033e-05	-0.0767092	1.69751e-05	1.67066e-05	-0.0733793	1.89285e-05	1.69364e-05	-0.0701877	1.92541e-05	1.70684e-05	-0.0661457	1.71463e-05	1.77739e-05	-0.0627574	1.82488e-05	1.80346e-05	-0.0767395	2.73888e-05	2.21896e-05
-0.087939	1.86744e-05	1.83519e-05	-0.0870895	1.67733e-05	1.62932e-05	-0.0857698	1.5804e-05	1.61397e-05	-0.0839616	1.68431e-05	1.61962e-05	-0.0815866	1.6794e-05	1.61647e-05	-0.0791863	1.76966e-05	1.64801e-05	-0.0765434	1.72233e-05	1.66789e-05	-0.0733103	1.89444e-05	1.69249e-05	-0.0699682	2.43986e-05	1.7034e-05	-0.0661436	1.9992e-05	1.77723e-05	-0.062591	2.0368e-05	1.80091e-05	-0.0763102	2.43797e-05	2.21207e-05
-0.0878006	1.89082e-05	1.83301e-05	-0.0870769	1.72501e-05	1.62916e-05	-0.0855929	1.65754e-05	1.61122e-05	-0.0838317	1.65861e-05	1.61762e-05	-0.0813598	1.67885e-05	1.61294e-05	-0.0790939	1.77298e-05	1.64651e-05	-0.0764287	1.8164e-05	1.66609e-05	-0.0731858	1.80964e-05	1.69054e-05	-0.0699259	1.72942e-05	1.70277e-05	-0.066111	1.77753e-05	1.77675e-05	-0.0623909	1.75797e-05	1.79792e-05	-0.0761995	2.56061e-05	2.21032e-05
-0.0875842	2.09568e-05	1.82959e-05	-0.0870312	1.77576e-05	1.62841e-05	-0.0855333	1.58356e-05	1.6103e-05	-0.083655	1.70152e-05	1.6149e-05	-0.0812449	1.52178e-05	1.61116e-05	-0.0789732	1.82978e-05	1.64455e-05	-0.0763699	1.83782e-05	1.66511e-05	-0.0730696	1.7039e-05	1.68858e-05	-0.0698683	1.92778e-05	1.70183e-05	-0.066009	1.94869e-05	1.77513e-05	-0.0623892	2.17267e-05	1.79792e-05	-0.0761486	2.73326e-05	2.20952e-05
-0.0872993	2.14632e-05	1.82525e-05	-0.0870254	1.56912e-05	1.62841e-05	-0.0855203	1.57863e-05	1.61014e-05	-0.0834413	1.68903e-05	1.61162e-05	-0.081225	1.50504e-05	1.61085e-05	-0.0788297	1.84333e-05	1.64222e-05	-0.0762438	1.75633e-05	1.663e-05	-0.0729972	1.68023e-05	1.68744e-05	-0.0697292	1.95388e-05	1.69965e-05	-0.0658208	2.08714e-05	1.77208e-05	-0.0623765	1.8985e-05	1.79777e-05	-0.0761049	2.21074e-05	2.20872e-05
-0.0871674	1.86283e-05	1.82324e-05	-0.086858	1.55392e-05	1.62587e-05	-0.0854381	1.67323e-05	1.60892e-05	-0.0832554	1.63199e-05	1.60878e-05	-0.0810725	1.66661e-05	1.60849e-05	-0.0787501	1.74553e-05	1.64093e-05	-0.0760508	1.77534e-05	1.65991e-05	-0.0728972	1.69501e-05	1.68582e-05	-0.0697079	1.93606e-05	1.69933e-05	-0.0657084	2.08576e-05	1.77031e-05	-0.0622817	1.81197e-05	1.79628e-05	-0.0758912	2.06801e-05	2.20538e-05
-0.0871013	1.7697e-05	1.82216e-05	-0.0866808	1.53128e-05	1.62317e-05	-0.0852582	1.63246e-05	1.60617e-05	-0.0831712	1.71347e-05	1.60749e-05	-0.0808647	1.74719e-05	1.60528e-05	-0.0786503	1.64772e-05	1.63932e-05	-0.0759861	1.85675e-05	1.65894e-05	-0.0728288	1.75015e-05	1.68468e-05	-0.0696583	2.76889e-05	1.69856e-05	-0.0655447	1.98829e-05	1.76759e-05	-0.0621711	1.85654e-05	1.79464e-05	-0.0756885	1.96753e-05	2.20221e-05
-0.0870684	2.06607e-05	1.8217e-05	-0.0864857	1.52729e-05	1.62034e-05	-0.0850372	1.6446e-05	1.60282e-05	-0.0831525	1.71172e-05	1.60721e-05	-0.0807795	1.6491e-05	1.60397e-05	-0.0784861	1.63183e-05	1.63667e-05	-0.0759504	1.69709e-05	1.65829e-05	-0.0727078	1.92469e-05	1.68274e-05	-0.069583	1.87479e-05	1.69731e-05	-0.0654419	1.83777e-05	1.76599e-05	-0.0621078	1.82276e-05	1.79375e-05	-0.0753574	2.02248e-05	2.197e-05
-0.0870282	1.87332e-05	1.82108e-05	-0.0863968	1.64456e-05	1.619e-05	-0.0848564	1.70619e-05	1.60009e-05	-0.0830232	1.57528e-05	1.60524e-05	-0.0807924	1.69527e-05	1.60417e-05	-0.0783957	1.71166e-05	1.63521e-05	-0.0759484	1.93316e-05	1.65829e-05	-0.0724808	1.90439e-05	1.67902e-05	-0.0694557	1.82397e-05	1.69544e-05	-0.0654284	1.79245e-05	1.76583e-05	-0.0619874	1.71639e-05	1.79197e-05	-0.0753061	2.39837e-05	2.19622e-05
-0.0870001	1.72387e-05	1.82062e-05	-0.0863885	1.67892e-05	1.61885e-05	-0.084811	1.56912e-05	1.59933e-05	-0.0828314	1.51036e-05	1.60232e-05	-0.0808049	1.75588e-05	1.60436e-05	-0.0783194	1.795e-05	1.63398e-05	-0.0757727	1.74616e-05	1.65538e-05	-0.0723506	1.70838e-05	1.67693e-05	-0.0693357	1.75327e-05	1.69358e-05	-0.0653838	2.05015e-05	1.76503e-05	-0.0617356	1.81342e-05	1.78827e-05	-0.0752945	2.676e-05	2.1959e-05
-0.0869639	1.96553e-05	1.82e-05	-0.0862984	1.60644e-05	1.61751e-05	-0.0848029	1.5883e-05	1.59918e-05	-0.0827534	1.58004e-05	1.60113e-05	-0.0807331	1.69196e-05	1.60326e-05	-0.0782025	1.8075e-05	1.6321e-05	-0.0755977	1.79229e-05	1.65264e-05	-0.0723142	1.68863e-05	1.67628e-05	-0.0692801	1.78807e-05	1.69265e-05	-0.0652571	2.11562e-05	1.76312e-05	-0.0617223	1.83847e-05	1.78797e-05	-0.0751448	2.44445e-05	2.19354e-05
-0.0867471	2.09686e-05	1.81677e-05	-0.086161	1.58939e-05	1.61543e-05	-0.0847302	1.67352e-05	1.59812e-05	-0.0826878	1.6555e-05	1.60013e-05	-0.0806005	1.71306e-05	1.60122e-05	-0.0780512	1.88853e-05	1.62967e-05	-0.0754564	1.79032e-05	1.65038e-05	-0.0722327	1.73738e-05	1.67499e-05	-0.0692264	1.82899e-05	1.69188e-05	-0.0652204	1.98416e-05	1.76248e-05	-0.0616297	1.8571e-05	1.78665e-05	-0.075118	2.1954e-05	2.19323e-05
-0.0864616	2.07694e-05	1.81232e-05	-0.0860629	1.62253e-05	1.61394e-05	-0.0845741	1.6706e-05	1.5957e-05	-0.0824816	1.55404e-05	1.59701e-05	-0.0804819	1.75126e-05	1.5994e-05	-0.0778608	1.89652e-05	1.62662e-05	-0.0753269	1.80746e-05	1.64829e-05	-0.0721384	1.76288e-05	1.67355e-05	-0.0691239	1.79166e-05	1.69018e-05	-0.0651195	1.79156e-05	1.76089e-05	-0.0615494	1.85367e-05	1.78547e-05	-0.0750283	2.39596e-05	2.19182e-05
-0.0862487	1.89662e-05	1.8091e-05	-0.0859423	1.70009e-05	1.61216e-05	-0.0844249	1.65653e-05	1.59343e-05	-0.0822192	1.51369e-05	1.59304e-05	-0.0803126	1.89593e-05	1.5968e-05	-0.0777636	1.73615e-05	1.62507e-05	-0.0752182	1.79101e-05	1.64653e-05	-0.0720723	1.7464e-05	1.67242e-05	-0.0689636	1.85143e-05	1.68771e-05	-0.0649746	1.66685e-05	1.75851e-05	-0.0615457	2.0086e-05	1.78547e-05	-0.0750239	2.18236e-05	2.19166e-05
-0.0861404	1.93106e-05	1.80742e-05	-0.0857132	1.62662e-05	1.60876e-05	-0.0842504	1.6136e-05	1.59087e-05	-0.0820798	1.61391e-05	1.59094e-05	-0.0801087	1.96928e-05	1.59368e-05	-0.0777601	1.74229e-05	1.62501e-05	-0.0751426	1.8247e-05	1.64524e-05	-0.0719924	1.71328e-05	1.67114e-05	-0.0687979	1.89296e-05	1.68524e-05	-0.0649361	1.70507e-05	1.75804e-05	-0.0615344	1.48011e-05	1.78517e-05	-0.0749221	2.16086e-05	2.19009e-05
-0.086043	1.95175e-05	1.8059e-05	-0.085468	1.56651e-05	1.60522e-05	-0.0840361	1.61982e-05	1.58771e-05	-0.0820151	1.63735e-05	1.58997e-05	-0.0800505	1.77264e-05	1.5928e-05	-0.0777234	1.80777e-05	1.62443e-05	-0.0750886	1.8269e-05	1.64444e-05	-0.0718553	1.768e-05	1.66906e-05	-0.068682	1.84734e-05	1.6834e-05	-0.0648745	1.79435e-05	1.75693e-05	-0.0609922	1.56031e-05	1.77726e-05	-0.0748518	2.08339e-05	2.189e-05
-0.085922	1.92864e-05	1.80407e-05	-0.0853223	1.632e-05	1.60301e-05	-0.0838494	1.65863e-05	1.58486e-05	-0.0819281	1.62974e-05	1.58866e-05	-0.0800321	1.68857e-05	1.59252e-05	-0.0776158	1.76006e-05	1.62271e-05	-0.0749972	1.77385e-05	1.643e-05	-0.071705	1.79604e-05	1.66666e-05	-0.0685854	1.84063e-05	1.68202e-05	-0.0647979	1.85129e-05	1.75582e-05	-0.0609236	1.9101e-05	1.77624e-05	-0.0747891	2.16579e-05	2.18806e-05
-0.085866	1.77802e-05	1.80331e-05	-0.0852129	1.66072e-05	1.60139e-05	-0.0837648	1.55694e-05	1.58351e-05	-0.0818313	1.63315e-05	1.5872e-05	-0.0799222	1.73439e-05	1.59084e-05	-0.0774811	1.7479e-05	1.62057e-05	-0.0748928	1.73261e-05	1.64125e-05	-0.0716048	1.74143e-05	1.66491e-05	-0.0685056	1.80016e-05	1.68079e-05	-0.0647752	1.81957e-05	1.75551e-05	-0.06092	1.94828e-05	1.77624e-05	-0.0743536	2.02615e-05	2.1812e-05
-0.0857802	1.63432e-05	1.80194e-05	-0.085069	1.64181e-05	1.59934e-05	-0.0837243	1.52768e-05	1.58291e-05	-0.081682	1.57481e-05	1.58496e-05	-0.0797779	1.72614e-05	1.58864e-05	-0.0773417	1.73154e-05	1.61835e-05	-0.0748263	1.7513e-05	1.64029e-05	-0.0715658	1.7829e-05	1.66443e-05	-0.0684257	1.7684e-05	1.67957e-05	-0.0647094	1.73368e-05	1.7544e-05	-0.0608054	2.0973e-05	1.77464e-05	-0.0739843	2.00167e-05	2.17547e-05
-0.0855446	1.69807e-05	1.7983e-05	-0.0849169	1.63291e-05	1.59714e-05	-0.0836576	1.52787e-05	1.58201e-05	-0.0814643	1.60203e-05	1.5817e-05	-0.0796288	1.72584e-05	1.58638e-05	-0.0772271	1.6744e-05	1.61653e-05	-0.0747113	1.86529e-05	1.63838e-05	-0.0714982	1.89296e-05	1.66331e-05	-0.0683325	1.7552e-05	1.67804e-05	-0.0645902	1.72422e-05	1.75251e-05	-0.0607351	1.7038e-05	1.77362e-05	-0.0736505	1.92267e-05	2.17039e-05
-0.0854823	1.94285e-05	1.79739e-05	-0.0847776	1.64111e-05	1.59509e-05	-0.0836038	1.54177e-05	1.58112e-05	-0.0813348	1.73783e-05	1.57977e-05	-0.07948	1.72611e-05	1.58412e-05	-0.0770994	1.61485e-05	1.61451e-05	-0.0745396	1.87533e-05	1.63567e-05	-0.0713276	1.82403e-05	1.66061e-05	-0.0682532	1.76375e-05	1.67682e-05	-0.0644777	1.72561e-05	1.75078e-05	-0.0606506	1.91633e-05	1.77231e-05	-0.0735827	2.31831e-05	2.16931e-05
-0.0854682	1.8377e-05	1.79724e-05	-0.0846552	1.62626e-05	1.59334e-05	-0.0834401	1.72212e-05	1.57873e-05	-0.0813032	1.75437e-05	1.57929e-05	-0.0793619	1.6774e-05	1.58234e-05	-0.0769451	1.58377e-05	1.61207e-05	-0.0743972	1.83166e-05	1.63345e-05	-0.0711147	1.82087e-05	1.65712e-05	-0.0681548	1.80797e-05	1.6753e-05	-0.0643	1.84203e-05	1.74795e-05	-0.060606	1.8487e-05	1.77173e-05	-0.0735527	2.26988e-05	2.16885e-05
-0.0854314	1.94301e-05	1.79663e-05	-0.0845428	1.62622e-05	1.59159e-05	-0.0832166	1.81101e-05	1.57545e-05	-0.0811835	1.65161e-05	1.57751e-05	-0.0793104	1.7248e-05	1.58156e-05	-0.0768493	1.62627e-05	1.61055e-05	-0.0742419	1.77861e-05	1.63091e-05	-0.0709973	1.97367e-05	1.65538e-05	-0.0680363	1.81532e-05	1.67362e-05	-0.0641598	2.01646e-05	1.74575e-05	-0.0605109	1.93343e-05	1.77029e-05	-0.073515	2.24126e-05	2.16839e-05
-0.0852711	2.08788e-05	1.79421e-05	-0.0844317	1.62416e-05	1.58999e-05	-0.0831805	1.5467e-05	1.57485e-05	-0.0809628	1.68653e-05	1.57423e-05	-0.0792357	1.82828e-05	1.58043e-05	-0.0767448	1.69496e-05	1.6089e-05	-0.0740851	1.72016e-05	1.62854e-05	-0.0709751	1.97122e-05	1.65507e-05	-0.0679378	1.78829e-05	1.6721e-05	-0.0641238	2.01533e-05	1.74513e-05	-0.0605015	1.71338e-05	1.77014e-05	-0.0735136	2.19204e-05	2.16824e-05
-0.0849704	2.11647e-05	1.78969e-05	-0.0843129	1.61332e-05	1.58824e-05	-0.0831729	1.62121e-05	1.57471e-05	-0.0807361	1.70836e-05	1.57086e-05	-0.0790331	1.73017e-05	1.57737e-05	-0.0766355	1.74903e-05	1.60718e-05	-0.0739596	1.71587e-05	1.62649e-05	-0.0709009	1.88219e-05	1.6538e-05	-0.0678756	1.81962e-05	1.67119e-05	-0.0640173	1.89271e-05	1.74356e-05	-0.0603648	1.61943e-05	1.76812e-05	-0.0734893	2.07464e-05	2.16793e-05
-0.0847809	1.90098e-05	1.78683e-05	-0.0842476	1.52799e-05	1.58737e-05	-0.0830375	1.66785e-05	1.57277e-05	-0.0805397	1.68687e-05	1.56796e-05	-0.0787978	1.67299e-05	1.57384e-05	-0.0765398	1.79546e-05	1.60568e-05	-0.073812	1.74725e-05	1.62413e-05	-0.0707973	1.83729e-05	1.65223e-05	-0.0678049	1.87595e-05	1.66998e-05	-0.0638032	1.96812e-05	1.74013e-05	-0.0603624	1.74531e-05	1.76812e-05	-0.0734541	2.07487e-05	2.16732e-05
-0.0846737	1.87919e-05	1.78518e-05	-0.084205	1.48815e-05	1.58664e-05	-0.0828663	1.74391e-05	1.57025e-05	-0.0803735	1.71018e-05	1.5655e-05	-0.0786004	1.67729e-05	1.57088e-05	-0.0763855	1.75173e-05	1.60325e-05	-0.073644	1.74667e-05	1.62146e-05	-0.0706945	1.80498e-05	1.65049e-05	-0.0676644	1.816e-05	1.66786e-05	-0.0636286	2.11303e-05	1.73749e-05	-0.0601246	1.97998e-05	1.76466e-05	-0.0734384	2.16159e-05	2.16716e-05
-0.0845581	1.86943e-05	1.78353e-05	-0.0840463	1.5891e-05	1.58447e-05	-0.0827826	1.69547e-05	1.56892e-05	-0.0802268	1.70736e-05	1.56334e-05	-0.0784575	1.60148e-05	1.56874e-05	-0.0762249	1.71131e-05	1.60074e-05	-0.0734656	1.76353e-05	1.61879e-05	-0.0705803	1.78711e-05	1.64876e-05	-0.0675173	1.759e-05	1.66575e-05	-0.0635375	2.09695e-05	1.7361e-05	-0.0601077	1.96998e-05	1.76452e-05	-0.073238	2.28903e-05	2.1641e-05
-0.084448	1.86857e-05	1.78189e-05	-0.0838424	1.62505e-05	1.58143e-05	-0.0826521	1.6005e-05	1.567e-05	-0.0801249	1.76433e-05	1.56184e-05	-0.0783159	1.54451e-05	1.56662e-05	-0.0761057	1.73277e-05	1.59887e-05	-0.0732878	1.77697e-05	1.61598e-05	-0.0705044	1.8273e-05	1.64751e-05	-0.06743	1.79691e-05	1.66439e-05	-0.0633312	1.87857e-05	1.73285e-05	-0.0600988	1.89186e-05	1.76437e-05	-0.0729481	2.27107e-05	2.15968e-05
-0.0843295	1.88383e-05	1.78009e-05	-0.0837903	1.52202e-05	1.58071e-05	-0.0824774	1.55494e-05	1.56449e-05	-0.0801161	1.68042e-05	1.56171e-05	-0.0780778	1.60684e-05	1.56308e-05	-0.076009	1.72226e-05	1.59736e-05	-0.0732697	1.68421e-05	1.61566e-05	-0.070436	1.86438e-05	1.64657e-05	-0.0673805	1.77716e-05	1.66364e-05	-0.0630411	1.80578e-05	1.72838e-05	-0.0600584	1.84766e-05	1.7638e-05	-0.0728442	2.06069e-05	2.158e-05
-0.0842904	1.94807e-05	1.7795e-05	-0.0837608	1.50178e-05	1.58028e-05	-0.082383	1.60819e-05	1.56302e-05	-0.0800515	1.55408e-05	1.56076e-05	-0.0778854	1.72092e-05	1.56022e-05	-0.0758766	1.66766e-05	1.5953e-05	-0.0732417	1.91373e-05	1.61519e-05	-0.0703128	1.81094e-05	1.64453e-05	-0.0672802	1.69289e-05	1.66213e-05	-0.0628156	1.84453e-05	1.725e-05	-0.0599163	1.69047e-05	1.76179e-05	-0.072806	2.2654e-05	2.15755e-05
-0.0842738	1.84968e-05	1.7792e-05	-0.0837261	1.68057e-05	1.57984e-05	-0.0822823	1.68667e-05	1.56155e-05	-0.0797997	1.6672e-05	1.55707e-05	-0.0778227	1.65869e-05	1.55929e-05	-0.0757258	1.63042e-05	1.59295e-05	-0.0732112	1.63035e-05	1.61473e-05	-0.070179	1.76611e-05	1.6425e-05	-0.0671081	1.70703e-05	1.65958e-05	-0.0627308	1.63042e-05	1.72362e-05	-0.0595323	1.66466e-05	1.75622e-05	-0.0727983	2.01602e-05	2.1574e-05
-0.0842676	1.99331e-05	1.7792e-05	-0.0835111	1.63285e-05	1.57667e-05	-0.0821238	1.67991e-05	1.5592e-05	-0.0795414	1.76352e-05	1.5533e-05	-0.0778075	1.66888e-05	1.55907e-05	-0.0756602	1.70647e-05	1.59193e-05	-0.0730585	1.87146e-05	1.61239e-05	-0.0701223	1.84236e-05	1.64156e-05	-0.0669866	1.78923e-05	1.65778e-05	-0.0627271	1.65507e-05	1.72362e-05	-0.059482	1.77033e-05	1.75551e-05	-0.0726887	2.33018e-05	2.15573e-05
-0.0842162	1.81544e-05	1.77845e-05	-0.0833003	1.57392e-05	1.57365e-05	-0.081943	1.70879e-05	1.55656e-05	-0.0794561	1.60764e-05	1.55205e-05	-0.0777732	1.71361e-05	1.55856e-05	-0.0756376	1.73671e-05	1.59158e-05	-0.0729186	1.74801e-05	1.61021e-05	-0.0700631	1.95238e-05	1.64063e-05	-0.0669197	1.79977e-05	1.65674e-05	-0.0626684	1.70252e-05	1.72271e-05	-0.0594413	1.68021e-05	1.75494e-05	-0.0725389	2.46941e-05	2.15346e-05
-0.0841129	1.72461e-05	1.77681e-05	-0.0831505	1.59602e-05	1.5715e-05	-0.0817544	1.72256e-05	1.55378e-05	-0.0794063	1.53625e-05	1.55133e-05	-0.0776871	1.68298e-05	1.55728e-05	-0.0755292	1.64925e-05	1.5899e-05	-0.0728179	1.70888e-05	1.60866e-05	-0.0699512	1.95679e-05	1.63891e-05	-0.0667898	1.71978e-05	1.65479e-05	-0.0626003	1.75851e-05	1.72164e-05	-0.0594238	1.7165e-05	1.75466e-05	-0.0722547	2.34843e-05	2.14908e-05
-0.0839633	1.69599e-05	1.77458e-05	-0.083007	1.6145e-05	1.5695e-05	-0.0816792	1.56841e-05	1.55276e-05	-0.0792529	1.59008e-05	1.5491e-05	-0.0775996	1.64921e-05	1.55599e-05	-0.0753717	1.62199e-05	1.58746e-05	-0.072679	1.72413e-05	1.60649e-05	-0.0698698	1.89919e-05	1.63767e-05	-0.0666277	1.68004e-05	1.65241e-05	-0.0625335	1.82972e-05	1.72057e-05	-0.0593287	1.72293e-05	1.75338e-05	-0.0719015	2.36495e-05	2.14382e-05
-0.083888	1.77302e-05	1.77354e-05	-0.0828391	1.60097e-05	1.56707e-05	-0.0816315	1.48832e-05	1.55203e-05	-0.0791433	1.692e-05	1.5475e-05	-0.0775207	1.6328e-05	1.55482e-05	-0.0752777	1.6774e-05	1.586e-05	-0.0725281	1.7207e-05	1.60417e-05	-0.0697817	1.84415e-05	1.63627e-05	-0.0664952	1.68614e-05	1.65048e-05	-0.0624963	1.89587e-05	1.72011e-05	-0.0593134	1.87407e-05	1.7531e-05	-0.0716167	2.51668e-05	2.13963e-05
-0.0838249	1.85357e-05	1.7725e-05	-0.0826835	1.56772e-05	1.56479e-05	-0.0814679	1.53905e-05	1.5497e-05	-0.0790725	1.7661e-05	1.54648e-05	-0.0774012	1.67371e-05	1.55306e-05	-0.0752387	1.66176e-05	1.5854e-05	-0.072386	1.70244e-05	1.602e-05	-0.069681	1.80359e-05	1.63472e-05	-0.0663148	1.77328e-05	1.64766e-05	-0.0624819	1.91748e-05	1.71981e-05	-0.059181	1.95798e-05	1.75125e-05	-0.0714817	2.37198e-05	2.13754e-05
-0.0837011	1.8283e-05	1.77072e-05	-0.0825588	1.5754e-05	1.56308e-05	-0.081343	1.62849e-05	1.5478e-05	-0.0789563	1.76527e-05	1.54479e-05	-0.0772159	1.62595e-05	1.55033e-05	-0.0751525	1.59283e-05	1.58407e-05	-0.0722669	1.71804e-05	1.60015e-05	-0.0695449	1.72273e-05	1.63255e-05	-0.0661434	1.8658e-05	1.64514e-05	-0.0624275	1.75442e-05	1.71905e-05	-0.0588042	1.61177e-05	1.74589e-05	-0.071329	2.22751e-05	2.13531e-05
-0.0835648	1.82082e-05	1.76865e-05	-0.082439	1.57809e-05	1.56137e-05	-0.0812643	1.67788e-05	1.54664e-05	-0.0788487	1.74954e-05	1.54323e-05	-0.0770427	1.55485e-05	1.54779e-05	-0.0749806	1.6332e-05	1.58142e-05	-0.0721656	1.70825e-05	1.59861e-05	-0.0693955	1.65305e-05	1.63038e-05	-0.0660956	1.75394e-05	1.64455e-05	-0.0622833	1.72346e-05	1.71676e-05	-0.0587699	1.96126e-05	1.74547e-05	-0.0710188	2.35459e-05	2.13072e-05
-0.0834713	1.88086e-05	1.76732e-05	-0.0823338	1.59708e-05	1.55981e-05	-0.0811189	1.63563e-05	1.54461e-05	-0.0787123	1.69835e-05	1.54126e-05	-0.076955	1.59375e-05	1.54651e-05	-0.0747809	1.63349e-05	1.57835e-05	-0.0720331	1.66032e-05	1.59646e-05	-0.0692797	1.63993e-05	1.62853e-05	-0.066053	1.6784e-05	1.64382e-05	-0.0621405	1.70068e-05	1.71464e-05	-0.0587588	1.92911e-05	1.74533e-05	-0.0707345	2.51851e-05	2.12644e-05
-0.0834285	1.85773e-05	1.76673e-05	-0.0822118	1.64591e-05	1.55811e-05	-0.0810117	1.53548e-05	1.54302e-05	-0.0786067	1.5952e-05	1.53974e-05	-0.0768701	1.63992e-05	1.54526e-05	-0.0745898	1.62116e-05	1.57542e-05	-0.071886	1.62628e-05	1.59432e-05	-0.0691036	1.71712e-05	1.62576e-05	-0.0659445	1.69274e-05	1.64219e-05	-0.0619074	1.82602e-05	1.71116e-05	-0.0585713	2.00409e-05	1.74267e-05	-0.0706817	2.21588e-05	2.1257e-05
-0.0833105	1.73238e-05	1.76496e-05	-0.0820323	1.61869e-05	1.55556e-05	-0.0810017	1.56411e-05	1.54287e-05	-0.0785689	1.59531e-05	1.5392e-05	-0.0767526	1.64051e-05	1.54355e-05	-0.074449	1.67383e-05	1.57327e-05	-0.0717779	1.6473e-05	1.59263e-05	-0.068917	1.77244e-05	1.623e-05	-0.0658978	1.79128e-05	1.64161e-05	-0.0617185	2.02333e-05	1.7083e-05	-0.0585371	1.71804e-05	1.74225e-05	-0.0705643	1.93957e-05	2.12394e-05
-0.0830508	1.82954e-05	1.76113e-05	-0.0818514	1.58875e-05	1.55302e-05	-0.0809452	1.66933e-05	1.54215e-05	-0.0784261	1.75812e-05	1.53714e-05	-0.0766049	1.68743e-05	1.54139e-05	-0.0743798	1.63045e-05	1.57221e-05	-0.0716389	1.72287e-05	1.59049e-05	-0.0687567	1.79667e-05	1.62054e-05	-0.0658912	1.84931e-05	1.64146e-05	-0.0617027	1.90592e-05	1.708e-05	-0.0585341	1.80033e-05	1.74211e-05	-0.0703063	1.85468e-05	2.12027e-05
-0.0827791	1.89603e-05	1.75717e-05	-0.0817015	1.59898e-05	1.55091e-05	-0.0807487	1.58754e-05	1.53926e-05	-0.0782059	1.79607e-05	1.53398e-05	-0.0764687	1.74193e-05	1.5394e-05	-0.0743521	1.6444e-05	1.57179e-05	-0.0715108	1.8042e-05	1.58851e-05	-0.0685638	1.768e-05	1.61749e-05	-0.0657705	1.72864e-05	1.63969e-05	-0.0616104	1.71063e-05	1.70664e-05	-0.0585103	1.83601e-05	1.74183e-05	-0.0702085	1.97134e-05	2.11881e-05
-0.0826367	1.73784e-05	1.75512e-05	-0.0816144	1.52649e-05	1.54964e-05	-0.0805294	1.52653e-05	1.53609e-05	-0.0781147	1.63052e-05	1.53267e-05	-0.0763518	1.77887e-05	1.53771e-05	-0.0742813	1.73016e-05	1.57071e-05	-0.0714631	1.76452e-05	1.58775e-05	-0.0683536	1.76312e-05	1.61429e-05	-0.0655918	1.68748e-05	1.63705e-05	-0.0613948	1.69587e-05	1.70335e-05	-0.0585074	1.69197e-05	1.74183e-05	-0.0700194	2.29782e-05	2.11604e-05
-0.0825685	1.72047e-05	1.7541e-05	-0.0815687	1.51356e-05	1.54908e-05	-0.0803967	1.57083e-05	1.53422e-05	-0.0780857	1.58354e-05	1.53225e-05	-0.0761758	1.72673e-05	1.53515e-05	-0.0741314	1.6978e-05	1.56843e-05	-0.0714122	1.72907e-05	1.58699e-05	-0.0682303	1.88956e-05	1.61247e-05	-0.0654868	1.75193e-05	1.63559e-05	-0.0612872	1.83466e-05	1.70185e-05	-0.0585011	1.82856e-05	1.74169e-05	-0.0696859	2.36811e-05	2.11124e-05
-0.0824797	1.73156e-05	1.75278e-05	-0.0814675	1.56857e-05	1.54767e-05	-0.0802687	1.61992e-05	1.53236e-05	-0.0779819	1.63114e-05	1.53077e-05	-0.0760475	1.59532e-05	1.53329e-05	-0.0739726	1.672e-05	1.56601e-05	-0.0713197	1.75417e-05	1.58562e-05	-0.0682185	1.83499e-05	1.61231e-05	-0.06541	1.78494e-05	1.63442e-05	-0.0612608	1.86553e-05	1.7014e-05	-0.0584947	1.78097e-05	1.74155e-05	-0.069597	2.90148e-05	2.10994e-05
-0.082451	1.82755e-05	1.75234e-05	-0.081342	1.58857e-05	1.54585e-05	-0.0801485	1.67217e-05	1.53064e-05	-0.0778731	1.66595e-05	1.52921e-05	-0.0760289	1.62267e-05	1.53302e-05	-0.0738168	1.65519e-05	1.56365e-05	-0.0712005	1.73826e-05	1.5838e-05	-0.068168	1.73819e-05	1.61156e-05	-0.0653056	1.77287e-05	1.63296e-05	-0.0611751	1.80005e-05	1.70021e-05	-0.0584761	1.80897e-05	1.74141e-05	-0.0695228	2.42009e-05	2.10878e-05
-0.0824409	1.92381e-05	1.7522e-05	-0.0812207	1.60937e-05	1.54417e-05	-0.080067	1.6799e-05	1.52949e-05	-0.0778014	1.65413e-05	1.52819e-05	-0.0759859	1.69709e-05	1.5324e-05	-0.0736609	1.63695e-05	1.56129e-05	-0.0710773	1.72766e-05	1.58198e-05	-0.0680487	1.74271e-05	1.60974e-05	-0.0651565	1.84006e-05	1.63078e-05	-0.0610052	1.8786e-05	1.69768e-05	-0.0583723	1.91205e-05	1.73987e-05	-0.069456	2.24998e-05	2.10792e-05
-0.0822835	1.77277e-05	1.74987e-05	-0.08106	1.58095e-05	1.54193e-05	-0.0799519	1.64398e-05	1.52778e-05	-0.0776924	1.60007e-05	1.52664e-05	-0.0758869	1.68788e-05	1.53097e-05	-0.0735357	1.65974e-05	1.5594e-05	-0.0709776	1.75101e-05	1.58047e-05	-0.0679166	1.72896e-05	1.60777e-05	-0.0649578	1.82128e-05	1.62787e-05	-0.0608988	1.69929e-05	1.69604e-05	-0.0583595	1.9425e-05	1.73973e-05	-0.0693666	2.26089e-05	2.10662e-05
-0.0820405	1.75174e-05	1.74638e-05	-0.0809418	1.49326e-05	1.54026e-05	-0.0797999	1.65615e-05	1.52564e-05	-0.0775146	1.63422e-05	1.52411e-05	-0.0757826	1.68498e-05	1.52947e-05	-0.0734256	1.66502e-05	1.55774e-05	-0.0708696	1.79494e-05	1.5788e-05	-0.0677878	1.70708e-05	1.60581e-05	-0.0647903	1.74469e-05	1.62541e-05	-0.0608518	1.82479e-05	1.6953e-05	-0.0582392	2.30259e-05	1.73806e-05	-0.0693558	2.35985e-05	2.10647e-05
-0.0818602	1.82481e-05	1.74377e-05	-0.0808783	1.48071e-05	1.53942e-05	-0.0795973	1.60502e-05	1.52279e-05	-0.0773214	1.64416e-05	1.52136e-05	-0.0756679	1.66924e-05	1.52781e-05	-0.0733082	1.6602e-05	1.55597e-05	-0.0707119	1.76001e-05	1.57639e-05	-0.0676397	1.66487e-05	1.60355e-05	-0.0646721	1.75258e-05	1.62368e-05	-0.0608411	1.95828e-05	1.69515e-05	-0.0580823	1.7624e-05	1.73584e-05	-0.0692924	2.4948e-05	2.10546e-05
-0.0817208	1.84273e-05	1.74174e-05	-0.0807345	1.56765e-05	1.53733e-05	-0.079405	1.53331e-05	1.51995e-05	-0.077164	1.60369e-05	1.51914e-05	-0.0755216	1.69935e-05	1.52571e-05	-0.0731535	1.71276e-05	1.55365e-05	-0.070575	1.68588e-05	1.57428e-05	-0.0674372	1.69861e-05	1.60054e-05	-0.0645135	1.83462e-05	1.62137e-05	-0.0608343	1.75078e-05	1.695e-05	-0.0577239	1.71271e-05	1.73086e-05	-0.0689276	2.23618e-05	2.10029e-05
-0.0815763	1.84981e-05	1.73972e-05	-0.0805834	1.63789e-05	1.53525e-05	-0.0793228	1.59698e-05	1.51882e-05	-0.0770018	1.56647e-05	1.51684e-05	-0.0753537	1.69624e-05	1.5233e-05	-0.0729856	1.73995e-05	1.55113e-05	-0.0704453	1.63843e-05	1.57248e-05	-0.0672529	1.75232e-05	1.5977e-05	-0.0643025	1.82516e-05	1.61835e-05	-0.0606561	1.71765e-05	1.69249e-05	-0.0575027	1.86835e-05	1.72783e-05	-0.0686632	2.1883e-05	2.09643e-05
-0.0814963	1.74307e-05	1.73857e-05	-0.080483	1.65242e-05	1.53386e-05	-0.0792384	1.68567e-05	1.51769e-05	-0.0768187	1.55049e-05	1.51426e-05	-0.0752386	1.61275e-05	1.52165e-05	-0.0728968	1.64641e-05	1.5498e-05	-0.070301	1.6045e-05	1.57023e-05	-0.0671292	1.7179e-05	1.5959e-05	-0.0641234	1.75749e-05	1.61577e-05	-0.0603733	1.73674e-05	1.68821e-05	-0.057388	1.87014e-05	1.72632e-05	-0.0684796	3.2131e-05	2.09387e-05
-0.0814402	1.69639e-05	1.7377e-05	-0.0803143	1.58445e-05	1.53151e-05	-0.0790742	1.66138e-05	1.51528e-05	-0.07673	1.64714e-05	1.51301e-05	-0.0751551	1.58674e-05	1.52046e-05	-0.0728125	1.58333e-05	1.54854e-05	-0.0702206	1.65445e-05	1.56904e-05	-0.0670558	1.75986e-05	1.59486e-05	-0.0640369	1.83852e-05	1.61463e-05	-0.0601718	1.87496e-05	1.68527e-05	-0.0571363	1.67853e-05	1.7229e-05	-0.0683696	2.18249e-05	2.0923e-05
-0.081325	1.73584e-05	1.73612e-05	-0.0800864	1.58689e-05	1.52847e-05	-0.0789484	1.57794e-05	1.51359e-05	-0.0766631	1.7454e-05	1.51207e-05	-0.0749951	1.66561e-05	1.51817e-05	-0.0726287	1.64967e-05	1.5458e-05	-0.0701392	1.72132e-05	1.56784e-05	-0.0670058	1.77264e-05	1.59411e-05	-0.0639957	1.85765e-05	1.61406e-05	-0.0600945	1.81761e-05	1.6841e-05	-0.0565765	1.999e-05	1.71529e-05	-0.0682782	2.50104e-05	2.09103e-05
-0.0812018	1.75669e-05	1.73425e-05	-0.0799113	1.65004e-05	1.52599e-05	-0.0788586	1.55265e-05	1.51232e-05	-0.0765172	1.72066e-05	1.51002e-05	-0.0747785	1.66093e-05	1.51508e-05	-0.0724763	1.74917e-05	1.54353e-05	-0.0700169	1.72195e-05	1.56605e-05	-0.0668892	1.69121e-05	1.59233e-05	-0.0638923	1.77851e-05	1.61249e-05	-0.060087	1.88232e-05	1.6841e-05	-0.0559874	2.29511e-05	1.70735e-05	-0.0682146	2.65362e-05	2.09003e-05
-0.0811545	1.68817e-05	1.73353e-05	-0.0797881	1.65207e-05	1.52434e-05	-0.0787671	1.52496e-05	1.51105e-05	-0.0764201	1.61764e-05	1.50866e-05	-0.074614	1.57989e-05	1.51275e-05	-0.0723833	1.77827e-05	1.54215e-05	-0.0699005	1.71331e-05	1.56426e-05	-0.0667169	1.68448e-05	1.5898e-05	-0.0637236	1.80038e-05	1.61007e-05	-0.0600796	1.86513e-05	1.68395e-05	-0.0559719	1.84779e-05	1.70709e-05	-0.0681331	2.26233e-05	2.0889e-05
-0.0811458	1.67213e-05	1.73353e-05	-0.0796413	1.62499e-05	1.52228e-05	-0.0787199	1.54962e-05	1.51035e-05	-0.0763478	1.56906e-05	1.50765e-05	-0.0745178	1.59385e-05	1.51138e-05	-0.0722401	1.732e-05	1.54002e-05	-0.0697871	1.71042e-05	1.56262e-05	-0.0665956	1.74674e-05	1.58802e-05	-0.0635622	1.82968e-05	1.60779e-05	-0.0599648	1.7071e-05	1.6822e-05	-0.055971	1.90528e-05	1.70709e-05	-0.0680563	2.1012e-05	2.08791e-05
-0.0811118	1.79332e-05	1.73296e-05	-0.0796093	1.54613e-05	1.52186e-05	-0.0786189	1.657e-05	1.50895e-05	-0.076225	1.57854e-05	1.50593e-05	-0.0744681	1.54568e-05	1.51068e-05	-0.0720577	1.74026e-05	1.53732e-05	-0.0696775	1.69914e-05	1.56099e-05	-0.0664883	1.80211e-05	1.58639e-05	-0.0633434	1.9823e-05	1.60468e-05	-0.0597187	1.71059e-05	1.6787e-05	-0.0559546	1.77091e-05	1.70682e-05	-0.0680411	2.09001e-05	2.08763e-05
-0.0809801	1.75608e-05	1.73109e-05	-0.0795852	1.7129e-05	1.52159e-05	-0.0784198	1.62966e-05	1.50614e-05	-0.0761076	1.59261e-05	1.50429e-05	-0.074484	1.57919e-05	1.5109e-05	-0.0719145	1.80303e-05	1.53521e-05	-0.0695662	1.68785e-05	1.55936e-05	-0.0663249	1.76715e-05	1.58388e-05	-0.0629181	1.77469e-05	1.59876e-05	-0.0595295	1.79236e-05	1.67594e-05	-0.0559342	1.8527e-05	1.70655e-05	-0.0680344	2.19267e-05	2.08749e-05
-0.0808214	1.75934e-05	1.72881e-05	-0.0795606	1.50407e-05	1.52118e-05	-0.0782254	1.5925e-05	1.50349e-05	-0.0759646	1.64944e-05	1.5023e-05	-0.0743879	1.80515e-05	1.50955e-05	-0.0718309	1.7778e-05	1.53398e-05	-0.0694361	1.70574e-05	1.55743e-05	-0.0661902	1.68187e-05	1.58197e-05	-0.06291	1.80105e-05	1.59862e-05	-0.0594041	1.78585e-05	1.67405e-05	-0.0559323	1.84483e-05	1.70655e-05	-0.067833	2.38906e-05	2.08467e-05
-0.080703	1.82065e-05	1.72709e-05	-0.0793973	1.64899e-05	1.51899e-05	-0.0780408	1.57422e-05	1.50083e-05	-0.0757966	1.66696e-05	1.49997e-05	-0.0741184	1.76173e-05	1.50574e-05	-0.0716905	1.68164e-05	1.53191e-05	-0.069299	1.71138e-05	1.55536e-05	-0.0661145	1.69109e-05	1.58079e-05	-0.06284	1.84144e-05	1.59764e-05	-0.0593625	1.81379e-05	1.67347e-05	-0.0559185	1.79617e-05	1.70642e-05	-0.0675422	2.57993e-05	2.08059e-05
-0.0806221	1.82951e-05	1.72595e-05	-0.0792507	1.52226e-05	1.51694e-05	-0.0778439	1.569e-05	1.49805e-05	-0.0756752	1.61842e-05	1.49828e-05	-0.0739365	1.58044e-05	1.50318e-05	-0.0715436	1.58636e-05	1.52975e-05	-0.0692013	1.65636e-05	1.55389e-05	-0.0660478	1.68832e-05	1.57991e-05	-0.0628257	1.7891e-05	1.5975e-05	-0.0593393	1.87208e-05	1.67318e-05	-0.0559029	1.86669e-05	1.70615e-05	-0.0674089	2.43754e-05	2.07877e-05
-0.0804899	1.76179e-05	1.7241e-05	-0.0791906	1.51723e-05	1.51612e-05	-0.0776374	1.55414e-05	1.49528e-05	-0.0756112	1.64851e-05	1.49739e-05	-0.0738858	1.59586e-05	1.50247e-05	-0.0714886	1.61805e-05	1.52894e-05	-0.0691331	1.64943e-05	1.55286e-05	-0.0659554	1.6538e-05	1.57859e-05	-0.062812	1.50835e-05	1.59722e-05	-0.0592611	1.60823e-05	1.67203e-05	-0.055884	2.00639e-05	1.70588e-05	-0.067152	2.14357e-05	2.07514e-05
-0.0803099	1.76433e-05	1.72154e-05	-0.0790844	1.5717e-05	1.51462e-05	-0.0774801	1.47474e-05	1.49306e-05	-0.0755405	1.69755e-05	1.49641e-05	-0.0737961	1.67356e-05	1.50121e-05	-0.0714208	1.67811e-05	1.52795e-05	-0.0690155	1.71792e-05	1.55124e-05	-0.0658076	1.69755e-05	1.57639e-05	-0.0627946	1.72553e-05	1.59694e-05	-0.0590141	2.10627e-05	1.66843e-05	-0.0558653	1.77679e-05	1.70575e-05	-0.0668201	1.98173e-05	2.07056e-05
-0.0801675	1.82122e-05	1.71956e-05	-0.0789004	1.53189e-05	1.51217e-05	-0.077392	1.48118e-05	1.49182e-05	-0.0754463	1.70839e-05	1.49511e-05	-0.0736366	1.65216e-05	1.49897e-05	-0.0712711	1.62622e-05	1.52576e-05	-0.0688799	1.75294e-05	1.54918e-05	-0.0656583	1.73314e-05	1.57419e-05	-0.0626532	1.38188e-05	1.59498e-05	-0.0589842	1.63723e-05	1.668e-05	-0.0558409	1.80405e-05	1.70535e-05	-0.066656	2.07341e-05	2.06835e-05
-0.0800546	1.83908e-05	1.71786e-05	-0.0786912	1.51721e-05	1.50932e-05	-0.0772721	1.52907e-05	1.49016e-05	-0.0754023	1.64342e-05	1.4945e-05	-0.0735164	1.57126e-05	1.49729e-05	-0.0710326	1.69754e-05	1.52228e-05	-0.0688099	1.68779e-05	1.54816e-05	-0.0655543	1.70268e-05	1.57259e-05	-0.062609	1.92588e-05	1.59442e-05	-0.058915	1.96974e-05	1.66713e-05	-0.0558269	1.87667e-05	1.70522e-05	-0.0665862	2.04173e-05	2.06738e-05
-0.0799064	1.80057e-05	1.71588e-05	-0.0785233	1.54896e-05	1.50702e-05	-0.0771267	1.54264e-05	1.48823e-05	-0.0753504	1.58493e-05	1.49379e-05	-0.0734522	1.57076e-05	1.49639e-05	-0.0707727	1.7312e-05	1.5185e-05	-0.0687427	1.64149e-05	1.54713e-05	-0.0655022	1.7473e-05	1.57186e-05	-0.0623121	1.92211e-05	1.59025e-05	-0.0588336	1.74092e-05	1.66584e-05	-0.055803	1.87754e-05	1.70482e-05	-0.0665353	2.02862e-05	2.06669e-05
-0.0797252	1.81369e-05	1.71334e-05	-0.0784079	1.5195e-05	1.50553e-05	-0.0770165	1.51346e-05	1.48672e-05	-0.0751958	1.66242e-05	1.49165e-05	-0.0733527	1.61969e-05	1.49501e-05	-0.0706303	1.59081e-05	1.51644e-05	-0.0686021	1.69785e-05	1.54509e-05	-0.0654538	1.79838e-05	1.57113e-05	-0.0621439	1.68723e-05	1.58789e-05	-0.0585076	1.6243e-05	1.66127e-05	-0.0557654	1.78722e-05	1.70442e-05	-0.0663773	2.18496e-05	2.06448e-05
-0.0795577	1.84706e-05	1.71094e-05	-0.0782919	1.49676e-05	1.50391e-05	-0.0769603	1.54787e-05	1.48589e-05	-0.0750313	1.7199e-05	1.48939e-05	-0.0732308	1.63594e-05	1.49331e-05	-0.070626	1.64645e-05	1.51637e-05	-0.0684393	1.71845e-05	1.54275e-05	-0.0653257	1.72926e-05	1.56939e-05	-0.0621068	1.6887e-05	1.58747e-05	-0.058404	1.8238e-05	1.6597e-05	-0.0557591	1.74056e-05	1.70428e-05	-0.0662921	2.06311e-05	2.06325e-05
-0.0794319	1.81062e-05	1.70912e-05	-0.0781485	1.50322e-05	1.50203e-05	-0.0769451	1.53678e-05	1.48576e-05	-0.075002	1.58347e-05	1.48899e-05	-0.0731169	1.64425e-05	1.49173e-05	-0.0705932	1.76783e-05	1.5159e-05	-0.0683113	1.68795e-05	1.54086e-05	-0.0651475	1.73105e-05	1.56678e-05	-0.0620629	1.70147e-05	1.58678e-05	-0.0583707	1.98037e-05	1.65928e-05	-0.0557516	1.69408e-05	1.70415e-05	-0.0662453	2.15045e-05	2.0627e-05
-0.079301	1.77313e-05	1.70729e-05	-0.0780208	1.52362e-05	1.50028e-05	-0.076882	1.47777e-05	1.4848e-05	-0.0749798	1.49285e-05	1.48868e-05	-0.0729851	1.62788e-05	1.48989e-05	-0.0704755	1.75313e-05	1.5142e-05	-0.0681843	1.66381e-05	1.53897e-05	-0.0649994	1.7729e-05	1.56461e-05	-0.0620371	1.73491e-05	1.5865e-05	-0.0581779	1.84485e-05	1.65658e-05	-0.0556854	1.70102e-05	1.70335e-05	-0.0662391	2.11765e-05	2.06256e-05
-0.0791657	1.73676e-05	1.70547e-05	-0.0778977	1.54333e-05	1.49867e-05	-0.0767557	1.48471e-05	1.48315e-05	-0.0748571	1.51223e-05	1.487e-05	-0.0728241	1.65094e-05	1.48767e-05	-0.0703986	1.67032e-05	1.51309e-05	-0.0680354	1.66813e-05	1.53694e-05	-0.0648854	1.76595e-05	1.56302e-05	-0.061998	1.80122e-05	1.58595e-05	-0.0579779	1.71409e-05	1.65375e-05	-0.0555508	1.75262e-05	1.70149e-05	-0.0662254	2.22137e-05	2.06242e-05
-0.0790562	1.7428e-05	1.70394e-05	-0.0777702	1.55502e-05	1.49693e-05	-0.0766341	1.49507e-05	1.48137e-05	-0.0747238	1.51734e-05	1.48517e-05	-0.0726691	1.67784e-05	1.48552e-05	-0.0703118	1.5967e-05	1.51183e-05	-0.0679085	1.69976e-05	1.53506e-05	-0.0647804	1.77282e-05	1.56143e-05	-0.0618727	1.73403e-05	1.58415e-05	-0.0578861	1.75937e-05	1.65248e-05	-0.0553742	1.73802e-05	1.69911e-05	-0.0662232	2.0455e-05	2.06229e-05
-0.0789438	1.7533e-05	1.70226e-05	-0.0776647	1.53851e-05	1.49545e-05	-0.0764605	1.57436e-05	1.47905e-05	-0.0745948	1.51663e-05	1.48341e-05	-0.0725783	1.61241e-05	1.48427e-05	-0.0701556	1.6069e-05	1.50959e-05	-0.0678112	1.69003e-05	1.53361e-05	-0.0647255	1.69574e-05	1.56071e-05	-0.0617062	1.72191e-05	1.58195e-05	-0.0578116	1.78513e-05	1.65135e-05	-0.0550401	2.02141e-05	1.69476e-05	-0.0661947	2.11917e-05	2.06187e-05
-0.0788052	1.72589e-05	1.70045e-05	-0.0775608	1.52692e-05	1.49412e-05	-0.0762905	1.65016e-05	1.47673e-05	-0.074415	1.46505e-05	1.48095e-05	-0.0725085	1.58624e-05	1.48331e-05	-0.0700009	1.61708e-05	1.50736e-05	-0.0676863	1.6475e-05	1.53188e-05	-0.0646391	1.60015e-05	1.55942e-05	-0.0615604	1.73991e-05	1.57989e-05	-0.0577332	1.80113e-05	1.65023e-05	-0.0546168	2.13206e-05	1.68926e-05	-0.0661915	2.28809e-05	2.06187e-05
-0.078567	1.86964e-05	1.69711e-05	-0.077447	1.52726e-05	1.49265e-05	-0.0761887	1.64635e-05	1.47537e-05	-0.0742222	1.42236e-05	1.47833e-05	-0.072382	1.63693e-05	1.48157e-05	-0.0698595	1.61215e-05	1.50533e-05	-0.0675453	1.62309e-05	1.52987e-05	-0.0644997	1.5673e-05	1.55741e-05	-0.0614738	1.66792e-05	1.57865e-05	-0.057702	1.7403e-05	1.6498e-05	-0.0543761	1.85887e-05	1.68613e-05	-0.0661737	2.09756e-05	2.0616e-05
-0.0782843	1.92839e-05	1.6931e-05	-0.077341	1.53588e-05	1.49118e-05	-0.0759926	1.53552e-05	1.47266e-05	-0.0741445	1.49761e-05	1.47727e-05	-0.0722408	1.66228e-05	1.47963e-05	-0.0697341	1.62714e-05	1.50354e-05	-0.0673983	1.59677e-05	1.52771e-05	-0.0644235	1.61256e-05	1.55626e-05	-0.0614082	1.63845e-05	1.57783e-05	-0.0576197	1.62967e-05	1.64868e-05	-0.0542083	1.78137e-05	1.68393e-05	-0.0661733	2.20526e-05	2.0616e-05
-0.0781262	1.7619e-05	1.69102e-05	-0.07722	1.56652e-05	1.48959e-05	-0.0758042	1.41036e-05	1.47008e-05	-0.0740846	1.5762e-05	1.47646e-05	-0.0721171	1.66683e-05	1.47793e-05	-0.0696171	1.63319e-05	1.50187e-05	-0.0671904	1.65294e-05	1.5247e-05	-0.0643049	1.7398e-05	1.55454e-05	-0.0612471	1.75233e-05	1.57564e-05	-0.0574848	1.58182e-05	1.64672e-05	-0.0540542	1.6736e-05	1.68186e-05	-0.0661663	2.44259e-05	2.0616e-05
-0.0780521	1.75538e-05	1.68992e-05	-0.0770118	1.4982e-05	1.4868e-05	-0.0757983	1.48421e-05	1.47008e-05	-0.073962	1.57345e-05	1.4748e-05	-0.0719312	1.5954e-05	1.47539e-05	-0.0694838	1.61856e-05	1.49997e-05	-0.0670592	1.77978e-05	1.52284e-05	-0.064116	1.75604e-05	1.55197e-05	-0.0611259	1.88844e-05	1.57401e-05	-0.0574794	1.83927e-05	1.64672e-05	-0.0540069	1.72783e-05	1.68135e-05	-0.0660231	2.49298e-05	2.05955e-05
-0.0779645	1.77057e-05	1.68868e-05	-0.0767927	1.43468e-05	1.48388e-05	-0.0757385	1.66413e-05	1.46927e-05	-0.0738464	1.56061e-05	1.47323e-05	-0.071709	1.5636e-05	1.47236e-05	-0.0693475	1.60533e-05	1.49803e-05	-0.0670591	1.8087e-05	1.52284e-05	-0.0639604	1.71995e-05	1.5497e-05	-0.0611239	1.91938e-05	1.57387e-05	-0.057477	1.69545e-05	1.64672e-05	-0.0538247	2.07781e-05	1.6789e-05	-0.0658937	2.54218e-05	2.05777e-05
-0.0778586	1.75737e-05	1.68731e-05	-0.0766776	1.48344e-05	1.48243e-05	-0.0755313	1.64472e-05	1.46644e-05	-0.0737199	1.53838e-05	1.47152e-05	-0.0715721	1.63569e-05	1.47049e-05	-0.0692186	1.60313e-05	1.4962e-05	-0.0670039	1.68273e-05	1.52199e-05	-0.0638444	1.74428e-05	1.54799e-05	-0.0610314	1.72338e-05	1.57265e-05	-0.0573696	1.79619e-05	1.64518e-05	-0.0536286	1.84933e-05	1.67646e-05	-0.06555	2.22601e-05	2.05314e-05
-0.0777213	1.79596e-05	1.68538e-05	-0.0765617	1.54884e-05	1.48085e-05	-0.0753689	1.55898e-05	1.46428e-05	-0.0735894	1.51703e-05	1.46976e-05	-0.0714799	1.662e-05	1.46924e-05	-0.0690953	1.59238e-05	1.49445e-05	-0.0668854	1.66964e-05	1.52042e-05	-0.0637897	1.67418e-05	1.54728e-05	-0.0608585	1.6697e-05	1.57034e-05	-0.057276	1.71935e-05	1.64392e-05	-0.0536175	1.7433e-05	1.67634e-05	-0.0651487	2.01505e-05	2.04773e-05
-0.0775556	1.78824e-05	1.68319e-05	-0.0764209	1.57954e-05	1.479e-05	-0.0752836	1.57875e-05	1.46307e-05	-0.0734258	1.46829e-05	1.46756e-05	-0.071376	1.67062e-05	1.46783e-05	-0.0689695	1.5821e-05	1.49267e-05	-0.0667217	1.60586e-05	1.518e-05	-0.063706	1.58837e-05	1.54615e-05	-0.0607191	1.67084e-05	1.56844e-05	-0.0571521	1.62554e-05	1.64211e-05	-0.0535977	2.02145e-05	1.67608e-05	-0.0650056	2.1763e-05	2.04584e-05
-0.0773844	1.7882e-05	1.68073e-05	-0.0762965	1.59527e-05	1.47743e-05	-0.0751598	1.66019e-05	1.46146e-05	-0.0731914	1.49559e-05	1.46441e-05	-0.0712815	1.66665e-05	1.46655e-05	-0.0688317	1.58635e-05	1.49072e-05	-0.0665064	1.60423e-05	1.51503e-05	-0.0635597	1.57617e-05	1.54403e-05	-0.0605677	1.69108e-05	1.56641e-05	-0.056907	1.69713e-05	1.63878e-05	-0.0535881	2.34705e-05	1.67595e-05	-0.0649751	2.19356e-05	2.04544e-05
-0.0772224	1.80001e-05	1.67854e-05	-0.0761129	1.54086e-05	1.47493e-05	-0.0749205	1.58834e-05	1.45825e-05	-0.0729984	1.56185e-05	1.46183e-05	-0.0711307	1.59444e-05	1.46451e-05	-0.0687121	1.60966e-05	1.48904e-05	-0.0663408	1.66131e-05	1.51262e-05	-0.0634471	1.60312e-05	1.54247e-05	-0.060459	1.76485e-05	1.56493e-05	-0.0567501	1.89173e-05	1.63656e-05	-0.0535461	1.59168e-05	1.67544e-05	-0.0649101	2.15861e-05	2.0445e-05
-0.077083	1.77463e-05	1.67664e-05	-0.0758888	1.52993e-05	1.47205e-05	-0.0747305	1.44924e-05	1.45571e-05	-0.07291	1.50753e-05	1.46065e-05	-0.0709294	1.58097e-05	1.4618e-05	-0.0686156	1.60545e-05	1.48768e-05	-0.0662177	1.66873e-05	1.51093e-05	-0.0633169	1.66375e-05	1.54064e-05	-0.0603889	1.79311e-05	1.56399e-05	-0.0566717	2.00823e-05	1.63546e-05	-0.0532108	1.82035e-05	1.67111e-05	-0.0647558	2.26006e-05	2.04249e-05
-0.0769644	1.78389e-05	1.675e-05	-0.0757474	1.61274e-05	1.47023e-05	-0.0747223	1.52129e-05	1.45558e-05	-0.072863	1.50717e-05	1.46002e-05	-0.0707712	1.61965e-05	1.45967e-05	-0.0685044	1.58509e-05	1.48612e-05	-0.0661105	1.69527e-05	1.50938e-05	-0.0631634	1.68652e-05	1.53839e-05	-0.0603083	1.80141e-05	1.56291e-05	-0.0564456	1.85325e-05	1.63243e-05	-0.0527872	1.90623e-05	1.66579e-05	-0.0645955	2.34126e-05	2.04035e-05
-0.0768424	1.79969e-05	1.67338e-05	-0.0756998	1.58339e-05	1.46958e-05	-0.0747137	1.6186e-05	1.45545e-05	-0.0727926	1.53513e-05	1.45908e-05	-0.0706826	1.56726e-05	1.45848e-05	-0.0684243	1.51861e-05	1.485e-05	-0.0660274	1.68835e-05	1.50825e-05	-0.0630208	1.69601e-05	1.53643e-05	-0.0602531	1.76487e-05	1.5621e-05	-0.0562695	1.61621e-05	1.62996e-05	-0.0524878	1.7748e-05	1.66203e-05	-0.0645543	2.22524e-05	2.03968e-05
-0.0766991	1.78179e-05	1.67148e-05	-0.0756163	1.52157e-05	1.46853e-05	-0.0745504	1.52582e-05	1.45332e-05	-0.0727079	1.54338e-05	1.45795e-05	-0.0705897	1.52236e-05	1.45723e-05	-0.0683884	1.51265e-05	1.48449e-05	-0.0659207	1.65312e-05	1.50671e-05	-0.0629035	1.73761e-05	1.53475e-05	-0.060135	1.65438e-05	1.56049e-05	-0.0562295	1.60752e-05	1.62941e-05	-0.0522596	1.77581e-05	1.65915e-05	-0.0644528	2.06945e-05	2.03834e-05
-0.0765592	1.7564e-05	1.66958e-05	-0.0755206	1.46798e-05	1.46723e-05	-0.0743256	1.49999e-05	1.4504e-05	-0.0725881	1.60353e-05	1.45636e-05	-0.0704569	1.52178e-05	1.45546e-05	-0.0682624	1.62916e-05	1.48273e-05	-0.0658111	1.61789e-05	1.50517e-05	-0.0627725	1.81769e-05	1.53293e-05	-0.059957	1.62078e-05	1.55822e-05	-0.0561042	1.72877e-05	1.62763e-05	-0.0520289	1.7835e-05	1.65629e-05	-0.0642072	2.12123e-05	2.03515e-05
-0.0764382	1.76228e-05	1.66796e-05	-0.0754559	1.45598e-05	1.46645e-05	-0.0741806	1.56293e-05	1.44841e-05	-0.0724089	1.58568e-05	1.45398e-05	-0.0703535	1.55268e-05	1.45407e-05	-0.068084	1.66991e-05	1.48024e-05	-0.0657307	1.6244e-05	1.50405e-05	-0.062582	1.79745e-05	1.53029e-05	-0.0598429	1.67126e-05	1.55662e-05	-0.0560082	1.56391e-05	1.62641e-05	-0.051873	1.90546e-05	1.65431e-05	-0.0640268	2.2484e-05	2.03277e-05
-0.0763215	1.76199e-05	1.66635e-05	-0.0753595	1.47899e-05	1.46515e-05	-0.0741025	1.55278e-05	1.44735e-05	-0.0722344	1.55807e-05	1.45167e-05	-0.070261	1.57694e-05	1.45284e-05	-0.0679584	1.64003e-05	1.47849e-05	-0.0656185	1.68074e-05	1.50251e-05	-0.0624405	1.6922e-05	1.52834e-05	-0.0597088	1.77137e-05	1.55489e-05	-0.0559568	1.63133e-05	1.62573e-05	-0.051861	1.63896e-05	1.65418e-05	-0.0639012	2.31318e-05	2.03105e-05
-0.0762171	1.77904e-05	1.665e-05	-0.075267	1.50238e-05	1.46399e-05	-0.0739721	1.49017e-05	1.44564e-05	-0.072025	1.4997e-05	1.4489e-05	-0.0701592	1.58663e-05	1.45148e-05	-0.0678875	1.68366e-05	1.4775e-05	-0.0655041	1.72697e-05	1.50084e-05	-0.0623757	1.71081e-05	1.52751e-05	-0.0595021	1.75533e-05	1.5521e-05	-0.055952	1.80206e-05	1.62559e-05	-0.0517958	1.68532e-05	1.65344e-05	-0.0637523	2.33083e-05	2.02907e-05
-0.0761666	1.70846e-05	1.66433e-05	-0.0751395	1.57871e-05	1.4623e-05	-0.0737771	1.49623e-05	1.44313e-05	-0.0717825	1.47257e-05	1.44571e-05	-0.0700559	1.60074e-05	1.45011e-05	-0.0678145	1.74365e-05	1.47648e-05	-0.0654337	1.71267e-05	1.49986e-05	-0.0623218	1.71606e-05	1.52668e-05	-0.0593795	1.60634e-05	1.55051e-05	-0.0559423	1.64806e-05	1.62545e-05	-0.0517792	1.94065e-05	1.65319e-05	-0.063574	2.39832e-05	2.0267e-05
-0.0761305	1.67274e-05	1.66379e-05	-0.0749571	1.5824e-05	1.45998e-05	-0.0736193	1.54017e-05	1.44103e-05	-0.0716527	1.56695e-05	1.44401e-05	-0.0699255	1.58121e-05	1.44838e-05	-0.0676707	1.69828e-05	1.47449e-05	-0.065342	1.67375e-05	1.49861e-05	-0.0622372	1.68011e-05	1.52557e-05	-0.0592973	1.54426e-05	1.54945e-05	-0.0557996	1.62667e-05	1.62355e-05	-0.051778	1.7782e-05	1.65319e-05	-0.0635177	2.65144e-05	2.02605e-05
-0.0760429	1.71063e-05	1.66258e-05	-0.0748467	1.49258e-05	1.45856e-05	-0.0734917	1.55597e-05	1.43933e-05	-0.0715826	1.6096e-05	1.44309e-05	-0.0697925	1.56149e-05	1.44662e-05	-0.0675355	1.6333e-05	1.47262e-05	-0.0652538	1.62354e-05	1.49736e-05	-0.0621577	1.63071e-05	1.52447e-05	-0.0591007	1.62626e-05	1.54682e-05	-0.0556052	1.67825e-05	1.62097e-05	-0.0517711	1.74546e-05	1.65307e-05	-0.0634849	2.63171e-05	2.02552e-05
-0.0758767	1.64262e-05	1.66044e-05	-0.0747791	1.46803e-05	1.45766e-05	-0.0733479	1.55268e-05	1.43749e-05	-0.0714593	1.58481e-05	1.44147e-05	-0.0696916	1.58247e-05	1.44528e-05	-0.06738	1.56245e-05	1.47047e-05	-0.0651594	1.57903e-05	1.49611e-05	-0.0620789	1.59458e-05	1.52336e-05	-0.0588838	1.67536e-05	1.54393e-05	-0.055377	1.68023e-05	1.61787e-05	-0.0517261	1.73549e-05	1.65258e-05	-0.0632918	2.21918e-05	2.02303e-05
-0.0756075	1.71962e-05	1.65683e-05	-0.074665	1.49456e-05	1.45612e-05	-0.0732046	1.548e-05	1.43553e-05	-0.0713629	1.52051e-05	1.44021e-05	-0.0696143	1.57576e-05	1.44426e-05	-0.0672132	1.49785e-05	1.46817e-05	-0.065007	1.60669e-05	1.49403e-05	-0.0619304	1.6513e-05	1.52129e-05	-0.0587101	1.66989e-05	1.5417e-05	-0.0551694	1.65098e-05	1.61504e-05	-0.0517052	1.90159e-05	1.65233e-05	-0.0628651	2.14414e-05	2.01756e-05
-0.0752951	1.72647e-05	1.6527e-05	-0.0745269	1.49127e-05	1.45445e-05	-0.0730697	1.55197e-05	1.43384e-05	-0.0713077	1.51191e-05	1.43949e-05	-0.0695097	1.5391e-05	1.44288e-05	-0.0671297	1.53121e-05	1.46702e-05	-0.0648741	1.65245e-05	1.4921e-05	-0.0617657	1.67837e-05	1.5191e-05	-0.0585773	1.71684e-05	1.54e-05	-0.0550398	1.72549e-05	1.6133e-05	-0.0517037	2.00321e-05	1.6522e-05	-0.0626089	2.32367e-05	2.0142e-05
-0.0750151	1.68272e-05	1.64899e-05	-0.0743728	1.50709e-05	1.4524e-05	-0.0729463	1.54158e-05	1.43228e-05	-0.0711915	1.58149e-05	1.43798e-05	-0.0693412	1.57996e-05	1.44066e-05	-0.0670257	1.60254e-05	1.46559e-05	-0.0647494	1.69881e-05	1.49044e-05	-0.061634	1.6608e-05	1.51718e-05	-0.0584787	1.72023e-05	1.5387e-05	-0.0549884	1.6926e-05	1.61263e-05	-0.0516824	1.84679e-05	1.65196e-05	-0.0625541	2.1733e-05	2.01342e-05
-0.0748089	1.7444e-05	1.64622e-05	-0.0742102	1.51149e-05	1.45035e-05	-0.0728413	1.55287e-05	1.43085e-05	-0.0710438	1.6058e-05	1.43605e-05	-0.0691823	1.62652e-05	1.43857e-05	-0.0668569	1.58851e-05	1.46327e-05	-0.06463	1.74592e-05	1.48879e-05	-0.0615424	1.69742e-05	1.51594e-05	-0.0584121	1.76722e-05	1.53779e-05	-0.0549554	1.68988e-05	1.61223e-05	-0.0514216	1.79254e-05	1.64876e-05	-0.0625473	2.1267e-05	2.01342e-05
-0.0746839	1.68637e-05	1.64451e-05	-0.0740591	1.501e-05	1.44844e-05	-0.0727881	1.49797e-05	1.4302e-05	-0.0709374	1.5761e-05	1.43467e-05	-0.0690594	1.63097e-05	1.43696e-05	-0.0666997	1.55437e-05	1.46112e-05	-0.064555	1.72853e-05	1.48783e-05	-0.0614598	1.72779e-05	1.51485e-05	-0.0583428	1.83157e-05	1.53688e-05	-0.0548436	1.81833e-05	1.61062e-05	-0.0511281	1.68919e-05	1.64521e-05	-0.0623772	2.35016e-05	2.01123e-05
-0.0745939	1.68558e-05	1.64332e-05	-0.0739273	1.51223e-05	1.44678e-05	-0.072765	1.48522e-05	1.42994e-05	-0.0707768	1.49572e-05	1.43259e-05	-0.068909	1.60214e-05	1.43499e-05	-0.066576	1.56365e-05	1.45944e-05	-0.0644531	1.67937e-05	1.48632e-05	-0.0613446	1.70941e-05	1.51321e-05	-0.0581956	1.77024e-05	1.53506e-05	-0.0546422	1.79782e-05	1.60796e-05	-0.0509948	1.82648e-05	1.64351e-05	-0.0620397	2.27534e-05	2.00687e-05
-0.0744869	1.71355e-05	1.64201e-05	-0.0738043	1.51642e-05	1.44513e-05	-0.0726662	1.56784e-05	1.42864e-05	-0.0705768	1.45401e-05	1.43e-05	-0.0687533	1.57718e-05	1.43296e-05	-0.0664743	1.54714e-05	1.45805e-05	-0.064295	1.71079e-05	1.48413e-05	-0.0612283	1.69099e-05	1.51172e-05	-0.0580534	1.6944e-05	1.53312e-05	-0.0545024	1.67416e-05	1.6061e-05	-0.0509541	1.83909e-05	1.64302e-05	-0.061824	2.00581e-05	2.00406e-05
-0.0743731	1.72787e-05	1.64043e-05	-0.0736485	1.48621e-05	1.44322e-05	-0.0725271	1.59485e-05	1.42683e-05	-0.0703883	1.43213e-05	1.42757e-05	-0.0686283	1.59187e-05	1.43133e-05	-0.0663946	1.55773e-05	1.45697e-05	-0.0641231	1.71873e-05	1.48181e-05	-0.0611258	1.69399e-05	1.51036e-05	-0.0579577	1.69533e-05	1.53196e-05	-0.0543393	1.55891e-05	1.60398e-05	-0.0508505	1.75695e-05	1.64181e-05	-0.0617045	1.93131e-05	2.00253e-05
-0.0742645	1.73687e-05	1.63899e-05	-0.0734784	1.46764e-05	1.44107e-05	-0.0724052	1.60429e-05	1.42528e-05	-0.0702136	1.39133e-05	1.42532e-05	-0.0685369	1.56356e-05	1.43014e-05	-0.0662838	1.61451e-05	1.45546e-05	-0.0639723	1.69429e-05	1.47976e-05	-0.0610192	1.70412e-05	1.50886e-05	-0.0578435	1.72629e-05	1.53041e-05	-0.0540883	1.54603e-05	1.60068e-05	-0.050729	1.69396e-05	1.64035e-05	-0.0614299	2.06683e-05	1.99911e-05
-0.0741304	1.70984e-05	1.63729e-05	-0.0733414	1.48518e-05	1.4393e-05	-0.0722156	1.53632e-05	1.42283e-05	-0.0701333	1.44346e-05	1.42429e-05	-0.0684557	1.55227e-05	1.42909e-05	-0.0661195	1.59972e-05	1.45323e-05	-0.0638354	1.69259e-05	1.47799e-05	-0.0609021	1.69855e-05	1.50724e-05	-0.0577244	1.74573e-05	1.52887e-05	-0.0539534	1.67058e-05	1.59884e-05	-0.0506865	1.74858e-05	1.63987e-05	-0.0611638	2.2178e-05	1.9957e-05
-0.0739902	1.68738e-05	1.63546e-05	-0.0732488	1.45345e-05	1.43817e-05	-0.0719998	1.4925e-05	1.42e-05	-0.0700275	1.54555e-05	1.42294e-05	-0.0683383	1.58767e-05	1.42756e-05	-0.0659909	1.53403e-05	1.4515e-05	-0.0637076	1.67635e-05	1.47623e-05	-0.0607737	1.71e-05	1.50548e-05	-0.0576564	1.68587e-05	1.5281e-05	-0.0538627	1.77291e-05	1.59766e-05	-0.0506323	1.84187e-05	1.63915e-05	-0.0610546	2.13376e-05	1.99431e-05
-0.0738729	1.69871e-05	1.6339e-05	-0.0731508	1.42353e-05	1.43691e-05	-0.0718617	1.53749e-05	1.41821e-05	-0.0698213	1.52661e-05	1.4203e-05	-0.0681631	1.55222e-05	1.4253e-05	-0.0659068	1.52978e-05	1.45036e-05	-0.063594	1.68142e-05	1.47461e-05	-0.0606441	1.71802e-05	1.50373e-05	-0.0575696	1.61728e-05	1.52695e-05	-0.053726	1.79685e-05	1.59596e-05	-0.0505043	1.80939e-05	1.63758e-05	-0.0610123	2.14761e-05	1.99381e-05
-0.0737608	1.70438e-05	1.63247e-05	-0.0729491	1.50888e-05	1.43439e-05	-0.0717941	1.50296e-05	1.41731e-05	-0.0696833	1.42324e-05	1.41854e-05	-0.0679573	1.55068e-05	1.42264e-05	-0.0657987	1.5561e-05	1.4489e-05	-0.0635162	1.63329e-05	1.47366e-05	-0.0605424	1.68295e-05	1.50238e-05	-0.0574304	1.61264e-05	1.52515e-05	-0.0536321	1.75133e-05	1.59466e-05	-0.0503975	1.7351e-05	1.63637e-05	-0.0609509	2.18295e-05	1.99306e-05
-0.0736179	1.6694e-05	1.63065e-05	-0.0726902	1.52421e-05	1.43114e-05	-0.0716745	1.42635e-05	1.41578e-05	-0.0696319	1.42371e-05	1.41788e-05	-0.0677751	1.57548e-05	1.4203e-05	-0.0656583	1.54277e-05	1.44701e-05	-0.0634025	1.55565e-05	1.47204e-05	-0.0604577	1.67645e-05	1.50131e-05	-0.0573191	1.64225e-05	1.52375e-05	-0.0535533	1.73617e-05	1.59361e-05	-0.0503108	1.70468e-05	1.63529e-05	-0.0608634	2.17558e-05	1.99193e-05
-0.0734355	1.68878e-05	1.62832e-05	-0.0725127	1.44302e-05	1.42889e-05	-0.0714672	1.43624e-05	1.41323e-05	-0.0695245	1.49002e-05	1.41652e-05	-0.0675853	1.61773e-05	1.41786e-05	-0.0654869	1.56786e-05	1.44471e-05	-0.0632426	1.52781e-05	1.46989e-05	-0.060328	1.74069e-05	1.49956e-05	-0.0571645	1.75045e-05	1.52171e-05	-0.053495	1.68532e-05	1.59296e-05	-0.0502384	1.72673e-05	1.63445e-05	-0.0607766	2.17966e-05	1.99092e-05
-0.0732616	1.71775e-05	1.62599e-05	-0.0724365	1.47745e-05	1.42801e-05	-0.0713261	1.51101e-05	1.41144e-05	-0.0693773	1.50827e-05	1.41465e-05	-0.0674197	1.68602e-05	1.41575e-05	-0.065309	1.58296e-05	1.44233e-05	-0.0631683	1.60039e-05	1.46894e-05	-0.0601234	1.69533e-05	1.49675e-05	-0.0569862	1.81591e-05	1.51955e-05	-0.0534591	1.67514e-05	1.59244e-05	-0.0502368	1.83557e-05	1.63445e-05	-0.0605282	1.9717e-05	1.9878e-05
-0.0731223	1.69741e-05	1.62418e-05	-0.072398	1.47515e-05	1.42752e-05	-0.0712475	1.52855e-05	1.41043e-05	-0.0692642	1.48825e-05	1.41321e-05	-0.0673509	1.62332e-05	1.41487e-05	-0.0651641	1.55622e-05	1.44039e-05	-0.0631436	1.62341e-05	1.46854e-05	-0.0599397	1.6124e-05	1.49435e-05	-0.0569148	1.71078e-05	1.51854e-05	-0.0533479	1.78634e-05	1.59101e-05	-0.0502323	1.65627e-05	1.63433e-05	-0.0602782	2.322e-05	1.9847e-05
-0.0729856	1.68302e-05	1.62251e-05	-0.0723025	1.41825e-05	1.42627e-05	-0.0711177	1.48887e-05	1.40878e-05	-0.0691738	1.49364e-05	1.41207e-05	-0.0672972	1.59114e-05	1.41418e-05	-0.0650329	1.54839e-05	1.43865e-05	-0.0630696	1.58346e-05	1.4676e-05	-0.0598125	1.61297e-05	1.49263e-05	-0.0568676	1.66192e-05	1.51803e-05	-0.0531918	1.81746e-05	1.58894e-05	-0.050115	1.7498e-05	1.6329e-05	-0.060217	1.84187e-05	1.98395e-05
-0.0728532	1.65939e-05	1.62071e-05	-0.0721328	1.43392e-05	1.42416e-05	-0.0709997	1.42972e-05	1.40726e-05	-0.0690763	1.50918e-05	1.41083e-05	-0.0672021	1.61071e-05	1.41297e-05	-0.0648419	1.62132e-05	1.43611e-05	-0.0629468	1.60387e-05	1.46599e-05	-0.0597105	1.57823e-05	1.4913e-05	-0.0567726	1.6771e-05	1.51677e-05	-0.0530917	1.75594e-05	1.58765e-05	-0.0499117	1.7885e-05	1.63051e-05	-0.0602064	2.08914e-05	1.98383e-05
-0.0727216	1.64171e-05	1.61905e-05	-0.0719938	1.47659e-05	1.42242e-05	-0.0708348	1.34516e-05	1.40511e-05	-0.0689459	1.48842e-05	1.40919e-05	-0.0670616	1.57454e-05	1.41118e-05	-0.0646851	1.73165e-05	1.43403e-05	-0.0628221	1.61892e-05	1.46425e-05	-0.059621	1.56462e-05	1.49011e-05	-0.0566303	1.63097e-05	1.515e-05	-0.0530212	1.74836e-05	1.58674e-05	-0.0497168	1.8341e-05	1.62826e-05	-0.0602006	2.27808e-05	1.9837e-05
-0.0725828	1.62961e-05	1.61725e-05	-0.0718896	1.48695e-05	1.42118e-05	-0.0705201	1.39833e-05	1.40121e-05	-0.068785	1.49921e-05	1.40716e-05	-0.0669046	1.55266e-05	1.40919e-05	-0.0646538	1.66857e-05	1.43361e-05	-0.0627114	1.6157e-05	1.46279e-05	-0.0594715	1.63048e-05	1.48812e-05	-0.0564706	1.60079e-05	1.51299e-05	-0.0529591	1.72339e-05	1.58597e-05	-0.0495916	1.76259e-05	1.62672e-05	-0.0600904	2.27226e-05	1.98234e-05
-0.0724891	1.67522e-05	1.6161e-05	-0.0717542	1.46471e-05	1.41945e-05	-0.0702763	1.5152e-05	1.3982e-05	-0.0686291	1.51327e-05	1.4052e-05	-0.0667457	1.53317e-05	1.40718e-05	-0.0645985	1.59236e-05	1.43288e-05	-0.0625728	1.58086e-05	1.46092e-05	-0.0592921	1.65099e-05	1.48575e-05	-0.056373	1.6501e-05	1.51173e-05	-0.0529099	1.72074e-05	1.58533e-05	-0.0494667	1.70822e-05	1.6253e-05	-0.0598756	2.11532e-05	1.97975e-05
-0.0724409	1.66369e-05	1.61547e-05	-0.07161	1.45003e-05	1.41773e-05	-0.07019	1.47294e-05	1.39707e-05	-0.0684806	1.52284e-05	1.40334e-05	-0.0665997	1.49551e-05	1.40533e-05	-0.0644496	1.63744e-05	1.43092e-05	-0.0624218	1.55822e-05	1.45893e-05	-0.0591544	1.61602e-05	1.48391e-05	-0.0562714	1.72306e-05	1.51048e-05	-0.0528142	1.79902e-05	1.58404e-05	-0.0493299	1.66571e-05	1.62365e-05	-0.0596531	1.97332e-05	1.97693e-05
-0.0723698	1.62647e-05	1.61457e-05	-0.0714835	1.45499e-05	1.41613e-05	-0.0701379	1.47295e-05	1.39645e-05	-0.0683143	1.51201e-05	1.40126e-05	-0.066456	1.46838e-05	1.40352e-05	-0.064262	1.62839e-05	1.42845e-05	-0.0623133	1.5873e-05	1.45747e-05	-0.05904	1.61556e-05	1.48246e-05	-0.0561376	1.74235e-05	1.50886e-05	-0.0526405	1.75316e-05	1.58186e-05	-0.0492491	1.70296e-05	1.62271e-05	-0.0595965	2.08997e-05	1.97631e-05
-0.0722168	1.70559e-05	1.61266e-05	-0.0713114	1.51697e-05	1.41404e-05	-0.0700481	1.51966e-05	1.39532e-05	-0.0681545	1.49087e-05	1.39927e-05	-0.0662664	1.49104e-05	1.40114e-05	-0.0641003	1.58077e-05	1.42632e-05	-0.0622027	1.62759e-05	1.45601e-05	-0.0588851	1.67567e-05	1.4805e-05	-0.056044	1.69976e-05	1.50761e-05	-0.0525151	1.62651e-05	1.58033e-05	-0.0491807	1.72986e-05	1.62189e-05	-0.0595961	2.0643e-05	1.97631e-05
-0.0720048	1.69587e-05	1.60987e-05	-0.0710801	1.50825e-05	1.41122e-05	-0.0698664	1.4651e-05	1.39308e-05	-0.068028	1.50746e-05	1.39769e-05	-0.0661052	1.54007e-05	1.39912e-05	-0.0640043	1.6181e-05	1.42506e-05	-0.062044	1.60418e-05	1.4539e-05	-0.058718	1.71201e-05	1.47828e-05	-0.0559434	1.65777e-05	1.50636e-05	-0.0524589	1.61339e-05	1.57956e-05	-0.0490827	1.7121e-05	1.62072e-05	-0.0595604	2.07419e-05	1.97582e-05
-0.0718142	1.65114e-05	1.60746e-05	-0.0708792	1.46101e-05	1.40878e-05	-0.069708	1.37864e-05	1.39109e-05	-0.0678337	1.62101e-05	1.39528e-05	-0.0659829	1.5509e-05	1.39759e-05	-0.063926	1.6395e-05	1.42404e-05	-0.0618466	1.63162e-05	1.4514e-05	-0.0585954	1.68565e-05	1.47672e-05	-0.0558037	1.66738e-05	1.50462e-05	-0.0523784	1.63279e-05	1.57854e-05	-0.0489685	1.71673e-05	1.61943e-05	-0.059473	2.13887e-05	1.97472e-05
-0.0716687	1.67138e-05	1.6057e-05	-0.0707405	1.48401e-05	1.40708e-05	-0.0696534	1.40175e-05	1.39035e-05	-0.0675853	1.65738e-05	1.3922e-05	-0.0658506	1.54885e-05	1.39594e-05	-0.0637953	1.59476e-05	1.42233e-05	-0.0616407	1.64433e-05	1.44864e-05	-0.0584476	1.63362e-05	1.47477e-05	-0.0556694	1.68234e-05	1.50301e-05	-0.0522097	1.54709e-05	1.57638e-05	-0.0488009	1.65177e-05	1.61745e-05	-0.0593651	2.15298e-05	1.9735e-05
-0.0715843	1.60479e-05	1.60456e-05	-0.0706319	1.47596e-05	1.40574e-05	-0.0695902	1.44083e-05	1.3896e-05	-0.0674478	1.54287e-05	1.39051e-05	-0.0657603	1.49276e-05	1.39481e-05	-0.0636428	1.57263e-05	1.42034e-05	-0.0615095	1.5536e-05	1.44694e-05	-0.0583316	1.53184e-05	1.47321e-05	-0.0555758	1.63843e-05	1.5019e-05	-0.0519303	1.59585e-05	1.57283e-05	-0.0485744	1.66425e-05	1.61478e-05	-0.0592134	2.23359e-05	1.97155e-05
-0.0715245	1.58269e-05	1.60381e-05	-0.070502	1.45013e-05	1.40416e-05	-0.0694763	1.42738e-05	1.38824e-05	-0.0673489	1.4998e-05	1.38929e-05	-0.0657033	1.48346e-05	1.39411e-05	-0.0635288	1.59971e-05	1.41886e-05	-0.0614312	1.54269e-05	1.44589e-05	-0.0583116	1.55729e-05	1.47295e-05	-0.0555097	1.63828e-05	1.50104e-05	-0.0516936	1.69317e-05	1.56981e-05	-0.0483397	1.66559e-05	1.61213e-05	-0.0590141	2.23028e-05	1.96913e-05
-0.0714222	1.61553e-05	1.60255e-05	-0.0703553	1.43867e-05	1.40246e-05	-0.069311	1.47015e-05	1.38614e-05	-0.0671969	1.51494e-05	1.38742e-05	-0.0656113	1.51554e-05	1.39296e-05	-0.0634288	1.61376e-05	1.41756e-05	-0.0613272	1.56374e-05	1.44459e-05	-0.0582735	1.61522e-05	1.47243e-05	-0.0554155	1.68092e-05	1.49993e-05	-0.0515893	1.61338e-05	1.56856e-05	-0.0481361	1.62063e-05	1.60983e-05	-0.0588526	2.17332e-05	1.96719e-05
-0.0713094	1.6293e-05	1.60117e-05	-0.0702331	1.45109e-05	1.40089e-05	-0.0690975	1.45796e-05	1.38355e-05	-0.0670373	1.51841e-05	1.38546e-05	-0.0655099	1.53145e-05	1.3917e-05	-0.0632999	1.59033e-05	1.41589e-05	-0.0611969	1.55091e-05	1.44289e-05	-0.0581942	1.61424e-05	1.4714e-05	-0.0552646	1.64364e-05	1.49796e-05	-0.0515436	1.61872e-05	1.56793e-05	-0.0480087	1.67585e-05	1.60834e-05	-0.0586745	2.10601e-05	1.96502e-05
-0.0712047	1.63436e-05	1.59979e-05	-0.0701204	1.45523e-05	1.39956e-05	-0.0689115	1.4124e-05	1.38122e-05	-0.0669089	1.48385e-05	1.38389e-05	-0.0653922	1.57314e-05	1.39025e-05	-0.0631413	1.60366e-05	1.41384e-05	-0.0610545	1.5514e-05	1.44094e-05	-0.0580882	1.65212e-05	1.47011e-05	-0.0551127	1.60162e-05	1.49612e-05	-0.0514896	1.6375e-05	1.5673e-05	-0.0478825	1.74659e-05	1.60685e-05	-0.0584173	2.15748e-05	1.96201e-05
-0.0711214	1.66482e-05	1.59878e-05	-0.0699887	1.44052e-05	1.398e-05	-0.0688074	1.45109e-05	1.37999e-05	-0.0667957	1.47144e-05	1.38251e-05	-0.065236	1.56501e-05	1.38831e-05	-0.062996	1.63051e-05	1.41196e-05	-0.0609335	1.57555e-05	1.43939e-05	-0.0579359	1.62699e-05	1.46818e-05	-0.0550062	1.62101e-05	1.49489e-05	-0.0514306	1.64715e-05	1.56655e-05	-0.0476874	1.71268e-05	1.60469e-05	-0.0581686	2.22671e-05	1.95902e-05
-0.0710749	1.64481e-05	1.59816e-05	-0.0698063	1.48041e-05	1.39583e-05	-0.0687043	1.49857e-05	1.37864e-05	-0.0666517	1.49199e-05	1.38075e-05	-0.0650944	1.53429e-05	1.38657e-05	-0.0628937	1.59965e-05	1.41065e-05	-0.060803	1.61826e-05	1.43771e-05	-0.0577712	1.61329e-05	1.46599e-05	-0.0548806	1.67281e-05	1.49331e-05	-0.0513725	1.6561e-05	1.5658e-05	-0.0474831	1.68579e-05	1.60231e-05	-0.0580274	2.12248e-05	1.95736e-05
-0.0709864	1.5799e-05	1.59716e-05	-0.0696156	1.50618e-05	1.39356e-05	-0.0685626	1.49965e-05	1.37693e-05	-0.0665152	1.51692e-05	1.37909e-05	-0.0649338	1.49064e-05	1.38459e-05	-0.0627717	1.55347e-05	1.40908e-05	-0.0606491	1.62662e-05	1.43577e-05	-0.0576286	1.62838e-05	1.4642e-05	-0.0547217	1.67444e-05	1.49136e-05	-0.0513145	1.66366e-05	1.56505e-05	-0.0473316	1.73321e-05	1.60061e-05	-0.0578623	2.00475e-05	1.95534e-05
-0.0708349	1.59223e-05	1.59516e-05	-0.0694725	1.48064e-05	1.39176e-05	-0.0684492	1.4681e-05	1.37559e-05	-0.0664023	1.51937e-05	1.37772e-05	-0.064769	1.44678e-05	1.38257e-05	-0.0626465	1.50597e-05	1.40747e-05	-0.0605246	1.59616e-05	1.4341e-05	-0.0575151	1.60643e-05	1.46279e-05	-0.0546321	1.57684e-05	1.49026e-05	-0.0512028	1.76218e-05	1.56368e-05	-0.0472354	1.70319e-05	1.5996e-05	-0.0576252	1.96269e-05	1.95261e-05
-0.0706889	1.60885e-05	1.59342e-05	-0.0693277	1.45881e-05	1.39009e-05	-0.068342	1.44919e-05	1.37425e-05	-0.0662735	1.50491e-05	1.37616e-05	-0.0646695	1.47423e-05	1.38135e-05	-0.0625637	1.51183e-05	1.40641e-05	-0.0604014	1.57348e-05	1.43255e-05	-0.0573984	1.58528e-05	1.46126e-05	-0.054583	1.54785e-05	1.48966e-05	-0.0510282	1.75921e-05	1.56157e-05	-0.0471398	1.68002e-05	1.59848e-05	-0.0574222	1.96812e-05	1.95014e-05
-0.070565	1.59784e-05	1.5918e-05	-0.0691924	1.42242e-05	1.38842e-05	-0.0682064	1.45952e-05	1.37267e-05	-0.0661504	1.48069e-05	1.37467e-05	-0.0645696	1.50974e-05	1.38013e-05	-0.0624224	1.59768e-05	1.40461e-05	-0.0602728	1.5539e-05	1.43089e-05	-0.0572496	1.60476e-05	1.45936e-05	-0.0544031	1.70016e-05	1.48748e-05	-0.0508984	1.68259e-05	1.55996e-05	-0.0470486	1.64586e-05	1.59747e-05	-0.057132	2.12502e-05	1.94673e-05
-0.0704231	1.56873e-05	1.59007e-05	-0.0690906	1.42418e-05	1.38723e-05	-0.0680829	1.48006e-05	1.37109e-05	-0.0660115	1.4463e-05	1.37299e-05	-0.0644434	1.51243e-05	1.37859e-05	-0.0622363	1.62059e-05	1.40223e-05	-0.0601555	1.55046e-05	1.42948e-05	-0.0570858	1.60362e-05	1.45733e-05	-0.0541517	1.74472e-05	1.48446e-05	-0.0507034	1.55039e-05	1.55749e-05	-0.0470083	1.68169e-05	1.59702e-05	-0.0568997	2.36862e-05	1.94405e-05
-0.0702681	1.55194e-05	1.58821e-05	-0.0689488	1.47286e-05	1.38557e-05	-0.06798	1.48062e-05	1.36988e-05	-0.0658137	1.47377e-05	1.37061e-05	-0.0643021	1.53516e-05	1.37687e-05	-0.0620705	1.61942e-05	1.40013e-05	-0.060002	1.5956e-05	1.42744e-05	-0.0569263	1.59638e-05	1.4553e-05	-0.0539882	1.65716e-05	1.48254e-05	-0.0503752	1.57919e-05	1.55356e-05	-0.0469638	1.73471e-05	1.59646e-05	-0.0568993	2.22725e-05	1.94405e-05
-0.0701426	1.57069e-05	1.5866e-05	-0.0687448	1.45319e-05	1.38309e-05	-0.0678431	1.44803e-05	1.36819e-05	-0.0656048	1.48576e-05	1.3681e-05	-0.0641375	1.52918e-05	1.37487e-05	-0.0619257	1.64363e-05	1.39829e-05	-0.0598297	1.61199e-05	1.42527e-05	-0.0567853	1.61212e-05	1.45353e-05	-0.05386	1.63335e-05	1.48098e-05	-0.0501775	1.77139e-05	1.55112e-05	-0.0468524	1.68962e-05	1.59523e-05	-0.0568336	2.049e-05	1.94323e-05
-0.0700167	1.5948e-05	1.58513e-05	-0.0685681	1.39955e-05	1.38108e-05	-0.0676784	1.4413e-05	1.36626e-05	-0.065439	1.44883e-05	1.36611e-05	-0.0640003	1.4877e-05	1.3732e-05	-0.0618063	1.63571e-05	1.39678e-05	-0.0597463	1.51109e-05	1.42426e-05	-0.0566709	1.59366e-05	1.45202e-05	-0.0537753	1.5457e-05	1.48003e-05	-0.0501306	1.77323e-05	1.55051e-05	-0.0467258	1.66064e-05	1.59389e-05	-0.0565973	2.11507e-05	1.94056e-05
-0.0698702	1.59128e-05	1.58328e-05	-0.0684667	1.42439e-05	1.3799e-05	-0.0674882	1.41243e-05	1.36398e-05	-0.0653538	1.49756e-05	1.3651e-05	-0.0639045	1.49624e-05	1.37205e-05	-0.0616609	1.59873e-05	1.39495e-05	-0.0597023	1.47525e-05	1.42362e-05	-0.0566264	1.66201e-05	1.45152e-05	-0.0536868	1.47701e-05	1.47895e-05	-0.0500678	1.75245e-05	1.54978e-05	-0.0466694	1.72773e-05	1.59323e-05	-0.0563374	2.1278e-05	1.93756e-05
-0.0697168	1.59686e-05	1.58144e-05	-0.0683611	1.46087e-05	1.37861e-05	-0.0673095	1.36667e-05	1.36182e-05	-0.0652828	1.54296e-05	1.36425e-05	-0.0638098	1.50539e-05	1.3709e-05	-0.061526	1.54196e-05	1.39325e-05	-0.0595765	1.53311e-05	1.4221e-05	-0.0566089	1.70934e-05	1.45127e-05	-0.0534967	1.52071e-05	1.47669e-05	-0.0500057	1.72658e-05	1.54905e-05	-0.0464711	2.12005e-05	1.59101e-05	-0.0560896	2.10986e-05	1.93469e-05
-0.0695495	1.5869e-05	1.57936e-05	-0.0681941	1.43397e-05	1.37661e-05	-0.0672091	1.39833e-05	1.36062e-05	-0.0651483	1.51479e-05	1.36265e-05	-0.0636605	1.45971e-05	1.3691e-05	-0.0614134	1.52268e-05	1.39183e-05	-0.0594021	1.53197e-05	1.41982e-05	-0.056471	1.59928e-05	1.44951e-05	-0.0533824	1.64789e-05	1.47527e-05	-0.0499028	1.6553e-05	1.54771e-05	-0.0462021	1.81941e-05	1.58803e-05	-0.05588	2.14672e-05	1.93228e-05
-0.0693719	1.58912e-05	1.57716e-05	-0.0680042	1.4277e-05	1.37439e-05	-0.067108	1.43967e-05	1.35942e-05	-0.065003	1.49493e-05	1.36092e-05	-0.0634074	1.53126e-05	1.36606e-05	-0.0613032	1.49675e-05	1.39045e-05	-0.059234	1.52257e-05	1.41768e-05	-0.056269	1.56493e-05	1.44701e-05	-0.0533404	1.71015e-05	1.47479e-05	-0.0497425	1.65883e-05	1.54578e-05	-0.0461864	1.64804e-05	1.58792e-05	-0.055709	2.1419e-05	1.93034e-05
-0.0692094	1.60709e-05	1.57521e-05	-0.0678359	1.44142e-05	1.37252e-05	-0.0669413	1.41217e-05	1.3574e-05	-0.0648873	1.50754e-05	1.35955e-05	-0.0631367	1.57411e-05	1.36283e-05	-0.0611849	1.46696e-05	1.38897e-05	-0.0591031	1.55337e-05	1.41605e-05	-0.0561351	1.61297e-05	1.44539e-05	-0.0532245	1.66516e-05	1.47337e-05	-0.0495612	1.63471e-05	1.54361e-05	-0.0461095	1.85266e-05	1.58704e-05	-0.0555727	2.18732e-05	1.92875e-05
-0.0690288	1.65647e-05	1.57302e-05	-0.0676915	1.43106e-05	1.37077e-05	-0.066749	1.40727e-05	1.35514e-05	-0.0647868	1.50388e-05	1.35836e-05	-0.0629932	1.46261e-05	1.36111e-05	-0.0610221	1.48422e-05	1.38694e-05	-0.0590092	1.5426e-05	1.41492e-05	-0.0560386	1.61988e-05	1.44414e-05	-0.053139	1.57074e-05	1.47243e-05	-0.049377	1.61044e-05	1.54144e-05	-0.0460486	1.83259e-05	1.58638e-05	-0.055431	2.25539e-05	1.92716e-05
-0.068797	1.63483e-05	1.57024e-05	-0.0675528	1.428e-05	1.36914e-05	-0.0665585	1.40476e-05	1.35288e-05	-0.0646793	1.4938e-05	1.35709e-05	-0.0629065	1.43332e-05	1.36008e-05	-0.060899	1.53999e-05	1.3854e-05	-0.0589268	1.54618e-05	1.41392e-05	-0.0559618	1.6496e-05	1.44315e-05	-0.0531295	1.58257e-05	1.47231e-05	-0.0493088	1.74933e-05	1.5406e-05	-0.0460436	2.0525e-05	1.58627e-05	-0.0552516	2.26717e-05	1.92513e-05
-0.0686037	1.55423e-05	1.56782e-05	-0.0674112	1.42613e-05	1.36752e-05	-0.0663266	1.44653e-05	1.35016e-05	-0.0645742	1.47734e-05	1.35585e-05	-0.0627952	1.42475e-05	1.35876e-05	-0.0607782	1.60911e-05	1.3839e-05	-0.0587623	1.666e-05	1.41179e-05	-0.0558784	1.69625e-05	1.44216e-05	-0.0531117	1.60726e-05	1.47207e-05	-0.0493031	1.72808e-05	1.54048e-05	-0.046017	1.69033e-05	1.58605e-05	-0.0551082	2.21436e-05	1.92355e-05
-0.0684648	1.55079e-05	1.56613e-05	-0.0672613	1.41709e-05	1.36578e-05	-0.066136	1.52474e-05	1.34793e-05	-0.064434	1.43091e-05	1.35419e-05	-0.0626975	1.4304e-05	1.3576e-05	-0.060601	1.60222e-05	1.3817e-05	-0.0585566	1.72178e-05	1.4093e-05	-0.0557142	1.633e-05	1.44005e-05	-0.0529665	1.48834e-05	1.47042e-05	-0.0492185	1.64119e-05	1.53953e-05	-0.0459191	1.69289e-05	1.58496e-05	-0.0549892	2.13754e-05	1.9222e-05
-0.0683026	1.57964e-05	1.56421e-05	-0.0671151	1.40367e-05	1.36417e-05	-0.0660802	1.45698e-05	1.34722e-05	-0.0642255	1.45514e-05	1.35175e-05	-0.0625983	1.44059e-05	1.35643e-05	-0.0604543	1.55368e-05	1.37989e-05	-0.0584482	1.63884e-05	1.40793e-05	-0.0555384	1.57936e-05	1.43795e-05	-0.0526719	1.53983e-05	1.46691e-05	-0.0490059	1.70315e-05	1.53702e-05	-0.045919	1.82883e-05	1.58496e-05	-0.0549613	1.99474e-05	1.92187e-05
-0.0681358	1.59865e-05	1.56229e-05	-0.0669964	1.41745e-05	1.36278e-05	-0.0660164	1.39875e-05	1.34651e-05	-0.0640583	1.51744e-05	1.34979e-05	-0.0625102	1.45958e-05	1.35539e-05	-0.0603205	1.52964e-05	1.37824e-05	-0.0583479	1.5858e-05	1.40669e-05	-0.0553676	1.54344e-05	1.43586e-05	-0.0524101	1.62279e-05	1.46387e-05	-0.048732	1.6758e-05	1.5337e-05	-0.0459088	1.84984e-05	1.58485e-05	-0.0549586	2.15278e-05	1.92187e-05
-0.0680035	1.57363e-05	1.56062e-05	-0.0668979	1.41205e-05	1.36163e-05	-0.0658328	1.46301e-05	1.34429e-05	-0.0639824	1.4814e-05	1.3489e-05	-0.0624332	1.47e-05	1.35448e-05	-0.0601679	1.52506e-05	1.37636e-05	-0.0582269	1.55253e-05	1.4052e-05	-0.0551853	1.51631e-05	1.43366e-05	-0.052248	1.58514e-05	1.46202e-05	-0.0485461	1.5203e-05	1.53157e-05	-0.0457653	1.67816e-05	1.58332e-05	-0.0548822	1.95841e-05	1.92097e-05
-0.0678578	1.53917e-05	1.55895e-05	-0.0667718	1.38338e-05	1.36014e-05	-0.0656098	1.4802e-05	1.34171e-05	-0.0639236	1.4697e-05	1.34821e-05	-0.0623147	1.43871e-05	1.35308e-05	-0.0600067	1.51235e-05	1.37438e-05	-0.058159	1.58439e-05	1.40434e-05	-0.055068	1.56363e-05	1.43219e-05	-0.0521391	1.61604e-05	1.46074e-05	-0.0485292	1.54392e-05	1.53134e-05	-0.0457507	1.72242e-05	1.5831e-05	-0.0548655	2.05592e-05	1.92086e-05
-0.0676847	1.53404e-05	1.55681e-05	-0.0666002	1.39731e-05	1.35819e-05	-0.0654515	1.42532e-05	1.33985e-05	-0.0638375	1.48838e-05	1.34721e-05	-0.0621686	1.43297e-05	1.35136e-05	-0.0598307	1.51568e-05	1.37222e-05	-0.0580712	1.65465e-05	1.40323e-05	-0.0549566	1.61696e-05	1.43085e-05	-0.052053	1.62154e-05	1.4597e-05	-0.0484711	1.51408e-05	1.53063e-05	-0.0457393	1.65193e-05	1.58299e-05	-0.0547297	1.98188e-05	1.91929e-05
-0.067536	1.55633e-05	1.55514e-05	-0.066386	1.37165e-05	1.35579e-05	-0.0653367	1.42216e-05	1.33857e-05	-0.063714	1.46672e-05	1.34577e-05	-0.0620191	1.4252e-05	1.34961e-05	-0.0596731	1.53796e-05	1.3703e-05	-0.0579276	1.64562e-05	1.4015e-05	-0.0547822	1.58809e-05	1.42865e-05	-0.0518967	1.54613e-05	1.45797e-05	-0.0484614	1.76624e-05	1.53051e-05	-0.0456774	1.79164e-05	1.58234e-05	-0.0546298	1.97693e-05	1.91818e-05
-0.0674098	1.55386e-05	1.5536e-05	-0.0661325	1.38193e-05	1.35283e-05	-0.0652365	1.4023e-05	1.33741e-05	-0.0636028	1.42715e-05	1.34448e-05	-0.0618579	1.429e-05	1.34772e-05	-0.0595497	1.5212e-05	1.3688e-05	-0.0577899	1.62598e-05	1.39978e-05	-0.0546308	1.52413e-05	1.42683e-05	-0.0516915	1.52323e-05	1.45556e-05	-0.0484552	1.58456e-05	1.53051e-05	-0.0455295	1.63281e-05	1.58071e-05	-0.0544986	2.01685e-05	1.91673e-05
-0.0672672	1.53549e-05	1.55195e-05	-0.0659216	1.43001e-05	1.35045e-05	-0.0651277	1.3801e-05	1.33613e-05	-0.0635058	1.41013e-05	1.34335e-05	-0.0617337	1.46865e-05	1.34627e-05	-0.0594469	1.53064e-05	1.36755e-05	-0.0576499	1.60885e-05	1.39807e-05	-0.0545606	1.56135e-05	1.42599e-05	-0.0515522	1.5771e-05	1.45395e-05	-0.0482504	1.82531e-05	1.52805e-05	-0.0453529	1.67037e-05	1.57876e-05	-0.0542502	1.90252e-05	1.91396e-05
-0.0671068	1.53654e-05	1.55006e-05	-0.0657691	1.42472e-05	1.34875e-05	-0.064976	1.3987e-05	1.3344e-05	-0.0633961	1.40366e-05	1.34208e-05	-0.0616221	1.50434e-05	1.34497e-05	-0.0593668	1.51321e-05	1.36657e-05	-0.0575119	1.5856e-05	1.39636e-05	-0.0545231	1.56405e-05	1.4255e-05	-0.0514414	1.60669e-05	1.4527e-05	-0.0481435	1.71545e-05	1.52676e-05	-0.0452226	1.64624e-05	1.57736e-05	-0.053885	1.91391e-05	1.90988e-05
-0.0669782	1.57082e-05	1.54853e-05	-0.0656293	1.43094e-05	1.34717e-05	-0.0648437	1.43075e-05	1.33278e-05	-0.063289	1.39963e-05	1.34084e-05	-0.0614605	1.48215e-05	1.34309e-05	-0.059274	1.4853e-05	1.36545e-05	-0.0573663	1.55731e-05	1.39465e-05	-0.0544778	1.55646e-05	1.42502e-05	-0.0513425	1.64476e-05	1.45156e-05	-0.048039	1.63668e-05	1.52559e-05	-0.0450834	1.61513e-05	1.57586e-05	-0.0536125	2.27319e-05	1.90693e-05
-0.0668879	1.56148e-05	1.54747e-05	-0.0654974	1.42977e-05	1.3457e-05	-0.0647528	1.42414e-05	1.33175e-05	-0.0631427	1.43824e-05	1.33916e-05	-0.0613206	1.43089e-05	1.34147e-05	-0.0591335	1.51042e-05	1.36375e-05	-0.0572135	1.53318e-05	1.3927e-05	-0.0543199	1.71208e-05	1.42309e-05	-0.0512877	1.62665e-05	1.45099e-05	-0.0478326	1.69791e-05	1.52315e-05	-0.0450532	1.49938e-05	1.57554e-05	-0.0536122	2.03164e-05	1.90693e-05
-0.0667893	1.54488e-05	1.5463e-05	-0.0653408	1.40638e-05	1.3439e-05	-0.0646584	1.41566e-05	1.33071e-05	-0.062978	1.4537e-05	1.33726e-05	-0.0612172	1.42415e-05	1.34028e-05	-0.0590124	1.55245e-05	1.36229e-05	-0.0570923	1.5473e-05	1.39124e-05	-0.054069	1.72938e-05	1.42008e-05	-0.0512031	1.57787e-05	1.44996e-05	-0.0476439	1.77662e-05	1.52095e-05	-0.0450145	1.48769e-05	1.57511e-05	-0.0534955	1.98585e-05	1.90573e-05
-0.0666557	1.56982e-05	1.54477e-05	-0.0651631	1.39985e-05	1.34189e-05	-0.0645337	1.43783e-05	1.32922e-05	-0.0628444	1.43518e-05	1.33573e-05	-0.0610871	1.44469e-05	1.33878e-05	-0.0589295	1.55265e-05	1.36129e-05	-0.0569706	1.56384e-05	1.38979e-05	-0.0539199	1.59263e-05	1.41829e-05	-0.0510645	1.59297e-05	1.44838e-05	-0.0475551	1.70437e-05	1.52002e-05	-0.0449671	1.68863e-05	1.57468e-05	-0.0534384	2.11678e-05	1.90507e-05
-0.0664792	1.54318e-05	1.54267e-05	-0.0650169	1.4228e-05	1.34032e-05	-0.0643573	1.40854e-05	1.32727e-05	-0.0627377	1.44532e-05	1.3345e-05	-0.0609483	1.45354e-05	1.33718e-05	-0.0587963	1.49975e-05	1.35969e-05	-0.0568192	1.54485e-05	1.38798e-05	-0.0538023	1.52835e-05	1.41685e-05	-0.050937	1.61876e-05	1.44702e-05	-0.0474482	1.62736e-05	1.51875e-05	-0.0447649	1.71397e-05	1.57244e-05	-0.0534349	2.05402e-05	1.90496e-05
-0.0662985	1.51855e-05	1.54057e-05	-0.0649216	1.39634e-05	1.3392e-05	-0.0641442	1.41514e-05	1.32476e-05	-0.0626654	1.41992e-05	1.33368e-05	-0.0608096	1.46577e-05	1.33558e-05	-0.0586163	1.49694e-05	1.35753e-05	-0.0566535	1.54238e-05	1.38593e-05	-0.0535992	1.56586e-05	1.41447e-05	-0.0508161	1.64341e-05	1.44567e-05	-0.0473345	1.55251e-05	1.51737e-05	-0.0446445	1.61987e-05	1.57116e-05	-0.053291	2.11742e-05	1.90344e-05
-0.0661493	1.53164e-05	1.53883e-05	-0.0648187	1.36898e-05	1.33809e-05	-0.0639315	1.42092e-05	1.32237e-05	-0.0625656	1.37571e-05	1.33254e-05	-0.0606425	1.44839e-05	1.33367e-05	-0.0584909	1.55193e-05	1.35603e-05	-0.0564934	1.54638e-05	1.38401e-05	-0.0534166	1.62204e-05	1.41234e-05	-0.0506981	1.66794e-05	1.44431e-05	-0.0472648	1.54206e-05	1.51657e-05	-0.0445606	1.59091e-05	1.57031e-05	-0.0532774	1.98928e-05	1.90333e-05
-0.066011	1.53371e-05	1.53721e-05	-0.0646664	1.38767e-05	1.33642e-05	-0.0637713	1.37122e-05	1.32055e-05	-0.0623696	1.42571e-05	1.3303e-05	-0.0604626	1.44227e-05	1.33161e-05	-0.0584121	1.55952e-05	1.35509e-05	-0.0563654	1.50968e-05	1.38257e-05	-0.0532801	1.62597e-05	1.41068e-05	-0.0506233	1.63276e-05	1.44342e-05	-0.0471299	1.61864e-05	1.51508e-05	-0.0444133	1.64693e-05	1.56872e-05	-0.0531964	1.93098e-05	1.90247e-05
-0.0658652	1.5276e-05	1.53559e-05	-0.064511	1.4006e-05	1.33464e-05	-0.0636701	1.38226e-05	1.31942e-05	-0.0621443	1.44123e-05	1.32774e-05	-0.0603272	1.48022e-05	1.33007e-05	-0.0583225	1.55394e-05	1.35402e-05	-0.0562787	1.52301e-05	1.3815e-05	-0.053142	1.62714e-05	1.40903e-05	-0.0505159	1.56796e-05	1.44229e-05	-0.0469312	1.60875e-05	1.5128e-05	-0.0442419	1.66515e-05	1.56693e-05	-0.0529947	1.99852e-05	1.9002e-05
-0.0657116	1.53039e-05	1.53374e-05	-0.0643624	1.40926e-05	1.33298e-05	-0.0635787	1.38556e-05	1.3184e-05	-0.0619433	1.43248e-05	1.32547e-05	-0.0602437	1.46518e-05	1.32912e-05	-0.0582182	1.56683e-05	1.35278e-05	-0.0561889	1.5436e-05	1.38042e-05	-0.0530219	1.60236e-05	1.40762e-05	-0.0503752	1.53785e-05	1.44073e-05	-0.046721	1.61318e-05	1.51041e-05	-0.0441277	1.60245e-05	1.56577e-05	-0.0528972	1.94564e-05	1.89923e-05
-0.0655637	1.5388e-05	1.53201e-05	-0.0642056	1.40908e-05	1.33133e-05	-0.063453	1.35908e-05	1.31693e-05	-0.0617934	1.47402e-05	1.32378e-05	-0.0601374	1.43163e-05	1.32791e-05	-0.0580819	1.54226e-05	1.35117e-05	-0.0560653	1.52443e-05	1.37899e-05	-0.0529101	1.59188e-05	1.40633e-05	-0.0502813	1.56413e-05	1.43961e-05	-0.0465192	1.62681e-05	1.50815e-05	-0.0440962	1.35557e-05	1.56546e-05	-0.0527753	1.87792e-05	1.89794e-05
-0.0654206	1.54281e-05	1.5304e-05	-0.0640636	1.39281e-05	1.32967e-05	-0.0632783	1.37776e-05	1.31502e-05	-0.061711	1.44569e-05	1.32285e-05	-0.0600095	1.41624e-05	1.32646e-05	-0.0579526	1.50454e-05	1.34963e-05	-0.0559226	1.5259e-05	1.37721e-05	-0.0528231	1.54565e-05	1.40527e-05	-0.0501854	1.60016e-05	1.43861e-05	-0.0463737	1.5637e-05	1.50646e-05	-0.0440599	1.44094e-05	1.56504e-05	-0.0526092	1.85627e-05	1.89612e-05
-0.0652528	1.51976e-05	1.52846e-05	-0.0639205	1.37875e-05	1.32813e-05	-0.0631342	1.42087e-05	1.31333e-05	-0.0616041	1.40115e-05	1.32164e-05	-0.0599107	1.43042e-05	1.32534e-05	-0.0578516	1.50345e-05	1.34844e-05	-0.0557969	1.54533e-05	1.37579e-05	-0.0527518	1.52619e-05	1.40445e-05	-0.0500578	1.48567e-05	1.43717e-05	-0.0463568	1.63058e-05	1.50635e-05	-0.0440427	1.58712e-05	1.56483e-05	-0.0524805	1.88839e-05	1.89473e-05
-0.0650885	1.48816e-05	1.52663e-05	-0.063761	1.37893e-05	1.32638e-05	-0.0630685	1.38845e-05	1.31266e-05	-0.0614506	1.39893e-05	1.31992e-05	-0.0598039	1.45762e-05	1.32414e-05	-0.057722	1.53858e-05	1.34691e-05	-0.0556483	1.60174e-05	1.37401e-05	-0.0526321	1.56615e-05	1.40305e-05	-0.0500496	1.58424e-05	1.43706e-05	-0.0463338	1.63389e-05	1.50601e-05	-0.0437723	1.68939e-05	1.56201e-05	-0.0523329	1.95537e-05	1.89313e-05
-0.0649507	1.49065e-05	1.52503e-05	-0.0636036	1.38212e-05	1.32463e-05	-0.0629717	1.33843e-05	1.31154e-05	-0.0613013	1.40198e-05	1.31825e-05	-0.0596593	1.44536e-05	1.32251e-05	-0.0575473	1.52116e-05	1.34486e-05	-0.0554484	1.59167e-05	1.37165e-05	-0.0524712	1.55531e-05	1.40119e-05	-0.050007	1.67426e-05	1.43661e-05	-0.0462769	1.51432e-05	1.50545e-05	-0.0432771	1.81936e-05	1.55694e-05	-0.0521607	1.97318e-05	1.89133e-05
-0.0647983	1.51191e-05	1.52333e-05	-0.0634719	1.35945e-05	1.32321e-05	-0.0628047	1.34905e-05	1.30964e-05	-0.0611437	1.41481e-05	1.31649e-05	-0.0594878	1.46171e-05	1.32058e-05	-0.0573742	1.49831e-05	1.34283e-05	-0.055278	1.54003e-05	1.36966e-05	-0.0523366	1.50833e-05	1.39968e-05	-0.049995	1.4625e-05	1.4365e-05	-0.0460879	1.52056e-05	1.50332e-05	-0.0429467	1.69713e-05	1.55355e-05	-0.0520297	1.92407e-05	1.88995e-05
-0.0646328	1.51475e-05	1.5214e-05	-0.0633604	1.35704e-05	1.32201e-05	-0.0626448	1.36258e-05	1.30786e-05	-0.0610003	1.43747e-05	1.31489e-05	-0.0593133	1.47119e-05	1.31863e-05	-0.0572663	1.54622e-05	1.34156e-05	-0.0551856	1.58283e-05	1.3686e-05	-0.0522349	1.50357e-05	1.3984e-05	-0.049747	1.58645e-05	1.43374e-05	-0.045929	1.55667e-05	1.50153e-05	-0.0427442	1.77219e-05	1.55141e-05	-0.0518646	1.84943e-05	1.88816e-05
-0.0644691	1.51586e-05	1.51959e-05	-0.0632096	1.39514e-05	1.32038e-05	-0.0624867	1.37751e-05	1.30619e-05	-0.0608881	1.43011e-05	1.31365e-05	-0.059165	1.45191e-05	1.31697e-05	-0.0572136	1.53386e-05	1.34095e-05	-0.055119	1.60123e-05	1.36778e-05	-0.052102	1.53734e-05	1.3969e-05	-0.0494851	1.49335e-05	1.43088e-05	-0.0457411	1.64545e-05	1.49942e-05	-0.0426789	1.64072e-05	1.5508e-05	-0.051857	2.02579e-05	1.88816e-05
-0.0643116	1.52314e-05	1.51778e-05	-0.0630327	1.40432e-05	1.31843e-05	-0.0623096	1.3736e-05	1.3042e-05	-0.0607452	1.3966e-05	1.31206e-05	-0.0590091	1.42954e-05	1.31523e-05	-0.0571019	1.46441e-05	1.33965e-05	-0.0549857	1.54145e-05	1.36626e-05	-0.0519524	1.54775e-05	1.39517e-05	-0.0493365	1.53707e-05	1.42924e-05	-0.0455235	1.68714e-05	1.49699e-05	-0.0425957	1.52774e-05	1.54999e-05	-0.0518533	1.94849e-05	1.88805e-05
-0.0641676	1.51324e-05	1.5162e-05	-0.0628872	1.38039e-05	1.31692e-05	-0.0621606	1.33914e-05	1.30254e-05	-0.0605167	1.44953e-05	1.30954e-05	-0.0588194	1.43938e-05	1.31313e-05	-0.0568861	1.5065e-05	1.33713e-05	-0.0548183	1.51469e-05	1.36428e-05	-0.0517672	1.60835e-05	1.3931e-05	-0.0492286	1.5373e-05	1.42804e-05	-0.0454136	1.57628e-05	1.49577e-05	-0.0423821	1.56675e-05	1.54777e-05	-0.0518462	1.89366e-05	1.88805e-05
-0.0640237	1.50538e-05	1.51452e-05	-0.0627602	1.37707e-05	1.31551e-05	-0.0620501	1.34293e-05	1.30132e-05	-0.0602956	1.50354e-05	1.3071e-05	-0.0586545	1.47126e-05	1.3113e-05	-0.056657	1.52867e-05	1.33448e-05	-0.0546854	1.52908e-05	1.36277e-05	-0.051516	1.58302e-05	1.39024e-05	-0.0491077	1.52364e-05	1.42673e-05	-0.0453498	1.54406e-05	1.49511e-05	-0.0422341	1.6799e-05	1.54626e-05	-0.0517995	1.79315e-05	1.88753e-05
-0.0638796	1.49775e-05	1.51295e-05	-0.062638	1.36942e-05	1.31422e-05	-0.0618942	1.3962e-05	1.29956e-05	-0.0602055	1.41535e-05	1.30611e-05	-0.0585579	1.43182e-05	1.31024e-05	-0.0564723	1.50091e-05	1.33235e-05	-0.054565	1.53215e-05	1.36138e-05	-0.0513459	1.45338e-05	1.3883e-05	-0.0489577	1.54627e-05	1.4251e-05	-0.0452642	1.53581e-05	1.49413e-05	-0.0421836	1.67788e-05	1.54576e-05	-0.0517442	1.72606e-05	1.8869e-05
-0.0637314	1.48741e-05	1.51127e-05	-0.0625093	1.3578e-05	1.31282e-05	-0.0616776	1.388e-05	1.29726e-05	-0.0601503	1.37993e-05	1.30551e-05	-0.0584779	1.41585e-05	1.30935e-05	-0.0563048	1.49601e-05	1.33042e-05	-0.0544088	1.49735e-05	1.35953e-05	-0.0513109	1.48574e-05	1.38785e-05	-0.0488171	1.57583e-05	1.42358e-05	-0.0452175	1.5714e-05	1.49369e-05	-0.0420211	1.54492e-05	1.54416e-05	-0.0517417	1.93701e-05	1.8869e-05
-0.0635647	1.49746e-05	1.50938e-05	-0.0623734	1.35111e-05	1.31132e-05	-0.061454	1.3855e-05	1.29474e-05	-0.0600329	1.40365e-05	1.30422e-05	-0.058354	1.44573e-05	1.30799e-05	-0.0561751	1.4449e-05	1.32893e-05	-0.054264	1.4437e-05	1.3578e-05	-0.0512308	1.58775e-05	1.38694e-05	-0.0486907	1.59339e-05	1.42218e-05	-0.0451368	1.66787e-05	1.49281e-05	-0.0417688	1.51439e-05	1.54167e-05	-0.0515934	1.86774e-05	1.88532e-05
-0.0633968	1.50462e-05	1.5076e-05	-0.0622346	1.3433e-05	1.30983e-05	-0.0612888	1.43595e-05	1.293e-05	-0.0598904	1.40105e-05	1.30266e-05	-0.0581888	1.43182e-05	1.30618e-05	-0.0560787	1.43592e-05	1.32783e-05	-0.054198	1.47652e-05	1.35711e-05	-0.0511065	1.62768e-05	1.38558e-05	-0.0485149	1.55225e-05	1.42024e-05	-0.04495	1.61961e-05	1.49074e-05	-0.0416651	1.6563e-05	1.54068e-05	-0.0514708	1.84019e-05	1.88407e-05
-0.063224	1.51989e-05	1.5056e-05	-0.0620768	1.35287e-05	1.30822e-05	-0.0612263	1.38462e-05	1.29235e-05	-0.059737	1.40988e-05	1.30099e-05	-0.0580186	1.4209e-05	1.30431e-05	-0.0559428	1.47084e-05	1.32628e-05	-0.0541135	1.54268e-05	1.35608e-05	-0.051057	1.57038e-05	1.38501e-05	-0.0483447	1.49775e-05	1.41842e-05	-0.0447231	1.62056e-05	1.48824e-05	-0.0415885	1.81951e-05	1.53989e-05	-0.0511271	2.13739e-05	1.88053e-05
-0.0630566	1.53847e-05	1.50383e-05	-0.0619127	1.35561e-05	1.30642e-05	-0.0611712	1.35135e-05	1.29169e-05	-0.0595697	1.40473e-05	1.29917e-05	-0.0578921	1.45267e-05	1.30293e-05	-0.0557864	1.48015e-05	1.3245e-05	-0.0539517	1.51639e-05	1.35424e-05	-0.0509814	1.49941e-05	1.38411e-05	-0.0482561	1.53855e-05	1.41756e-05	-0.0445278	1.65983e-05	1.48618e-05	-0.0414206	1.82964e-05	1.53821e-05	-0.0505941	2.15808e-05	1.87497e-05
-0.062938	1.49851e-05	1.50251e-05	-0.0617646	1.34292e-05	1.30482e-05	-0.0610408	1.38873e-05	1.29028e-05	-0.0593992	1.4019e-05	1.29732e-05	-0.0577824	1.47297e-05	1.30174e-05	-0.0556421	1.47698e-05	1.32286e-05	-0.0537982	1.47531e-05	1.35253e-05	-0.0508314	1.50915e-05	1.38241e-05	-0.0481734	1.58323e-05	1.4166e-05	-0.0444063	1.59888e-05	1.48489e-05	-0.041354	1.66989e-05	1.53752e-05	-0.0501614	2.01993e-05	1.87058e-05
-0.0628201	1.46912e-05	1.50119e-05	-0.0616308	1.34544e-05	1.30345e-05	-0.0608667	1.38322e-05	1.28844e-05	-0.0592302	1.40203e-05	1.2955e-05	-0.0576599	1.47849e-05	1.3004e-05	-0.0555071	1.48488e-05	1.32133e-05	-0.0536609	1.45997e-05	1.35093e-05	-0.0506869	1.52415e-05	1.38084e-05	-0.0480371	1.56175e-05	1.41522e-05	-0.0443108	1.58245e-05	1.48381e-05	-0.0413139	1.58943e-05	1.53713e-05	-0.049876	2.11125e-05	1.86775e-05
-0.0626655	1.47783e-05	1.49954e-05	-0.0614959	1.34955e-05	1.30207e-05	-0.0606849	1.38461e-05	1.28639e-05	-0.0590767	1.38556e-05	1.29384e-05	-0.0575202	1.50653e-05	1.29889e-05	-0.0553747	1.49154e-05	1.31983e-05	-0.0535103	1.4571e-05	1.34923e-05	-0.0505533	1.5285e-05	1.37927e-05	-0.0478921	1.54777e-05	1.41363e-05	-0.044226	1.54866e-05	1.48295e-05	-0.0412284	1.55988e-05	1.53634e-05	-0.0497127	2.02993e-05	1.86604e-05
-0.0624968	1.47005e-05	1.49768e-05	-0.0613636	1.35394e-05	1.30059e-05	-0.0605256	1.40432e-05	1.28478e-05	-0.0589398	1.38553e-05	1.29237e-05	-0.057356	1.50358e-05	1.29711e-05	-0.0552244	1.47792e-05	1.31813e-05	-0.0533857	1.47875e-05	1.34787e-05	-0.0504079	1.51827e-05	1.3777e-05	-0.0477339	1.52129e-05	1.41193e-05	-0.0441725	1.55431e-05	1.48231e-05	-0.0411157	1.50682e-05	1.53527e-05	-0.0495754	1.98827e-05	1.86473e-05
-0.0623175	1.47334e-05	1.49571e-05	-0.061225	1.36587e-05	1.29912e-05	-0.0603995	1.3926e-05	1.28339e-05	-0.0587969	1.39191e-05	1.29084e-05	-0.0572257	1.45917e-05	1.29571e-05	-0.0550707	1.46565e-05	1.31641e-05	-0.0532579	1.5101e-05	1.3464e-05	-0.0502793	1.48509e-05	1.37625e-05	-0.0475628	1.50611e-05	1.41014e-05	-0.0440554	1.65179e-05	1.48113e-05	-0.0409406	1.52267e-05	1.53351e-05	-0.0493795	2.01065e-05	1.86273e-05
-0.0621455	1.48325e-05	1.49386e-05	-0.0610558	1.35017e-05	1.29744e-05	-0.060269	1.37929e-05	1.28199e-05	-0.0586537	1.39694e-05	1.2893e-05	-0.0570919	1.42154e-05	1.29427e-05	-0.0549524	1.49039e-05	1.31508e-05	-0.0531064	1.51198e-05	1.3447e-05	-0.0502148	1.52331e-05	1.37548e-05	-0.0474278	1.53119e-05	1.40877e-05	-0.0438775	1.66171e-05	1.47922e-05	-0.0408005	1.57425e-05	1.53215e-05	-0.049204	1.85988e-05	1.86094e-05
-0.0619759	1.49108e-05	1.49201e-05	-0.0608424	1.37478e-05	1.29514e-05	-0.0600963	1.4067e-05	1.28018e-05	-0.0585047	1.40811e-05	1.28771e-05	-0.0569185	1.4195e-05	1.29241e-05	-0.0548478	1.5028e-05	1.31391e-05	-0.0529523	1.51606e-05	1.34291e-05	-0.0501261	1.60482e-05	1.37459e-05	-0.0473421	1.49752e-05	1.40783e-05	-0.0437599	1.58392e-05	1.47794e-05	-0.0406801	1.61193e-05	1.53099e-05	-0.0492011	1.83921e-05	1.86094e-05
-0.0618118	1.50315e-05	1.49017e-05	-0.0606536	1.41754e-05	1.29316e-05	-0.0599174	1.42437e-05	1.27826e-05	-0.0583383	1.40176e-05	1.28594e-05	-0.0567698	1.44074e-05	1.29082e-05	-0.0547056	1.47513e-05	1.31232e-05	-0.0527776	1.49815e-05	1.341e-05	-0.0499443	1.56754e-05	1.37248e-05	-0.0472822	1.49662e-05	1.4072e-05	-0.043649	1.53232e-05	1.47678e-05	-0.0405951	1.62488e-05	1.53022e-05	-0.0491906	2.03809e-05	1.86084e-05
-0.0616924	1.4648e-05	1.48887e-05	-0.0605525	1.37661e-05	1.29212e-05	-0.0597995	1.38076e-05	1.27699e-05	-0.058173	1.39429e-05	1.28419e-05	-0.056652	1.43328e-05	1.28956e-05	-0.0545285	1.48549e-05	1.31035e-05	-0.0526229	1.45455e-05	1.33921e-05	-0.0497596	1.52947e-05	1.37049e-05	-0.047169	1.566e-05	1.40605e-05	-0.0434742	1.55594e-05	1.47488e-05	-0.0405897	1.68185e-05	1.53012e-05	-0.0491675	1.84572e-05	1.86064e-05
-0.06157	1.43206e-05	1.48758e-05	-0.0604326	1.32957e-05	1.29087e-05	-0.0596525	1.32348e-05	1.2754e-05	-0.0580338	1.41141e-05	1.28272e-05	-0.0565136	1.40842e-05	1.28808e-05	-0.0543885	1.53253e-05	1.30879e-05	-0.0525194	1.4691e-05	1.3381e-05	-0.0496034	1.52919e-05	1.36873e-05	-0.0470137	1.57883e-05	1.40439e-05	-0.0432885	1.56361e-05	1.47299e-05	-0.0405786	1.55661e-05	1.53003e-05	-0.0491516	1.87075e-05	1.86044e-05
-0.0614074	1.43868e-05	1.48586e-05	-0.0602752	1.31103e-05	1.28932e-05	-0.0594767	1.28539e-05	1.2736e-05	-0.0578962	1.43109e-05	1.28126e-05	-0.0563077	1.45386e-05	1.2859e-05	-0.0543111	1.51077e-05	1.30794e-05	-0.0524325	1.46733e-05	1.3371e-05	-0.0494853	1.48106e-05	1.36753e-05	-0.0468736	1.5737e-05	1.40293e-05	-0.0432686	1.61698e-05	1.47278e-05	-0.0404533	1.62535e-05	1.52877e-05	-0.0489907	2.01936e-05	1.85886e-05
-0.0612462	1.4456e-05	1.48414e-05	-0.0601484	1.32e-05	1.28797e-05	-0.059399	1.32998e-05	1.27276e-05	-0.0577423	1.43233e-05	1.27964e-05	-0.0561139	1.50556e-05	1.28385e-05	-0.0542477	1.50766e-05	1.30724e-05	-0.0523441	1.46445e-05	1.3361e-05	-0.0494002	1.47567e-05	1.36654e-05	-0.0467438	1.58113e-05	1.40159e-05	-0.043251	1.50208e-05	1.47257e-05	-0.0402956	1.64561e-05	1.52734e-05	-0.0486998	2.0234e-05	1.856e-05
-0.0610978	1.4394e-05	1.48254e-05	-0.0600093	1.34329e-05	1.28653e-05	-0.0593216	1.38844e-05	1.27191e-05	-0.0575993	1.42157e-05	1.27814e-05	-0.0560026	1.46859e-05	1.28268e-05	-0.054157	1.5389e-05	1.30623e-05	-0.0522644	1.45068e-05	1.33521e-05	-0.0492808	1.51115e-05	1.36523e-05	-0.0466698	1.51603e-05	1.40086e-05	-0.0431993	1.45132e-05	1.47204e-05	-0.0402085	1.56885e-05	1.52648e-05	-0.0486159	2.11305e-05	1.85521e-05
-0.060961	1.44526e-05	1.48104e-05	-0.0598621	1.35611e-05	1.28499e-05	-0.0591669	1.3711e-05	1.27034e-05	-0.0574642	1.41999e-05	1.27672e-05	-0.0558936	1.44192e-05	1.28153e-05	-0.0539801	1.47543e-05	1.30429e-05	-0.0521634	1.41982e-05	1.3341e-05	-0.049162	1.54207e-05	1.36392e-05	-0.0465977	1.46849e-05	1.40014e-05	-0.0431562	1.5661e-05	1.47162e-05	-0.0401815	1.57601e-05	1.52619e-05	-0.0484582	1.89968e-05	1.85365e-05
-0.0608115	1.46735e-05	1.47945e-05	-0.0597185	1.36819e-05	1.28355e-05	-0.059008	1.35471e-05	1.26866e-05	-0.0573366	1.40965e-05	1.27539e-05	-0.0557313	1.4718e-05	1.27983e-05	-0.0537363	1.48172e-05	1.30161e-05	-0.0520074	1.44468e-05	1.33245e-05	-0.0490275	1.60366e-05	1.36251e-05	-0.0464006	1.56751e-05	1.39808e-05	-0.0430068	1.55609e-05	1.47006e-05	-0.0400925	1.67585e-05	1.52533e-05	-0.0484299	1.98448e-05	1.85335e-05
-0.060639	1.46323e-05	1.47764e-05	-0.0595369	1.34621e-05	1.28171e-05	-0.0588938	1.37907e-05	1.2674e-05	-0.0572073	1.39978e-05	1.27404e-05	-0.0555598	1.48788e-05	1.27803e-05	-0.0535497	1.54635e-05	1.29957e-05	-0.0518631	1.47725e-05	1.33079e-05	-0.0488158	1.56709e-05	1.36023e-05	-0.0461309	1.57331e-05	1.39532e-05	-0.0428617	1.55252e-05	1.4685e-05	-0.0398339	1.55628e-05	1.52286e-05	-0.0484205	1.86781e-05	1.85326e-05
-0.0604842	1.43775e-05	1.47595e-05	-0.0593436	1.33162e-05	1.27967e-05	-0.058778	1.41194e-05	1.26626e-05	-0.0570889	1.37651e-05	1.27281e-05	-0.0554437	1.44137e-05	1.27682e-05	-0.053456	1.50684e-05	1.29855e-05	-0.0517273	1.50838e-05	1.32937e-05	-0.0486814	1.43139e-05	1.35872e-05	-0.0459722	1.44077e-05	1.39369e-05	-0.0426914	1.5822e-05	1.46674e-05	-0.0394982	1.52455e-05	1.51976e-05	-0.0481969	1.99639e-05	1.85111e-05
-0.0603511	1.43885e-05	1.47458e-05	-0.0592036	1.36441e-05	1.27824e-05	-0.0586031	1.38785e-05	1.26438e-05	-0.0569863	1.37256e-05	1.27175e-05	-0.0553535	1.43006e-05	1.27588e-05	-0.0533441	1.45949e-05	1.29733e-05	-0.0515745	1.51818e-05	1.32762e-05	-0.0486334	1.41153e-05	1.35818e-05	-0.045897	1.42143e-05	1.39298e-05	-0.0425109	1.59696e-05	1.46488e-05	-0.0393043	1.66065e-05	1.51789e-05	-0.0481645	1.76068e-05	1.85072e-05
-0.0601994	1.46192e-05	1.473e-05	-0.0591076	1.36019e-05	1.27733e-05	-0.0584281	1.35954e-05	1.26262e-05	-0.0568489	1.40475e-05	1.27032e-05	-0.0552355	1.44794e-05	1.27465e-05	-0.0531853	1.45877e-05	1.29561e-05	-0.0513962	1.56398e-05	1.32576e-05	-0.0485301	1.4495e-05	1.35711e-05	-0.0457434	1.48879e-05	1.39136e-05	-0.0423697	1.56073e-05	1.46344e-05	-0.0392311	1.65772e-05	1.51723e-05	-0.0480624	1.98522e-05	1.84976e-05
-0.0600123	1.44592e-05	1.471e-05	-0.0589872	1.33564e-05	1.27612e-05	-0.0582746	1.35367e-05	1.26096e-05	-0.0566577	1.3829e-05	1.26835e-05	-0.0550919	1.43723e-05	1.27316e-05	-0.0530403	1.47039e-05	1.29404e-05	-0.0511663	1.54448e-05	1.32326e-05	-0.0484229	1.47691e-05	1.35593e-05	-0.0455844	1.54167e-05	1.38975e-05	-0.0422237	1.52601e-05	1.46191e-05	-0.0391001	1.58537e-05	1.51602e-05	-0.047631	2.00599e-05	1.84561e-05
-0.0598144	1.43911e-05	1.46891e-05	-0.058845	1.32769e-05	1.2746e-05	-0.0581389	1.32898e-05	1.25962e-05	-0.0564661	1.35759e-05	1.26637e-05	-0.0549427	1.43051e-05	1.27162e-05	-0.0529148	1.46147e-05	1.29269e-05	-0.0509642	1.48655e-05	1.32099e-05	-0.0483191	1.50743e-05	1.35486e-05	-0.0455218	1.48428e-05	1.38914e-05	-0.0420963	1.46332e-05	1.46068e-05	-0.0389125	1.57935e-05	1.51427e-05	-0.0472233	1.98437e-05	1.8417e-05
-0.0596415	1.45721e-05	1.46713e-05	-0.0587082	1.32554e-05	1.27329e-05	-0.0580178	1.32081e-05	1.25838e-05	-0.0563131	1.36946e-05	1.2648e-05	-0.0547892	1.42101e-05	1.27004e-05	-0.0528	1.46445e-05	1.29145e-05	-0.0508149	1.49362e-05	1.31937e-05	-0.0481891	1.50599e-05	1.35347e-05	-0.0454934	1.47315e-05	1.38884e-05	-0.0420207	1.46419e-05	1.45987e-05	-0.0388138	1.6807e-05	1.51334e-05	-0.0469188	2.09404e-05	1.83886e-05
-0.0594696	1.47732e-05	1.46536e-05	-0.0585695	1.32342e-05	1.27188e-05	-0.0578395	1.36618e-05	1.25654e-05	-0.0561533	1.39e-05	1.26317e-05	-0.0546317	1.41246e-05	1.26842e-05	-0.0527088	1.43887e-05	1.29047e-05	-0.0506909	1.46993e-05	1.31808e-05	-0.0480377	1.52999e-05	1.35187e-05	-0.0453845	1.55932e-05	1.38774e-05	-0.0418913	1.53028e-05	1.45855e-05	-0.0387702	1.72605e-05	1.51298e-05	-0.0467886	1.97548e-05	1.83764e-05
-0.0592505	1.44801e-05	1.46308e-05	-0.0584293	1.32052e-05	1.27047e-05	-0.0576081	1.3598e-05	1.25418e-05	-0.0559959	1.40945e-05	1.26156e-05	-0.0544901	1.41998e-05	1.26697e-05	-0.0526164	1.41743e-05	1.28948e-05	-0.0505801	1.4638e-05	1.3169e-05	-0.0478814	1.545e-05	1.35017e-05	-0.045205	1.55627e-05	1.38604e-05	-0.0416972	1.51829e-05	1.45662e-05	-0.0385863	1.58727e-05	1.51132e-05	-0.0466267	1.85403e-05	1.83614e-05
-0.0590197	1.42826e-05	1.46071e-05	-0.0582778	1.32927e-05	1.26897e-05	-0.0573996	1.33072e-05	1.25204e-05	-0.0558834	1.38616e-05	1.26042e-05	-0.0543655	1.41187e-05	1.2657e-05	-0.0524768	1.44599e-05	1.28799e-05	-0.0504684	1.45899e-05	1.31572e-05	-0.0477847	1.48857e-05	1.34912e-05	-0.0450663	1.5014e-05	1.38464e-05	-0.0414996	1.50974e-05	1.45461e-05	-0.0383366	1.52689e-05	1.50904e-05	-0.0464444	1.74746e-05	1.83436e-05
-0.0588765	1.49626e-05	1.45927e-05	-0.0581098	1.32327e-05	1.26728e-05	-0.0572402	1.34706e-05	1.25041e-05	-0.0557787	1.37438e-05	1.25935e-05	-0.0542401	1.40457e-05	1.26442e-05	-0.0523428	1.47567e-05	1.28655e-05	-0.0503322	1.43203e-05	1.31423e-05	-0.0477003	1.45703e-05	1.34827e-05	-0.0449488	1.47989e-05	1.38345e-05	-0.0413556	1.55966e-05	1.45321e-05	-0.0381902	1.59098e-05	1.50768e-05	-0.046315	1.72402e-05	1.83315e-05
-0.0588221	1.47364e-05	1.45865e-05	-0.0579376	1.32001e-05	1.26558e-05	-0.0570606	1.38886e-05	1.24859e-05	-0.0556535	1.38169e-05	1.25809e-05	-0.0540831	1.4307e-05	1.26282e-05	-0.0522591	1.45241e-05	1.28566e-05	-0.0501554	1.446e-05	1.31242e-05	-0.0475485	1.49965e-05	1.34669e-05	-0.0447758	1.52218e-05	1.38176e-05	-0.0413266	1.47299e-05	1.45291e-05	-0.0380859	1.61405e-05	1.50677e-05	-0.0462044	1.67714e-05	1.83213e-05
-0.0587296	1.41995e-05	1.45773e-05	-0.0577752	1.32515e-05	1.26399e-05	-0.0568841	1.42792e-05	1.24677e-05	-0.0555144	1.3758e-05	1.25668e-05	-0.0539058	1.43375e-05	1.26102e-05	-0.0521683	1.42731e-05	1.2847e-05	-0.050019	1.49763e-05	1.31093e-05	-0.0473577	1.49588e-05	1.34469e-05	-0.0445964	1.55148e-05	1.37999e-05	-0.0412872	1.3995e-05	1.45251e-05	-0.0379553	1.60236e-05	1.5056e-05	-0.046171	1.69606e-05	1.83185e-05
-0.0585614	1.44145e-05	1.45599e-05	-0.057625	1.31969e-05	1.26251e-05	-0.0567753	1.40106e-05	1.24577e-05	-0.0553727	1.37146e-05	1.25525e-05	-0.0537604	1.40189e-05	1.25955e-05	-0.0520276	1.45376e-05	1.28321e-05	-0.0499844	1.439e-05	1.31051e-05	-0.047201	1.4505e-05	1.34302e-05	-0.0444537	1.53903e-05	1.37851e-05	-0.0410943	1.48536e-05	1.45051e-05	-0.0378627	1.53706e-05	1.5047e-05	-0.0460304	1.83196e-05	1.83056e-05
-0.0583836	1.45035e-05	1.45415e-05	-0.0574834	1.32196e-05	1.26103e-05	-0.056619	1.33993e-05	1.24416e-05	-0.055238	1.37386e-05	1.25389e-05	-0.0536036	1.36707e-05	1.25797e-05	-0.0518764	1.46579e-05	1.28161e-05	-0.0499711	1.41318e-05	1.3104e-05	-0.0470949	1.46281e-05	1.34187e-05	-0.0443166	1.53486e-05	1.37724e-05	-0.0408964	1.55848e-05	1.44863e-05	-0.037808	1.52633e-05	1.50425e-05	-0.0458912	1.96357e-05	1.82927e-05
-0.0582267	1.43715e-05	1.45262e-05	-0.057348	1.31865e-05	1.25975e-05	-0.0564183	1.31306e-05	1.24216e-05	-0.0551299	1.34942e-05	1.25281e-05	-0.0534047	1.36904e-05	1.25597e-05	-0.0517481	1.45353e-05	1.28025e-05	-0.0498901	1.45825e-05	1.30956e-05	-0.0469483	1.52879e-05	1.34042e-05	-0.0442351	1.46107e-05	1.37646e-05	-0.0408047	1.51115e-05	1.44764e-05	-0.037693	1.59379e-05	1.50318e-05	-0.045876	1.97295e-05	1.82917e-05
-0.0580731	1.43074e-05	1.451e-05	-0.0572076	1.31312e-05	1.25837e-05	-0.0562654	1.33007e-05	1.24066e-05	-0.0550254	1.334e-05	1.25176e-05	-0.0532422	1.40348e-05	1.25435e-05	-0.0516079	1.43377e-05	1.27878e-05	-0.0497573	1.44767e-05	1.30818e-05	-0.0467442	1.5257e-05	1.33824e-05	-0.0441862	1.43673e-05	1.37597e-05	-0.0407229	1.48552e-05	1.44685e-05	-0.0375246	1.59147e-05	1.50166e-05	-0.0457763	1.8848e-05	1.82825e-05
-0.0579122	1.43112e-05	1.44938e-05	-0.0570561	1.31706e-05	1.2569e-05	-0.0561256	1.33833e-05	1.23926e-05	-0.0548985	1.33739e-05	1.2505e-05	-0.0531027	1.42176e-05	1.25296e-05	-0.0514402	1.44125e-05	1.27702e-05	-0.0496055	1.45684e-05	1.30661e-05	-0.0466227	1.4231e-05	1.337e-05	-0.0440921	1.45951e-05	1.37499e-05	-0.0405587	1.55851e-05	1.44528e-05	-0.0373994	1.53078e-05	1.5006e-05	-0.0456308	1.84324e-05	1.82688e-05
-0.0577478	1.42709e-05	1.44777e-05	-0.0568941	1.31104e-05	1.25524e-05	-0.0559853	1.3436e-05	1.23787e-05	-0.0547632	1.33218e-05	1.24915e-05	-0.0529494	1.4232e-05	1.25143e-05	-0.0512842	1.45736e-05	1.27539e-05	-0.0494572	1.46655e-05	1.30503e-05	-0.0465549	1.39347e-05	1.33628e-05	-0.0439798	1.45968e-05	1.37392e-05	-0.0403505	1.5716e-05	1.44322e-05	-0.0372911	1.50045e-05	1.49962e-05	-0.0454673	1.8027e-05	1.82542e-05
-0.0575823	1.42354e-05	1.44606e-05	-0.056728	1.30753e-05	1.25368e-05	-0.0558575	1.33758e-05	1.23659e-05	-0.0546044	1.34898e-05	1.24757e-05	-0.0527943	1.42715e-05	1.24989e-05	-0.0511487	1.4533e-05	1.27398e-05	-0.0493221	1.46281e-05	1.30357e-05	-0.0464626	1.38436e-05	1.33535e-05	-0.04384	1.49301e-05	1.37257e-05	-0.0402077	1.50182e-05	1.44186e-05	-0.0371229	1.53961e-05	1.49812e-05	-0.0452276	1.84616e-05	1.82324e-05
-0.0574405	1.44257e-05	1.44465e-05	-0.0565763	1.31578e-05	1.25223e-05	-0.0557168	1.32231e-05	1.2352e-05	-0.0544339	1.35326e-05	1.24588e-05	-0.0526473	1.43801e-05	1.24844e-05	-0.0510078	1.44496e-05	1.27251e-05	-0.0491773	1.45051e-05	1.30211e-05	-0.0463851	1.38977e-05	1.33463e-05	-0.043664	1.48456e-05	1.37083e-05	-0.0401503	1.5349e-05	1.44127e-05	-0.0369551	1.57363e-05	1.49672e-05	-0.0450861	1.98222e-05	1.82198e-05
-0.0573328	1.42556e-05	1.44355e-05	-0.0564278	1.32163e-05	1.25077e-05	-0.05556	1.31796e-05	1.23363e-05	-0.0542706	1.34985e-05	1.24426e-05	-0.0525078	1.44127e-05	1.24706e-05	-0.050868	1.43228e-05	1.27106e-05	-0.0489933	1.48032e-05	1.30013e-05	-0.0462266	1.48794e-05	1.333e-05	-0.0434617	1.50517e-05	1.36891e-05	-0.0401185	1.54111e-05	1.44098e-05	-0.0367981	1.60014e-05	1.49532e-05	-0.0450218	2.03764e-05	1.82134e-05
-0.0572557	1.44004e-05	1.44285e-05	-0.0562597	1.31116e-05	1.24913e-05	-0.0554247	1.33145e-05	1.23225e-05	-0.0540937	1.33596e-05	1.24252e-05	-0.0523818	1.45667e-05	1.24582e-05	-0.0507346	1.42805e-05	1.26969e-05	-0.0488008	1.497e-05	1.29816e-05	-0.0459938	1.49971e-05	1.33055e-05	-0.0432716	1.53541e-05	1.36709e-05	-0.0400256	1.4828e-05	1.44011e-05	-0.0366406	1.62179e-05	1.49393e-05	-0.044823	1.92267e-05	1.81955e-05
-0.0571815	1.45621e-05	1.44206e-05	-0.0560891	1.30233e-05	1.24749e-05	-0.0553047	1.33453e-05	1.23107e-05	-0.0539194	1.31809e-05	1.24081e-05	-0.0522946	1.43201e-05	1.24497e-05	-0.0506084	1.41644e-05	1.26838e-05	-0.0486665	1.44881e-05	1.29682e-05	-0.0458076	1.45907e-05	1.32872e-05	-0.0431232	1.5206e-05	1.36566e-05	-0.0398852	1.47347e-05	1.43876e-05	-0.0365265	1.58779e-05	1.49297e-05	-0.044592	1.84941e-05	1.81749e-05
-0.0570564	1.42158e-05	1.44086e-05	-0.0559341	1.30715e-05	1.24596e-05	-0.0551666	1.32265e-05	1.2298e-05	-0.0537784	1.32984e-05	1.23943e-05	-0.052198	1.40403e-05	1.24402e-05	-0.0505061	1.4289e-05	1.26733e-05	-0.0485681	1.44485e-05	1.29579e-05	-0.0457202	1.52484e-05	1.32781e-05	-0.0430227	1.55977e-05	1.36471e-05	-0.0397673	1.48817e-05	1.4376e-05	-0.0364395	1.59141e-05	1.4922e-05	-0.0443426	1.77557e-05	1.81527e-05
-0.0568786	1.43935e-05	1.43907e-05	-0.0557709	1.32098e-05	1.24442e-05	-0.0550057	1.33045e-05	1.22824e-05	-0.0536458	1.33608e-05	1.23813e-05	-0.0520738	1.40065e-05	1.24281e-05	-0.050395	1.45467e-05	1.26619e-05	-0.048422	1.49695e-05	1.29425e-05	-0.0457	1.52243e-05	1.32761e-05	-0.0429793	1.53246e-05	1.36433e-05	-0.0395814	1.59699e-05	1.43578e-05	-0.0363492	1.60052e-05	1.49142e-05	-0.043984	1.81767e-05	1.8121e-05
-0.0566873	1.44137e-05	1.43719e-05	-0.0555983	1.32503e-05	1.2428e-05	-0.0548362	1.32998e-05	1.22659e-05	-0.0535141	1.34199e-05	1.23685e-05	-0.051956	1.40354e-05	1.24166e-05	-0.0502522	1.44586e-05	1.26473e-05	-0.0482407	1.50544e-05	1.29241e-05	-0.0456566	1.49651e-05	1.3272e-05	-0.0429037	1.47809e-05	1.36357e-05	-0.0393365	1.62494e-05	1.43349e-05	-0.0362214	1.56536e-05	1.4903e-05	-0.0437128	1.96055e-05	1.80974e-05
-0.0565205	1.41608e-05	1.43552e-05	-0.0554497	1.30702e-05	1.24137e-05	-0.0546877	1.30916e-05	1.22513e-05	-0.053368	1.36397e-05	1.23543e-05	-0.0517998	1.45044e-05	1.24014e-05	-0.0501098	1.43486e-05	1.26328e-05	-0.0481091	1.45531e-05	1.29109e-05	-0.0455601	1.53194e-05	1.3262e-05	-0.0427988	1.44984e-05	1.36263e-05	-0.0391907	1.52186e-05	1.43207e-05	-0.0360156	1.63176e-05	1.48859e-05	-0.043612	1.9084e-05	1.80887e-05
-0.0563811	1.42061e-05	1.43414e-05	-0.0553206	1.30765e-05	1.24014e-05	-0.0545635	1.31121e-05	1.22388e-05	-0.0532036	1.36685e-05	1.23384e-05	-0.0516143	1.46242e-05	1.23834e-05	-0.0499692	1.42764e-05	1.26185e-05	-0.0480091	1.4461e-05	1.29007e-05	-0.0453841	1.47909e-05	1.32439e-05	-0.0427079	1.44054e-05	1.36178e-05	-0.0391081	1.50915e-05	1.43131e-05	-0.0357687	1.63895e-05	1.48646e-05	-0.0435769	1.92859e-05	1.8086e-05
-0.0562309	1.43851e-05	1.43267e-05	-0.0551965	1.30376e-05	1.239e-05	-0.0544163	1.33607e-05	1.22253e-05	-0.0530666	1.34242e-05	1.23252e-05	-0.0514965	1.40001e-05	1.2372e-05	-0.0498223	1.42595e-05	1.26036e-05	-0.0478852	1.46291e-05	1.28885e-05	-0.0452105	1.41659e-05	1.32268e-05	-0.0425803	1.47205e-05	1.36056e-05	-0.0390417	1.47415e-05	1.43065e-05	-0.0356414	1.48596e-05	1.48536e-05	-0.0434531	2.08569e-05	1.80748e-05
-0.0560488	1.42489e-05	1.43091e-05	-0.0550662	1.29697e-05	1.23777e-05	-0.0542623	1.35265e-05	1.22099e-05	-0.0529266	1.3217e-05	1.23117e-05	-0.0513943	1.36699e-05	1.23622e-05	-0.0496644	1.41576e-05	1.25876e-05	-0.0477365	1.45411e-05	1.28733e-05	-0.0450675	1.39682e-05	1.32129e-05	-0.0424338	1.48122e-05	1.35915e-05	-0.0389607	1.43414e-05	1.42989e-05	-0.0356202	1.47971e-05	1.4852e-05	-0.04317	2.01935e-05	1.80506e-05
-0.0558503	1.42667e-05	1.42896e-05	-0.0549121	1.31109e-05	1.23627e-05	-0.0541274	1.35377e-05	1.21974e-05	-0.0527448	1.33723e-05	1.22943e-05	-0.0512226	1.40027e-05	1.23457e-05	-0.0495046	1.40569e-05	1.25715e-05	-0.0475993	1.43029e-05	1.28592e-05	-0.0448829	1.41816e-05	1.3194e-05	-0.0422652	1.52032e-05	1.35766e-05	-0.0388432	1.42812e-05	1.42877e-05	-0.0355498	1.53365e-05	1.48461e-05	-0.0429239	1.8817e-05	1.80292e-05
-0.0556719	1.44556e-05	1.42721e-05	-0.0547378	1.30611e-05	1.23467e-05	-0.0539708	1.33577e-05	1.21821e-05	-0.0525719	1.35645e-05	1.22777e-05	-0.0510669	1.44243e-05	1.23308e-05	-0.0493562	1.40664e-05	1.25566e-05	-0.0474538	1.40275e-05	1.28441e-05	-0.044726	1.46119e-05	1.31791e-05	-0.0420686	1.52275e-05	1.3558e-05	-0.0387336	1.42933e-05	1.42774e-05	-0.0353922	1.48686e-05	1.48326e-05	-0.0427816	1.88686e-05	1.80173e-05
-0.0555187	1.43981e-05	1.42576e-05	-0.0545613	1.30222e-05	1.23298e-05	-0.0537913	1.33663e-05	1.21649e-05	-0.0524231	1.35588e-05	1.22635e-05	-0.0509866	1.40963e-05	1.23231e-05	-0.0492058	1.41008e-05	1.25415e-05	-0.0472917	1.38796e-05	1.28281e-05	-0.0446376	1.43512e-05	1.31702e-05	-0.0419147	1.47288e-05	1.35432e-05	-0.0386146	1.44155e-05	1.42661e-05	-0.0351659	1.51586e-05	1.48142e-05	-0.0426325	1.91525e-05	1.80045e-05
-0.0553591	1.42928e-05	1.42422e-05	-0.0543885	1.3019e-05	1.2314e-05	-0.0536418	1.36207e-05	1.21507e-05	-0.0522537	1.33861e-05	1.22474e-05	-0.0508736	1.3561e-05	1.23123e-05	-0.0490684	1.42483e-05	1.25278e-05	-0.0471523	1.39586e-05	1.28141e-05	-0.0445248	1.39279e-05	1.31584e-05	-0.0417878	1.45992e-05	1.35322e-05	-0.0384632	1.42154e-05	1.42522e-05	-0.0349196	1.51937e-05	1.47935e-05	-0.042445	1.90696e-05	1.79893e-05
-0.0551862	1.43162e-05	1.42258e-05	-0.0542265	1.29148e-05	1.22991e-05	-0.0535327	1.3525e-05	1.21403e-05	-0.0520842	1.31831e-05	1.22314e-05	-0.0507112	1.34345e-05	1.22969e-05	-0.0489369	1.43662e-05	1.25147e-05	-0.0469933	1.42734e-05	1.27982e-05	-0.0443258	1.43636e-05	1.31397e-05	-0.0416527	1.45384e-05	1.35193e-05	-0.0382596	1.45653e-05	1.42336e-05	-0.0347004	1.4898e-05	1.47754e-05	-0.0422522	1.9038e-05	1.79725e-05
-0.054999	1.42045e-05	1.42076e-05	-0.0540893	1.30184e-05	1.22861e-05	-0.053402	1.32736e-05	1.2128e-05	-0.0519597	1.33759e-05	1.22196e-05	-0.0505994	1.37521e-05	1.22863e-05	-0.0488182	1.45869e-05	1.25029e-05	-0.0467561	1.38307e-05	1.27754e-05	-0.0441018	1.45011e-05	1.31173e-05	-0.0415091	1.44087e-05	1.35065e-05	-0.0380882	1.51931e-05	1.4218e-05	-0.0346085	1.60154e-05	1.4768e-05	-0.0420815	1.91496e-05	1.79582e-05
-0.0548256	1.39075e-05	1.41914e-05	-0.0539574	1.30837e-05	1.2274e-05	-0.0532228	1.3433e-05	1.2111e-05	-0.0518166	1.37982e-05	1.22061e-05	-0.0505101	1.39021e-05	1.22778e-05	-0.0487212	1.45917e-05	1.24933e-05	-0.0464861	1.36416e-05	1.27487e-05	-0.043945	1.39016e-05	1.31027e-05	-0.041341	1.45197e-05	1.3491e-05	-0.0379819	1.51473e-05	1.42079e-05	-0.0345434	1.71649e-05	1.47622e-05	-0.0419802	1.83866e-05	1.79499e-05
-0.0546826	1.39349e-05	1.41771e-05	-0.0538175	1.30753e-05	1.22611e-05	-0.0530328	1.34773e-05	1.20931e-05	-0.051646	1.39198e-05	1.21901e-05	-0.0504003	1.3847e-05	1.22675e-05	-0.0486018	1.43833e-05	1.24815e-05	-0.046285	1.40826e-05	1.27291e-05	-0.04385	1.3971e-05	1.3093e-05	-0.041182	1.47012e-05	1.34764e-05	-0.0378761	1.51155e-05	1.41987e-05	-0.0343688	1.67269e-05	1.47484e-05	-0.0418726	1.77437e-05	1.79407e-05
-0.0545251	1.4141e-05	1.41628e-05	-0.0536454	1.33895e-05	1.22455e-05	-0.0528591	1.3383e-05	1.20772e-05	-0.0515029	1.37914e-05	1.21767e-05	-0.0502675	1.40401e-05	1.22549e-05	-0.0484498	1.45198e-05	1.24665e-05	-0.0461467	1.39672e-05	1.27154e-05	-0.0437445	1.41857e-05	1.30823e-05	-0.0410657	1.44371e-05	1.34665e-05	-0.0377924	1.4819e-05	1.41905e-05	-0.0343125	1.48265e-05	1.47435e-05	-0.0416096	1.8722e-05	1.79192e-05
-0.0543724	1.43589e-05	1.41477e-05	-0.0534623	1.35657e-05	1.2228e-05	-0.052709	1.34991e-05	1.20632e-05	-0.0513588	1.36792e-05	1.21633e-05	-0.0501164	1.40372e-05	1.22408e-05	-0.0482707	1.4374e-05	1.24489e-05	-0.0460363	1.41212e-05	1.27047e-05	-0.0436461	1.44328e-05	1.30736e-05	-0.0409544	1.42747e-05	1.34556e-05	-0.0376559	1.40931e-05	1.41786e-05	-0.0342866	1.49946e-05	1.47419e-05	-0.0413907	2.01376e-05	1.79011e-05
-0.0542291	1.45235e-05	1.41345e-05	-0.0533369	1.32063e-05	1.2217e-05	-0.0525756	1.3475e-05	1.20511e-05	-0.051207	1.36219e-05	1.21491e-05	-0.0499496	1.42058e-05	1.22251e-05	-0.0481271	1.38131e-05	1.24348e-05	-0.045944	1.41108e-05	1.2695e-05	-0.0435396	1.4845e-05	1.3063e-05	-0.0407767	1.48493e-05	1.34403e-05	-0.0374753	1.37433e-05	1.41623e-05	-0.0342836	1.53056e-05	1.47411e-05	-0.0412975	2.02609e-05	1.78938e-05
-0.0540615	1.44288e-05	1.41184e-05	-0.0532208	1.29966e-05	1.22061e-05	-0.0524321	1.33739e-05	1.20372e-05	-0.0510617	1.36287e-05	1.21357e-05	-0.0497751	1.4274e-05	1.22089e-05	-0.0480167	1.36598e-05	1.24241e-05	-0.0458893	1.44493e-05	1.26901e-05	-0.0433829	1.46932e-05	1.30477e-05	-0.0405632	1.49817e-05	1.34206e-05	-0.0373686	1.4106e-05	1.41524e-05	-0.0341836	1.49654e-05	1.4733e-05	-0.0411259	1.9531e-05	1.78799e-05
-0.0538782	1.44967e-05	1.41016e-05	-0.0530616	1.31489e-05	1.21915e-05	-0.0522893	1.32469e-05	1.20242e-05	-0.0509094	1.37094e-05	1.21216e-05	-0.0496227	1.4109e-05	1.21947e-05	-0.0478624	1.39328e-05	1.2409e-05	-0.0458435	1.47769e-05	1.26853e-05	-0.043238	1.43759e-05	1.30343e-05	-0.0404256	1.42399e-05	1.34091e-05	-0.0372177	1.51151e-05	1.41389e-05	-0.0340119	1.54642e-05	1.47193e-05	-0.0409419	1.89491e-05	1.78645e-05
-0.0537065	1.46657e-05	1.40857e-05	-0.0528843	1.31331e-05	1.21752e-05	-0.0521441	1.31266e-05	1.20104e-05	-0.0507501	1.37167e-05	1.21069e-05	-0.0494956	1.42033e-05	1.21829e-05	-0.04769	1.40013e-05	1.23923e-05	-0.0457302	1.43934e-05	1.26746e-05	-0.0430546	1.37862e-05	1.30162e-05	-0.040329	1.40412e-05	1.34002e-05	-0.0369721	1.5022e-05	1.41165e-05	-0.0337879	1.53215e-05	1.47016e-05	-0.0409363	1.89463e-05	1.78645e-05
-0.0535589	1.45874e-05	1.40717e-05	-0.0527063	1.31205e-05	1.21598e-05	-0.0519754	1.32055e-05	1.19956e-05	-0.0506115	1.35142e-05	1.20941e-05	-0.0493707	1.42951e-05	1.21714e-05	-0.0475271	1.39819e-05	1.23765e-05	-0.0456042	1.40887e-05	1.26621e-05	-0.0428191	1.36435e-05	1.29944e-05	-0.0401517	1.47124e-05	1.33842e-05	-0.036751	1.46158e-05	1.40969e-05	-0.0336151	1.45274e-05	1.46881e-05	-0.0408992	1.72589e-05	1.78612e-05
-0.0534154	1.4574e-05	1.40587e-05	-0.0525536	1.33208e-05	1.21454e-05	-0.0518157	1.33543e-05	1.1981e-05	-0.0504728	1.33641e-05	1.20814e-05	-0.0492167	1.41167e-05	1.21572e-05	-0.047401	1.43112e-05	1.23644e-05	-0.0454716	1.38039e-05	1.26495e-05	-0.0426634	1.42356e-05	1.29793e-05	-0.0399298	1.4865e-05	1.33649e-05	-0.036657	1.48582e-05	1.40889e-05	-0.0334642	1.41433e-05	1.46754e-05	-0.0408724	1.97708e-05	1.78588e-05
-0.0532801	1.44619e-05	1.40457e-05	-0.0524235	1.33474e-05	1.21337e-05	-0.0516788	1.33146e-05	1.19682e-05	-0.050313	1.33921e-05	1.20668e-05	-0.0490629	1.39036e-05	1.21431e-05	-0.0473076	1.43541e-05	1.23554e-05	-0.0452725	1.41736e-05	1.26304e-05	-0.0425883	1.40894e-05	1.29727e-05	-0.0397763	1.42442e-05	1.33517e-05	-0.0366416	1.54278e-05	1.40872e-05	-0.0331974	1.50175e-05	1.46549e-05	-0.0405842	1.83093e-05	1.78354e-05
-0.0531515	1.4423e-05	1.40337e-05	-0.0522762	1.32214e-05	1.21212e-05	-0.0515376	1.32378e-05	1.19554e-05	-0.0501516	1.33906e-05	1.20521e-05	-0.0489311	1.39132e-05	1.2131e-05	-0.0471762	1.40311e-05	1.23428e-05	-0.045068	1.4429e-05	1.26113e-05	-0.0425165	1.39891e-05	1.29661e-05	-0.0396431	1.39385e-05	1.33395e-05	-0.0365459	1.33145e-05	1.40792e-05	-0.0329249	1.57396e-05	1.4633e-05	-0.0402511	1.90684e-05	1.78091e-05
-0.0530019	1.46209e-05	1.40199e-05	-0.0520955	1.33946e-05	1.21051e-05	-0.0513944	1.31649e-05	1.19418e-05	-0.0499829	1.34603e-05	1.20368e-05	-0.0487975	1.39438e-05	1.21188e-05	-0.0470274	1.3838e-05	1.23286e-05	-0.0449468	1.38182e-05	1.25998e-05	-0.0423968	1.43957e-05	1.29549e-05	-0.0394842	1.38494e-05	1.33256e-05	-0.0362795	1.31475e-05	1.40555e-05	-0.0328069	1.46338e-05	1.46244e-05	-0.0400798	1.80571e-05	1.77956e-05
-0.0528432	1.46985e-05	1.40052e-05	-0.0519031	1.34443e-05	1.20873e-05	-0.051231	1.29508e-05	1.19272e-05	-0.0498195	1.35618e-05	1.2022e-05	-0.0486532	1.38748e-05	1.21057e-05	-0.0468998	1.3866e-05	1.23164e-05	-0.0448769	1.37829e-05	1.25932e-05	-0.0422051	1.40713e-05	1.29371e-05	-0.0393608	1.40889e-05	1.33152e-05	-0.0361273	1.39516e-05	1.40424e-05	-0.0327745	1.46192e-05	1.46213e-05	-0.0399763	1.80409e-05	1.77877e-05
-0.0526914	1.46975e-05	1.39914e-05	-0.0517408	1.3196e-05	1.20731e-05	-0.0510594	1.27583e-05	1.19119e-05	-0.0496811	1.34212e-05	1.20095e-05	-0.0484921	1.3956e-05	1.2091e-05	-0.0467545	1.40773e-05	1.23026e-05	-0.0447806	1.40069e-05	1.25837e-05	-0.0420229	1.35835e-05	1.29194e-05	-0.0392513	1.42203e-05	1.33057e-05	-0.0360392	1.43005e-05	1.40346e-05	-0.0327101	1.49716e-05	1.46167e-05	-0.0398356	1.84784e-05	1.77767e-05
-0.052523	1.45368e-05	1.39759e-05	-0.051571	1.2942e-05	1.2058e-05	-0.0509355	1.29567e-05	1.19011e-05	-0.0495646	1.34863e-05	1.1999e-05	-0.0483417	1.41189e-05	1.20774e-05	-0.0465968	1.41424e-05	1.22877e-05	-0.0446323	1.37371e-05	1.25695e-05	-0.0418846	1.35645e-05	1.29065e-05	-0.0390944	1.39016e-05	1.32919e-05	-0.0358723	1.38777e-05	1.40198e-05	-0.0326059	1.48643e-05	1.4609e-05	-0.0395892	1.76929e-05	1.77571e-05
-0.0523266	1.46869e-05	1.39586e-05	-0.0513584	1.3048e-05	1.20395e-05	-0.0508019	1.3315e-05	1.18885e-05	-0.0494586	1.34742e-05	1.19895e-05	-0.0482258	1.39564e-05	1.2067e-05	-0.0464431	1.41932e-05	1.22732e-05	-0.0444402	1.3885e-05	1.25517e-05	-0.0417288	1.37352e-05	1.28926e-05	-0.0389101	1.38267e-05	1.32765e-05	-0.035696	1.35003e-05	1.40051e-05	-0.0324932	1.4852e-05	1.45997e-05	-0.0392263	1.81218e-05	1.77292e-05
-0.0521352	1.48624e-05	1.39414e-05	-0.0511705	1.33322e-05	1.20228e-05	-0.0506174	1.32086e-05	1.18724e-05	-0.0493523	1.34615e-05	1.198e-05	-0.0480915	1.36682e-05	1.20549e-05	-0.046291	1.42494e-05	1.22589e-05	-0.0442364	1.39048e-05	1.25329e-05	-0.0415841	1.39746e-05	1.28788e-05	-0.0387432	1.39158e-05	1.3262e-05	-0.0356036	1.39032e-05	1.39965e-05	-0.0324153	1.51973e-05	1.45944e-05	-0.0389557	1.949e-05	1.77084e-05
-0.0519894	1.45315e-05	1.39278e-05	-0.0510237	1.32832e-05	1.20097e-05	-0.0504432	1.29845e-05	1.18563e-05	-0.0492352	1.35545e-05	1.19695e-05	-0.0479287	1.36181e-05	1.20403e-05	-0.046168	1.39955e-05	1.22473e-05	-0.0440436	1.38121e-05	1.25143e-05	-0.0414468	1.41938e-05	1.28669e-05	-0.0385977	1.37962e-05	1.32501e-05	-0.0355242	1.42804e-05	1.39897e-05	-0.0323366	1.56531e-05	1.45883e-05	-0.0388388	1.90243e-05	1.76993e-05
-0.05187	1.45206e-05	1.3917e-05	-0.0508768	1.32426e-05	1.19975e-05	-0.050319	1.31888e-05	1.18456e-05	-0.0491177	1.36285e-05	1.19591e-05	-0.0477817	1.37111e-05	1.20272e-05	-0.0460618	1.39406e-05	1.22374e-05	-0.0438901	1.40812e-05	1.25003e-05	-0.0412863	1.41638e-05	1.28523e-05	-0.0384782	1.39243e-05	1.32399e-05	-0.035378	1.39863e-05	1.39777e-05	-0.0321901	1.52936e-05	1.45768e-05	-0.0387033	1.84643e-05	1.76886e-05
-0.0517298	1.47551e-05	1.39044e-05	-0.0507084	1.34035e-05	1.19827e-05	-0.0501892	1.35032e-05	1.18341e-05	-0.0489964	1.37586e-05	1.19483e-05	-0.0476334	1.38408e-05	1.2014e-05	-0.0459368	1.40779e-05	1.22257e-05	-0.0437753	1.39926e-05	1.24902e-05	-0.0411207	1.41844e-05	1.28369e-05	-0.0383562	1.41124e-05	1.32298e-05	-0.0351771	1.42296e-05	1.39607e-05	-0.032041	1.49072e-05	1.45654e-05	-0.0384705	1.9172e-05	1.76712e-05
-0.0515705	1.47634e-05	1.38901e-05	-0.0505074	1.32728e-05	1.19654e-05	-0.0500397	1.36054e-05	1.18208e-05	-0.048854	1.36845e-05	1.19356e-05	-0.0474798	1.3902e-05	1.20003e-05	-0.0457845	1.39483e-05	1.22116e-05	-0.0436584	1.39026e-05	1.24791e-05	-0.0409369	1.40369e-05	1.28206e-05	-0.0381905	1.3879e-05	1.32155e-05	-0.03503	1.49614e-05	1.3948e-05	-0.0318803	1.44937e-05	1.45534e-05	-0.0381476	1.8886e-05	1.76471e-05
-0.051413	1.47528e-05	1.38758e-05	-0.0503223	1.2967e-05	1.1949e-05	-0.0499127	1.35024e-05	1.18093e-05	-0.0486748	1.39805e-05	1.19198e-05	-0.0473323	1.39113e-05	1.19873e-05	-0.0456118	1.40124e-05	1.21955e-05	-0.0435126	1.41054e-05	1.24653e-05	-0.0407553	1.3837e-05	1.28043e-05	-0.0380133	1.37231e-05	1.32005e-05	-0.0349252	1.53898e-05	1.39396e-05	-0.031696	1.42803e-05	1.45398e-05	-0.0379311	1.72914e-05	1.76307e-05
-0.0512096	1.43183e-05	1.3858e-05	-0.0501867	1.31114e-05	1.19378e-05	-0.0497705	1.33081e-05	1.1797e-05	-0.048485	1.41472e-05	1.19031e-05	-0.0471945	1.40166e-05	1.19751e-05	-0.0454214	1.39216e-05	1.2178e-05	-0.0433077	1.37629e-05	1.24469e-05	-0.0405915	1.3842e-05	1.27891e-05	-0.037866	1.3865e-05	1.31888e-05	-0.0347487	1.50046e-05	1.39245e-05	-0.0315558	1.45313e-05	1.45294e-05	-0.0378721	1.74247e-05	1.76263e-05
-0.0509676	1.424e-05	1.38368e-05	-0.0500541	1.32622e-05	1.19258e-05	-0.0496129	1.32261e-05	1.1783e-05	-0.0483613	1.36408e-05	1.18923e-05	-0.0470796	1.38987e-05	1.1965e-05	-0.0452575	1.35391e-05	1.21629e-05	-0.0430901	1.34933e-05	1.24269e-05	-0.0403864	1.43002e-05	1.27712e-05	-0.0377392	1.38231e-05	1.3178e-05	-0.0345831	1.44334e-05	1.39103e-05	-0.0314712	1.42022e-05	1.45227e-05	-0.0377374	1.8489e-05	1.76166e-05
-0.0508192	1.50681e-05	1.38235e-05	-0.0499085	1.3272e-05	1.19138e-05	-0.0494477	1.30899e-05	1.1769e-05	-0.0482556	1.33856e-05	1.1883e-05	-0.0469462	1.36351e-05	1.19534e-05	-0.0451373	1.35865e-05	1.21519e-05	-0.0429565	1.39744e-05	1.2415e-05	-0.0401819	1.46918e-05	1.27526e-05	-0.0376247	1.38834e-05	1.31681e-05	-0.0344206	1.40144e-05	1.3897e-05	-0.0314196	1.42267e-05	1.4519e-05	-0.0375207	1.85754e-05	1.76004e-05
-0.0507531	1.51069e-05	1.38174e-05	-0.0497681	1.32337e-05	1.19019e-05	-0.0492458	1.32757e-05	1.17516e-05	-0.0480994	1.35815e-05	1.18694e-05	-0.0467689	1.37726e-05	1.19379e-05	-0.045017	1.36463e-05	1.21409e-05	-0.0428732	1.40416e-05	1.24069e-05	-0.0401024	1.37576e-05	1.27455e-05	-0.0374699	1.44039e-05	1.31558e-05	-0.034201	1.41365e-05	1.38788e-05	-0.0312688	1.54623e-05	1.45079e-05	-0.0373237	1.8311e-05	1.75858e-05
-0.0506468	1.47332e-05	1.38086e-05	-0.0496281	1.32051e-05	1.189e-05	-0.0490366	1.33734e-05	1.17334e-05	-0.0479062	1.34375e-05	1.18526e-05	-0.0465933	1.39035e-05	1.19226e-05	-0.0449002	1.37259e-05	1.21303e-05	-0.0427876	1.40763e-05	1.23997e-05	-0.0400681	1.3436e-05	1.27428e-05	-0.0372404	1.41495e-05	1.31369e-05	-0.0339982	1.4392e-05	1.38624e-05	-0.031018	1.54819e-05	1.44895e-05	-0.0371573	1.84063e-05	1.75742e-05
-0.0504906	1.48718e-05	1.37946e-05	-0.0494929	1.31098e-05	1.18781e-05	-0.0488419	1.33375e-05	1.17161e-05	-0.047739	1.30041e-05	1.18381e-05	-0.046447	1.37413e-05	1.19099e-05	-0.0447643	1.40155e-05	1.21179e-05	-0.0426949	1.41823e-05	1.23906e-05	-0.0399457	1.39358e-05	1.27322e-05	-0.037023	1.37091e-05	1.3119e-05	-0.0338606	1.39614e-05	1.38509e-05	-0.0308694	1.42437e-05	1.44785e-05	-0.0370904	1.74532e-05	1.75691e-05
-0.0503226	1.48672e-05	1.37798e-05	-0.0493661	1.30974e-05	1.1868e-05	-0.048684	1.36097e-05	1.17023e-05	-0.0476299	1.31056e-05	1.18287e-05	-0.0463219	1.37921e-05	1.18991e-05	-0.0445836	1.38613e-05	1.21016e-05	-0.0425588	1.3882e-05	1.23789e-05	-0.0397503	1.37231e-05	1.27147e-05	-0.0368664	1.38781e-05	1.31069e-05	-0.0337855	1.41742e-05	1.38452e-05	-0.0308035	1.43203e-05	1.44734e-05	-0.0370631	1.71767e-05	1.75669e-05
-0.0501601	1.4809e-05	1.37658e-05	-0.0492223	1.32587e-05	1.18553e-05	-0.0485879	1.33362e-05	1.16946e-05	-0.0474768	1.36871e-05	1.18155e-05	-0.0462073	1.37578e-05	1.18892e-05	-0.044388	1.38472e-05	1.20839e-05	-0.0423835	1.3955e-05	1.23628e-05	-0.0395765	1.32728e-05	1.26998e-05	-0.0367317	1.38692e-05	1.30956e-05	-0.0337434	1.40875e-05	1.38412e-05	-0.0307898	1.49317e-05	1.44727e-05	-0.0369342	1.79899e-05	1.75575e-05
-0.0500096	1.48805e-05	1.37528e-05	-0.049072	1.33406e-05	1.18427e-05	-0.0484848	1.30653e-05	1.16852e-05	-0.0472818	1.38305e-05	1.17988e-05	-0.046078	1.36054e-05	1.18781e-05	-0.0442043	1.39393e-05	1.20674e-05	-0.0422035	1.39739e-05	1.23467e-05	-0.0394364	1.31863e-05	1.26876e-05	-0.0365794	1.37107e-05	1.30835e-05	-0.03364	1.34928e-05	1.3833e-05	-0.030785	1.39067e-05	1.4472e-05	-0.0367708	1.82534e-05	1.7546e-05
-0.0498542	1.50288e-05	1.3739e-05	-0.0489238	1.34197e-05	1.18301e-05	-0.0483084	1.34431e-05	1.16707e-05	-0.0471326	1.35293e-05	1.1786e-05	-0.0459248	1.36669e-05	1.18649e-05	-0.044044	1.38022e-05	1.20531e-05	-0.0420639	1.35735e-05	1.23343e-05	-0.0392902	1.31402e-05	1.26746e-05	-0.0363895	1.39127e-05	1.30683e-05	-0.033465	1.3518e-05	1.38185e-05	-0.0307458	1.44135e-05	1.44698e-05	-0.0366123	1.85244e-05	1.75346e-05
-0.0496918	1.50794e-05	1.37252e-05	-0.0487663	1.34086e-05	1.18176e-05	-0.0481095	1.35791e-05	1.16537e-05	-0.0469854	1.33088e-05	1.17735e-05	-0.0457571	1.35959e-05	1.18506e-05	-0.0439106	1.39239e-05	1.20412e-05	-0.0419497	1.3468e-05	1.23245e-05	-0.0391803	1.33911e-05	1.26651e-05	-0.0361679	1.3804e-05	1.30509e-05	-0.0332417	1.31501e-05	1.38008e-05	-0.030693	1.46894e-05	1.44655e-05	-0.0364587	1.88059e-05	1.75239e-05
-0.0495378	1.50359e-05	1.37123e-05	-0.0486072	1.34113e-05	1.18043e-05	-0.0479858	1.30063e-05	1.16435e-05	-0.0468053	1.33671e-05	1.17582e-05	-0.0455889	1.35158e-05	1.18363e-05	-0.0437903	1.39332e-05	1.20305e-05	-0.0418047	1.3651e-05	1.23113e-05	-0.0390723	1.36909e-05	1.26556e-05	-0.0359939	1.31991e-05	1.30366e-05	-0.0331103	1.19548e-05	1.37905e-05	-0.0306796	1.37441e-05	1.44647e-05	-0.0363101	1.8967e-05	1.75133e-05
-0.0493865	1.50277e-05	1.36995e-05	-0.0484484	1.3416e-05	1.1791e-05	-0.0478956	1.28175e-05	1.16359e-05	-0.0466354	1.34986e-05	1.17438e-05	-0.0454399	1.36105e-05	1.18237e-05	-0.0436577	1.38337e-05	1.20188e-05	-0.0416406	1.36416e-05	1.22972e-05	-0.0389274	1.36285e-05	1.26435e-05	-0.0358872	1.32569e-05	1.30288e-05	-0.0330821	1.1737e-05	1.37881e-05	-0.0306268	1.39293e-05	1.44611e-05	-0.0360904	1.83465e-05	1.74978e-05
-0.049239	1.49704e-05	1.36867e-05	-0.0482958	1.336e-05	1.17786e-05	-0.0477397	1.31991e-05	1.16224e-05	-0.0464773	1.35426e-05	1.17305e-05	-0.0452958	1.36783e-05	1.18115e-05	-0.0435171	1.37987e-05	1.20064e-05	-0.0414876	1.35173e-05	1.2284e-05	-0.0387811	1.35664e-05	1.26307e-05	-0.0357741	1.33909e-05	1.30193e-05	-0.0328645	1.30503e-05	1.37706e-05	-0.0304634	1.38333e-05	1.44489e-05	-0.0358727	1.77315e-05	1.74824e-05
-0.049087	1.48783e-05	1.36739e-05	-0.0481455	1.3333e-05	1.17662e-05	-0.0475745	1.34521e-05	1.16081e-05	-0.0463254	1.36315e-05	1.17178e-05	-0.0451374	1.36144e-05	1.17982e-05	-0.043374	1.37498e-05	1.19938e-05	-0.0413587	1.3616e-05	1.22727e-05	-0.0386168	1.33681e-05	1.26171e-05	-0.035633	1.3275e-05	1.30084e-05	-0.0326302	1.42109e-05	1.37525e-05	-0.0303317	1.40315e-05	1.44396e-05	-0.035732	1.80801e-05	1.74726e-05
-0.0489215	1.49318e-05	1.36595e-05	-0.0479748	1.3503e-05	1.17514e-05	-0.0474222	1.364e-05	1.15956e-05	-0.0461826	1.3648e-05	1.17058e-05	-0.0449807	1.35209e-05	1.17851e-05	-0.0432236	1.37673e-05	1.19806e-05	-0.0412278	1.37586e-05	1.22613e-05	-0.0384208	1.34422e-05	1.26001e-05	-0.0354638	1.34104e-05	1.29952e-05	-0.0325388	1.41577e-05	1.37454e-05	-0.0302224	1.40321e-05	1.44317e-05	-0.03559	1.85394e-05	1.74629e-05
-0.0487666	1.50976e-05	1.36469e-05	-0.0477955	1.35856e-05	1.17375e-05	-0.047234	1.35071e-05	1.15797e-05	-0.0460234	1.35361e-05	1.16925e-05	-0.0448405	1.35934e-05	1.17734e-05	-0.0430731	1.37925e-05	1.19675e-05	-0.0410792	1.37359e-05	1.22483e-05	-0.0382467	1.36974e-05	1.25857e-05	-0.0353209	1.37575e-05	1.29843e-05	-0.032416	1.38482e-05	1.37361e-05	-0.0300634	1.36149e-05	1.44203e-05	-0.0353972	1.82997e-05	1.74498e-05
-0.0486242	1.51456e-05	1.36343e-05	-0.0476559	1.32896e-05	1.17261e-05	-0.0470752	1.30659e-05	1.15673e-05	-0.0458494	1.35502e-05	1.16781e-05	-0.0446894	1.37963e-05	1.17608e-05	-0.0429262	1.37855e-05	1.19547e-05	-0.0409542	1.3468e-05	1.22371e-05	-0.0380974	1.3757e-05	1.25731e-05	-0.035218	1.37761e-05	1.29766e-05	-0.0322704	1.3722e-05	1.37244e-05	-0.0297996	1.42193e-05	1.4402e-05	-0.0352181	1.78554e-05	1.74375e-05
-0.0484626	1.49751e-05	1.36208e-05	-0.0475503	1.33128e-05	1.17171e-05	-0.0469603	1.3045e-05	1.15573e-05	-0.0456879	1.36555e-05	1.16647e-05	-0.044534	1.39171e-05	1.17479e-05	-0.0427926	1.38831e-05	1.19431e-05	-0.0408364	1.33036e-05	1.22276e-05	-0.0379607	1.39029e-05	1.25614e-05	-0.0351104	1.37405e-05	1.29682e-05	-0.0321161	1.35377e-05	1.37128e-05	-0.0295762	1.51513e-05	1.43866e-05	-0.0350261	1.7389e-05	1.74246e-05
-0.0482563	1.53301e-05	1.36041e-05	-0.0474292	1.34942e-05	1.17074e-05	-0.0468044	1.34153e-05	1.15441e-05	-0.0455375	1.36715e-05	1.16523e-05	-0.0444069	1.37654e-05	1.17374e-05	-0.042667	1.39173e-05	1.19322e-05	-0.0406834	1.34516e-05	1.22138e-05	-0.0378415	1.38956e-05	1.25514e-05	-0.0350032	1.36936e-05	1.29597e-05	-0.0319573	1.3364e-05	1.37005e-05	-0.0294678	1.49111e-05	1.43789e-05	-0.0348231	1.68552e-05	1.74104e-05
-0.0480624	1.57716e-05	1.35875e-05	-0.0472734	1.33596e-05	1.16944e-05	-0.046623	1.35216e-05	1.15293e-05	-0.0453812	1.36346e-05	1.16395e-05	-0.0442723	1.3581e-05	1.17263e-05	-0.0425102	1.36756e-05	1.19187e-05	-0.0405221	1.3507e-05	1.22001e-05	-0.0376613	1.33771e-05	1.25364e-05	-0.0348676	1.34205e-05	1.29498e-05	-0.0318252	1.34387e-05	1.36905e-05	-0.0293291	1.44285e-05	1.43692e-05	-0.0347043	1.71586e-05	1.74023e-05
-0.0479277	1.55023e-05	1.35767e-05	-0.0471003	1.33529e-05	1.16807e-05	-0.0464661	1.3394e-05	1.1517e-05	-0.0452149	1.36783e-05	1.16259e-05	-0.0441051	1.36774e-05	1.17125e-05	-0.0423184	1.37329e-05	1.19023e-05	-0.0403284	1.3899e-05	1.21839e-05	-0.0374421	1.31423e-05	1.25182e-05	-0.0346954	1.34441e-05	1.29369e-05	-0.0316102	1.44083e-05	1.36737e-05	-0.0292233	1.35243e-05	1.43616e-05	-0.0346197	1.72793e-05	1.7397e-05
-0.0477978	1.534e-05	1.3566e-05	-0.0469497	1.35302e-05	1.16687e-05	-0.0463243	1.3414e-05	1.15047e-05	-0.0450595	1.38073e-05	1.16132e-05	-0.0439284	1.36758e-05	1.16981e-05	-0.0421489	1.39734e-05	1.18878e-05	-0.0400894	1.38338e-05	1.21636e-05	-0.0372869	1.34594e-05	1.25059e-05	-0.0345284	1.35057e-05	1.2924e-05	-0.0313281	1.46311e-05	1.36525e-05	-0.0291617	1.32041e-05	1.43575e-05	-0.0345452	1.75652e-05	1.73923e-05
-0.0476504	1.53882e-05	1.35536e-05	-0.04682	1.35516e-05	1.16583e-05	-0.0461781	1.34962e-05	1.14933e-05	-0.0449271	1.37383e-05	1.16024e-05	-0.0437725	1.34755e-05	1.16854e-05	-0.0420502	1.35359e-05	1.18794e-05	-0.039894	1.33273e-05	1.21467e-05	-0.0371933	1.32555e-05	1.24977e-05	-0.0343943	1.32673e-05	1.29135e-05	-0.0311298	1.39637e-05	1.36375e-05	-0.0290396	1.34214e-05	1.43493e-05	-0.0344217	1.85264e-05	1.73836e-05
-0.0475093	1.54957e-05	1.35421e-05	-0.0466654	1.33651e-05	1.16463e-05	-0.0460328	1.35713e-05	1.14812e-05	-0.0447825	1.35793e-05	1.15907e-05	-0.0436434	1.3534e-05	1.16749e-05	-0.041939	1.31e-05	1.18699e-05	-0.0397712	1.35137e-05	1.21366e-05	-0.0370782	1.29286e-05	1.24887e-05	-0.0342862	1.32832e-05	1.2906e-05	-0.0310037	1.40813e-05	1.36278e-05	-0.0288911	1.33874e-05	1.4339e-05	-0.0342319	1.85662e-05	1.7371e-05
-0.04737	1.56043e-05	1.35306e-05	-0.0464933	1.33134e-05	1.16319e-05	-0.0459067	1.34687e-05	1.14714e-05	-0.0446398	1.33707e-05	1.15792e-05	-0.0435207	1.35404e-05	1.1665e-05	-0.0417481	1.33466e-05	1.18538e-05	-0.0396764	1.34615e-05	1.21291e-05	-0.0368762	1.33569e-05	1.24724e-05	-0.0341324	1.37665e-05	1.2894e-05	-0.0308735	1.42744e-05	1.36182e-05	-0.0286837	1.39531e-05	1.43248e-05	-0.0340895	1.80335e-05	1.73618e-05
-0.0472141	1.55111e-05	1.35176e-05	-0.0463327	1.3363e-05	1.16192e-05	-0.0457666	1.32733e-05	1.14601e-05	-0.0445539	1.36686e-05	1.15722e-05	-0.0433825	1.34183e-05	1.16538e-05	-0.0415581	1.35639e-05	1.18378e-05	-0.039549	1.31586e-05	1.21183e-05	-0.0366909	1.38733e-05	1.2457e-05	-0.033911	1.35988e-05	1.28777e-05	-0.0307259	1.42737e-05	1.36078e-05	-0.028455	1.42538e-05	1.43093e-05	-0.0339206	1.73739e-05	1.73506e-05
-0.0470553	1.54365e-05	1.35054e-05	-0.0461777	1.33679e-05	1.16074e-05	-0.0456044	1.32535e-05	1.14465e-05	-0.0444479	1.42733e-05	1.15637e-05	-0.04325	1.32172e-05	1.16432e-05	-0.0414011	1.3499e-05	1.18246e-05	-0.0393919	1.30815e-05	1.21049e-05	-0.0365861	1.36733e-05	1.24489e-05	-0.0337084	1.32154e-05	1.28629e-05	-0.0306355	1.36564e-05	1.36012e-05	-0.0282945	1.38722e-05	1.42986e-05	-0.0337149	1.68994e-05	1.7337e-05
-0.0468948	1.53581e-05	1.34916e-05	-0.0460288	1.34209e-05	1.15956e-05	-0.0454519	1.33145e-05	1.14345e-05	-0.0442555	1.39989e-05	1.15483e-05	-0.0431195	1.3073e-05	1.16327e-05	-0.0412518	1.35097e-05	1.18121e-05	-0.03924	1.30587e-05	1.20925e-05	-0.036437	1.31566e-05	1.24369e-05	-0.0335513	1.32711e-05	1.28511e-05	-0.0305772	1.34472e-05	1.35968e-05	-0.0281587	1.37835e-05	1.429e-05	-0.0335893	1.72176e-05	1.73292e-05
-0.0467241	1.53965e-05	1.34779e-05	-0.0458844	1.34399e-05	1.15838e-05	-0.0453192	1.31961e-05	1.14241e-05	-0.0440634	1.36757e-05	1.1533e-05	-0.0429599	1.31757e-05	1.162e-05	-0.041135	1.32019e-05	1.18024e-05	-0.039094	1.29758e-05	1.20801e-05	-0.0362424	1.29871e-05	1.24209e-05	-0.0333998	1.3286e-05	1.28402e-05	-0.0303952	1.45096e-05	1.35836e-05	-0.0279887	1.40394e-05	1.42788e-05	-0.0334752	1.76131e-05	1.73221e-05
-0.046559	1.55014e-05	1.3465e-05	-0.0457482	1.35337e-05	1.15736e-05	-0.0451958	1.31844e-05	1.14145e-05	-0.0438989	1.36628e-05	1.15199e-05	-0.0428056	1.33147e-05	1.16077e-05	-0.04103	1.30619e-05	1.17937e-05	-0.0389645	1.30447e-05	1.20695e-05	-0.0360705	1.30351e-05	1.24074e-05	-0.0332489	1.33144e-05	1.28293e-05	-0.0301303	1.46716e-05	1.3564e-05	-0.027752	1.3679e-05	1.4263e-05	-0.03324	1.69366e-05	1.73067e-05
-0.0464102	1.54137e-05	1.3453e-05	-0.0456151	1.36187e-05	1.15635e-05	-0.0450466	1.3422e-05	1.14026e-05	-0.0437587	1.34009e-05	1.15088e-05	-0.042653	1.34709e-05	1.15956e-05	-0.0408789	1.33343e-05	1.17812e-05	-0.038825	1.32246e-05	1.20588e-05	-0.0359121	1.29676e-05	1.23947e-05	-0.0331256	1.30829e-05	1.28206e-05	-0.0299822	1.35711e-05	1.35532e-05	-0.0275142	1.32727e-05	1.42474e-05	-0.0329931	1.62933e-05	1.72908e-05
-0.0462653	1.53721e-05	1.34418e-05	-0.0454627	1.35167e-05	1.1551e-05	-0.0448714	1.33964e-05	1.13884e-05	-0.0436853	1.37285e-05	1.1503e-05	-0.0424974	1.35649e-05	1.15833e-05	-0.0407145	1.34453e-05	1.17676e-05	-0.0386808	1.33254e-05	1.20466e-05	-0.0357896	1.31774e-05	1.23852e-05	-0.0330039	1.29011e-05	1.28112e-05	-0.0298696	1.3044e-05	1.35453e-05	-0.0273433	1.34748e-05	1.42365e-05	-0.0328446	1.64876e-05	1.72813e-05
-0.0461122	1.54289e-05	1.34291e-05	-0.0453062	1.34351e-05	1.15394e-05	-0.0446998	1.333e-05	1.1375e-05	-0.0435894	1.44033e-05	1.14955e-05	-0.0423587	1.35085e-05	1.15724e-05	-0.0405844	1.32435e-05	1.1757e-05	-0.0385484	1.33337e-05	1.2036e-05	-0.03571	1.30275e-05	1.23789e-05	-0.0328686	1.2808e-05	1.28019e-05	-0.0296579	1.33634e-05	1.35303e-05	-0.0271735	1.37189e-05	1.42256e-05	-0.0326946	1.67451e-05	1.72719e-05
-0.0459711	1.56066e-05	1.3418e-05	-0.0451626	1.34735e-05	1.15278e-05	-0.0445451	1.34128e-05	1.13632e-05	-0.0433874	1.40001e-05	1.14796e-05	-0.0422081	1.33656e-05	1.15606e-05	-0.0404699	1.32052e-05	1.17476e-05	-0.0384006	1.32184e-05	1.20238e-05	-0.0356716	1.32248e-05	1.23758e-05	-0.032727	1.26866e-05	1.27919e-05	-0.0294356	1.35482e-05	1.35147e-05	-0.0269374	1.33683e-05	1.42109e-05	-0.0325887	1.7353e-05	1.72656e-05
-0.0458393	1.56852e-05	1.34077e-05	-0.0450074	1.36238e-05	1.15163e-05	-0.0444101	1.33072e-05	1.13522e-05	-0.043189	1.3487e-05	1.14641e-05	-0.0420389	1.33635e-05	1.15474e-05	-0.0403346	1.33478e-05	1.17365e-05	-0.0382442	1.31489e-05	1.20109e-05	-0.0355678	1.41481e-05	1.2368e-05	-0.0325473	1.28683e-05	1.27791e-05	-0.0292918	1.29911e-05	1.35041e-05	-0.0267166	1.28103e-05	1.41971e-05	-0.0324727	1.81584e-05	1.72582e-05
-0.0456915	1.55733e-05	1.33959e-05	-0.0448418	1.36603e-05	1.15032e-05	-0.0442931	1.33668e-05	1.13429e-05	-0.0430521	1.3588e-05	1.14535e-05	-0.0418938	1.35601e-05	1.15361e-05	-0.0401739	1.32618e-05	1.17235e-05	-0.0380959	1.31551e-05	1.19997e-05	-0.0353238	1.37015e-05	1.23485e-05	-0.0323796	1.31132e-05	1.2767e-05	-0.0291909	1.28818e-05	1.34971e-05	-0.0266538	1.35902e-05	1.41927e-05	-0.0321977	1.73084e-05	1.72415e-05
-0.0455331	1.55972e-05	1.33833e-05	-0.0446905	1.35728e-05	1.14917e-05	-0.0441678	1.3538e-05	1.13335e-05	-0.0429005	1.38816e-05	1.14417e-05	-0.0417492	1.38185e-05	1.15249e-05	-0.0400099	1.32031e-05	1.17102e-05	-0.0379549	1.31057e-05	1.19877e-05	-0.0350957	1.30537e-05	1.23314e-05	-0.0322298	1.32629e-05	1.27565e-05	-0.0290597	1.30412e-05	1.3488e-05	-0.0266309	1.42374e-05	1.41914e-05	-0.0318598	1.71316e-05	1.72207e-05
-0.0453851	1.57328e-05	1.33724e-05	-0.0445444	1.35456e-05	1.14803e-05	-0.0440036	1.33591e-05	1.13204e-05	-0.0427267	1.39333e-05	1.14283e-05	-0.041577	1.37967e-05	1.15116e-05	-0.0398577	1.32483e-05	1.16979e-05	-0.0378108	1.30414e-05	1.19765e-05	-0.034932	1.30444e-05	1.23183e-05	-0.0320516	1.31615e-05	1.27439e-05	-0.0289255	1.31503e-05	1.3479e-05	-0.0265307	1.40847e-05	1.41852e-05	-0.0315971	1.77728e-05	1.72049e-05
-0.0452344	1.59392e-05	1.33599e-05	-0.0443895	1.36024e-05	1.14689e-05	-0.0438312	1.32249e-05	1.13072e-05	-0.0425773	1.37383e-05	1.14168e-05	-0.0414234	1.35792e-05	1.14998e-05	-0.0397038	1.33202e-05	1.16856e-05	-0.0376386	1.32309e-05	1.1963e-05	-0.0347826	1.28991e-05	1.23069e-05	-0.0318853	1.29287e-05	1.27327e-05	-0.0288028	1.31736e-05	1.347e-05	-0.0263885	1.43665e-05	1.41765e-05	-0.0314125	1.76716e-05	1.71935e-05
-0.0450716	1.59717e-05	1.33475e-05	-0.0442241	1.35616e-05	1.14561e-05	-0.0436995	1.34414e-05	1.12972e-05	-0.0424337	1.36315e-05	1.14058e-05	-0.0412767	1.34629e-05	1.14886e-05	-0.0395558	1.34268e-05	1.16737e-05	-0.0374297	1.30994e-05	1.19464e-05	-0.0346555	1.29495e-05	1.22977e-05	-0.0317151	1.27153e-05	1.2721e-05	-0.0286757	1.31572e-05	1.34618e-05	-0.0262102	1.42661e-05	1.41654e-05	-0.0312603	1.77983e-05	1.71846e-05
-0.0449218	1.58305e-05	1.33358e-05	-0.0440577	1.35222e-05	1.1444e-05	-0.0435773	1.36163e-05	1.1288e-05	-0.0422735	1.36719e-05	1.13935e-05	-0.0411259	1.33635e-05	1.14771e-05	-0.0394126	1.35093e-05	1.16623e-05	-0.0372428	1.27425e-05	1.19315e-05	-0.0345439	1.28679e-05	1.22886e-05	-0.0315264	1.26256e-05	1.27079e-05	-0.0285156	1.3459e-05	1.34508e-05	-0.0260713	1.37229e-05	1.41568e-05	-0.0311257	1.77493e-05	1.71769e-05
-0.0447744	1.57449e-05	1.33243e-05	-0.0438984	1.35492e-05	1.1432e-05	-0.0434367	1.3606e-05	1.12773e-05	-0.0421142	1.37122e-05	1.13814e-05	-0.0409944	1.34388e-05	1.14671e-05	-0.0392563	1.34681e-05	1.16499e-05	-0.0371073	1.28371e-05	1.19213e-05	-0.034423	1.27327e-05	1.22795e-05	-0.0313537	1.26689e-05	1.26956e-05	-0.0283488	1.36595e-05	1.34392e-05	-0.0259563	1.35024e-05	1.415e-05	-0.0309567	1.73902e-05	1.71668e-05
-0.0446073	1.59139e-05	1.3312e-05	-0.0437487	1.34856e-05	1.14208e-05	-0.0433048	1.35058e-05	1.12667e-05	-0.0419764	1.35396e-05	1.1371e-05	-0.0408823	1.3338e-05	1.14586e-05	-0.0391018	1.33994e-05	1.16377e-05	-0.0369685	1.29853e-05	1.19104e-05	-0.0342681	1.28756e-05	1.22682e-05	-0.0312175	1.24039e-05	1.26867e-05	-0.028214	1.35779e-05	1.34297e-05	-0.0258085	1.35687e-05	1.41409e-05	-0.0307909	1.68229e-05	1.71569e-05
-0.0444427	1.60835e-05	1.3299e-05	-0.0436074	1.35033e-05	1.14103e-05	-0.0431511	1.32503e-05	1.12553e-05	-0.0418531	1.35202e-05	1.13617e-05	-0.0407519	1.31117e-05	1.14487e-05	-0.0389524	1.33855e-05	1.1626e-05	-0.036813	1.29806e-05	1.1898e-05	-0.0341008	1.29018e-05	1.22554e-05	-0.0311073	1.23725e-05	1.26793e-05	-0.0280688	1.34259e-05	1.34203e-05	-0.0256654	1.36638e-05	1.41325e-05	-0.0306848	1.68836e-05	1.71505e-05
-0.0443078	1.58691e-05	1.32891e-05	-0.0434584	1.3604e-05	1.13992e-05	-0.0429591	1.33172e-05	1.12409e-05	-0.0417165	1.36319e-05	1.13514e-05	-0.0405896	1.31423e-05	1.14365e-05	-0.038817	1.32326e-05	1.16153e-05	-0.0366627	1.2926e-05	1.18864e-05	-0.033944	1.28392e-05	1.22434e-05	-0.0309621	1.26355e-05	1.26691e-05	-0.0279249	1.32315e-05	1.34102e-05	-0.0255274	1.37291e-05	1.41241e-05	-0.0305307	1.76063e-05	1.71418e-05
-0.0441832	1.58258e-05	1.32792e-05	-0.0432903	1.3539e-05	1.13866e-05	-0.0427735	1.34363e-05	1.12266e-05	-0.0415639	1.36005e-05	1.13399e-05	-0.0404525	1.33796e-05	1.14263e-05	-0.0386688	1.30226e-05	1.16038e-05	-0.0364942	1.27566e-05	1.18733e-05	-0.0337988	1.28866e-05	1.2233e-05	-0.0307844	1.26315e-05	1.26571e-05	-0.0277817	1.30927e-05	1.34009e-05	-0.0253835	1.37442e-05	1.41151e-05	-0.0303413	1.78977e-05	1.71308e-05
-0.0440512	1.58747e-05	1.32693e-05	-0.0431228	1.34542e-05	1.13741e-05	-0.0425994	1.34675e-05	1.12139e-05	-0.0414294	1.33804e-05	1.13299e-05	-0.0403181	1.36543e-05	1.14162e-05	-0.0385024	1.29418e-05	1.15908e-05	-0.036335	1.24749e-05	1.18618e-05	-0.0336423	1.30517e-05	1.22212e-05	-0.0305946	1.27351e-05	1.26444e-05	-0.0276222	1.30801e-05	1.33903e-05	-0.0252336	1.38256e-05	1.41062e-05	-0.0302175	1.74911e-05	1.71239e-05
-0.0439058	1.57497e-05	1.32587e-05	-0.0429826	1.35989e-05	1.13638e-05	-0.0424435	1.3633e-05	1.12019e-05	-0.0413332	1.35028e-05	1.13227e-05	-0.0401408	1.3513e-05	1.14031e-05	-0.0383453	1.29357e-05	1.15786e-05	-0.0362152	1.25158e-05	1.18527e-05	-0.0334624	1.29987e-05	1.22079e-05	-0.0304191	1.29182e-05	1.26331e-05	-0.0274749	1.31537e-05	1.33804e-05	-0.0249787	1.30232e-05	1.40915e-05	-0.0300404	1.68009e-05	1.71137e-05
-0.0437492	1.57508e-05	1.32467e-05	-0.042851	1.36906e-05	1.13543e-05	-0.042325	1.34572e-05	1.1193e-05	-0.0412441	1.35837e-05	1.13161e-05	-0.0399677	1.33045e-05	1.13902e-05	-0.0381824	1.29816e-05	1.15661e-05	-0.036073	1.27637e-05	1.18413e-05	-0.0332794	1.29647e-05	1.21947e-05	-0.0302731	1.28737e-05	1.26232e-05	-0.0273558	1.29761e-05	1.33732e-05	-0.024722	1.21764e-05	1.40763e-05	-0.0297809	1.68488e-05	1.7099e-05
-0.0435902	1.57241e-05	1.32347e-05	-0.0427194	1.37665e-05	1.13448e-05	-0.0422029	1.32889e-05	1.11841e-05	-0.0410834	1.3074e-05	1.13041e-05	-0.0397702	1.29514e-05	1.13757e-05	-0.0380134	1.29731e-05	1.15531e-05	-0.0358982	1.2731e-05	1.18284e-05	-0.033082	1.28301e-05	1.21801e-05	-0.0301366	1.29082e-05	1.26147e-05	-0.0272243	1.27416e-05	1.33641e-05	-0.0246815	1.3034e-05	1.4074e-05	-0.0295382	1.69415e-05	1.70856e-05
-0.0434264	1.57416e-05	1.32227e-05	-0.0425877	1.38475e-05	1.13353e-05	-0.042076	1.3122e-05	1.11752e-05	-0.0408523	1.31267e-05	1.12871e-05	-0.039559	1.26523e-05	1.13602e-05	-0.0378474	1.29225e-05	1.15404e-05	-0.0357295	1.26247e-05	1.18156e-05	-0.0328723	1.27672e-05	1.21649e-05	-0.0300145	1.28057e-05	1.26062e-05	-0.0270939	1.24438e-05	1.33556e-05	-0.0246747	1.38785e-05	1.40734e-05	-0.0292961	1.69369e-05	1.70723e-05
-0.0432763	1.59124e-05	1.32116e-05	-0.0424356	1.37383e-05	1.13244e-05	-0.0419682	1.31359e-05	1.11671e-05	-0.0406558	1.34477e-05	1.12727e-05	-0.039432	1.30343e-05	1.1351e-05	-0.0376959	1.29913e-05	1.15289e-05	-0.0355722	1.26207e-05	1.18036e-05	-0.0327003	1.29989e-05	1.21527e-05	-0.0298619	1.25042e-05	1.25965e-05	-0.0270204	1.26063e-05	1.33511e-05	-0.0245325	1.34502e-05	1.40654e-05	-0.0290533	1.69232e-05	1.70586e-05
-0.043143	1.59054e-05	1.32012e-05	-0.0422677	1.37852e-05	1.13122e-05	-0.04181	1.36666e-05	1.11553e-05	-0.0405061	1.3397e-05	1.12617e-05	-0.0393284	1.33153e-05	1.13434e-05	-0.0375555	1.29847e-05	1.15182e-05	-0.0354208	1.25766e-05	1.17924e-05	-0.0325873	1.2755e-05	1.21448e-05	-0.0296687	1.25085e-05	1.25842e-05	-0.0268978	1.32852e-05	1.33434e-05	-0.0243738	1.31301e-05	1.40562e-05	-0.0288777	1.63313e-05	1.70493e-05
-0.0430037	1.58302e-05	1.31909e-05	-0.0421208	1.40081e-05	1.13014e-05	-0.0416096	1.37614e-05	1.11407e-05	-0.0403684	1.34539e-05	1.12517e-05	-0.0392094	1.34276e-05	1.13348e-05	-0.037417	1.29933e-05	1.15078e-05	-0.0352691	1.25384e-05	1.17813e-05	-0.0324779	1.25876e-05	1.2137e-05	-0.0294987	1.26787e-05	1.25733e-05	-0.0267207	1.34363e-05	1.33318e-05	-0.0242581	1.32108e-05	1.40499e-05	-0.0287885	1.65649e-05	1.70445e-05
-0.042847	1.59793e-05	1.31798e-05	-0.0420003	1.39975e-05	1.12928e-05	-0.0414434	1.35234e-05	1.11283e-05	-0.0402283	1.3548e-05	1.12416e-05	-0.0390902	1.35694e-05	1.13262e-05	-0.0372693	1.30907e-05	1.14967e-05	-0.035111	1.25468e-05	1.17695e-05	-0.0323487	1.25588e-05	1.21277e-05	-0.0293481	1.27169e-05	1.25637e-05	-0.026578	1.3281e-05	1.33229e-05	-0.0241123	1.36112e-05	1.40414e-05	-0.0286817	1.70451e-05	1.70386e-05
-0.0426799	1.59816e-05	1.31674e-05	-0.0418617	1.38297e-05	1.12827e-05	-0.0413085	1.35915e-05	1.11189e-05	-0.0400784	1.35434e-05	1.12307e-05	-0.0389207	1.32742e-05	1.1314e-05	-0.0370959	1.29736e-05	1.14837e-05	-0.0349563	1.25772e-05	1.17584e-05	-0.0321814	1.22699e-05	1.21157e-05	-0.0291777	1.26042e-05	1.2553e-05	-0.0263864	1.27841e-05	1.33109e-05	-0.0239297	1.36389e-05	1.40313e-05	-0.0284458	1.64353e-05	1.70263e-05
-0.042526	1.58002e-05	1.31564e-05	-0.0417137	1.3728e-05	1.12721e-05	-0.0411649	1.37664e-05	1.1108e-05	-0.0399266	1.35566e-05	1.12198e-05	-0.0387404	1.30307e-05	1.13011e-05	-0.0369257	1.2805e-05	1.1471e-05	-0.0347957	1.26656e-05	1.17467e-05	-0.0319653	1.23318e-05	1.21009e-05	-0.0290335	1.2248e-05	1.25435e-05	-0.0261011	1.30518e-05	1.32927e-05	-0.0237739	1.33996e-05	1.40224e-05	-0.0281408	1.64024e-05	1.70099e-05
-0.0423883	1.5837e-05	1.31462e-05	-0.0415792	1.37613e-05	1.12628e-05	-0.040986	1.36105e-05	1.10958e-05	-0.0397792	1.36035e-05	1.12092e-05	-0.0385894	1.30599e-05	1.12903e-05	-0.0367831	1.28744e-05	1.14604e-05	-0.0346167	1.2604e-05	1.17336e-05	-0.0317828	1.26209e-05	1.20876e-05	-0.0289133	1.21284e-05	1.2536e-05	-0.0258376	1.34551e-05	1.32766e-05	-0.0236338	1.33341e-05	1.40146e-05	-0.0279052	1.68617e-05	1.69978e-05
-0.042228	1.62035e-05	1.31346e-05	-0.0414336	1.39205e-05	1.12522e-05	-0.0408066	1.34304e-05	1.10829e-05	-0.0396374	1.36025e-05	1.11991e-05	-0.0384372	1.31067e-05	1.12795e-05	-0.036651	1.28636e-05	1.14507e-05	-0.0344605	1.23335e-05	1.1722e-05	-0.031655	1.25021e-05	1.20786e-05	-0.0287579	1.22712e-05	1.25266e-05	-0.025636	1.3344e-05	1.32643e-05	-0.0234883	1.33072e-05	1.40069e-05	-0.0277333	1.66633e-05	1.69885e-05
-0.0420564	1.63906e-05	1.31223e-05	-0.0412587	1.38088e-05	1.12402e-05	-0.040663	1.35904e-05	1.10721e-05	-0.0394823	1.35021e-05	1.11881e-05	-0.0382793	1.31118e-05	1.12684e-05	-0.0365056	1.27667e-05	1.144e-05	-0.0343182	1.22232e-05	1.17119e-05	-0.0314971	1.2211e-05	1.20682e-05	-0.0285695	1.21752e-05	1.25148e-05	-0.025468	1.35391e-05	1.32539e-05	-0.0233308	1.32006e-05	1.39981e-05	-0.0276108	1.69236e-05	1.69823e-05
-0.0419066	1.62965e-05	1.31116e-05	-0.0410812	1.37024e-05	1.12276e-05	-0.0405377	1.36018e-05	1.10636e-05	-0.0393265	1.33886e-05	1.1177e-05	-0.0381378	1.29647e-05	1.12584e-05	-0.0363444	1.27916e-05	1.14282e-05	-0.0341497	1.23068e-05	1.16996e-05	-0.0313153	1.20633e-05	1.20558e-05	-0.0283912	1.19788e-05	1.25037e-05	-0.025373	1.30608e-05	1.32479e-05	-0.0231588	1.32102e-05	1.39889e-05	-0.0275301	1.6918e-05	1.69782e-05
-0.0417671	1.6329e-05	1.31015e-05	-0.0409449	1.39595e-05	1.12178e-05	-0.0403919	1.34302e-05	1.1053e-05	-0.0391867	1.34157e-05	1.11672e-05	-0.0379818	1.27296e-05	1.12475e-05	-0.0361716	1.2716e-05	1.14156e-05	-0.0339721	1.23039e-05	1.16868e-05	-0.0311633	1.21303e-05	1.20448e-05	-0.0282373	1.19685e-05	1.24945e-05	-0.0252513	1.2493e-05	1.32406e-05	-0.0229908	1.32386e-05	1.39797e-05	-0.0273802	1.6333e-05	1.69706e-05
-0.0416309	1.63196e-05	1.30915e-05	-0.0408234	1.41222e-05	1.12094e-05	-0.0402472	1.32155e-05	1.10431e-05	-0.0390342	1.3578e-05	1.11564e-05	-0.0377968	1.27073e-05	1.12346e-05	-0.0359873	1.2727e-05	1.14022e-05	-0.0337999	1.22563e-05	1.16747e-05	-0.0310378	1.19983e-05	1.20367e-05	-0.0280618	1.21283e-05	1.24836e-05	-0.0250455	1.25548e-05	1.32286e-05	-0.0228124	1.33748e-05	1.39701e-05	-0.0272432	1.55565e-05	1.69635e-05
-0.0414811	1.61504e-05	1.30809e-05	-0.0406806	1.4065e-05	1.11997e-05	-0.0401306	1.32646e-05	1.10346e-05	-0.038862	1.35492e-05	1.11444e-05	-0.0376311	1.28309e-05	1.12231e-05	-0.035797	1.26918e-05	1.13884e-05	-0.0336343	1.22628e-05	1.16627e-05	-0.0309049	1.18446e-05	1.20272e-05	-0.027866	1.21262e-05	1.24721e-05	-0.0248613	1.27632e-05	1.32173e-05	-0.0226372	1.35142e-05	1.3961e-05	-0.0271825	1.55933e-05	1.69605e-05
-0.0413309	1.59379e-05	1.30702e-05	-0.0405389	1.39692e-05	1.119e-05	-0.0399932	1.3518e-05	1.10248e-05	-0.0387077	1.33225e-05	1.11336e-05	-0.0374713	1.29173e-05	1.1212e-05	-0.0356241	1.24837e-05	1.1376e-05	-0.0334751	1.22061e-05	1.16521e-05	-0.0307183	1.2067e-05	1.2015e-05	-0.0276949	1.19144e-05	1.24613e-05	-0.0248072	1.1874e-05	1.32143e-05	-0.0225034	1.3259e-05	1.39536e-05	-0.0270393	1.64201e-05	1.69534e-05
-0.0411961	1.59429e-05	1.30611e-05	-0.0404016	1.39304e-05	1.11804e-05	-0.0398442	1.36345e-05	1.10143e-05	-0.0385587	1.31836e-05	1.11233e-05	-0.0373192	1.30477e-05	1.12016e-05	-0.0354809	1.25252e-05	1.13658e-05	-0.033316	1.21609e-05	1.16409e-05	-0.0305055	1.20802e-05	1.20009e-05	-0.0275481	1.18999e-05	1.24529e-05	-0.0247966	1.19833e-05	1.32138e-05	-0.0223741	1.30911e-05	1.39468e-05	-0.0268997	1.70922e-05	1.69464e-05
-0.0410448	1.62014e-05	1.30498e-05	-0.0402422	1.4137e-05	1.11694e-05	-0.0397073	1.3668e-05	1.10053e-05	-0.0383855	1.32625e-05	1.11113e-05	-0.0371863	1.30412e-05	1.11925e-05	-0.0353303	1.26543e-05	1.13551e-05	-0.0331493	1.21796e-05	1.1629e-05	-0.0303144	1.19362e-05	1.19876e-05	-0.027415	1.17877e-05	1.24452e-05	-0.0247045	1.26886e-05	1.32079e-05	-0.0221766	1.35634e-05	1.3937e-05	-0.0267954	1.74615e-05	1.69415e-05
-0.0408878	1.63503e-05	1.30393e-05	-0.0400754	1.42419e-05	1.11584e-05	-0.0395557	1.35721e-05	1.09948e-05	-0.0382289	1.34632e-05	1.11005e-05	-0.0370401	1.2935e-05	1.11825e-05	-0.0351642	1.26489e-05	1.13433e-05	-0.0329795	1.21738e-05	1.16172e-05	-0.0301788	1.21829e-05	1.1979e-05	-0.0273112	1.18815e-05	1.24387e-05	-0.0244964	1.2633e-05	1.31961e-05	-0.0219551	1.37665e-05	1.39256e-05	-0.0265686	1.668e-05	1.69301e-05
-0.0407469	1.62963e-05	1.30295e-05	-0.0399258	1.41785e-05	1.11482e-05	-0.0393882	1.36178e-05	1.09831e-05	-0.0380968	1.34669e-05	1.10915e-05	-0.0369003	1.27505e-05	1.1173e-05	-0.0350048	1.25827e-05	1.13321e-05	-0.0328144	1.21283e-05	1.16055e-05	-0.0300764	1.22185e-05	1.19724e-05	-0.0271769	1.22459e-05	1.2431e-05	-0.0242883	1.25656e-05	1.31839e-05	-0.0217974	1.33605e-05	1.39174e-05	-0.0263365	1.5964e-05	1.69189e-05
-0.0406105	1.63064e-05	1.30198e-05	-0.0397857	1.42135e-05	1.11387e-05	-0.0392124	1.35855e-05	1.09707e-05	-0.0379479	1.33338e-05	1.10813e-05	-0.036756	1.25707e-05	1.11632e-05	-0.0348456	1.25297e-05	1.13209e-05	-0.0326442	1.20573e-05	1.15939e-05	-0.029909	1.18223e-05	1.19612e-05	-0.0269836	1.21539e-05	1.24194e-05	-0.0241035	1.26781e-05	1.3173e-05	-0.0216475	1.31052e-05	1.39098e-05	-0.0262005	1.6148e-05	1.69121e-05
-0.0404663	1.64347e-05	1.30101e-05	-0.0396561	1.41397e-05	1.11299e-05	-0.0390541	1.33713e-05	1.09598e-05	-0.0377959	1.32051e-05	1.1071e-05	-0.0365639	1.27747e-05	1.11503e-05	-0.0346902	1.24325e-05	1.13101e-05	-0.0324722	1.19863e-05	1.15823e-05	-0.0296919	1.17396e-05	1.19469e-05	-0.026806	1.19189e-05	1.24095e-05	-0.0239663	1.23998e-05	1.31655e-05	-0.0215069	1.27224e-05	1.39028e-05	-0.0261147	1.58943e-05	1.69078e-05
-0.0403117	1.64133e-05	1.29991e-05	-0.039516	1.39866e-05	1.11205e-05	-0.0389263	1.34459e-05	1.09516e-05	-0.0376599	1.3227e-05	1.10618e-05	-0.0363703	1.29354e-05	1.11373e-05	-0.0345435	1.24143e-05	1.12999e-05	-0.0323117	1.2004e-05	1.15714e-05	-0.0295095	1.18911e-05	1.19352e-05	-0.0266413	1.18135e-05	1.23997e-05	-0.0238408	1.22594e-05	1.31581e-05	-0.0214104	1.27413e-05	1.38978e-05	-0.0260191	1.5703e-05	1.69035e-05
-0.0401518	1.64653e-05	1.29881e-05	-0.0393567	1.40097e-05	1.11097e-05	-0.0387878	1.36468e-05	1.0942e-05	-0.0375235	1.32573e-05	1.10526e-05	-0.0362218	1.27205e-05	1.11274e-05	-0.0344073	1.23034e-05	1.12905e-05	-0.0321603	1.19542e-05	1.15613e-05	-0.029344	1.19466e-05	1.19243e-05	-0.0264488	1.19e-05	1.23888e-05	-0.0236517	1.2628e-05	1.31474e-05	-0.0213026	1.28672e-05	1.38923e-05	-0.0257953	1.66931e-05	1.6893e-05
-0.0399981	1.65837e-05	1.29778e-05	-0.0392087	1.413e-05	1.10997e-05	-0.0386237	1.35974e-05	1.09305e-05	-0.0373779	1.32093e-05	1.10428e-05	-0.0361028	1.2764e-05	1.11195e-05	-0.0342599	1.21385e-05	1.12803e-05	-0.0319963	1.18338e-05	1.15505e-05	-0.0291556	1.1845e-05	1.19127e-05	-0.0262523	1.19454e-05	1.23775e-05	-0.0234358	1.27458e-05	1.31356e-05	-0.0211655	1.27526e-05	1.38859e-05	-0.0254753	1.66543e-05	1.6878e-05
-0.0398537	1.65866e-05	1.29676e-05	-0.0390852	1.4009e-05	1.10917e-05	-0.0384605	1.35282e-05	1.09197e-05	-0.0372258	1.3214e-05	1.10326e-05	-0.0359717	1.2929e-05	1.11109e-05	-0.0340777	1.22232e-05	1.12678e-05	-0.0318344	1.16747e-05	1.15391e-05	-0.0289754	1.1661e-05	1.19013e-05	-0.0260813	1.18018e-05	1.23679e-05	-0.023266	1.24827e-05	1.31262e-05	-0.0209913	1.29506e-05	1.3877e-05	-0.0252481	1.5615e-05	1.68673e-05
-0.0397086	1.65933e-05	1.29581e-05	-0.0389693	1.39903e-05	1.10837e-05	-0.0383037	1.35354e-05	1.0909e-05	-0.0370696	1.31972e-05	1.10222e-05	-0.0358044	1.28044e-05	1.10999e-05	-0.0339042	1.23633e-05	1.1256e-05	-0.0316717	1.15526e-05	1.15285e-05	-0.0288033	1.15731e-05	1.18899e-05	-0.0259265	1.17981e-05	1.23595e-05	-0.0231298	1.25202e-05	1.31185e-05	-0.0208243	1.31852e-05	1.38688e-05	-0.0251396	1.5687e-05	1.68623e-05
-0.0395664	1.65558e-05	1.29486e-05	-0.0388226	1.43078e-05	1.10738e-05	-0.0381536	1.34755e-05	1.0899e-05	-0.0369161	1.31512e-05	1.1012e-05	-0.0356293	1.27255e-05	1.10884e-05	-0.0337488	1.23838e-05	1.12454e-05	-0.031453	1.18239e-05	1.1514e-05	-0.0286042	1.16673e-05	1.18774e-05	-0.0257747	1.17704e-05	1.23506e-05	-0.0230132	1.23995e-05	1.31119e-05	-0.0207027	1.30432e-05	1.3863e-05	-0.0249892	1.62815e-05	1.68554e-05
-0.0394282	1.65603e-05	1.29392e-05	-0.0386575	1.43914e-05	1.10632e-05	-0.0380034	1.34153e-05	1.0889e-05	-0.0367695	1.31563e-05	1.10023e-05	-0.0354513	1.2631e-05	1.10768e-05	-0.0335501	1.20971e-05	1.1232e-05	-0.0312111	1.18947e-05	1.14982e-05	-0.0284082	1.1756e-05	1.18655e-05	-0.025592	1.15482e-05	1.23406e-05	-0.0228561	1.20227e-05	1.31037e-05	-0.0205837	1.2938e-05	1.38572e-05	-0.0247827	1.6337e-05	1.68459e-05
-0.0392826	1.66787e-05	1.29291e-05	-0.0385229	1.41491e-05	1.1054e-05	-0.0378401	1.34737e-05	1.08784e-05	-0.0366171	1.32179e-05	1.09923e-05	-0.0352706	1.25412e-05	1.10651e-05	-0.0333176	1.20284e-05	1.12164e-05	-0.0310157	1.16248e-05	1.14858e-05	-0.0282603	1.15047e-05	1.18562e-05	-0.0253966	1.13782e-05	1.23302e-05	-0.0226551	1.19284e-05	1.30929e-05	-0.0204494	1.29518e-05	1.3851e-05	-0.0245651	1.65178e-05	1.68365e-05
-0.0391357	1.67605e-05	1.29198e-05	-0.0384024	1.40822e-05	1.10462e-05	-0.0376804	1.35526e-05	1.08678e-05	-0.0364551	1.31934e-05	1.09817e-05	-0.0351118	1.26243e-05	1.10549e-05	-0.0331383	1.23271e-05	1.12045e-05	-0.0308504	1.1593e-05	1.14748e-05	-0.0281261	1.13867e-05	1.18482e-05	-0.025249	1.1523e-05	1.23221e-05	-0.0224966	1.21288e-05	1.30843e-05	-0.0203007	1.28544e-05	1.38439e-05	-0.0242878	1.62733e-05	1.68241e-05
-0.0389971	1.67153e-05	1.29105e-05	-0.0382586	1.42437e-05	1.1037e-05	-0.0375422	1.34197e-05	1.08586e-05	-0.0362936	1.31466e-05	1.09711e-05	-0.0349713	1.25527e-05	1.10458e-05	-0.0330133	1.22333e-05	1.11962e-05	-0.0306675	1.1674e-05	1.14632e-05	-0.0279681	1.14024e-05	1.18384e-05	-0.0251076	1.16471e-05	1.23145e-05	-0.0223508	1.2264e-05	1.30763e-05	-0.0201321	1.29046e-05	1.38359e-05	-0.0240204	1.58899e-05	1.68123e-05
-0.0388572	1.66609e-05	1.29012e-05	-0.0381006	1.4247e-05	1.10266e-05	-0.0374087	1.33509e-05	1.08501e-05	-0.0361337	1.31215e-05	1.09608e-05	-0.0348299	1.24878e-05	1.10368e-05	-0.0328703	1.20389e-05	1.11868e-05	-0.0305011	1.18449e-05	1.14524e-05	-0.0277932	1.1317e-05	1.18275e-05	-0.0249271	1.15118e-05	1.23048e-05	-0.0221925	1.22907e-05	1.30679e-05	-0.0199533	1.28686e-05	1.38275e-05	-0.0238103	1.59337e-05	1.68033e-05
-0.0387101	1.67206e-05	1.28913e-05	-0.0379491	1.41926e-05	1.10169e-05	-0.037271	1.33225e-05	1.0841e-05	-0.0359726	1.31157e-05	1.09504e-05	-0.0346684	1.25952e-05	1.10265e-05	-0.0327163	1.19065e-05	1.11767e-05	-0.030394	1.16135e-05	1.14454e-05	-0.0276088	1.12928e-05	1.18166e-05	-0.0247314	1.1471e-05	1.22942e-05	-0.0220416	1.22736e-05	1.306e-05	-0.0197758	1.28256e-05	1.38196e-05	-0.0235797	1.60741e-05	1.67934e-05
-0.0385666	1.68143e-05	1.28821e-05	-0.0378006	1.41751e-05	1.10073e-05	-0.0371429	1.33766e-05	1.08325e-05	-0.0358199	1.31762e-05	1.09405e-05	-0.0344905	1.25665e-05	1.10153e-05	-0.0325646	1.18147e-05	1.11667e-05	-0.0302786	1.13815e-05	1.14384e-05	-0.0274242	1.1272e-05	1.18051e-05	-0.0245384	1.14536e-05	1.22841e-05	-0.0218184	1.17865e-05	1.30486e-05	-0.0196133	1.29023e-05	1.38119e-05	-0.0233801	1.64403e-05	1.6785e-05
-0.0384224	1.69407e-05	1.28722e-05	-0.0376527	1.41461e-05	1.09976e-05	-0.037	1.35926e-05	1.08235e-05	-0.0356815	1.3113e-05	1.09317e-05	-0.0343289	1.23922e-05	1.10051e-05	-0.0323954	1.18387e-05	1.11557e-05	-0.030109	1.14921e-05	1.14276e-05	-0.0272343	1.12839e-05	1.17938e-05	-0.0243728	1.12375e-05	1.22752e-05	-0.0215669	1.14421e-05	1.30357e-05	-0.0194618	1.28945e-05	1.38051e-05	-0.0232065	1.67574e-05	1.67779e-05
-0.0382766	1.7025e-05	1.28631e-05	-0.0375119	1.41864e-05	1.09887e-05	-0.0368186	1.34516e-05	1.08119e-05	-0.0355375	1.30184e-05	1.09225e-05	-0.0341698	1.227e-05	1.09952e-05	-0.0322235	1.18412e-05	1.11446e-05	-0.0299241	1.14914e-05	1.14157e-05	-0.0270843	1.15286e-05	1.17849e-05	-0.0242502	1.13102e-05	1.2269e-05	-0.0214195	1.17957e-05	1.30281e-05	-0.0193105	1.28894e-05	1.37983e-05	-0.022986	1.66242e-05	1.67688e-05
-0.038138	1.70138e-05	1.2854e-05	-0.0373671	1.428e-05	1.09798e-05	-0.0366408	1.32486e-05	1.08003e-05	-0.0353877	1.29578e-05	1.0913e-05	-0.0340062	1.21601e-05	1.0985e-05	-0.0320591	1.17857e-05	1.1134e-05	-0.0297504	1.14095e-05	1.14051e-05	-0.0269722	1.15544e-05	1.17784e-05	-0.0241161	1.14833e-05	1.22622e-05	-0.0212377	1.25516e-05	1.3019e-05	-0.0191794	1.27012e-05	1.37925e-05	-0.0228174	1.59602e-05	1.67619e-05
-0.037999	1.69995e-05	1.28449e-05	-0.037217	1.43076e-05	1.09703e-05	-0.036501	1.33882e-05	1.07914e-05	-0.0352396	1.29209e-05	1.09036e-05	-0.0338424	1.20695e-05	1.09748e-05	-0.0318938	1.17345e-05	1.11235e-05	-0.0295666	1.12844e-05	1.1394e-05	-0.0268103	1.12802e-05	1.1769e-05	-0.0239313	1.13265e-05	1.22524e-05	-0.0209777	1.26541e-05	1.3006e-05	-0.0190604	1.26383e-05	1.37872e-05	-0.0226406	1.5481e-05	1.67546e-05
-0.0378585	1.70062e-05	1.28359e-05	-0.0370788	1.42071e-05	1.09614e-05	-0.0363703	1.34698e-05	1.07831e-05	-0.0350859	1.29269e-05	1.08939e-05	-0.0336723	1.20104e-05	1.09643e-05	-0.0317243	1.1704e-05	1.11127e-05	-0.0293689	1.12308e-05	1.13816e-05	-0.0265973	1.1312e-05	1.17568e-05	-0.0236941	1.15123e-05	1.22402e-05	-0.0208001	1.20788e-05	1.29971e-05	-0.018907	1.28699e-05	1.37806e-05	-0.0223826	1.56327e-05	1.67442e-05
-0.0377146	1.6983e-05	1.28263e-05	-0.0369379	1.41138e-05	1.09526e-05	-0.0362353	1.35125e-05	1.07749e-05	-0.0349333	1.29511e-05	1.08844e-05	-0.0335003	1.19601e-05	1.09538e-05	-0.0315335	1.15585e-05	1.11006e-05	-0.0291773	1.12305e-05	1.137e-05	-0.0264309	1.16248e-05	1.1747e-05	-0.0234552	1.16684e-05	1.22286e-05	-0.0206799	1.20186e-05	1.29912e-05	-0.0187091	1.27417e-05	1.37718e-05	-0.0221871	1.61476e-05	1.67367e-05
-0.0375647	1.7052e-05	1.28167e-05	-0.0367747	1.42475e-05	1.09419e-05	-0.0361075	1.34925e-05	1.07667e-05	-0.034792	1.28766e-05	1.08756e-05	-0.0333217	1.19509e-05	1.09429e-05	-0.0313277	1.14941e-05	1.10877e-05	-0.0289798	1.12708e-05	1.13579e-05	-0.0263418	1.14429e-05	1.17418e-05	-0.0232651	1.14967e-05	1.22191e-05	-0.0205445	1.20678e-05	1.29844e-05	-0.0184713	1.29472e-05	1.37615e-05	-0.0220498	1.61303e-05	1.67312e-05
-0.0374148	1.70948e-05	1.28071e-05	-0.0366148	1.43769e-05	1.0932e-05	-0.0359607	1.33104e-05	1.07573e-05	-0.0346428	1.27473e-05	1.08663e-05	-0.0331554	1.20126e-05	1.09328e-05	-0.0311466	1.15803e-05	1.10764e-05	-0.0287981	1.13865e-05	1.1347e-05	-0.0261877	1.09267e-05	1.17332e-05	-0.0230758	1.13552e-05	1.22097e-05	-0.0203947	1.20041e-05	1.29771e-05	-0.0181994	1.28494e-05	1.375e-05	-0.0218769	1.5842e-05	1.67246e-05
-0.0372717	1.70388e-05	1.27983e-05	-0.0364806	1.42439e-05	1.09239e-05	-0.0358034	1.31943e-05	1.07472e-05	-0.0344758	1.27513e-05	1.0856e-05	-0.0329752	1.22016e-05	1.0922e-05	-0.0309949	1.14699e-05	1.1067e-05	-0.0286343	1.14009e-05	1.13368e-05	-0.0259537	1.08524e-05	1.17196e-05	-0.0228459	1.14746e-05	1.21984e-05	-0.0202687	1.17429e-05	1.29713e-05	-0.017926	1.27449e-05	1.37387e-05	-0.0217619	1.50983e-05	1.672e-05
-0.0371312	1.70281e-05	1.27894e-05	-0.0363506	1.4174e-05	1.09158e-05	-0.0356622	1.32271e-05	1.07385e-05	-0.034307	1.27422e-05	1.08456e-05	-0.0327571	1.21042e-05	1.09089e-05	-0.0308494	1.14175e-05	1.1058e-05	-0.0284527	1.13084e-05	1.13261e-05	-0.0257526	1.09686e-05	1.17083e-05	-0.0226082	1.15279e-05	1.21868e-05	-0.0201606	1.16456e-05	1.29661e-05	-0.0177097	1.30883e-05	1.37297e-05	-0.0217076	1.49383e-05	1.67181e-05
-0.0369873	1.70524e-05	1.27806e-05	-0.0362021	1.42799e-05	1.09066e-05	-0.035501	1.34523e-05	1.07286e-05	-0.0341373	1.27275e-05	1.08352e-05	-0.0325635	1.17835e-05	1.08974e-05	-0.0306822	1.1499e-05	1.10477e-05	-0.0282792	1.11298e-05	1.1316e-05	-0.0255735	1.09548e-05	1.16982e-05	-0.0224576	1.09711e-05	1.21796e-05	-0.0200306	1.16798e-05	1.29599e-05	-0.017563	1.28517e-05	1.37236e-05	-0.0215334	1.57809e-05	1.67112e-05
-0.0368467	1.7116e-05	1.27718e-05	-0.0360475	1.43117e-05	1.08974e-05	-0.0353133	1.34242e-05	1.07169e-05	-0.0340071	1.30122e-05	1.08273e-05	-0.0324181	1.18302e-05	1.08888e-05	-0.0304904	1.14194e-05	1.1036e-05	-0.0281087	1.10038e-05	1.1306e-05	-0.0253727	1.08272e-05	1.16871e-05	-0.0223349	1.06966e-05	1.21734e-05	-0.0198425	1.13589e-05	1.2951e-05	-0.0174183	1.26783e-05	1.37179e-05	-0.0212848	1.60394e-05	1.67018e-05
-0.0366979	1.73477e-05	1.27625e-05	-0.0359086	1.41892e-05	1.08888e-05	-0.0351488	1.31786e-05	1.0707e-05	-0.0339283	1.29017e-05	1.08225e-05	-0.0322708	1.19141e-05	1.08801e-05	-0.0302938	1.13688e-05	1.10241e-05	-0.0279226	1.09673e-05	1.12949e-05	-0.0251704	1.06962e-05	1.16761e-05	-0.0221423	1.0824e-05	1.21644e-05	-0.019626	1.11946e-05	1.29412e-05	-0.0172242	1.29265e-05	1.37099e-05	-0.0211184	1.55942e-05	1.66959e-05
-0.0365427	1.74518e-05	1.27525e-05	-0.035774	1.4129e-05	1.08803e-05	-0.0350027	1.31268e-05	1.06979e-05	-0.0338216	1.26088e-05	1.08161e-05	-0.0320981	1.18201e-05	1.087e-05	-0.0301054	1.13746e-05	1.10127e-05	-0.0277124	1.08087e-05	1.12827e-05	-0.0249776	1.06403e-05	1.16658e-05	-0.0219589	1.09807e-05	1.21559e-05	-0.0194495	1.12903e-05	1.29329e-05	-0.0170361	1.31846e-05	1.37028e-05	-0.0209553	1.51911e-05	1.669e-05
-0.0364024	1.73271e-05	1.27439e-05	-0.0356332	1.41239e-05	1.08718e-05	-0.0348592	1.30397e-05	1.06894e-05	-0.033677	1.25922e-05	1.08073e-05	-0.0319161	1.17776e-05	1.08594e-05	-0.0299381	1.12322e-05	1.10027e-05	-0.0274938	1.06735e-05	1.12701e-05	-0.0247775	1.06183e-05	1.16549e-05	-0.0217862	1.1105e-05	1.2148e-05	-0.0192894	1.12933e-05	1.29256e-05	-0.016912	1.28969e-05	1.36977e-05	-0.0207197	1.52252e-05	1.66813e-05
-0.0362617	1.72194e-05	1.27353e-05	-0.0355047	1.42316e-05	1.08639e-05	-0.0347254	1.3043e-05	1.06815e-05	-0.0334939	1.23083e-05	1.07964e-05	-0.0317458	1.1816e-05	1.08496e-05	-0.0297731	1.11312e-05	1.09929e-05	-0.0273171	1.07809e-05	1.12604e-05	-0.0246012	1.07227e-05	1.16453e-05	-0.0216117	1.11988e-05	1.21397e-05	-0.0191493	1.14125e-05	1.29192e-05	-0.01679	1.26857e-05	1.3693e-05	-0.0205421	1.56732e-05	1.66749e-05
-0.0361141	1.72006e-05	1.27261e-05	-0.0353779	1.4346e-05	1.08567e-05	-0.0345844	1.3114e-05	1.06724e-05	-0.0332626	1.23732e-05	1.07826e-05	-0.0315751	1.18656e-05	1.08397e-05	-0.0295832	1.11797e-05	1.09816e-05	-0.027177	1.06781e-05	1.12524e-05	-0.0244276	1.08356e-05	1.16362e-05	-0.0214955	1.09179e-05	1.21347e-05	-0.0189906	1.17e-05	1.29121e-05	-0.0166486	1.26058e-05	1.36876e-05	-0.0203587	1.64322e-05	1.66685e-05
-0.0359719	1.72561e-05	1.27175e-05	-0.0352248	1.41973e-05	1.08471e-05	-0.0344264	1.30396e-05	1.06634e-05	-0.0330771	1.27559e-05	1.07716e-05	-0.0313981	1.18655e-05	1.08296e-05	-0.0293669	1.10716e-05	1.09689e-05	-0.0270298	1.05589e-05	1.12439e-05	-0.0242041	1.06669e-05	1.1624e-05	-0.0213814	1.07096e-05	1.21292e-05	-0.0188011	1.17505e-05	1.29036e-05	-0.0165238	1.26607e-05	1.36827e-05	-0.0200912	1.63953e-05	1.66591e-05
-0.0358254	1.73946e-05	1.2709e-05	-0.0350587	1.41616e-05	1.08376e-05	-0.0342577	1.30487e-05	1.06533e-05	-0.032977	1.24761e-05	1.07657e-05	-0.0312216	1.18606e-05	1.08196e-05	-0.0291255	1.1112e-05	1.09549e-05	-0.0268523	1.06025e-05	1.12338e-05	-0.0239865	1.04319e-05	1.1613e-05	-0.0212232	1.07398e-05	1.2122e-05	-0.0186191	1.17556e-05	1.28957e-05	-0.0164111	1.26208e-05	1.36785e-05	-0.0198706	1.58987e-05	1.66515e-05
-0.0356853	1.76139e-05	1.27006e-05	-0.0349022	1.42309e-05	1.08281e-05	-0.034097	1.31289e-05	1.06437e-05	-0.0328679	1.22054e-05	1.07593e-05	-0.0310285	1.17611e-05	1.08087e-05	-0.0289068	1.12842e-05	1.09422e-05	-0.0266452	1.04984e-05	1.12227e-05	-0.0237917	1.03652e-05	1.16026e-05	-0.0210343	1.06144e-05	1.21134e-05	-0.0184561	1.18893e-05	1.28887e-05	-0.0162849	1.25024e-05	1.36736e-05	-0.0196628	1.56946e-05	1.66444e-05
-0.0355594	1.76413e-05	1.26927e-05	-0.0347539	1.42246e-05	1.08192e-05	-0.0339551	1.30492e-05	1.06355e-05	-0.03271	1.2285e-05	1.075e-05	-0.0308734	1.13639e-05	1.08e-05	-0.0287493	1.10714e-05	1.09332e-05	-0.0264483	1.03143e-05	1.12116e-05	-0.0235691	1.04496e-05	1.15913e-05	-0.0208272	1.05757e-05	1.21046e-05	-0.0183297	1.17691e-05	1.28831e-05	-0.0160987	1.28881e-05	1.36669e-05	-0.0194156	1.58067e-05	1.66364e-05
-0.0354236	1.75104e-05	1.26843e-05	-0.0346107	1.42546e-05	1.0811e-05	-0.0338282	1.30889e-05	1.06278e-05	-0.0325296	1.21881e-05	1.07396e-05	-0.0307427	1.11858e-05	1.07927e-05	-0.0285992	1.09339e-05	1.09246e-05	-0.026283	1.031e-05	1.12023e-05	-0.0233716	1.06372e-05	1.15811e-05	-0.0206404	1.0638e-05	1.20962e-05	-0.018157	1.13849e-05	1.28758e-05	-0.0158862	1.30056e-05	1.36591e-05	-0.0191459	1.56473e-05	1.66275e-05
-0.0352794	1.74934e-05	1.26759e-05	-0.0344742	1.42154e-05	1.08028e-05	-0.0336935	1.32124e-05	1.06196e-05	-0.0323471	1.20894e-05	1.0729e-05	-0.0305833	1.11696e-05	1.07838e-05	-0.0284313	1.08853e-05	1.09151e-05	-0.0261058	1.03755e-05	1.11931e-05	-0.0232203	1.05818e-05	1.15735e-05	-0.0204491	1.07436e-05	1.2088e-05	-0.017942	1.12363e-05	1.28664e-05	-0.0157497	1.24646e-05	1.36541e-05	-0.018935	1.48601e-05	1.66207e-05
-0.035138	1.75173e-05	1.26676e-05	-0.0343328	1.41376e-05	1.07946e-05	-0.0335219	1.30266e-05	1.06096e-05	-0.0321739	1.20709e-05	1.0719e-05	-0.0304262	1.11693e-05	1.07751e-05	-0.0282598	1.08267e-05	1.09054e-05	-0.0259095	1.03369e-05	1.11822e-05	-0.0230324	1.03562e-05	1.1564e-05	-0.0202438	1.07577e-05	1.20789e-05	-0.0177744	1.13893e-05	1.28593e-05	-0.0156623	1.23857e-05	1.36508e-05	-0.0188246	1.49165e-05	1.66169e-05
-0.0350002	1.74839e-05	1.26593e-05	-0.0341925	1.40308e-05	1.07864e-05	-0.033341	1.28921e-05	1.05992e-05	-0.0319973	1.20753e-05	1.07089e-05	-0.030258	1.12457e-05	1.07659e-05	-0.0280817	1.07985e-05	1.08954e-05	-0.0257136	1.02881e-05	1.11715e-05	-0.0227867	1.04293e-05	1.15521e-05	-0.0199697	1.12338e-05	1.20674e-05	-0.0176345	1.13808e-05	1.28535e-05	-0.0155363	1.26217e-05	1.36465e-05	-0.0186178	1.59436e-05	1.66106e-05
-0.0348591	1.74105e-05	1.26511e-05	-0.0340446	1.38781e-05	1.07778e-05	-0.0331781	1.29189e-05	1.05899e-05	-0.0318201	1.20744e-05	1.06989e-05	-0.0300743	1.122e-05	1.07559e-05	-0.0278824	1.06659e-05	1.08844e-05	-0.0255063	1.01948e-05	1.11608e-05	-0.0225314	1.04427e-05	1.15393e-05	-0.0196051	1.11255e-05	1.20524e-05	-0.0174718	1.12419e-05	1.28469e-05	-0.0153469	1.23678e-05	1.36398e-05	-0.018337	1.62807e-05	1.66019e-05
-0.0347091	1.74541e-05	1.26422e-05	-0.0338838	1.38172e-05	1.07685e-05	-0.0330236	1.28614e-05	1.05807e-05	-0.0316541	1.19718e-05	1.06895e-05	-0.0299086	1.1054e-05	1.07469e-05	-0.0276831	1.04981e-05	1.08734e-05	-0.0252997	1.00688e-05	1.11498e-05	-0.0223425	1.00632e-05	1.153e-05	-0.0192941	1.0639e-05	1.20393e-05	-0.0172718	1.13237e-05	1.28388e-05	-0.0151319	1.22688e-05	1.36321e-05	-0.018211	1.5252e-05	1.65979e-05
-0.0345655	1.75796e-05	1.26341e-05	-0.0337534	1.40328e-05	1.07611e-05	-0.0328697	1.28196e-05	1.05721e-05	-0.0314769	1.18182e-05	1.06795e-05	-0.0297427	1.09209e-05	1.07379e-05	-0.0275074	1.04804e-05	1.08637e-05	-0.0251079	1.00348e-05	1.11398e-05	-0.0222067	1.00074e-05	1.15238e-05	-0.0190605	1.06532e-05	1.203e-05	-0.0170709	1.1386e-05	1.28307e-05	-0.0149738	1.25837e-05	1.36266e-05	-0.018132	1.4887e-05	1.65955e-05
-0.0344337	1.75506e-05	1.26259e-05	-0.0336376	1.41556e-05	1.07548e-05	-0.0327183	1.27598e-05	1.05636e-05	-0.0312636	1.19246e-05	1.06676e-05	-0.0295398	1.10162e-05	1.07271e-05	-0.0273343	1.04535e-05	1.08543e-05	-0.0249157	1.00058e-05	1.11299e-05	-0.0220308	1.01741e-05	1.15151e-05	-0.0188443	1.05721e-05	1.20212e-05	-0.0168619	1.15336e-05	1.28224e-05	-0.0148476	1.27128e-05	1.36225e-05	-0.0180044	1.4856e-05	1.65916e-05
-0.0343002	1.75019e-05	1.26184e-05	-0.0334962	1.40251e-05	1.07468e-05	-0.0325638	1.26881e-05	1.05545e-05	-0.0310521	1.20247e-05	1.06559e-05	-0.029331	1.10623e-05	1.0716e-05	-0.0271474	1.03645e-05	1.08442e-05	-0.0247113	9.92717e-06	1.11191e-05	-0.021804	1.00752e-05	1.15042e-05	-0.0187238	1.05409e-05	1.20165e-05	-0.016627	1.14996e-05	1.28134e-05	-0.014693	1.26113e-05	1.3617e-05	-0.017882	1.4783e-05	1.6588e-05
-0.0341533	1.76694e-05	1.26097e-05	-0.0333341	1.40914e-05	1.07372e-05	-0.0323958	1.27208e-05	1.05455e-05	-0.0308754	1.18716e-05	1.06462e-05	-0.029156	1.08919e-05	1.07068e-05	-0.0269615	1.02526e-05	1.08342e-05	-0.0245004	9.86747e-06	1.11084e-05	-0.0215778	9.95361e-06	1.14939e-05	-0.0187147	1.09575e-05	1.20161e-05	-0.0164138	1.13025e-05	1.28049e-05	-0.0145276	1.25821e-05	1.36117e-05	-0.0177141	1.49618e-05	1.6583e-05
-0.0339974	1.76796e-05	1.26011e-05	-0.0331611	1.40467e-05	1.07276e-05	-0.0322193	1.26854e-05	1.05354e-05	-0.0307106	1.18236e-05	1.06371e-05	-0.0289878	1.07912e-05	1.06979e-05	-0.0267901	1.02316e-05	1.08251e-05	-0.0243036	9.88094e-06	1.10983e-05	-0.0213897	1.00265e-05	1.1485e-05	-0.0186915	1.00305e-05	1.20153e-05	-0.0162383	1.13622e-05	1.27984e-05	-0.0143398	1.24004e-05	1.36054e-05	-0.0175245	1.49651e-05	1.65774e-05
-0.0338439	1.76488e-05	1.2592e-05	-0.0330121	1.3736e-05	1.07192e-05	-0.0320606	1.24866e-05	1.05265e-05	-0.0305394	1.18146e-05	1.06278e-05	-0.0288111	1.07242e-05	1.06887e-05	-0.026614	1.0234e-05	1.08157e-05	-0.024103	9.91799e-06	1.10882e-05	-0.021219	1.00193e-05	1.14772e-05	-0.0185154	1.02413e-05	1.20087e-05	-0.0160743	1.13531e-05	1.2792e-05	-0.0141323	1.23498e-05	1.35986e-05	-0.0173096	1.52862e-05	1.65714e-05
-0.033702	1.7786e-05	1.2584e-05	-0.0328811	1.36415e-05	1.07119e-05	-0.0319085	1.23734e-05	1.05182e-05	-0.0303578	1.17419e-05	1.0618e-05	-0.028629	1.06421e-05	1.06793e-05	-0.0264024	1.00708e-05	1.08046e-05	-0.0238774	9.83764e-06	1.10773e-05	-0.0209986	9.79312e-06	1.14672e-05	-0.0183106	1.02813e-05	1.20005e-05	-0.0159021	1.12975e-05	1.27856e-05	-0.0139355	1.23821e-05	1.35925e-05	-0.0170819	1.54664e-05	1.65649e-05
-0.0335788	1.76276e-05	1.25772e-05	-0.0327359	1.36736e-05	1.07041e-05	-0.0317341	1.24253e-05	1.05082e-05	-0.0301792	1.16309e-05	1.06084e-05	-0.028434	1.06232e-05	1.06693e-05	-0.0261696	9.9946e-06	1.07925e-05	-0.023657	9.71376e-06	1.10664e-05	-0.0207447	9.70221e-06	1.14554e-05	-0.0181214	1.02397e-05	1.19933e-05	-0.0157678	1.09712e-05	1.27808e-05	-0.0137634	1.22139e-05	1.35868e-05	-0.0168814	1.54476e-05	1.65594e-05
-0.0334541	1.74945e-05	1.25699e-05	-0.0325972	1.37669e-05	1.06964e-05	-0.0315554	1.24486e-05	1.04989e-05	-0.0300051	1.15773e-05	1.05991e-05	-0.0282423	1.06329e-05	1.06595e-05	-0.0259594	1.00435e-05	1.07817e-05	-0.0234572	9.7094e-06	1.10567e-05	-0.0205466	9.8776e-06	1.1447e-05	-0.0179211	1.01625e-05	1.19857e-05	-0.0156546	1.08373e-05	1.27764e-05	-0.0136257	1.23208e-05	1.35828e-05	-0.016644	1.52548e-05	1.65528e-05
-0.0333146	1.75839e-05	1.2562e-05	-0.0324549	1.39211e-05	1.06881e-05	-0.0313872	1.23878e-05	1.04896e-05	-0.0298423	1.14297e-05	1.05904e-05	-0.0280662	1.05478e-05	1.06506e-05	-0.0257675	1.00012e-05	1.07718e-05	-0.0232665	9.65651e-06	1.10475e-05	-0.0204098	9.76666e-06	1.14408e-05	-0.0177271	1.00352e-05	1.19787e-05	-0.0154525	1.12694e-05	1.27692e-05	-0.0134783	1.25366e-05	1.35781e-05	-0.0163764	1.52783e-05	1.65459e-05
-0.0331702	1.75737e-05	1.25542e-05	-0.0322862	1.38073e-05	1.06793e-05	-0.0312331	1.24264e-05	1.04809e-05	-0.0296916	1.13727e-05	1.05825e-05	-0.0278873	1.0457e-05	1.06416e-05	-0.0255667	9.91853e-06	1.07616e-05	-0.0230644	9.55777e-06	1.10374e-05	-0.0202509	9.57721e-06	1.14337e-05	-0.0175257	9.89245e-06	1.19713e-05	-0.0152141	1.14215e-05	1.27606e-05	-0.0133081	1.25431e-05	1.35729e-05	-0.0161374	1.54161e-05	1.65396e-05
-0.0330229	1.76108e-05	1.25458e-05	-0.0321231	1.36145e-05	1.067e-05	-0.0310887	1.2392e-05	1.04734e-05	-0.0295228	1.14333e-05	1.05736e-05	-0.0276969	1.0417e-05	1.06321e-05	-0.0253637	9.83103e-06	1.07514e-05	-0.022853	9.48532e-06	1.10274e-05	-0.0200253	9.68935e-06	1.14242e-05	-0.017284	9.93868e-06	1.19622e-05	-0.0150484	1.10955e-05	1.2755e-05	-0.0131478	1.2466e-05	1.35681e-05	-0.0159547	1.50006e-05	1.65348e-05
-0.0328747	1.7629e-05	1.25375e-05	-0.0319855	1.36732e-05	1.0663e-05	-0.0309254	1.2235e-05	1.04648e-05	-0.02934	1.14002e-05	1.0564e-05	-0.0274965	1.03361e-05	1.06222e-05	-0.0251532	9.7281e-06	1.07409e-05	-0.0226362	9.40488e-06	1.10175e-05	-0.019783	9.71101e-06	1.14134e-05	-0.0170627	1.00699e-05	1.19543e-05	-0.0148822	1.0839e-05	1.27491e-05	-0.0129946	1.24535e-05	1.35634e-05	-0.0158207	1.50002e-05	1.65315e-05
-0.0327308	1.75616e-05	1.25298e-05	-0.0318622	1.35845e-05	1.0656e-05	-0.0307587	1.20633e-05	1.04557e-05	-0.0291859	1.11469e-05	1.0556e-05	-0.0272995	1.02091e-05	1.06125e-05	-0.0249402	9.60809e-06	1.07304e-05	-0.0224186	9.30262e-06	1.10073e-05	-0.019566	9.59671e-06	1.14045e-05	-0.0168786	1.0014e-05	1.1948e-05	-0.0146389	1.10256e-05	1.27409e-05	-0.0128656	1.22224e-05	1.35598e-05	-0.0156315	1.55801e-05	1.65268e-05
-0.0325977	1.76595e-05	1.25227e-05	-0.0317253	1.3402e-05	1.0649e-05	-0.0305562	1.17e-05	1.04451e-05	-0.0290399	1.09917e-05	1.05485e-05	-0.0271041	1.0115e-05	1.0603e-05	-0.0247504	9.60818e-06	1.07211e-05	-0.0222008	9.21982e-06	1.09971e-05	-0.0193509	9.51292e-06	1.13953e-05	-0.016673	9.8724e-06	1.19406e-05	-0.0143931	1.11694e-05	1.27324e-05	-0.01273	1.19967e-05	1.35558e-05	-0.0153699	1.5541e-05	1.65204e-05
-0.0324681	1.77401e-05	1.25156e-05	-0.0315638	1.34409e-05	1.06398e-05	-0.0303358	1.14234e-05	1.04335e-05	-0.0288683	1.09873e-05	1.05397e-05	-0.0269026	1.00465e-05	1.05932e-05	-0.0245501	9.6722e-06	1.07113e-05	-0.0219797	9.14496e-06	1.09871e-05	-0.0191225	9.48784e-06	1.13858e-05	-0.0164501	9.80502e-06	1.19331e-05	-0.0142239	1.08414e-05	1.27268e-05	-0.0125296	1.22593e-05	1.35501e-05	-0.0151279	1.53216e-05	1.65147e-05
-0.0323193	1.75364e-05	1.25074e-05	-0.0314005	1.34588e-05	1.06313e-05	-0.0301681	1.15139e-05	1.04246e-05	-0.0286793	1.08898e-05	1.05301e-05	-0.0267038	1.00035e-05	1.05837e-05	-0.0243109	9.56117e-06	1.06998e-05	-0.0217607	9.09227e-06	1.09772e-05	-0.0188948	9.47026e-06	1.13764e-05	-0.0162448	9.82671e-06	1.1926e-05	-0.014108	1.08641e-05	1.27232e-05	-0.0123158	1.23893e-05	1.35441e-05	-0.0149295	1.55407e-05	1.651e-05
-0.0321629	1.74205e-05	1.24988e-05	-0.0312444	1.34093e-05	1.06228e-05	-0.0300156	1.15139e-05	1.04168e-05	-0.0284878	1.0789e-05	1.05204e-05	-0.0265118	9.91462e-06	1.05745e-05	-0.0240736	9.4191e-06	1.06885e-05	-0.0215176	9.13893e-06	1.09664e-05	-0.0186901	9.33693e-06	1.13683e-05	-0.0160586	9.75161e-06	1.19199e-05	-0.0139995	1.08431e-05	1.27196e-05	-0.0121302	1.23112e-05	1.35389e-05	-0.0148049	1.51666e-05	1.6507e-05
-0.0320081	1.73472e-05	1.24907e-05	-0.031088	1.33669e-05	1.06149e-05	-0.02988	1.1616e-05	1.04096e-05	-0.0282922	1.06867e-05	1.05105e-05	-0.0263109	9.80384e-06	1.05651e-05	-0.0238566	9.38585e-06	1.06782e-05	-0.0212677	9.15222e-06	1.09554e-05	-0.0184876	9.2389e-06	1.13603e-05	-0.0158765	9.70834e-06	1.1914e-05	-0.013874	1.07364e-05	1.27154e-05	-0.0119506	1.22888e-05	1.3534e-05	-0.0147035	1.49478e-05	1.65047e-05
-0.0318522	1.72739e-05	1.24821e-05	-0.0309374	1.32594e-05	1.0607e-05	-0.0297327	1.18329e-05	1.04018e-05	-0.0281001	1.05431e-05	1.0501e-05	-0.0260975	9.73654e-06	1.05551e-05	-0.0236581	9.25692e-06	1.06689e-05	-0.0210506	9.01921e-06	1.09458e-05	-0.0182585	9.24568e-06	1.13512e-05	-0.0156779	9.74174e-06	1.19075e-05	-0.0136954	1.09503e-05	1.271e-05	-0.0117835	1.21576e-05	1.35294e-05	-0.0144967	1.54687e-05	1.65003e-05
-0.0317039	1.73153e-05	1.24741e-05	-0.0307873	1.31767e-05	1.05992e-05	-0.0295446	1.1756e-05	1.03921e-05	-0.0279102	1.04392e-05	1.04915e-05	-0.0258635	9.5957e-06	1.05442e-05	-0.0234519	9.12455e-06	1.06594e-05	-0.020841	8.94045e-06	1.09367e-05	-0.0180189	9.21075e-06	1.13418e-05	-0.0154629	9.69911e-06	1.19004e-05	-0.0134759	1.09068e-05	1.27031e-05	-0.0116428	1.22277e-05	1.35257e-05	-0.0142604	1.57031e-05	1.6495e-05
-0.0315559	1.73604e-05	1.24667e-05	-0.0306413	1.30377e-05	1.05914e-05	-0.0293599	1.16387e-05	1.03829e-05	-0.02769	1.04961e-05	1.04807e-05	-0.0255989	9.58212e-06	1.05321e-05	-0.0232373	9.00511e-06	1.06495e-05	-0.020632	8.84374e-06	1.09278e-05	-0.0177885	9.12582e-06	1.1333e-05	-0.0152474	9.65052e-06	1.18937e-05	-0.0132749	1.07341e-05	1.26966e-05	-0.0115081	1.22638e-05	1.35223e-05	-0.0141661	1.48546e-05	1.64931e-05
-0.0314018	1.73281e-05	1.24583e-05	-0.0304883	1.2884e-05	1.05837e-05	-0.0291761	1.15599e-05	1.03738e-05	-0.027468	1.05426e-05	1.04699e-05	-0.0253754	9.75231e-06	1.05219e-05	-0.0230311	8.94759e-06	1.06401e-05	-0.0204076	8.72057e-06	1.09185e-05	-0.0175907	9.18781e-06	1.13254e-05	-0.0150427	9.66464e-06	1.18872e-05	-0.0131039	1.07595e-05	1.26915e-05	-0.0113415	1.20892e-05	1.3518e-05	-0.0141151	1.44945e-05	1.6492e-05
-0.0312536	1.71903e-05	1.24504e-05	-0.0303172	1.28651e-05	1.05749e-05	-0.0289984	1.14211e-05	1.03648e-05	-0.0272667	1.04725e-05	1.04602e-05	-0.0252263	9.57598e-06	1.05152e-05	-0.0228159	8.91809e-06	1.06304e-05	-0.0201666	8.64311e-06	1.09084e-05	-0.0174303	9.09112e-06	1.13194e-05	-0.0148569	9.58502e-06	1.18817e-05	-0.0129447	1.07147e-05	1.26867e-05	-0.0111552	1.20389e-05	1.35134e-05	-0.0139148	1.52658e-05	1.64875e-05
-0.0311115	1.71459e-05	1.24431e-05	-0.0301444	1.28266e-05	1.05657e-05	-0.0288256	1.13285e-05	1.03563e-05	-0.0270595	1.03783e-05	1.04502e-05	-0.0250594	9.35774e-06	1.05078e-05	-0.0225892	8.84558e-06	1.06203e-05	-0.0199355	8.60669e-06	1.0899e-05	-0.0172481	8.92693e-06	1.13127e-05	-0.0146632	9.48058e-06	1.18756e-05	-0.0127555	1.05167e-05	1.26814e-05	-0.0110011	1.22017e-05	1.35094e-05	-0.0136245	1.53816e-05	1.64816e-05
-0.0309714	1.70589e-05	1.24359e-05	-0.0299769	1.27321e-05	1.05576e-05	-0.0286404	1.13035e-05	1.03469e-05	-0.0268587	1.02286e-05	1.04407e-05	-0.0248523	9.29211e-06	1.04986e-05	-0.0223687	8.732e-06	1.06106e-05	-0.0197112	8.53487e-06	1.08896e-05	-0.0170135	8.96092e-06	1.13039e-05	-0.0144487	9.45757e-06	1.18694e-05	-0.0125077	1.06379e-05	1.26741e-05	-0.0108766	1.21607e-05	1.35065e-05	-0.013383	1.51019e-05	1.64768e-05
-0.0308193	1.6832e-05	1.24281e-05	-0.0298152	1.26978e-05	1.05495e-05	-0.0284537	1.12741e-05	1.03376e-05	-0.0266641	1.01383e-05	1.04315e-05	-0.0246333	9.19306e-06	1.0489e-05	-0.0221374	8.60486e-06	1.06005e-05	-0.0194841	8.46771e-06	1.08803e-05	-0.0167463	8.87158e-06	1.12945e-05	-0.0142489	9.49811e-06	1.18635e-05	-0.0122731	1.08079e-05	1.26673e-05	-0.0107285	1.19726e-05	1.35029e-05	-0.0131811	1.50686e-05	1.64729e-05
-0.0306621	1.66225e-05	1.24199e-05	-0.0296457	1.27124e-05	1.05409e-05	-0.0282809	1.11305e-05	1.03292e-05	-0.026493	9.8912e-06	1.04235e-05	-0.0244078	9.09475e-06	1.04792e-05	-0.0218791	8.55393e-06	1.05894e-05	-0.0192411	8.44095e-06	1.08708e-05	-0.0164886	8.71556e-06	1.12853e-05	-0.0140587	9.48965e-06	1.1858e-05	-0.0120825	1.0725e-05	1.2662e-05	-0.0105384	1.20674e-05	1.34983e-05	-0.0130202	1.45977e-05	1.64698e-05
-0.0305105	1.6522e-05	1.24123e-05	-0.0294658	1.26483e-05	1.05319e-05	-0.0281097	1.10244e-05	1.0321e-05	-0.0263262	9.71581e-06	1.04157e-05	-0.0241733	8.9824e-06	1.04691e-05	-0.0216199	8.50973e-06	1.05783e-05	-0.0190061	8.44518e-06	1.08618e-05	-0.0162669	8.7135e-06	1.12776e-05	-0.0138529	9.41919e-06	1.1852e-05	-0.0119058	1.07303e-05	1.26573e-05	-0.0103467	1.21358e-05	1.34939e-05	-0.0128736	1.43211e-05	1.6467e-05
-0.0303511	1.65333e-05	1.24041e-05	-0.0292867	1.25761e-05	1.0523e-05	-0.0279344	1.09358e-05	1.03123e-05	-0.0261236	9.7015e-06	1.04063e-05	-0.0239428	8.84013e-06	1.04592e-05	-0.021372	8.4204e-06	1.05679e-05	-0.0187982	8.35334e-06	1.08536e-05	-0.0160554	8.67716e-06	1.12703e-05	-0.013621	9.47097e-06	1.18456e-05	-0.01174	1.06781e-05	1.26527e-05	-0.0101871	1.19738e-05	1.34902e-05	-0.0127206	1.41333e-05	1.64643e-05
-0.0301904	1.65259e-05	1.23961e-05	-0.029111	1.25413e-05	1.05141e-05	-0.0277503	1.08173e-05	1.03037e-05	-0.0259103	9.64411e-06	1.03965e-05	-0.0237223	8.76163e-06	1.045e-05	-0.021123	8.34499e-06	1.05576e-05	-0.0185584	8.18171e-06	1.08444e-05	-0.0158306	8.60274e-06	1.12625e-05	-0.0133775	9.46609e-06	1.1839e-05	-0.0115554	1.05396e-05	1.2648e-05	-0.0100208	1.18018e-05	1.34864e-05	-0.0125714	1.4005e-05	1.64616e-05
-0.0300384	1.63865e-05	1.23885e-05	-0.0289546	1.23338e-05	1.05063e-05	-0.027554	1.0753e-05	1.02942e-05	-0.0256795	9.66431e-06	1.03861e-05	-0.0234911	8.71255e-06	1.04403e-05	-0.0208814	8.22637e-06	1.05477e-05	-0.0182823	8.11094e-06	1.08339e-05	-0.0155961	8.55285e-06	1.12548e-05	-0.0131548	9.3584e-06	1.18328e-05	-0.0113243	1.06589e-05	1.26417e-05	-0.00981798	1.18764e-05	1.3482e-05	-0.0123033	1.47513e-05	1.64568e-05
-0.0298864	1.62734e-05	1.2381e-05	-0.0288069	1.22271e-05	1.04995e-05	-0.0273589	1.07073e-05	1.02852e-05	-0.0254385	9.63785e-06	1.03752e-05	-0.0232439	8.61882e-06	1.04301e-05	-0.0206421	8.1381e-06	1.0538e-05	-0.0180308	8.12649e-06	1.08246e-05	-0.0153651	8.52415e-06	1.12472e-05	-0.012951	9.34641e-06	1.18276e-05	-0.0111044	1.08173e-05	1.26361e-05	-0.00963641	1.20768e-05	1.34781e-05	-0.0119712	1.50618e-05	1.64512e-05
-0.0297356	1.6119e-05	1.23736e-05	-0.0286461	1.22067e-05	1.04917e-05	-0.0271776	1.05668e-05	1.02767e-05	-0.0252395	9.39604e-06	1.03664e-05	-0.0229967	8.50723e-06	1.042e-05	-0.02039	8.07823e-06	1.05279e-05	-0.0178017	8.06421e-06	1.08162e-05	-0.0151278	8.51446e-06	1.12394e-05	-0.0127452	9.34114e-06	1.18224e-05	-0.0109241	1.0758e-05	1.26316e-05	-0.00948046	1.21191e-05	1.34747e-05	-0.0117171	1.47979e-05	1.64472e-05
-0.0295946	1.61093e-05	1.23662e-05	-0.0284668	1.2067e-05	1.0483e-05	-0.0269802	1.03755e-05	1.02674e-05	-0.0250423	9.21373e-06	1.03576e-05	-0.0227549	8.43546e-06	1.04103e-05	-0.0201308	8.00886e-06	1.05177e-05	-0.0175658	7.9942e-06	1.08078e-05	-0.0148786	8.46789e-06	1.12314e-05	-0.0125342	9.31607e-06	1.18168e-05	-0.0107329	1.06539e-05	1.26269e-05	-0.00930961	1.20552e-05	1.34712e-05	-0.011516	1.48558e-05	1.6444e-05
-0.0294492	1.61611e-05	1.23593e-05	-0.0283016	1.17907e-05	1.04749e-05	-0.0267705	1.02212e-05	1.02577e-05	-0.024809	9.16494e-06	1.03474e-05	-0.0225251	8.30367e-06	1.04012e-05	-0.0198857	7.87673e-06	1.05081e-05	-0.0173183	7.95034e-06	1.07989e-05	-0.0146304	8.40816e-06	1.12236e-05	-0.012328	9.26306e-06	1.18118e-05	-0.0105314	1.05934e-05	1.26221e-05	-0.00913013	1.20469e-05	1.34675e-05	-0.011332	1.46892e-05	1.64411e-05
-0.0292795	1.59208e-05	1.2351e-05	-0.0281562	1.16946e-05	1.04682e-05	-0.0265683	1.01326e-05	1.02486e-05	-0.0245675	9.09478e-06	1.0337e-05	-0.0222901	8.18329e-06	1.03919e-05	-0.0196465	7.78784e-06	1.04989e-05	-0.0170523	7.86252e-06	1.07895e-05	-0.014375	8.33733e-06	1.12159e-05	-0.0121164	9.19961e-06	1.18066e-05	-0.0103316	1.0553e-05	1.26174e-05	-0.00894237	1.19859e-05	1.34637e-05	-0.0111444	1.45318e-05	1.64382e-05
-0.0291114	1.56157e-05	1.23428e-05	-0.0279905	1.17311e-05	1.04601e-05	-0.0263727	9.98984e-06	1.02395e-05	-0.0243395	8.95101e-06	1.03272e-05	-0.0220347	8.11475e-06	1.0382e-05	-0.0193975	7.71432e-06	1.04895e-05	-0.0167902	7.74501e-06	1.07805e-05	-0.0141166	8.26392e-06	1.1208e-05	-0.0119028	9.13217e-06	1.18014e-05	-0.0101411	1.04472e-05	1.2613e-05	-0.00874065	1.20228e-05	1.34598e-05	-0.0109361	1.45995e-05	1.64353e-05
-0.0289482	1.54395e-05	1.23351e-05	-0.027789	1.15503e-05	1.04507e-05	-0.026172	9.86167e-06	1.02305e-05	-0.0241072	8.82921e-06	1.03173e-05	-0.0217698	8.03851e-06	1.03718e-05	-0.0191444	7.65075e-06	1.048e-05	-0.0165277	7.65672e-06	1.07717e-05	-0.0138733	8.25804e-06	1.12006e-05	-0.0116843	9.06666e-06	1.17962e-05	-0.00995559	1.03946e-05	1.2609e-05	-0.00856709	1.22513e-05	1.34566e-05	-0.0107247	1.46354e-05	1.64323e-05
-0.0287845	1.52348e-05	1.23269e-05	-0.0275787	1.1399e-05	1.04409e-05	-0.0259594	9.77175e-06	1.02211e-05	-0.0238729	8.69303e-06	1.03075e-05	-0.0215204	7.89389e-06	1.03624e-05	-0.0188869	7.58842e-06	1.04705e-05	-0.0162547	7.58467e-06	1.07624e-05	-0.0136584	8.14539e-06	1.11945e-05	-0.0114375	9.11602e-06	1.17907e-05	-0.00978523	1.02426e-05	1.26052e-05	-0.00845307	1.20459e-05	1.34544e-05	-0.0105217	1.46124e-05	1.64295e-05
-0.028619	1.50406e-05	1.23193e-05	-0.0273785	1.13267e-05	1.04316e-05	-0.0257447	9.68231e-06	1.02113e-05	-0.0236402	8.58256e-06	1.02978e-05	-0.0212618	7.74807e-06	1.03527e-05	-0.0186088	7.47946e-06	1.04604e-05	-0.015988	7.53659e-06	1.07538e-05	-0.0134414	8.04246e-06	1.11882e-05	-0.0111932	9.15899e-06	1.17851e-05	-0.00962545	1.01623e-05	1.26017e-05	-0.00833538	1.18497e-05	1.34523e-05	-0.0103424	1.48286e-05	1.64272e-05
-0.0284482	1.48749e-05	1.23112e-05	-0.0271889	1.11656e-05	1.04229e-05	-0.025535	9.54982e-06	1.02025e-05	-0.0234019	8.47314e-06	1.0288e-05	-0.0209871	7.62829e-06	1.03426e-05	-0.0183237	7.37133e-06	1.04502e-05	-0.0157263	7.46343e-06	1.07455e-05	-0.0131752	8.0942e-06	1.11809e-05	-0.0109773	9.08137e-06	1.17805e-05	-0.00943704	1.02286e-05	1.25977e-05	-0.00816939	1.199e-05	1.34493e-05	-0.0102428	1.44649e-05	1.64259e-05
-0.0282796	1.47636e-05	1.23033e-05	-0.0270008	1.10454e-05	1.04142e-05	-0.0253227	9.43328e-06	1.0193e-05	-0.0231539	8.35492e-06	1.02779e-05	-0.0207214	7.55601e-06	1.0333e-05	-0.0180419	7.29291e-06	1.04403e-05	-0.0154529	7.37582e-06	1.07366e-05	-0.012893	8.08958e-06	1.1173e-05	-0.0107752	9.0701e-06	1.17762e-05	-0.00922752	1.01836e-05	1.25933e-05	-0.00797958	1.19516e-05	1.34459e-05	-0.0101125	1.39238e-05	1.64243e-05
-0.0281095	1.46332e-05	1.22953e-05	-0.0268156	1.08716e-05	1.04061e-05	-0.025109	9.2917e-06	1.01839e-05	-0.022915	8.17302e-06	1.02683e-05	-0.0204531	7.47024e-06	1.03234e-05	-0.0177641	7.18081e-06	1.04307e-05	-0.0151784	7.26715e-06	1.07283e-05	-0.01263	8.00694e-06	1.1166e-05	-0.0105724	9.05059e-06	1.17718e-05	-0.00900604	1.0187e-05	1.25888e-05	-0.00778371	1.19404e-05	1.34425e-05	-0.0098223	1.43477e-05	1.64208e-05
-0.0279323	1.44601e-05	1.2287e-05	-0.0266244	1.07017e-05	1.03971e-05	-0.0248802	9.12147e-06	1.01741e-05	-0.0226701	8.01225e-06	1.02585e-05	-0.0201681	7.36051e-06	1.03134e-05	-0.0174903	7.10081e-06	1.04214e-05	-0.0149104	7.19543e-06	1.072e-05	-0.0123811	7.98045e-06	1.11594e-05	-0.0103527	8.97297e-06	1.17673e-05	-0.00881392	1.03297e-05	1.25849e-05	-0.00759264	1.19621e-05	1.34393e-05	-0.00954432	1.47954e-05	1.64175e-05
-0.0277538	1.42824e-05	1.22787e-05	-0.0264226	1.05767e-05	1.03881e-05	-0.0246431	8.9675e-06	1.01639e-05	-0.0224174	7.85814e-06	1.02486e-05	-0.0198869	7.22716e-06	1.03036e-05	-0.0172274	6.98292e-06	1.04127e-05	-0.0146221	7.1739e-06	1.07114e-05	-0.0121321	7.95619e-06	1.1153e-05	-0.0101276	8.91284e-06	1.17629e-05	-0.00863404	1.04463e-05	1.25814e-05	-0.00741242	1.19153e-05	1.34364e-05	-0.00936686	1.46513e-05	1.64157e-05
-0.0275744	1.41312e-05	1.22705e-05	-0.0262224	1.04843e-05	1.03793e-05	-0.0244077	8.85165e-06	1.01543e-05	-0.0221722	7.7567e-06	1.0239e-05	-0.0195939	7.09471e-06	1.02936e-05	-0.0169427	6.84256e-06	1.04033e-05	-0.0143314	7.15067e-06	1.07029e-05	-0.0118847	7.94066e-06	1.11467e-05	-0.0099107	8.8936e-06	1.17586e-05	-0.00842342	1.03913e-05	1.25774e-05	-0.00723975	1.19257e-05	1.34338e-05	-0.0091937	1.45628e-05	1.64138e-05
-0.0273984	1.39135e-05	1.22627e-05	-0.0260265	1.03478e-05	1.03709e-05	-0.0241749	8.70341e-06	1.01443e-05	-0.0219223	7.65164e-06	1.02294e-05	-0.0192951	6.95498e-06	1.02836e-05	-0.0166167	6.78177e-06	1.03928e-05	-0.0140766	7.02312e-06	1.06958e-05	-0.0116556	7.85838e-06	1.11413e-05	-0.00969822	8.85099e-06	1.17547e-05	-0.00822305	1.02648e-05	1.25738e-05	-0.00706191	1.19793e-05	1.3431e-05	-0.00899159	1.46839e-05	1.64117e-05
[truncated: 1,040 more rows]
