# Supplementary material for: Superconducting gap of H3S measured by tunnelling spectroscopy
Source: Nature. 2025 Apr 23;641(8063):619–24. doi: 10.1038/s41586-025-08895-2 (PMC12075003; doi:10.1038/s41586-025-08895-2)
Supplement: Supplementary file 8 — Source Data Extended Data Fig. 4 [file 41586_2025_8895_MOESM8_ESM.xls]

## Sheet: Extended Figure_4
V	dI/dV-20K	V	dI/dV-140K	V	dI/dV-150K	V	dI/dV-160K	V	dI/dV-170K	V	dI/dV-180K	V	dI/dV-190K
-0.0999988	2.06887e-05	-0.100079	3.44299e-05	-0.100258	3.43524e-05	-0.100014	3.18529e-05	-0.0999962	2.91653e-05	-0.100056	2.99742e-05	-0.100402	1.71471e-05
-0.0999354	2.08542e-05	-0.0997214	3.76003e-05	-0.0999421	3.60839e-05	-0.0997602	3.30389e-05	-0.0999754	3.14835e-05	-0.0999075	2.88393e-05	-0.0998526	1.91414e-05
-0.0998668	2.08903e-05	-0.0994422	3.91807e-05	-0.0999067	3.52518e-05	-0.0996423	3.40985e-05	-0.0999725	3.54074e-05	-0.0998652	2.9522e-05	-0.0996796	2.17094e-05
-0.0998264	2.02937e-05	-0.099398	3.80626e-05	-0.0998219	3.46126e-05	-0.0994943	3.40201e-05	-0.0998594	3.70392e-05	-0.0998052	3.31086e-05	-0.0995357	2.30922e-05
-0.099748	1.9177e-05	-0.0992928	3.6738e-05	-0.099775	3.30585e-05	-0.0993969	3.33723e-05	-0.0997967	3.5513e-05	-0.0996808	3.41824e-05	-0.099523	2.80737e-05
-0.0996052	1.91993e-05	-0.0992303	3.61607e-05	-0.0996932	3.25696e-05	-0.0992588	3.21455e-05	-0.0996197	3.4385e-05	-0.0996583	3.32324e-05	-0.0995211	2.80277e-05
-0.099503	1.99216e-05	-0.0991874	3.20524e-05	-0.0996789	3.27586e-05	-0.0988979	2.88781e-05	-0.0996024	3.13071e-05	-0.0996302	3.34894e-05	-0.0994615	2.87537e-05
-0.0994186	2.04595e-05	-0.0991753	3.13949e-05	-0.0996751	3.23936e-05	-0.0985955	2.5923e-05	-0.0996008	2.94979e-05	-0.09948	3.03238e-05	-0.0994125	2.96835e-05
-0.0992754	1.98168e-05	-0.0991251	3.06843e-05	-0.0996206	3.33841e-05	-0.0984071	2.45972e-05	-0.0995801	2.89763e-05	-0.0992811	3.10279e-05	-0.0992322	2.95045e-05
-0.0990483	2.09369e-05	-0.0991044	2.93504e-05	-0.0995619	3.00287e-05	-0.098162	2.31974e-05	-0.0990929	2.9539e-05	-0.0991665	3.33561e-05	-0.0989863	2.92196e-05
-0.0987784	2.10584e-05	-0.0990822	3.1005e-05	-0.099263	2.89638e-05	-0.0979566	2.29115e-05	-0.0983518	2.95099e-05	-0.099158	3.49216e-05	-0.0988835	2.67538e-05
-0.0986541	1.81183e-05	-0.0990791	3.90794e-05	-0.0991135	3.04341e-05	-0.0977592	2.547e-05	-0.0976104	2.93036e-05	-0.098926	3.39556e-05	-0.0988792	2.62957e-05
-0.0986265	1.75219e-05	-0.0990706	3.35794e-05	-0.0987492	3.36961e-05	-0.0976604	2.41422e-05	-0.0975531	2.92129e-05	-0.0987567	4.12852e-05	-0.0985322	2.64361e-05
-0.098447	1.96181e-05	-0.0990031	2.91369e-05	-0.0986836	2.96115e-05	-0.0973632	2.48278e-05	-0.0974759	3.21881e-05	-0.0987019	3.82425e-05	-0.0982861	2.78158e-05
-0.0982352	2.10585e-05	-0.0988297	2.85408e-05	-0.0983241	2.83158e-05	-0.0973373	2.67764e-05	-0.097017	3.50544e-05	-0.0985558	3.21142e-05	-0.0982571	2.92017e-05
-0.0980708	2.18147e-05	-0.0988222	2.96355e-05	-0.0982815	2.75393e-05	-0.0972893	2.9941e-05	-0.0969832	3.51446e-05	-0.0985169	3.01516e-05	-0.0982027	3.17058e-05
-0.0979004	2.23403e-05	-0.098801	3.27795e-05	-0.0982138	2.72506e-05	-0.0970925	3.12533e-05	-0.0969104	3.71738e-05	-0.0984545	2.35711e-05	-0.098154	3.27942e-05
-0.097818	2.06811e-05	-0.0987636	3.68742e-05	-0.0982125	2.94961e-05	-0.0969068	3.25428e-05	-0.0968566	3.86799e-05	-0.0983179	2.07708e-05	-0.098105	2.99222e-05
-0.0977789	2.02694e-05	-0.0985792	3.58004e-05	-0.0981994	3.37294e-05	-0.0968167	3.41026e-05	-0.0968378	3.7991e-05	-0.0982765	2.46022e-05	-0.0980562	2.89319e-05
-0.0976858	2.10511e-05	-0.0981432	3.21932e-05	-0.0981977	3.70466e-05	-0.096652	3.3969e-05	-0.096116	3.68976e-05	-0.0981526	2.84783e-05	-0.0977681	2.88661e-05
-0.0976722	2.14721e-05	-0.0981148	2.80467e-05	-0.0980698	3.94839e-05	-0.0964539	3.44778e-05	-0.0959922	3.29987e-05	-0.0980802	3.3049e-05	-0.097439	2.82684e-05
-0.0976194	1.87047e-05	-0.0980439	2.36263e-05	-0.0979264	4.16545e-05	-0.0964034	3.55039e-05	-0.0959615	2.95249e-05	-0.0971119	3.6997e-05	-0.0974377	2.87784e-05
-0.0975563	2.05887e-05	-0.0971941	2.08578e-05	-0.0978984	4.27779e-05	-0.0962916	3.60518e-05	-0.0959053	2.88885e-05	-0.0970825	3.90223e-05	-0.0972764	2.86747e-05
-0.0975359	2.05859e-05	-0.0969024	1.91464e-05	-0.0978153	4.4411e-05	-0.096212	3.12551e-05	-0.0958922	3.01542e-05	-0.0969212	4.13528e-05	-0.0971068	2.60733e-05
-0.0974899	1.79752e-05	-0.0968871	1.95828e-05	-0.0977341	4.29213e-05	-0.0961859	2.90774e-05	-0.0956215	2.64023e-05	-0.0967263	4.36905e-05	-0.0970953	2.82204e-05
-0.0973989	2.05255e-05	-0.0966457	2.37684e-05	-0.0977311	4.11782e-05	-0.0960717	2.87162e-05	-0.0954684	2.67518e-05	-0.0966325	3.75163e-05	-0.0970781	2.88791e-05
-0.0972502	2.0658e-05	-0.0965592	2.60096e-05	-0.0977243	3.98736e-05	-0.0959852	3.14944e-05	-0.0954098	2.56695e-05	-0.0961683	3.34254e-05	-0.0970502	3.19417e-05
-0.09712	2.03869e-05	-0.0965581	2.60618e-05	-0.0977009	3.58589e-05	-0.0959617	3.17144e-05	-0.0952948	2.44097e-05	-0.0959703	2.9083e-05	-0.0970497	3.45286e-05
-0.0969636	1.96829e-05	-0.0963833	2.78668e-05	-0.0976554	3.46633e-05	-0.0959519	3.23359e-05	-0.0952411	2.48837e-05	-0.0956334	2.3912e-05	-0.0970376	3.76742e-05
-0.0967673	1.97044e-05	-0.0963212	2.60559e-05	-0.0976375	3.12557e-05	-0.0958851	3.60617e-05	-0.0950352	2.63199e-05	-0.095632	2.87806e-05	-0.0969985	3.99751e-05
-0.0966921	2.20581e-05	-0.0962433	2.65437e-05	-0.0975578	3.21418e-05	-0.0958768	3.7589e-05	-0.094959	3.00473e-05	-0.09555	3.17459e-05	-0.0969921	3.88658e-05
-0.0966796	2.18345e-05	-0.0962213	2.57404e-05	-0.0975345	3.19425e-05	-0.0953823	4.04359e-05	-0.0949343	3.25213e-05	-0.0948124	3.39639e-05	-0.0969626	3.71009e-05
-0.0966454	2.09951e-05	-0.0961747	2.74527e-05	-0.0975033	3.34569e-05	-0.0953534	4.25596e-05	-0.0947713	3.33716e-05	-0.093955	3.80022e-05	-0.0969474	3.42187e-05
-0.0965286	2.14999e-05	-0.0960689	3.03318e-05	-0.0974533	3.3931e-05	-0.0953491	4.60694e-05	-0.0947506	3.522e-05	-0.093672	3.32238e-05	-0.0969178	3.09888e-05
-0.0963528	2.07173e-05	-0.0960624	3.34841e-05	-0.0974269	3.64589e-05	-0.0953414	4.39633e-05	-0.0947443	3.33774e-05	-0.0934313	2.78558e-05	-0.0966618	2.73585e-05
-0.0961759	1.98583e-05	-0.0959563	3.38983e-05	-0.0973836	3.46555e-05	-0.0953323	4.29436e-05	-0.0947235	3.24175e-05	-0.0933968	2.80271e-05	-0.0966616	2.60926e-05
-0.0959905	1.90656e-05	-0.0959327	3.72847e-05	-0.0973533	3.46985e-05	-0.0949827	4.03358e-05	-0.0946462	3.282e-05	-0.0930195	2.57643e-05	-0.096609	2.16009e-05
-0.0958034	1.82109e-05	-0.0958837	3.47008e-05	-0.0973361	3.56244e-05	-0.094889	3.58418e-05	-0.094618	3.3959e-05	-0.0926746	2.0212e-05	-0.0965132	1.84301e-05
-0.095686	1.85973e-05	-0.0958608	3.3782e-05	-0.0973049	3.47653e-05	-0.0948714	3.49121e-05	-0.0945838	3.19117e-05	-0.0926397	2.22828e-05	-0.0964983	1.48856e-05
-0.0954938	2.073e-05	-0.0958128	2.73089e-05	-0.0972568	3.28546e-05	-0.0948254	3.45762e-05	-0.0945712	3.28171e-05	-0.0925063	3.18013e-05	-0.096495	1.31204e-05
-0.09537	1.87305e-05	-0.0957911	2.50103e-05	-0.0972367	3.49658e-05	-0.094817	3.67054e-05	-0.0944582	3.19441e-05	-0.0925007	3.81807e-05	-0.0964068	1.68456e-05
-0.0953422	2.04987e-05	-0.0957537	2.99687e-05	-0.0972185	3.65016e-05	-0.094795	3.6343e-05	-0.0943738	3.27548e-05	-0.0924856	4.27553e-05	-0.0963827	2.16323e-05
-0.0953123	2.31361e-05	-0.0957337	4.00696e-05	-0.0972136	3.44914e-05	-0.094753	3.83118e-05	-0.0943225	3.23685e-05	-0.0924244	4.53367e-05	-0.0962197	2.7995e-05
-0.0952551	1.95603e-05	-0.0957119	4.44981e-05	-0.0971908	3.34921e-05	-0.0947274	4.03118e-05	-0.0942879	3.4237e-05	-0.092212	4.32522e-05	-0.0961909	3.05764e-05
-0.0951402	1.90051e-05	-0.0956393	4.90345e-05	-0.0971406	3.47945e-05	-0.094724	4.37611e-05	-0.0942362	3.49897e-05	-0.0921975	3.98713e-05	-0.0961653	3.20163e-05
-0.095124	1.9982e-05	-0.0952458	4.90103e-05	-0.097065	3.78636e-05	-0.0946971	4.52933e-05	-0.0941992	3.78798e-05	-0.0921769	3.43865e-05	-0.0961152	3.36764e-05
-0.0951052	2.16323e-05	-0.0952381	4.65712e-05	-0.0969235	4.2046e-05	-0.0946882	4.26298e-05	-0.094164	3.91541e-05	-0.0920217	3.50214e-05	-0.0959949	3.42821e-05
-0.0950849	1.85854e-05	-0.0951225	3.82892e-05	-0.0968236	4.1345e-05	-0.0946434	3.77036e-05	-0.0940478	3.82123e-05	-0.091887	3.13652e-05	-0.09597	3.17314e-05
-0.0948667	1.99188e-05	-0.0951013	3.04278e-05	-0.0968144	3.89848e-05	-0.0946195	3.27785e-05	-0.094018	3.57074e-05	-0.0917989	2.71968e-05	-0.0957945	3.00078e-05
-0.0946002	1.87021e-05	-0.0950947	1.98658e-05	-0.0964903	3.68902e-05	-0.0945012	2.99481e-05	-0.0939816	3.32529e-05	-0.0917901	3.16685e-05	-0.0957869	2.61523e-05
-0.0944576	1.97864e-05	-0.0949894	2.45661e-05	-0.096285	3.34834e-05	-0.0944425	2.77546e-05	-0.0939737	3.33233e-05	-0.0917502	3.83994e-05	-0.0957651	2.3538e-05
-0.0943509	2.04282e-05	-0.0948942	2.80057e-05	-0.0959321	3.00554e-05	-0.0942597	2.72367e-05	-0.0939082	3.03145e-05	-0.0916797	3.62408e-05	-0.0957277	2.24221e-05
-0.0941986	2.01127e-05	-0.0948502	4.05013e-05	-0.0958928	2.94568e-05	-0.0940096	2.8424e-05	-0.0936791	2.98813e-05	-0.0916371	3.80627e-05	-0.0956033	2.36823e-05
-0.0940419	1.98358e-05	-0.0948071	4.5405e-05	-0.095779	2.66282e-05	-0.0939747	2.92141e-05	-0.0936203	3.10966e-05	-0.0916351	4.11616e-05	-0.0955505	2.42613e-05
-0.0939729	1.80433e-05	-0.0947283	4.80142e-05	-0.0956231	2.58752e-05	-0.0939497	2.99946e-05	-0.0935909	3.01554e-05	-0.0916039	3.95935e-05	-0.0954172	2.3226e-05
-0.0939719	1.93796e-05	-0.0947101	4.90426e-05	-0.0955434	2.88339e-05	-0.0939386	3.20807e-05	-0.0935688	3.05477e-05	-0.0915837	3.40851e-05	-0.0953359	2.75786e-05
-0.0939493	2.07992e-05	-0.0945479	4.75395e-05	-0.0955432	3.03216e-05	-0.0938011	3.56774e-05	-0.0934666	3.22157e-05	-0.0915828	3.14675e-05	-0.0949726	3.05218e-05
-0.0937924	1.99715e-05	-0.0942399	3.92486e-05	-0.095481	3.28233e-05	-0.0937367	3.68626e-05	-0.093237	3.40853e-05	-0.0915458	2.87332e-05	-0.0948955	3.43957e-05
-0.0936256	2.21608e-05	-0.0942128	2.98118e-05	-0.0953983	3.53284e-05	-0.0936648	3.88878e-05	-0.0931936	3.24313e-05	-0.0913563	2.74744e-05	-0.0948144	3.41044e-05
-0.093569	2.21364e-05	-0.094189	2.60989e-05	-0.095354	3.69563e-05	-0.0936587	3.9906e-05	-0.0930965	3.37875e-05	-0.0913236	2.37206e-05	-0.0944778	2.95884e-05
-0.0934317	2.04636e-05	-0.09418	2.89771e-05	-0.0952825	3.419e-05	-0.0935974	3.9794e-05	-0.0929544	3.30969e-05	-0.0912359	2.44332e-05	-0.0943017	2.91368e-05
-0.0932908	1.98826e-05	-0.0940634	3.11706e-05	-0.0950999	3.34648e-05	-0.0935118	3.91106e-05	-0.0928963	3.27193e-05	-0.0912197	2.20302e-05	-0.0941959	2.92208e-05
-0.09329	1.8799e-05	-0.0940026	3.20277e-05	-0.0949451	3.58335e-05	-0.0934507	3.64596e-05	-0.0927535	2.99956e-05	-0.0912084	1.96882e-05	-0.0936789	3.40057e-05
-0.0932118	2.36454e-05	-0.0939275	3.14549e-05	-0.0946786	3.85575e-05	-0.0933353	3.54019e-05	-0.0922542	2.98748e-05	-0.0910812	2.04275e-05	-0.0936549	3.41511e-05
-0.0929634	2.3038e-05	-0.0939052	3.79624e-05	-0.0946658	4.12104e-05	-0.0929137	3.26059e-05	-0.0920133	2.75794e-05	-0.0909534	2.02251e-05	-0.0929427	3.33655e-05
-0.0928251	1.96645e-05	-0.0937046	3.99217e-05	-0.0946611	4.47105e-05	-0.092798	2.92588e-05	-0.0912478	2.64059e-05	-0.0907471	2.04468e-05	-0.0928421	3.39268e-05
-0.0928163	1.9576e-05	-0.0935119	4.25514e-05	-0.0945806	4.49505e-05	-0.0927853	2.62492e-05	-0.0912475	2.61692e-05	-0.0907396	2.6208e-05	-0.0927738	3.34716e-05
-0.0927212	2.14651e-05	-0.0935074	4.53179e-05	-0.0945693	4.44077e-05	-0.0926838	2.47554e-05	-0.0912203	2.58826e-05	-0.0906955	2.99844e-05	-0.0927462	3.37154e-05
-0.0924787	2.01698e-05	-0.0934345	4.27458e-05	-0.0945322	4.26885e-05	-0.0926234	2.62778e-05	-0.0910209	2.54699e-05	-0.0906505	3.5717e-05	-0.0926642	3.65194e-05
-0.0922217	1.90723e-05	-0.0933295	4.10235e-05	-0.0944878	3.96036e-05	-0.0925033	2.67886e-05	-0.0909829	2.64519e-05	-0.0905497	3.77221e-05	-0.0924815	3.56861e-05
-0.0920633	1.98971e-05	-0.0929441	4.10251e-05	-0.0941645	3.4879e-05	-0.092423	3.2821e-05	-0.0909211	2.88412e-05	-0.090518	3.28813e-05	-0.0924812	3.61402e-05
-0.0919638	1.96638e-05	-0.0925624	3.5616e-05	-0.0934587	3.15247e-05	-0.0923594	3.1966e-05	-0.0908542	2.90874e-05	-0.0904842	3.10196e-05	-0.0924171	3.49611e-05
-0.091902	2.01294e-05	-0.0925126	2.83416e-05	-0.0934439	2.63903e-05	-0.0919594	3.05179e-05	-0.0907337	3.03491e-05	-0.0904765	2.53916e-05	-0.0922756	3.62779e-05
-0.0918443	2.06332e-05	-0.0924079	2.55176e-05	-0.0932565	2.50779e-05	-0.0918931	3.21249e-05	-0.0906605	3.47684e-05	-0.09043	2.07633e-05	-0.0921938	3.47283e-05
-0.0917334	2.00504e-05	-0.0923283	2.63874e-05	-0.0932558	2.52404e-05	-0.0918892	3.67813e-05	-0.0904435	3.56567e-05	-0.0904278	2.40432e-05	-0.0921502	3.2889e-05
-0.0916959	1.71532e-05	-0.0922379	2.80506e-05	-0.0931571	2.88041e-05	-0.0917899	3.8362e-05	-0.0904341	3.56752e-05	-0.0903922	2.693e-05	-0.092139	3.16593e-05
-0.091694	1.80066e-05	-0.0921999	2.64002e-05	-0.0931523	3.1089e-05	-0.0917381	3.97451e-05	-0.0904142	3.53186e-05	-0.0903219	3.29804e-05	-0.0921373	3.23913e-05
-0.0915126	1.94202e-05	-0.0920821	2.45501e-05	-0.0930821	3.38245e-05	-0.091736	4.26595e-05	-0.0903949	3.39799e-05	-0.0901836	3.73229e-05	-0.092119	3.29945e-05
-0.0912461	2.01286e-05	-0.0920562	2.50453e-05	-0.0930492	3.35336e-05	-0.0916127	4.38817e-05	-0.0903195	3.44014e-05	-0.0901793	3.40484e-05	-0.0920932	3.32672e-05
-0.0910556	1.93757e-05	-0.0919195	2.48378e-05	-0.0929584	3.2609e-05	-0.0914674	4.2311e-05	-0.0903158	3.46998e-05	-0.0901719	3.34506e-05	-0.0919795	2.96322e-05
-0.0908888	1.91858e-05	-0.0918522	2.44488e-05	-0.092928	3.24971e-05	-0.0910162	4.19704e-05	-0.0903127	3.52753e-05	-0.0901156	3.21192e-05	-0.0919752	2.88339e-05
-0.0907801	1.78701e-05	-0.0916166	2.70414e-05	-0.0926441	3.24184e-05	-0.0905503	4.062e-05	-0.0902999	3.29399e-05	-0.0901043	2.96645e-05	-0.0919351	2.93852e-05
-0.0907736	1.83579e-05	-0.0915816	2.57694e-05	-0.0925984	3.17267e-05	-0.0904991	3.81037e-05	-0.090275	3.33775e-05	-0.0900466	3.00669e-05	-0.0919095	3.25493e-05
-0.09069	2.06637e-05	-0.0915005	2.5714e-05	-0.0925378	3.27682e-05	-0.0904887	3.79676e-05	-0.0901941	3.48834e-05	-0.090022	3.55603e-05	-0.0918064	3.35994e-05
-0.0905083	2.08946e-05	-0.0913208	2.86382e-05	-0.0924019	3.16498e-05	-0.0904397	3.74832e-05	-0.0901512	3.54809e-05	-0.0899884	3.78167e-05	-0.0917826	3.4877e-05
-0.0903932	1.9652e-05	-0.0909859	2.68341e-05	-0.0923243	3.03434e-05	-0.090163	3.55049e-05	-0.0901376	3.57053e-05	-0.0899858	4.3741e-05	-0.0917523	3.46457e-05
-0.0902859	1.88817e-05	-0.0908554	2.96135e-05	-0.0921847	3.01166e-05	-0.0901571	3.60685e-05	-0.0900997	3.75244e-05	-0.0899578	4.79822e-05	-0.0916777	3.077e-05
-0.090094	1.96753e-05	-0.0908068	3.49749e-05	-0.0921451	3.10756e-05	-0.0901049	3.48904e-05	-0.0900637	3.58994e-05	-0.0899546	4.33634e-05	-0.091566	2.9601e-05
-0.0899064	2.04392e-05	-0.0907938	3.65498e-05	-0.092131	3.08855e-05	-0.0891957	3.73514e-05	-0.0898281	3.67901e-05	-0.0899389	4.25841e-05	-0.0915112	2.64505e-05
-0.0898088	1.93912e-05	-0.0904042	3.78736e-05	-0.0921208	3.21003e-05	-0.0890225	3.70006e-05	-0.0895901	3.27077e-05	-0.0899348	3.92303e-05	-0.0914784	2.62313e-05
-0.0897134	1.8646e-05	-0.0897865	4.01804e-05	-0.0914542	2.95699e-05	-0.0888505	3.55516e-05	-0.0894003	2.98513e-05	-0.0898994	3.88136e-05	-0.0913518	2.70328e-05
-0.0895718	1.86413e-05	-0.08973	3.8263e-05	-0.0913013	2.91539e-05	-0.0888454	3.36224e-05	-0.0893365	2.77691e-05	-0.0898994	3.50276e-05	-0.0913056	2.77663e-05
-0.0894379	1.87597e-05	-0.0896156	3.68792e-05	-0.0911797	2.83481e-05	-0.0888098	3.42752e-05	-0.0892606	2.70623e-05	-0.0898636	3.13374e-05	-0.091148	3.1465e-05
-0.0893114	1.87801e-05	-0.0895877	3.44097e-05	-0.0911608	2.81879e-05	-0.0887729	3.2121e-05	-0.0892203	3.04562e-05	-0.0898532	3.28917e-05	-0.0910372	3.41442e-05
-0.0892975	2.04315e-05	-0.0895813	3.14671e-05	-0.0911316	2.77045e-05	-0.0887343	3.2445e-05	-0.0890759	3.10845e-05	-0.0898464	3.58512e-05	-0.0908251	3.73399e-05
-0.0892674	2.02157e-05	-0.0895733	3.02925e-05	-0.0911123	2.80423e-05	-0.0886998	3.318e-05	-0.0889915	3.28882e-05	-0.0898112	3.51592e-05	-0.0906304	3.66213e-05
-0.0892666	1.95024e-05	-0.0894866	2.95722e-05	-0.0911047	2.75141e-05	-0.0886381	3.41269e-05	-0.0889781	3.14679e-05	-0.0897432	3.09991e-05	-0.0903374	3.67313e-05
-0.0891286	2.07473e-05	-0.0894681	2.9189e-05	-0.0910387	2.60428e-05	-0.0886214	3.01545e-05	-0.088804	3.05491e-05	-0.0897254	3.03617e-05	-0.0901731	3.72333e-05
-0.0889731	2.15193e-05	-0.0894322	2.93923e-05	-0.0908085	2.68126e-05	-0.0885591	3.0011e-05	-0.0887624	3.17933e-05	-0.0896841	2.71997e-05	-0.0896121	3.55839e-05
-0.0889127	2.01558e-05	-0.0894039	2.60782e-05	-0.0905787	2.84479e-05	-0.088556	2.95347e-05	-0.0885711	3.16771e-05	-0.0896457	2.50801e-05	-0.0896078	3.31339e-05
-0.0888114	1.85212e-05	-0.0893915	2.66833e-05	-0.0905437	2.86141e-05	-0.0885412	2.89728e-05	-0.0884425	3.20787e-05	-0.0896349	2.74671e-05	-0.0893212	3.04323e-05
-0.0885718	1.934e-05	-0.0893638	2.94571e-05	-0.0905409	2.87611e-05	-0.0885335	2.91693e-05	-0.0883169	2.98495e-05	-0.0895869	2.42012e-05	-0.0892891	2.63791e-05
-0.0883096	1.96459e-05	-0.0890599	2.81152e-05	-0.0905311	2.99687e-05	-0.0885113	3.16487e-05	-0.0882974	3.01338e-05	-0.0895218	2.63149e-05	-0.0891541	2.31526e-05
-0.0881451	1.80797e-05	-0.0888767	2.68742e-05	-0.0905038	3.20719e-05	-0.0884158	3.23967e-05	-0.0882672	2.86311e-05	-0.0894189	2.81542e-05	-0.089133	2.30508e-05
-0.0880594	1.80646e-05	-0.0886894	2.73881e-05	-0.0904962	3.2776e-05	-0.088405	3.47402e-05	-0.0881998	2.5761e-05	-0.0893	3.41936e-05	-0.0891273	2.52476e-05
-0.087939	1.86744e-05	-0.0886439	2.6574e-05	-0.0904519	3.56077e-05	-0.0883157	3.49188e-05	-0.0879134	2.34529e-05	-0.0892152	2.96595e-05	-0.0890689	3.09814e-05
-0.0878006	1.89082e-05	-0.0886076	2.717e-05	-0.0904186	3.65037e-05	-0.088278	3.68296e-05	-0.0878979	2.45269e-05	-0.0891648	2.71315e-05	-0.0890335	3.27686e-05
-0.0875842	2.09568e-05	-0.0882479	2.81946e-05	-0.0902213	3.78044e-05	-0.0882013	3.64345e-05	-0.0878163	2.6985e-05	-0.0890547	2.70967e-05	-0.0888546	3.54929e-05
-0.0872993	2.14632e-05	-0.0878934	2.97811e-05	-0.0900512	3.64973e-05	-0.0881571	3.60099e-05	-0.0877831	3.31416e-05	-0.0890222	2.99365e-05	-0.0888533	3.51362e-05
-0.0871674	1.86283e-05	-0.0878053	3.17442e-05	-0.0897272	3.40434e-05	-0.0881047	3.38898e-05	-0.0877616	3.43045e-05	-0.0888533	3.06055e-05	-0.0887499	3.70908e-05
-0.0871013	1.7697e-05	-0.0877995	3.27786e-05	-0.0895647	3.21069e-05	-0.0880994	3.09174e-05	-0.087749	3.80173e-05	-0.0886651	2.52163e-05	-0.088599	3.78309e-05
-0.0870684	2.06607e-05	-0.0877735	3.08816e-05	-0.0895409	3.04773e-05	-0.0880691	2.76767e-05	-0.0876604	4.0001e-05	-0.0885992	2.46271e-05	-0.0885714	3.99601e-05
-0.0870282	1.87332e-05	-0.08762	2.82779e-05	-0.0894488	2.87447e-05	-0.0878344	2.68726e-05	-0.0874367	4.0694e-05	-0.087534	1.70494e-05	-0.0884787	3.93272e-05
-0.0870001	1.72387e-05	-0.0875439	2.58637e-05	-0.0891783	2.97973e-05	-0.0877976	2.70142e-05	-0.0870592	4.21097e-05	-0.0875239	1.36466e-05	-0.0884063	3.66358e-05
-0.0869639	1.96553e-05	-0.0875135	2.4984e-05	-0.089148	2.74233e-05	-0.0877716	2.7395e-05	-0.0868871	4.38456e-05	-0.0873749	1.72283e-05	-0.0883862	3.49079e-05
-0.0867471	2.09686e-05	-0.0875123	2.6677e-05	-0.0890994	2.74882e-05	-0.0877708	2.54992e-05	-0.0866364	4.36246e-05	-0.0870345	2.08273e-05	-0.0882616	3.36108e-05
-0.0864616	2.07694e-05	-0.0874731	2.87385e-05	-0.0888611	2.98306e-05	-0.0877108	2.6432e-05	-0.0863557	4.11849e-05	-0.0870196	2.16435e-05	-0.0882575	3.16225e-05
-0.0862487	1.89662e-05	-0.0874557	3.01159e-05	-0.0885426	3.28489e-05	-0.0875285	2.86557e-05	-0.0859368	3.90909e-05	-0.0867509	2.64843e-05	-0.0881709	2.95431e-05
-0.0861404	1.93106e-05	-0.0874066	3.30059e-05	-0.0885115	3.50095e-05	-0.0873751	3.17769e-05	-0.0854538	3.66844e-05	-0.0866464	3.53969e-05	-0.0881138	2.81361e-05
-0.086043	1.95175e-05	-0.0874038	3.30048e-05	-0.0884639	3.49814e-05	-0.08734	3.3292e-05	-0.0847174	3.33504e-05	-0.0866073	3.46894e-05	-0.0880957	2.95979e-05
-0.085922	1.92864e-05	-0.0872841	3.14058e-05	-0.0884484	3.55271e-05	-0.0871816	3.51386e-05	-0.0844763	3.0318e-05	-0.0865817	3.84264e-05	-0.0879725	3.07372e-05
-0.085866	1.77802e-05	-0.0872476	3.09371e-05	-0.0884354	3.40763e-05	-0.0871203	3.38877e-05	-0.0844581	2.88098e-05	-0.0865401	3.89727e-05	-0.08792	2.99441e-05
-0.0857802	1.63432e-05	-0.0871803	2.78563e-05	-0.088384	3.15811e-05	-0.0870984	3.08038e-05	-0.0842738	2.81385e-05	-0.0865369	3.9382e-05	-0.0878754	2.74786e-05
-0.0855446	1.69807e-05	-0.0871518	2.78996e-05	-0.0882305	3.0132e-05	-0.0865668	2.91623e-05	-0.0832458	2.7683e-05	-0.0865317	4.03419e-05	-0.0876919	2.65145e-05
-0.0854823	1.94285e-05	-0.0870347	2.96479e-05	-0.08798	2.75756e-05	-0.0859857	3.01209e-05	-0.0831435	2.55083e-05	-0.0864952	3.50448e-05	-0.0876502	2.77351e-05
-0.0854682	1.8377e-05	-0.0869879	3.20332e-05	-0.0877467	2.50316e-05	-0.085751	2.97397e-05	-0.0830826	2.46419e-05	-0.0864828	3.31054e-05	-0.0874094	3.05779e-05
-0.0854314	1.94301e-05	-0.0867478	3.28153e-05	-0.0877467	2.33419e-05	-0.0857314	3.03166e-05	-0.0828647	2.37287e-05	-0.0861745	2.92083e-05	-0.0873359	3.10498e-05
-0.0852711	2.08788e-05	-0.0865231	3.32984e-05	-0.0877073	2.20332e-05	-0.085726	3.28745e-05	-0.0827634	2.317e-05	-0.0861598	2.352e-05	-0.0871509	3.1785e-05
-0.0849704	2.11647e-05	-0.0863422	3.35296e-05	-0.0876352	2.29461e-05	-0.0856261	3.27727e-05	-0.0826907	2.39653e-05	-0.0861378	2.52774e-05	-0.087033	3.262e-05
-0.0847809	1.90098e-05	-0.0863192	3.35965e-05	-0.0876032	2.49785e-05	-0.0856254	3.28472e-05	-0.0826002	2.49602e-05	-0.0860616	2.89602e-05	-0.0870165	3.25745e-05
-0.0846737	1.87919e-05	-0.0862597	3.19564e-05	-0.087552	2.60298e-05	-0.0855862	3.45232e-05	-0.082493	2.69761e-05	-0.0860299	3.09659e-05	-0.087001	3.35315e-05
-0.0845581	1.86943e-05	-0.0861553	2.94524e-05	-0.0875094	2.883e-05	-0.0855516	3.74484e-05	-0.0823199	2.83831e-05	-0.0860025	3.40601e-05	-0.0868978	3.39814e-05
-0.084448	1.86857e-05	-0.0861514	2.88519e-05	-0.0874146	2.85652e-05	-0.0854639	3.70852e-05	-0.0822832	2.89078e-05	-0.0859949	3.67042e-05	-0.0866772	3.20585e-05
-0.0843295	1.88383e-05	-0.0860738	2.81535e-05	-0.0873869	2.86182e-05	-0.0853965	3.58789e-05	-0.0822525	2.79677e-05	-0.0858728	3.08798e-05	-0.0866208	2.87418e-05
-0.0842904	1.94807e-05	-0.085947	2.83953e-05	-0.0873597	2.91161e-05	-0.0853313	3.5367e-05	-0.0821014	2.73795e-05	-0.0858725	2.95633e-05	-0.0865771	2.80787e-05
-0.0842738	1.84968e-05	-0.0854303	2.96207e-05	-0.0872969	2.87061e-05	-0.085268	3.39206e-05	-0.0820461	2.65157e-05	-0.0858627	2.46274e-05	-0.086496	2.85085e-05
-0.0842676	1.99331e-05	-0.0849366	2.87826e-05	-0.0871557	2.79557e-05	-0.0851356	3.14028e-05	-0.0819066	2.57611e-05	-0.0858121	2.13096e-05	-0.0864561	2.81342e-05
-0.0842162	1.81544e-05	-0.0849115	2.82722e-05	-0.0870054	2.72412e-05	-0.0851311	2.94742e-05	-0.0818539	2.51695e-05	-0.0857845	2.30129e-05	-0.0863836	2.51116e-05
-0.0841129	1.72461e-05	-0.0848475	2.70921e-05	-0.0869895	2.82211e-05	-0.0848906	2.90192e-05	-0.0817162	2.56893e-05	-0.0857308	2.40893e-05	-0.0863677	2.53288e-05
-0.0839633	1.69599e-05	-0.0847677	2.98595e-05	-0.086873	2.84712e-05	-0.0848658	3.06706e-05	-0.0816737	2.82135e-05	-0.0856716	2.76541e-05	-0.0863559	2.30233e-05
-0.083888	1.77302e-05	-0.084755	3.01408e-05	-0.0867707	3.05662e-05	-0.0847321	2.78646e-05	-0.0815807	3.16081e-05	-0.0856616	3.07883e-05	-0.0863254	2.38725e-05
-0.0838249	1.85357e-05	-0.0847215	3.06716e-05	-0.0865814	3.23919e-05	-0.084725	2.66781e-05	-0.081542	3.15147e-05	-0.0856368	3.01908e-05	-0.0862908	2.67496e-05
-0.0837011	1.8283e-05	-0.0847148	3.17446e-05	-0.0861671	3.47202e-05	-0.0846427	2.61163e-05	-0.081447	3.24538e-05	-0.0855574	3.18689e-05	-0.0862391	2.93605e-05
-0.0835648	1.82082e-05	-0.0847105	3.27358e-05	-0.0860186	3.52355e-05	-0.0846178	2.74723e-05	-0.0811839	3.46841e-05	-0.0855123	3.03913e-05	-0.0862372	3.14441e-05
-0.0834713	1.88086e-05	-0.0843421	3.24872e-05	-0.0859791	3.35418e-05	-0.0845575	2.92719e-05	-0.0811762	3.80194e-05	-0.0853738	2.98928e-05	-0.0860393	3.27375e-05
-0.0834285	1.85773e-05	-0.084332	2.84539e-05	-0.0859289	3.26101e-05	-0.0845319	3.17432e-05	-0.0810913	3.79565e-05	-0.0853345	2.86967e-05	-0.0858672	3.30173e-05
-0.0833105	1.73238e-05	-0.0842501	2.52641e-05	-0.0857774	3.30471e-05	-0.0845117	3.28981e-05	-0.0810625	3.68681e-05	-0.0853017	2.81419e-05	-0.0857448	3.17134e-05
-0.0830508	1.82954e-05	-0.084231	2.51492e-05	-0.0856618	3.38203e-05	-0.0844361	3.45078e-05	-0.0809735	3.41578e-05	-0.085273	2.39751e-05	-0.0856756	2.99188e-05
-0.0827791	1.89603e-05	-0.0839168	2.52104e-05	-0.0855511	3.43548e-05	-0.0843292	3.21743e-05	-0.0809069	3.32717e-05	-0.0852692	2.48356e-05	-0.0856611	2.93956e-05
-0.0826367	1.73784e-05	-0.0835356	2.60944e-05	-0.0854039	3.47037e-05	-0.0842752	3.17202e-05	-0.0807568	3.21159e-05	-0.0852594	2.01851e-05	-0.085454	2.85467e-05
-0.0825685	1.72047e-05	-0.0833317	3.03859e-05	-0.0854038	3.4525e-05	-0.0842694	3.08477e-05	-0.0804884	3.01166e-05	-0.0852415	1.98552e-05	-0.0854127	2.65143e-05
-0.0824797	1.73156e-05	-0.0832355	3.2826e-05	-0.0853964	3.49007e-05	-0.0841593	2.92003e-05	-0.0804319	2.86805e-05	-0.0850485	2.44288e-05	-0.085299	2.44423e-05
-0.082451	1.82755e-05	-0.0831513	3.36074e-05	-0.0852401	3.55669e-05	-0.0841171	3.00561e-05	-0.0802963	2.81202e-05	-0.0848456	2.93723e-05	-0.0852723	2.20973e-05
-0.0824409	1.92381e-05	-0.08299	3.30635e-05	-0.0849277	3.38146e-05	-0.0839946	3.10379e-05	-0.0800797	2.85611e-05	-0.0848363	3.69979e-05	-0.0851782	2.06505e-05
-0.0822835	1.77277e-05	-0.0828961	3.08417e-05	-0.084814	3.10336e-05	-0.0839752	3.14441e-05	-0.080075	2.96149e-05	-0.0847919	4.00089e-05	-0.0850961	2.07654e-05
-0.0820405	1.75174e-05	-0.0828914	2.81105e-05	-0.0847832	2.89627e-05	-0.0839317	3.01714e-05	-0.0800166	3.02657e-05	-0.0847887	3.63793e-05	-0.0849874	2.2305e-05
-0.0818602	1.82481e-05	-0.0827877	2.41965e-05	-0.0845768	2.73597e-05	-0.0839045	2.83412e-05	-0.080008	2.90538e-05	-0.0847296	3.30731e-05	-0.0848625	2.53576e-05
-0.0817208	1.84273e-05	-0.0827195	2.32132e-05	-0.084535	2.64453e-05	-0.0838706	3.07135e-05	-0.0799589	2.9325e-05	-0.0847051	2.96198e-05	-0.0848531	2.62443e-05
-0.0815763	1.84981e-05	-0.082702	2.31035e-05	-0.0844335	2.62844e-05	-0.083834	3.06327e-05	-0.0798969	3.01184e-05	-0.0846141	2.94281e-05	-0.0848184	2.94083e-05
-0.0814963	1.74307e-05	-0.0826553	2.131e-05	-0.0843303	2.6821e-05	-0.0838177	3.06129e-05	-0.0796952	3.1829e-05	-0.0846102	2.70056e-05	-0.084553	2.85219e-05
-0.0814402	1.69639e-05	-0.0826026	2.22778e-05	-0.084231	2.85195e-05	-0.083817	2.95678e-05	-0.079579	3.28682e-05	-0.0845371	2.89339e-05	-0.084469	3.00108e-05
-0.081325	1.73584e-05	-0.0825518	2.22735e-05	-0.0842099	3.13492e-05	-0.0838029	2.74406e-05	-0.0794607	3.12674e-05	-0.0843534	3.41302e-05	-0.0843711	3.10208e-05
-0.0812018	1.75669e-05	-0.0825026	2.32523e-05	-0.0841566	3.04007e-05	-0.0837892	2.55699e-05	-0.0793764	3.08181e-05	-0.0843234	3.97271e-05	-0.0843583	3.26168e-05
-0.0811545	1.68817e-05	-0.082466	2.37605e-05	-0.0841231	3.06645e-05	-0.0836646	2.66548e-05	-0.0793583	3.10092e-05	-0.0842797	3.89943e-05	-0.0835591	3.24923e-05
-0.0811458	1.67213e-05	-0.0824613	2.54768e-05	-0.0838881	3.04094e-05	-0.0834934	2.76675e-05	-0.0792927	3.44964e-05	-0.0842401	3.42212e-05	-0.0835208	3.28591e-05
-0.0811118	1.79332e-05	-0.0824073	2.75709e-05	-0.0836348	2.92131e-05	-0.0834221	3.17725e-05	-0.0792193	3.57443e-05	-0.0841298	3.1987e-05	-0.0834831	3.34878e-05
-0.0809801	1.75608e-05	-0.0823622	3.0297e-05	-0.0834133	2.84618e-05	-0.0833451	3.15738e-05	-0.0791289	3.66671e-05	-0.0838864	2.83257e-05	-0.0833334	3.1325e-05
-0.0808214	1.75934e-05	-0.0823103	3.03928e-05	-0.083096	2.82308e-05	-0.0829666	3.54894e-05	-0.0791157	3.61722e-05	-0.0838684	2.72023e-05	-0.0833154	3.06105e-05
-0.080703	1.82065e-05	-0.0822318	2.94189e-05	-0.0828181	2.81517e-05	-0.0824666	3.566e-05	-0.0791003	3.78705e-05	-0.08381	2.89246e-05	-0.0833059	3.23247e-05
-0.0806221	1.82951e-05	-0.0822022	2.81651e-05	-0.0824975	2.90492e-05	-0.0823995	3.46828e-05	-0.0790414	3.83738e-05	-0.0837884	2.71647e-05	-0.0830752	3.534e-05
-0.0804899	1.76179e-05	-0.0817306	2.6038e-05	-0.0820932	3.11387e-05	-0.0823285	3.5333e-05	-0.078869	3.89406e-05	-0.083773	2.29108e-05	-0.0830591	3.27868e-05
-0.0803099	1.76433e-05	-0.081183	2.41804e-05	-0.0820015	3.21568e-05	-0.0820721	3.67099e-05	-0.0784627	3.73159e-05	-0.0837408	2.19258e-05	-0.0830243	3.34896e-05
-0.0801675	1.82122e-05	-0.0811101	2.15366e-05	-0.0819417	3.30515e-05	-0.0820349	3.92456e-05	-0.0784246	3.60259e-05	-0.0836673	2.40582e-05	-0.0829492	3.43128e-05
-0.0800546	1.83908e-05	-0.0810141	2.25572e-05	-0.0818319	3.37555e-05	-0.0820293	3.87773e-05	-0.0783002	3.488e-05	-0.0835367	2.2179e-05	-0.0829272	3.51507e-05
-0.0799064	1.80057e-05	-0.0807943	2.87774e-05	-0.081789	3.26512e-05	-0.0816821	3.67641e-05	-0.0782241	3.44154e-05	-0.0835081	2.27884e-05	-0.0829208	3.56857e-05
-0.0797252	1.81369e-05	-0.0806345	3.16444e-05	-0.0817864	3.19845e-05	-0.0816618	3.52234e-05	-0.0781168	3.32249e-05	-0.0834831	2.24665e-05	-0.0828886	3.6368e-05
-0.0795577	1.84706e-05	-0.080611	3.56684e-05	-0.0817708	3.02702e-05	-0.0815044	3.24614e-05	-0.0780576	3.07848e-05	-0.0834634	2.34631e-05	-0.0827843	3.63907e-05
-0.0794319	1.81062e-05	-0.0805665	3.73381e-05	-0.0816604	2.9077e-05	-0.0813429	2.97593e-05	-0.0780044	2.98676e-05	-0.0834107	2.82322e-05	-0.082661	3.36899e-05
-0.079301	1.77313e-05	-0.0803325	3.62464e-05	-0.0816019	2.68785e-05	-0.0810995	2.81313e-05	-0.0779628	2.89504e-05	-0.0833548	2.55403e-05	-0.0821563	3.24844e-05
-0.0791657	1.73676e-05	-0.080159	3.43751e-05	-0.0815359	2.64932e-05	-0.080938	2.42796e-05	-0.0779001	2.84348e-05	-0.0832941	2.70883e-05	-0.0818953	2.97621e-05
-0.0790562	1.7428e-05	-0.0797536	3.19819e-05	-0.081511	2.55112e-05	-0.0808185	2.13433e-05	-0.0777546	2.87513e-05	-0.0828074	2.53521e-05	-0.0816252	2.86937e-05
-0.0789438	1.7533e-05	-0.0793843	2.73531e-05	-0.0814705	2.66083e-05	-0.0807328	2.04108e-05	-0.0773325	2.9075e-05	-0.0819263	2.44309e-05	-0.0815016	2.71311e-05
-0.0788052	1.72589e-05	-0.0793324	2.54861e-05	-0.0814479	2.70119e-05	-0.0804544	2.01583e-05	-0.0769146	3.00996e-05	-0.0801454	2.62981e-05	-0.0812792	2.6507e-05
-0.078567	1.86964e-05	-0.0792585	2.58851e-05	-0.0810753	2.60171e-05	-0.0802931	2.10525e-05	-0.0768661	3.01208e-05	-0.0776938	2.87595e-05	-0.081191	2.4932e-05
-0.0782843	1.92839e-05	-0.0792557	2.73607e-05	-0.0809048	2.58617e-05	-0.0801567	2.25357e-05	-0.0767768	3.26527e-05	-0.0757727	3.14558e-05	-0.0811754	2.50144e-05
-0.0781262	1.7619e-05	-0.0792502	2.95876e-05	-0.0808897	2.45089e-05	-0.0799028	2.78327e-05	-0.0767574	3.44689e-05	-0.0748591	3.16189e-05	-0.0809459	2.29582e-05
-0.0780521	1.75538e-05	-0.0791876	2.80714e-05	-0.0807747	2.1994e-05	-0.0797911	2.92944e-05	-0.0767291	3.58804e-05	-0.0748003	3.333e-05	-0.0808796	1.9988e-05
-0.0779645	1.77057e-05	-0.0791672	2.72152e-05	-0.0806321	2.2749e-05	-0.0797855	3.14808e-05	-0.0767092	3.55523e-05	-0.0747434	3.51892e-05	-0.0808528	2.05541e-05
-0.0778586	1.75737e-05	-0.0791077	2.74045e-05	-0.0804277	2.12449e-05	-0.0796561	3.26045e-05	-0.0766969	3.73211e-05	-0.0747203	3.7742e-05	-0.080838	2.3995e-05
-0.0777213	1.79596e-05	-0.0790867	2.82038e-05	-0.0801855	2.31001e-05	-0.079576	3.25349e-05	-0.0766809	3.67174e-05	-0.0747044	4.0226e-05	-0.0807859	2.53277e-05
-0.0775556	1.78824e-05	-0.0790649	2.87598e-05	-0.0800154	2.63933e-05	-0.0795439	3.25902e-05	-0.0766653	3.70372e-05	-0.0746888	3.67647e-05	-0.0807622	2.37157e-05
-0.0773844	1.7882e-05	-0.0790465	2.87461e-05	-0.0798338	3.02004e-05	-0.0794951	3.17027e-05	-0.0766178	3.68224e-05	-0.0746833	3.65808e-05	-0.0807452	2.49823e-05
-0.0772224	1.80001e-05	-0.0788478	2.81218e-05	-0.0796115	3.28285e-05	-0.079453	3.22078e-05	-0.0766149	3.75207e-05	-0.074637	3.58783e-05	-0.0806731	2.65972e-05
-0.077083	1.77463e-05	-0.0788419	2.9011e-05	-0.0795726	3.30018e-05	-0.0793479	3.03353e-05	-0.076599	3.64505e-05	-0.0745575	3.77312e-05	-0.0805608	2.71865e-05
-0.0769644	1.78389e-05	-0.07878	2.78384e-05	-0.0795641	3.33202e-05	-0.0793179	3.00638e-05	-0.0765406	3.58688e-05	-0.0744684	3.63958e-05	-0.0804911	2.66989e-05
-0.0768424	1.79969e-05	-0.0785054	2.4673e-05	-0.0795491	3.5457e-05	-0.0792652	2.90938e-05	-0.076533	3.48123e-05	-0.0743783	3.68639e-05	-0.0804113	2.71127e-05
-0.0766991	1.78179e-05	-0.078319	2.47198e-05	-0.0795233	3.59851e-05	-0.0792459	2.96103e-05	-0.0764932	3.40381e-05	-0.0743698	3.7757e-05	-0.0803952	2.62607e-05
-0.0765592	1.7564e-05	-0.0783071	2.30713e-05	-0.0794893	3.35826e-05	-0.0791737	3.10142e-05	-0.0764115	3.31507e-05	-0.0741953	3.59899e-05	-0.0803617	2.51483e-05
-0.0764382	1.76228e-05	-0.078245	2.28834e-05	-0.0794344	3.28545e-05	-0.0788666	3.14593e-05	-0.0762666	3.13188e-05	-0.0741269	3.76826e-05	-0.0802935	2.42027e-05
-0.0763215	1.76199e-05	-0.0781511	2.60696e-05	-0.0793783	3.33372e-05	-0.078473	3.23989e-05	-0.076202	2.83738e-05	-0.0739282	3.37162e-05	-0.0802727	2.07054e-05
-0.0762171	1.77904e-05	-0.0780299	2.75921e-05	-0.0793576	3.40207e-05	-0.0783935	3.44386e-05	-0.076042	2.59143e-05	-0.0738799	3.09003e-05	-0.0801453	2.0398e-05
-0.0761666	1.70846e-05	-0.0780156	2.987e-05	-0.0793378	3.50554e-05	-0.0783301	3.31918e-05	-0.0754883	2.39006e-05	-0.0738631	2.91568e-05	-0.0801385	1.97221e-05
-0.0761305	1.67274e-05	-0.0778832	3.02434e-05	-0.079172	3.77834e-05	-0.0783163	3.15811e-05	-0.0751504	2.49082e-05	-0.0736658	2.64817e-05	-0.0801207	2.00032e-05
-0.0760429	1.71063e-05	-0.0777471	2.90552e-05	-0.0791696	3.56962e-05	-0.0781648	3.05833e-05	-0.0750354	2.61704e-05	-0.0736463	2.96883e-05	-0.0800584	1.97893e-05
-0.0758767	1.64262e-05	-0.077701	2.78214e-05	-0.0791515	3.40003e-05	-0.078112	2.78015e-05	-0.0748357	2.86411e-05	-0.0736239	3.03189e-05	-0.0800093	2.15812e-05
-0.0756075	1.71962e-05	-0.0774393	2.71183e-05	-0.079123	3.5797e-05	-0.0779031	2.56586e-05	-0.0746843	2.91107e-05	-0.0735286	3.07713e-05	-0.0799914	2.16244e-05
-0.0752951	1.72647e-05	-0.0770522	2.50038e-05	-0.0791125	3.30783e-05	-0.0773764	2.27299e-05	-0.0746395	3.01668e-05	-0.0734876	3.46095e-05	-0.0799101	2.55785e-05
-0.0750151	1.68272e-05	-0.0765645	2.51658e-05	-0.0790735	3.22485e-05	-0.0773584	1.98706e-05	-0.0744056	3.0172e-05	-0.0726774	3.72399e-05	-0.0797006	2.70456e-05
-0.0748089	1.7444e-05	-0.0764006	2.46354e-05	-0.0790324	3.15125e-05	-0.0773416	1.90157e-05	-0.0740537	3.15534e-05	-0.0725276	3.71216e-05	-0.0796335	3.0847e-05
-0.0746839	1.68637e-05	-0.0763893	2.53918e-05	-0.0790108	3.2032e-05	-0.0772149	1.85326e-05	-0.0739458	2.96822e-05	-0.0722987	3.74863e-05	-0.079618	3.23501e-05
-0.0745939	1.68558e-05	-0.0762867	2.70041e-05	-0.07893	3.49214e-05	-0.0772077	2.05085e-05	-0.0737558	2.69339e-05	-0.0719736	3.79499e-05	-0.0792957	3.47441e-05
-0.0744869	1.71355e-05	-0.0762652	2.77738e-05	-0.0788732	3.36721e-05	-0.077178	2.12761e-05	-0.0736533	2.42524e-05	-0.0719447	3.49812e-05	-0.0790982	3.53032e-05
-0.0743731	1.72787e-05	-0.0761083	2.83018e-05	-0.0788583	3.17967e-05	-0.0769037	2.37848e-05	-0.0735656	2.38659e-05	-0.0716439	3.104e-05	-0.0788297	3.43807e-05
-0.0742645	1.73687e-05	-0.0758707	2.73191e-05	-0.0788311	3.28545e-05	-0.0768302	2.52537e-05	-0.0735517	2.3804e-05	-0.0715153	2.64371e-05	-0.0787968	3.36805e-05
-0.0741304	1.70984e-05	-0.0756678	2.65619e-05	-0.0788157	3.46728e-05	-0.0767913	2.76852e-05	-0.0733182	2.35517e-05	-0.0714933	2.21389e-05	-0.0786289	3.20105e-05
-0.0739902	1.68738e-05	-0.0753356	2.72051e-05	-0.0787915	3.39861e-05	-0.0766725	3.0532e-05	-0.0732598	2.48908e-05	-0.0714678	2.38228e-05	-0.0781497	3.31865e-05
-0.0738729	1.69871e-05	-0.0750656	2.77459e-05	-0.0787517	3.37215e-05	-0.0766514	3.26137e-05	-0.0731275	2.52142e-05	-0.0713646	2.52918e-05	-0.0780396	3.08385e-05
-0.0737608	1.70438e-05	-0.0750599	2.70505e-05	-0.0786792	3.3307e-05	-0.0764668	3.11834e-05	-0.0727882	2.79355e-05	-0.0713481	2.8321e-05	-0.0778441	2.99813e-05
-0.0736179	1.6694e-05	-0.0750328	2.63757e-05	-0.0786787	3.19367e-05	-0.0764141	3.08376e-05	-0.0727801	2.96771e-05	-0.0712821	2.8118e-05	-0.0778388	3.05583e-05
-0.0734355	1.68878e-05	-0.0749749	2.67434e-05	-0.0783167	3.23309e-05	-0.0763442	2.97048e-05	-0.0727743	3.15265e-05	-0.070675	2.5763e-05	-0.0774354	3.15237e-05
-0.0732616	1.71775e-05	-0.0747933	2.57742e-05	-0.0778101	3.25342e-05	-0.0761128	2.9445e-05	-0.07273	3.11818e-05	-0.0697695	2.88262e-05	-0.077416	3.47272e-05
-0.0731223	1.69741e-05	-0.0747031	2.47127e-05	-0.0776961	2.96836e-05	-0.0761032	2.89042e-05	-0.0726085	3.04385e-05	-0.0694727	2.94243e-05	-0.0773772	3.34396e-05
-0.0729856	1.68302e-05	-0.0747002	2.46469e-05	-0.0776254	2.76956e-05	-0.0759105	2.98065e-05	-0.0725724	3.06931e-05	-0.0693837	3.11622e-05	-0.0773284	3.44155e-05
-0.0728532	1.65939e-05	-0.0745817	2.36614e-05	-0.0775753	2.58344e-05	-0.0757451	3.10381e-05	-0.0724988	3.107e-05	-0.0693832	3.22021e-05	-0.0769662	3.33814e-05
-0.0727216	1.64171e-05	-0.0743484	2.18291e-05	-0.0775722	2.55183e-05	-0.0756935	2.85416e-05	-0.0724941	3.13056e-05	-0.0693672	3.36484e-05	-0.0768979	3.39605e-05
-0.0725828	1.62961e-05	-0.0741235	2.36654e-05	-0.0774416	2.41293e-05	-0.0754753	2.64514e-05	-0.0724917	3.04688e-05	-0.0692133	3.4933e-05	-0.0765988	3.31072e-05
-0.0724891	1.67522e-05	-0.0740305	2.68234e-05	-0.0774355	2.31918e-05	-0.0754021	2.67542e-05	-0.0723953	2.94854e-05	-0.0691969	3.349e-05	-0.0765393	3.58945e-05
-0.0724409	1.66369e-05	-0.0739824	2.90629e-05	-0.0773783	2.27381e-05	-0.0753995	2.75965e-05	-0.0721681	2.77956e-05	-0.0691924	3.1658e-05	-0.0763633	3.52719e-05
-0.0723698	1.62647e-05	-0.0739191	2.88558e-05	-0.077259	2.48416e-05	-0.0753857	2.86917e-05	-0.0720955	2.75071e-05	-0.0690701	2.89183e-05	-0.0763224	3.71894e-05
-0.0722168	1.70559e-05	-0.073712	2.95242e-05	-0.0772165	2.66014e-05	-0.0753835	3.01688e-05	-0.0720876	2.78727e-05	-0.0690358	2.5231e-05	-0.0762081	3.78012e-05
-0.0720048	1.69587e-05	-0.0732463	2.8803e-05	-0.0771706	2.55758e-05	-0.0752822	3.06225e-05	-0.0717946	2.85497e-05	-0.0690299	2.55702e-05	-0.0761824	3.98888e-05
-0.0718142	1.65114e-05	-0.0729896	2.77502e-05	-0.0769432	2.5695e-05	-0.0752193	3.02281e-05	-0.0715544	2.73464e-05	-0.0689974	3.25605e-05	-0.0761514	3.83186e-05
-0.0716687	1.67138e-05	-0.072954	2.88026e-05	-0.07665	2.56944e-05	-0.0751681	2.95353e-05	-0.0714	2.74956e-05	-0.0689861	2.81784e-05	-0.0761171	3.60899e-05
-0.0715843	1.60479e-05	-0.0729469	3.274e-05	-0.0765909	2.64437e-05	-0.0749295	2.93962e-05	-0.071387	2.88065e-05	-0.0689843	2.82909e-05	-0.0759974	3.24083e-05
-0.0715245	1.58269e-05	-0.0729057	3.47091e-05	-0.076581	2.65532e-05	-0.0748711	3.04102e-05	-0.0712234	2.94408e-05	-0.0689076	3.2086e-05	-0.075733	3.12808e-05
-0.0714222	1.61553e-05	-0.0728965	3.71852e-05	-0.0762732	2.58621e-05	-0.0748554	2.78452e-05	-0.0712165	3.20107e-05	-0.0689015	2.96127e-05	-0.0757104	3.07729e-05
-0.0713094	1.6293e-05	-0.0728452	3.96399e-05	-0.0762163	2.52496e-05	-0.0746345	2.63199e-05	-0.0706679	3.2188e-05	-0.0688713	3.20353e-05	-0.0756729	2.87826e-05
-0.0712047	1.63436e-05	-0.0727752	3.80482e-05	-0.0761723	2.54473e-05	-0.0742261	2.53203e-05	-0.0704427	3.25221e-05	-0.0688152	3.28459e-05	-0.0756611	2.71754e-05
-0.0711214	1.66482e-05	-0.0723433	3.20488e-05	-0.0760145	2.49945e-05	-0.0737323	2.5232e-05	-0.070211	3.33236e-05	-0.0687769	3.28305e-05	-0.0755682	2.61274e-05
-0.0710749	1.64481e-05	-0.0720975	2.75038e-05	-0.0759469	2.40824e-05	-0.0736291	2.66903e-05	-0.0697095	3.42851e-05	-0.0686679	3.23136e-05	-0.0755289	2.81934e-05
-0.0709864	1.5799e-05	-0.0720515	2.48146e-05	-0.0759121	2.42413e-05	-0.0736138	2.98164e-05	-0.0696699	3.22996e-05	-0.0684657	3.1073e-05	-0.0754491	2.84511e-05
-0.0708349	1.59223e-05	-0.0717791	2.32461e-05	-0.075839	2.33112e-05	-0.0735827	3.36636e-05	-0.06949	2.90211e-05	-0.068445	2.63053e-05	-0.0754075	2.72231e-05
-0.0706889	1.60885e-05	-0.0717375	2.29112e-05	-0.0757796	2.46492e-05	-0.0735653	3.49183e-05	-0.0694093	2.7732e-05	-0.0684371	2.52377e-05	-0.0753677	2.78658e-05
-0.070565	1.59784e-05	-0.0715808	2.56278e-05	-0.0756867	2.47698e-05	-0.0735094	3.42056e-05	-0.069329	2.69653e-05	-0.0683515	2.30355e-05	-0.0753361	2.73045e-05
-0.0704231	1.56873e-05	-0.0714957	2.80761e-05	-0.0756551	2.54813e-05	-0.0733538	3.39387e-05	-0.0692901	2.89914e-05	-0.0682618	2.49626e-05	-0.075316	2.89398e-05
-0.0702681	1.55194e-05	-0.0714782	2.74413e-05	-0.0755488	2.66378e-05	-0.0732901	3.35537e-05	-0.0692259	2.89141e-05	-0.0682005	3.27294e-05	-0.0750465	2.75849e-05
-0.0701426	1.57069e-05	-0.0714533	2.61744e-05	-0.0752677	2.64872e-05	-0.0732634	3.20562e-05	-0.0691838	2.95732e-05	-0.0680853	3.51309e-05	-0.0749423	2.89349e-05
-0.0700167	1.5948e-05	-0.0712065	2.60325e-05	-0.0751022	2.69398e-05	-0.0730089	3.18685e-05	-0.0691574	2.96532e-05	-0.0680478	3.83625e-05	-0.0748276	3.03698e-05
-0.0698702	1.59128e-05	-0.0711973	2.33794e-05	-0.0750201	2.7051e-05	-0.0729915	3.18307e-05	-0.0691358	3.05528e-05	-0.0679191	3.90887e-05	-0.0748006	3.1204e-05
-0.0697168	1.59686e-05	-0.0709449	2.23617e-05	-0.0749931	2.66368e-05	-0.0727511	3.24896e-05	-0.0690675	3.22205e-05	-0.0678466	3.57638e-05	-0.0746969	3.25388e-05
-0.0695495	1.5869e-05	-0.0707762	2.19108e-05	-0.0748434	2.62345e-05	-0.0720739	3.28407e-05	-0.069059	3.32001e-05	-0.0677923	3.31032e-05	-0.0746606	3.57894e-05
-0.0693719	1.58912e-05	-0.0705738	2.20378e-05	-0.0746924	2.67122e-05	-0.0720095	3.32379e-05	-0.0690436	3.29098e-05	-0.0677296	2.92656e-05	-0.0746236	3.5279e-05
-0.0692094	1.60709e-05	-0.0703003	1.93348e-05	-0.0746833	2.70333e-05	-0.0719989	3.44661e-05	-0.069003	3.25783e-05	-0.0677238	2.56542e-05	-0.0746216	3.50141e-05
-0.0690288	1.65647e-05	-0.0701495	2.05542e-05	-0.074598	2.66593e-05	-0.0718669	3.39493e-05	-0.0688846	3.09818e-05	-0.0677085	2.33944e-05	-0.0745933	3.38505e-05
-0.068797	1.63483e-05	-0.0700509	2.19975e-05	-0.0744792	2.73737e-05	-0.0717913	3.28218e-05	-0.0685633	2.90445e-05	-0.0675815	2.44317e-05	-0.0745435	3.46493e-05
-0.0686037	1.55423e-05	-0.0699412	2.25622e-05	-0.0743997	2.68952e-05	-0.071618	3.27758e-05	-0.0684065	2.8286e-05	-0.0675324	2.40509e-05	-0.0745162	3.38454e-05
-0.0684648	1.55079e-05	-0.0698261	2.40153e-05	-0.0743541	2.80436e-05	-0.0713817	2.98402e-05	-0.0684003	2.75122e-05	-0.0673715	2.35401e-05	-0.0744911	3.45299e-05
-0.0683026	1.57964e-05	-0.0697486	2.53711e-05	-0.0742889	2.77112e-05	-0.0712533	2.83273e-05	-0.0681539	2.6931e-05	-0.0673557	2.28245e-05	-0.0744786	3.39542e-05
-0.0681358	1.59865e-05	-0.0695437	2.70042e-05	-0.0742399	2.82815e-05	-0.0712263	2.65913e-05	-0.0679509	2.81837e-05	-0.0673039	2.20356e-05	-0.0744376	3.36226e-05
-0.0680035	1.57363e-05	-0.0694305	2.9869e-05	-0.0739476	2.87207e-05	-0.0710134	2.60234e-05	-0.0677764	2.91326e-05	-0.067261	2.15113e-05	-0.0744056	3.37646e-05
-0.0678578	1.53917e-05	-0.0689619	3.32085e-05	-0.0737155	2.88707e-05	-0.0709613	2.74351e-05	-0.0677356	3.08057e-05	-0.0671966	2.26416e-05	-0.074382	3.24309e-05
-0.0676847	1.53404e-05	-0.0687803	3.44686e-05	-0.073679	2.81477e-05	-0.070928	2.79166e-05	-0.0676606	3.01893e-05	-0.0671187	2.15236e-05	-0.0736698	3.13152e-05
-0.067536	1.55633e-05	-0.0686278	3.35767e-05	-0.0736359	2.80168e-05	-0.0709231	2.93226e-05	-0.067585	3.00466e-05	-0.0670692	2.26991e-05	-0.073477	2.99626e-05
-0.0674098	1.55386e-05	-0.0684006	3.22499e-05	-0.0734483	2.89798e-05	-0.0707886	2.93925e-05	-0.0675505	3.10681e-05	-0.0670691	2.45653e-05	-0.0734083	2.9381e-05
-0.0672672	1.53549e-05	-0.0680225	3.12801e-05	-0.0731658	2.75191e-05	-0.0706826	2.8534e-05	-0.0673986	3.19812e-05	-0.0670498	2.74597e-05	-0.0732668	2.83732e-05
-0.0671068	1.53654e-05	-0.0679609	2.91674e-05	-0.0730907	2.69583e-05	-0.0706403	2.86689e-05	-0.0673638	3.1301e-05	-0.0670067	3.02128e-05	-0.0732222	2.63121e-05
-0.0669782	1.57082e-05	-0.0678519	2.68283e-05	-0.0730119	2.69568e-05	-0.070619	2.77429e-05	-0.0673314	2.97789e-05	-0.0669397	3.38674e-05	-0.073214	2.70485e-05
-0.0668879	1.56148e-05	-0.0678391	2.53696e-05	-0.0729727	2.60392e-05	-0.0705764	2.72706e-05	-0.0672582	2.91144e-05	-0.0668958	3.50286e-05	-0.0731198	2.69233e-05
-0.0667893	1.54488e-05	-0.0678054	2.50984e-05	-0.0727305	2.558e-05	-0.0705228	2.63248e-05	-0.0670053	2.91701e-05	-0.0668958	3.27767e-05	-0.0729486	2.6831e-05
-0.0666557	1.56982e-05	-0.0677262	2.58082e-05	-0.072709	2.557e-05	-0.0704113	2.66866e-05	-0.0668101	3.00849e-05	-0.0668801	3.10175e-05	-0.0729343	2.85116e-05
-0.0664792	1.54318e-05	-0.0677	2.75727e-05	-0.0726212	2.57359e-05	-0.0698894	2.61561e-05	-0.0667766	3.0128e-05	-0.066847	2.73157e-05	-0.0728922	3.06234e-05
-0.0662985	1.51855e-05	-0.0676777	2.83407e-05	-0.0725096	2.64367e-05	-0.0698307	2.5713e-05	-0.0665265	3.09727e-05	-0.0668259	2.50853e-05	-0.0728657	3.04637e-05
-0.0661493	1.53164e-05	-0.0676732	2.80257e-05	-0.0725024	2.75311e-05	-0.0697849	2.71495e-05	-0.0664608	3.19202e-05	-0.0668172	2.69351e-05	-0.0728209	3.01956e-05
-0.066011	1.53371e-05	-0.0675782	2.56596e-05	-0.0722333	2.68118e-05	-0.0696742	3.03373e-05	-0.0663845	3.1576e-05	-0.0668007	3.21162e-05	-0.0726918	3.18943e-05
-0.0658652	1.5276e-05	-0.0674795	2.79712e-05	-0.0720902	2.75319e-05	-0.0695936	3.09754e-05	-0.0661861	3.18605e-05	-0.0667981	3.69857e-05	-0.0726599	3.23437e-05
-0.0657116	1.53039e-05	-0.0672481	2.8702e-05	-0.0720667	2.68297e-05	-0.0695912	3.05952e-05	-0.0661523	3.1793e-05	-0.0667915	3.79565e-05	-0.0726215	3.18295e-05
-0.0655637	1.5388e-05	-0.0669219	2.95718e-05	-0.0720454	2.59911e-05	-0.0695696	2.86514e-05	-0.066127	3.05931e-05	-0.0667779	3.64992e-05	-0.0726073	3.11381e-05
-0.0654206	1.54281e-05	-0.0666036	3.11928e-05	-0.0720312	2.59863e-05	-0.0695696	2.60893e-05	-0.0659758	3.04516e-05	-0.0667639	3.26492e-05	-0.0726071	2.99356e-05
-0.0652528	1.51976e-05	-0.0665366	3.24446e-05	-0.0720228	2.60533e-05	-0.0695545	2.48731e-05	-0.0658502	2.86547e-05	-0.0666825	2.93458e-05	-0.0725548	3.07345e-05
-0.0650885	1.48816e-05	-0.0664667	3.33603e-05	-0.0718954	2.48896e-05	-0.0695286	2.48074e-05	-0.0657915	2.83863e-05	-0.0666788	2.48284e-05	-0.0725499	2.93006e-05
-0.0649507	1.49065e-05	-0.066466	3.4869e-05	-0.0718685	2.53098e-05	-0.069458	2.59064e-05	-0.0657873	2.94286e-05	-0.0666562	2.47665e-05	-0.0725301	2.79272e-05
-0.0647983	1.51191e-05	-0.0664567	3.39352e-05	-0.0717759	2.67663e-05	-0.0693701	2.54143e-05	-0.0657315	2.68518e-05	-0.0666463	2.58586e-05	-0.0725054	2.59885e-05
-0.0646328	1.51475e-05	-0.0663648	3.37556e-05	-0.0716917	2.58936e-05	-0.068836	2.62579e-05	-0.0657135	2.58762e-05	-0.0666327	2.67143e-05	-0.0724325	2.72035e-05
-0.0644691	1.51586e-05	-0.0662283	3.07864e-05	-0.0716887	2.68431e-05	-0.0684541	2.82683e-05	-0.0656716	2.70863e-05	-0.0666072	2.67411e-05	-0.0723479	2.81775e-05
-0.0643116	1.52314e-05	-0.0661552	2.88301e-05	-0.0716552	2.8801e-05	-0.0683776	2.9585e-05	-0.0656504	2.76825e-05	-0.0665741	2.52017e-05	-0.0718235	2.7231e-05
-0.0641676	1.51324e-05	-0.0661174	2.73577e-05	-0.0715763	3.17135e-05	-0.0681449	3.10829e-05	-0.0656233	2.94592e-05	-0.0665162	2.56332e-05	-0.0717909	2.57973e-05
-0.0640237	1.50538e-05	-0.0659967	2.81669e-05	-0.0714974	3.42248e-05	-0.0679738	3.23781e-05	-0.0656212	2.84863e-05	-0.0664961	2.58458e-05	-0.0717231	2.67632e-05
-0.0638796	1.49775e-05	-0.0659606	2.68133e-05	-0.0713156	3.54586e-05	-0.0679472	3.40097e-05	-0.0655903	2.74852e-05	-0.066479	2.69981e-05	-0.0716756	2.77277e-05
-0.0637314	1.48741e-05	-0.0659212	2.75351e-05	-0.0711297	3.61e-05	-0.0679234	3.09597e-05	-0.0655795	2.79059e-05	-0.066472	2.98359e-05	-0.0715795	2.92009e-05
-0.0635647	1.49746e-05	-0.0659097	2.72097e-05	-0.071096	3.58984e-05	-0.0678561	2.90929e-05	-0.0654578	2.9551e-05	-0.0664398	3.37373e-05	-0.0715563	3.11402e-05
-0.0633968	1.50462e-05	-0.0658997	2.68886e-05	-0.0710541	3.51562e-05	-0.0678473	2.61151e-05	-0.0653747	3.09046e-05	-0.0664029	3.21874e-05	-0.0714957	3.25002e-05
-0.063224	1.51989e-05	-0.0656175	2.86691e-05	-0.0710391	3.30115e-05	-0.0678117	2.52169e-05	-0.065349	3.23523e-05	-0.0663586	3.00806e-05	-0.0714937	3.30753e-05
-0.0630566	1.53847e-05	-0.0654775	2.66248e-05	-0.0707783	3.0502e-05	-0.0674987	2.55043e-05	-0.0651445	3.28985e-05	-0.0663539	2.98241e-05	-0.0714496	3.35152e-05
-0.062938	1.49851e-05	-0.0653376	2.55204e-05	-0.0703773	2.81632e-05	-0.0674279	2.59314e-05	-0.0649279	3.33655e-05	-0.0663476	2.6151e-05	-0.0713901	3.50452e-05
-0.0628201	1.46912e-05	-0.0652824	2.44014e-05	-0.0702199	2.50212e-05	-0.067408	2.69663e-05	-0.0646922	3.32811e-05	-0.0663436	2.61421e-05	-0.0713807	3.5897e-05
-0.0626655	1.47783e-05	-0.0652755	2.42213e-05	-0.0701661	2.33633e-05	-0.0673816	2.55404e-05	-0.0645064	3.2211e-05	-0.0663416	2.70557e-05	-0.0713346	3.34353e-05
-0.0624968	1.47005e-05	-0.0652465	2.50705e-05	-0.0700351	2.39199e-05	-0.0672317	2.59063e-05	-0.0641559	3.12764e-05	-0.0663317	3.04969e-05	-0.0711647	3.27026e-05
-0.0623175	1.47334e-05	-0.0651972	2.5667e-05	-0.0697792	2.42911e-05	-0.067187	2.49595e-05	-0.0639926	3.11141e-05	-0.0663231	3.40929e-05	-0.0711435	2.9856e-05
-0.0621455	1.48325e-05	-0.0651014	2.60203e-05	-0.0694525	2.64608e-05	-0.0671742	2.62116e-05	-0.063972	2.89483e-05	-0.066185	3.08266e-05	-0.0709381	2.8699e-05
-0.0619759	1.49108e-05	-0.0650996	2.52689e-05	-0.0693992	2.88737e-05	-0.0671198	2.64339e-05	-0.0639666	2.84049e-05	-0.0661509	3.1597e-05	-0.0688807	2.80544e-05
-0.0618118	1.50315e-05	-0.0650288	2.56186e-05	-0.0693808	2.8905e-05	-0.0670834	2.7055e-05	-0.0639584	2.95034e-05	-0.0661055	3.23298e-05	-0.0688348	2.55808e-05
-0.0616924	1.4648e-05	-0.0649381	2.56237e-05	-0.0693257	2.91631e-05	-0.0668361	2.77768e-05	-0.0638869	2.71853e-05	-0.0658766	3.10648e-05	-0.0687165	2.4772e-05
-0.06157	1.43206e-05	-0.0648563	2.39789e-05	-0.0693073	2.87967e-05	-0.0666474	2.74957e-05	-0.0636123	2.73078e-05	-0.0658167	3.10095e-05	-0.0686779	2.45171e-05
-0.0614074	1.43868e-05	-0.064764	2.31736e-05	-0.0692579	2.84265e-05	-0.0665714	2.71788e-05	-0.0632826	2.85296e-05	-0.0656184	3.29139e-05	-0.068574	2.57325e-05
-0.0612462	1.4456e-05	-0.0646479	2.2685e-05	-0.0691729	2.82395e-05	-0.0663364	2.91192e-05	-0.0632406	3.03767e-05	-0.0654699	3.33123e-05	-0.0685121	2.73262e-05
-0.0610978	1.4394e-05	-0.0646051	2.50527e-05	-0.0691372	2.75401e-05	-0.0659183	3.05099e-05	-0.063217	3.20083e-05	-0.0654665	3.68647e-05	-0.0684488	2.87213e-05
-0.060961	1.44526e-05	-0.0642629	2.61961e-05	-0.0690866	2.72864e-05	-0.0658776	2.99724e-05	-0.0630677	3.221e-05	-0.0653971	3.48219e-05	-0.0683852	3.07394e-05
-0.0608115	1.46735e-05	-0.0638218	2.7562e-05	-0.0690861	2.64822e-05	-0.0658704	3.10025e-05	-0.0629674	3.10612e-05	-0.0653407	3.06354e-05	-0.0682866	3.19816e-05
-0.060639	1.46323e-05	-0.0633262	2.5683e-05	-0.0690166	2.67062e-05	-0.0658537	2.92548e-05	-0.0629365	2.98312e-05	-0.0650439	3.12276e-05	-0.0682237	3.30515e-05
-0.0604842	1.43775e-05	-0.0629957	2.5472e-05	-0.0690093	2.61281e-05	-0.0658201	2.84945e-05	-0.0628451	2.86645e-05	-0.0649296	3.24789e-05	-0.0681905	3.45604e-05
-0.0603511	1.43885e-05	-0.0627642	2.58222e-05	-0.0689797	2.55372e-05	-0.0657869	2.63016e-05	-0.0627967	2.80939e-05	-0.0648786	3.44009e-05	-0.06814	3.19741e-05
-0.0601994	1.46192e-05	-0.0625477	2.75098e-05	-0.068804	2.57359e-05	-0.0655365	2.51525e-05	-0.0627704	2.78318e-05	-0.0647802	3.6899e-05	-0.0679951	2.85463e-05
-0.0600123	1.44592e-05	-0.0624819	2.99017e-05	-0.0687025	2.48834e-05	-0.0655245	2.45065e-05	-0.0626229	2.70817e-05	-0.0645666	3.4931e-05	-0.0679723	2.72437e-05
-0.0598144	1.43911e-05	-0.0624636	3.13663e-05	-0.0686913	2.28097e-05	-0.0652618	2.32961e-05	-0.0626082	2.60716e-05	-0.0642592	3.45909e-05	-0.0679549	2.77287e-05
-0.0596415	1.45721e-05	-0.0624164	3.29232e-05	-0.0686045	2.28313e-05	-0.0650011	2.15485e-05	-0.0625663	2.60993e-05	-0.0640813	3.33094e-05	-0.0677976	2.73367e-05
-0.0594696	1.47732e-05	-0.0623762	3.38262e-05	-0.0685793	2.25116e-05	-0.064963	1.87496e-05	-0.0625581	2.39623e-05	-0.0640653	3.28374e-05	-0.0675844	2.65543e-05
-0.0592505	1.44801e-05	-0.062342	3.26454e-05	-0.0685258	2.36872e-05	-0.0648455	1.95774e-05	-0.0624203	2.30932e-05	-0.063886	2.79971e-05	-0.0675498	2.66691e-05
-0.0590197	1.42826e-05	-0.0622256	2.99116e-05	-0.0683273	2.43923e-05	-0.0646883	2.04778e-05	-0.0621498	2.12171e-05	-0.0638012	2.46222e-05	-0.0674177	2.57454e-05
-0.0588765	1.49626e-05	-0.0622129	2.68278e-05	-0.0683099	2.55366e-05	-0.064618	2.26502e-05	-0.062052	2.14024e-05	-0.063488	2.31107e-05	-0.0673746	2.69196e-05
-0.0588221	1.47364e-05	-0.0621381	2.46972e-05	-0.0682641	2.7431e-05	-0.0644846	2.49352e-05	-0.0610378	2.07646e-05	-0.0630501	2.84877e-05	-0.0671865	2.98086e-05
-0.0587296	1.41995e-05	-0.0620436	2.34762e-05	-0.068116	2.84261e-05	-0.0644406	2.68204e-05	-0.0610163	2.36416e-05	-0.0628678	2.91194e-05	-0.0671567	3.00816e-05
-0.0585614	1.44145e-05	-0.0620224	2.48039e-05	-0.0680178	2.82128e-05	-0.0644021	2.78411e-05	-0.0609477	2.40897e-05	-0.0627014	2.82929e-05	-0.0671501	3.12314e-05
-0.0583836	1.45035e-05	-0.0620115	2.35077e-05	-0.067928	2.87959e-05	-0.0642755	3.03071e-05	-0.0608915	2.65966e-05	-0.0624773	2.74373e-05	-0.0670377	2.95234e-05
-0.0582267	1.43715e-05	-0.0616982	2.23008e-05	-0.067687	2.7588e-05	-0.0642002	2.96575e-05	-0.060755	2.86627e-05	-0.0622988	2.84548e-05	-0.0669717	2.84613e-05
-0.0580731	1.43074e-05	-0.0612343	2.1837e-05	-0.0676248	2.78455e-05	-0.0641863	2.9244e-05	-0.0607301	3.05883e-05	-0.0622259	3.03078e-05	-0.0669157	2.66685e-05
-0.0579122	1.43112e-05	-0.0609798	2.08124e-05	-0.0675587	2.69023e-05	-0.0641205	2.90093e-05	-0.0606907	3.24789e-05	-0.0621989	3.01571e-05	-0.0668881	2.45235e-05
-0.0577478	1.42709e-05	-0.0609586	2.18723e-05	-0.0675201	2.71155e-05	-0.0641023	2.79249e-05	-0.060668	3.47211e-05	-0.0621386	2.72519e-05	-0.06666	2.43947e-05
-0.0575823	1.42354e-05	-0.0608125	2.17302e-05	-0.0671033	2.65899e-05	-0.0640903	2.67992e-05	-0.0605921	3.70449e-05	-0.0620996	2.53042e-05	-0.0666057	2.38906e-05
-0.0574405	1.44257e-05	-0.0608002	2.21075e-05	-0.0668598	2.72985e-05	-0.0640099	2.5559e-05	-0.0605597	3.56581e-05	-0.0620783	2.21607e-05	-0.0665916	2.39208e-05
-0.0573328	1.42556e-05	-0.0607722	2.32101e-05	-0.0667131	2.8904e-05	-0.0640037	2.48196e-05	-0.0605568	3.44405e-05	-0.0620505	2.33355e-05	-0.0664766	2.49493e-05
-0.0572557	1.44004e-05	-0.0603579	2.4302e-05	-0.0663496	2.94299e-05	-0.0636064	2.39704e-05	-0.0604193	3.2671e-05	-0.061954	2.5154e-05	-0.0664761	2.38217e-05
-0.0571815	1.45621e-05	-0.0602148	2.34575e-05	-0.0659768	2.89789e-05	-0.0635534	2.47598e-05	-0.0603608	2.97288e-05	-0.0619142	2.70997e-05	-0.0663338	2.27121e-05
-0.0570564	1.42158e-05	-0.0601731	2.33931e-05	-0.0659419	2.9946e-05	-0.0635345	2.40214e-05	-0.0603247	2.76543e-05	-0.0618641	2.91461e-05	-0.0663162	2.4488e-05
-0.0568786	1.43935e-05	-0.0601137	2.24591e-05	-0.0657988	2.88644e-05	-0.0633796	2.38908e-05	-0.0602494	2.67114e-05	-0.0618511	3.03695e-05	-0.0663049	2.54349e-05
-0.0566873	1.44137e-05	-0.0600039	2.24016e-05	-0.0657964	2.84467e-05	-0.0632397	2.44863e-05	-0.0599099	2.76784e-05	-0.0618312	3.0574e-05	-0.0661579	2.72706e-05
-0.0565205	1.41608e-05	-0.059995	2.27198e-05	-0.0657837	2.73395e-05	-0.0632255	2.41959e-05	-0.0596644	2.68173e-05	-0.0618004	2.86185e-05	-0.066124	2.80149e-05
-0.0563811	1.42061e-05	-0.0598946	2.4891e-05	-0.0656977	2.66943e-05	-0.0630972	2.43749e-05	-0.0596512	2.52256e-05	-0.0617941	2.50992e-05	-0.066091	2.6507e-05
-0.0562309	1.43851e-05	-0.0598659	2.70654e-05	-0.0656868	2.62611e-05	-0.0630007	2.45877e-05	-0.0594083	2.35969e-05	-0.0615267	2.47552e-05	-0.0660292	2.53792e-05
-0.0560488	1.42489e-05	-0.0598524	2.67898e-05	-0.0656218	2.63786e-05	-0.0628729	2.41257e-05	-0.0593834	2.50973e-05	-0.061503	2.61837e-05	-0.0660254	2.50982e-05
-0.0558503	1.42667e-05	-0.0598349	2.63338e-05	-0.0656089	2.58857e-05	-0.0626738	2.32959e-05	-0.0592827	2.63915e-05	-0.0614996	3.06397e-05	-0.0658532	2.62912e-05
-0.0556719	1.44556e-05	-0.0597798	2.71339e-05	-0.0655695	2.60196e-05	-0.0625885	2.32429e-05	-0.0592688	2.83133e-05	-0.0612936	3.28296e-05	-0.0657648	2.49406e-05
-0.0555187	1.43981e-05	-0.0596083	2.56032e-05	-0.0654559	2.50578e-05	-0.0625396	2.22839e-05	-0.0591547	2.91721e-05	-0.0611447	3.52664e-05	-0.0657183	2.59085e-05
-0.0553591	1.42928e-05	-0.0595722	2.37172e-05	-0.0654445	2.49869e-05	-0.0625294	2.19839e-05	-0.0591419	3.17216e-05	-0.0608582	3.51407e-05	-0.0657134	2.84865e-05
-0.0551862	1.43162e-05	-0.0595553	2.23113e-05	-0.0653406	2.34018e-05	-0.0625011	2.21169e-05	-0.0589965	3.23856e-05	-0.0606602	3.15766e-05	-0.0657094	3.15159e-05
-0.054999	1.42045e-05	-0.0595303	2.21768e-05	-0.0653355	2.10196e-05	-0.0624897	2.22217e-05	-0.0589128	3.17035e-05	-0.0606506	2.82145e-05	-0.0655438	3.26543e-05
-0.0548256	1.39075e-05	-0.0594257	2.21793e-05	-0.0653082	1.97586e-05	-0.0624391	2.0575e-05	-0.0588525	3.09922e-05	-0.0604998	2.38113e-05	-0.0655288	3.37277e-05
-0.0546826	1.39349e-05	-0.059398	2.35791e-05	-0.0652284	1.97067e-05	-0.06234	2.05168e-05	-0.0588268	3.03902e-05	-0.0604652	2.25308e-05	-0.0654594	3.58287e-05
-0.0545251	1.4141e-05	-0.0593562	2.38607e-05	-0.0652144	1.99445e-05	-0.0618961	2.04264e-05	-0.058675	3.12911e-05	-0.0604507	2.14662e-05	-0.0653952	3.48214e-05
-0.0543724	1.43589e-05	-0.0592979	2.52204e-05	-0.0650391	2.07411e-05	-0.0616768	2.04414e-05	-0.0585224	2.90165e-05	-0.0603222	2.25161e-05	-0.0647029	3.19748e-05
-0.0542291	1.45235e-05	-0.0592315	2.39855e-05	-0.0645664	2.18239e-05	-0.0615947	2.05814e-05	-0.0585217	2.80434e-05	-0.0599559	2.32261e-05	-0.0644866	2.88276e-05
-0.0540615	1.44288e-05	-0.0592282	2.47371e-05	-0.0643989	2.30434e-05	-0.0615841	2.14569e-05	-0.0584695	2.63069e-05	-0.0596473	2.13752e-05	-0.0642676	2.65171e-05
-0.0538782	1.44967e-05	-0.0592146	2.60737e-05	-0.0643853	2.40411e-05	-0.0614885	2.19151e-05	-0.0582037	2.45525e-05	-0.059468	2.12726e-05	-0.0642325	2.56463e-05
-0.0537065	1.46657e-05	-0.0592008	2.59234e-05	-0.0642644	2.55706e-05	-0.0614882	2.35819e-05	-0.0581767	2.45106e-05	-0.0594365	2.07345e-05	-0.0641087	2.74082e-05
-0.0535589	1.45874e-05	-0.0591332	2.6409e-05	-0.0642513	2.69221e-05	-0.0614016	2.43675e-05	-0.0580962	2.62203e-05	-0.0594031	2.17515e-05	-0.0639812	2.67916e-05
-0.0534154	1.4574e-05	-0.0590057	2.76901e-05	-0.0641802	2.76495e-05	-0.0613651	2.57945e-05	-0.0579621	2.72702e-05	-0.0591978	2.30534e-05	-0.0639132	2.93183e-05
-0.0532801	1.44619e-05	-0.0589648	3.00565e-05	-0.0639213	2.68234e-05	-0.0612334	2.75251e-05	-0.0577466	2.82214e-05	-0.0589858	2.57724e-05	-0.0636734	2.91048e-05
-0.0531515	1.4423e-05	-0.0589424	3.07894e-05	-0.0638931	2.52746e-05	-0.0612109	2.81827e-05	-0.0576935	2.79765e-05	-0.0589593	3.01832e-05	-0.0636214	2.98239e-05
-0.0530019	1.46209e-05	-0.0588735	2.97727e-05	-0.0638894	2.36529e-05	-0.0611868	2.76657e-05	-0.0576773	2.83159e-05	-0.058933	3.26434e-05	-0.0634874	3.00959e-05
-0.0528432	1.46985e-05	-0.0588557	2.79308e-05	-0.0637485	2.25153e-05	-0.0611747	2.72872e-05	-0.0574743	2.83595e-05	-0.0588095	3.46549e-05	-0.0634487	3.07246e-05
-0.0526914	1.46975e-05	-0.0588473	2.5809e-05	-0.0637054	2.22418e-05	-0.0611369	2.74262e-05	-0.0572772	2.81583e-05	-0.0586901	3.54781e-05	-0.063335	3.21081e-05
-0.052523	1.45368e-05	-0.0587833	2.32568e-05	-0.0636484	2.31376e-05	-0.0610748	2.7162e-05	-0.056913	2.56257e-05	-0.0584247	3.34537e-05	-0.0632087	2.99824e-05
-0.0523266	1.46869e-05	-0.0587444	2.18925e-05	-0.0633664	2.43987e-05	-0.0607945	2.72672e-05	-0.0565983	2.46912e-05	-0.0583293	2.97132e-05	-0.063175	2.80953e-05
-0.0521352	1.48624e-05	-0.0587376	2.29299e-05	-0.0630937	2.54503e-05	-0.0603467	2.64222e-05	-0.0564697	2.41725e-05	-0.0582984	2.84106e-05	-0.062851	2.65526e-05
-0.0519894	1.45315e-05	-0.0586754	2.35446e-05	-0.0627379	2.73428e-05	-0.0601361	2.44996e-05	-0.0564621	2.29684e-05	-0.0581087	2.81254e-05	-0.0627583	2.68083e-05
-0.05187	1.45206e-05	-0.0586087	2.30998e-05	-0.0622816	2.84744e-05	-0.0600344	2.34746e-05	-0.0564552	2.24855e-05	-0.0579384	2.66875e-05	-0.0626923	2.66309e-05
-0.0517298	1.47551e-05	-0.0581476	2.19645e-05	-0.0619879	2.96208e-05	-0.0599305	2.22359e-05	-0.0563938	2.27231e-05	-0.0579065	2.68473e-05	-0.0626274	2.75325e-05
-0.0515705	1.47634e-05	-0.0577343	2.1418e-05	-0.0618303	3.09847e-05	-0.0598304	2.04781e-05	-0.0563594	2.33479e-05	-0.0578987	2.8467e-05	-0.0625854	3.05728e-05
-0.051413	1.47528e-05	-0.0576779	2.03823e-05	-0.0617276	2.98582e-05	-0.0597441	1.94775e-05	-0.0563102	2.58549e-05	-0.0578825	2.90321e-05	-0.0625711	3.04763e-05
-0.0512096	1.43183e-05	-0.0572819	1.83707e-05	-0.0614647	2.76863e-05	-0.0597152	1.93293e-05	-0.0562841	2.69495e-05	-0.0578816	2.766e-05	-0.0625517	2.97286e-05
-0.0509676	1.424e-05	-0.0560415	1.86234e-05	-0.0612108	2.543e-05	-0.059697	1.92187e-05	-0.056193	2.84384e-05	-0.0578698	2.75924e-05	-0.0625145	2.88498e-05
-0.0508192	1.50681e-05	-0.0551777	1.90332e-05	-0.0611789	2.42609e-05	-0.0596897	2.06561e-05	-0.0560799	3.00153e-05	-0.0578238	2.54723e-05	-0.0624193	2.79513e-05
-0.0507531	1.51069e-05	-0.0550744	2.05805e-05	-0.0611568	2.36629e-05	-0.0596784	2.10393e-05	-0.0560671	3.17068e-05	-0.0577445	2.19962e-05	-0.0618058	2.94335e-05
-0.0506468	1.47332e-05	-0.055069	2.27927e-05	-0.0611009	2.35013e-05	-0.0596499	2.21836e-05	-0.0560249	3.15061e-05	-0.0577058	2.12522e-05	-0.0617562	3.38968e-05
-0.0504906	1.48718e-05	-0.0548985	2.50836e-05	-0.0610795	2.3598e-05	-0.0596452	2.34167e-05	-0.0559582	3.15882e-05	-0.057605	2.17443e-05	-0.0614592	3.38755e-05
-0.0503226	1.48672e-05	-0.0547261	2.58904e-05	-0.0610675	2.33403e-05	-0.0596397	2.28677e-05	-0.0558213	2.96224e-05	-0.0574119	2.2574e-05	-0.0614178	3.54744e-05
-0.0501601	1.4809e-05	-0.0547155	2.61912e-05	-0.0609897	2.35344e-05	-0.0596129	2.17349e-05	-0.055806	2.89087e-05	-0.057396	2.47693e-05	-0.0612782	3.45307e-05
-0.0500096	1.48805e-05	-0.0546954	2.64456e-05	-0.0609848	2.42804e-05	-0.0595817	2.08977e-05	-0.0557934	2.82382e-05	-0.0573338	2.8388e-05	-0.0612331	3.28178e-05
-0.0498542	1.50288e-05	-0.054695	2.71968e-05	-0.0608947	2.33956e-05	-0.0595714	2.01482e-05	-0.0557683	2.85824e-05	-0.0573335	2.93747e-05	-0.0611675	3.3437e-05
-0.0496918	1.50794e-05	-0.0545833	2.59931e-05	-0.0608163	2.32937e-05	-0.0595654	1.90712e-05	-0.0557098	2.82582e-05	-0.0573189	2.94574e-05	-0.061156	3.35313e-05
-0.0495378	1.50359e-05	-0.0545082	2.3837e-05	-0.060785	2.35985e-05	-0.0594788	1.98603e-05	-0.0556864	2.68332e-05	-0.0572259	2.77979e-05	-0.0610363	3.45962e-05
-0.0493865	1.50277e-05	-0.0544114	2.24475e-05	-0.06058	2.41219e-05	-0.0590238	1.88353e-05	-0.0556762	2.58846e-05	-0.0569507	2.74562e-05	-0.0609433	3.54994e-05
-0.049239	1.49704e-05	-0.0543608	2.18634e-05	-0.0601008	2.49322e-05	-0.0588156	1.94338e-05	-0.0556024	2.5087e-05	-0.0566466	2.65364e-05	-0.0609403	3.59717e-05
-0.049087	1.48783e-05	-0.0543413	2.18311e-05	-0.0597666	2.47014e-05	-0.058694	2.01735e-05	-0.0555656	2.49245e-05	-0.0565574	2.51656e-05	-0.0608309	3.55311e-05
-0.0489215	1.49318e-05	-0.0543296	2.25175e-05	-0.0596789	2.57803e-05	-0.0586116	2.1903e-05	-0.0555582	2.49298e-05	-0.0564716	2.63209e-05	-0.0607949	3.52368e-05
-0.0487666	1.50976e-05	-0.054317	2.35452e-05	-0.0596763	2.66922e-05	-0.0585413	2.35728e-05	-0.0555284	2.41854e-05	-0.0564593	2.79103e-05	-0.0604056	3.39175e-05
-0.0486242	1.51456e-05	-0.0542452	2.47711e-05	-0.0596514	2.62614e-05	-0.0582544	2.56239e-05	-0.0555191	2.39814e-05	-0.0564075	2.98438e-05	-0.0603104	3.27444e-05
-0.0484626	1.49751e-05	-0.0539374	2.45146e-05	-0.0596416	2.55703e-05	-0.0579316	2.6885e-05	-0.055412	2.4731e-05	-0.0563579	3.10366e-05	-0.0602853	3.25941e-05
-0.0482563	1.53301e-05	-0.05355	2.39942e-05	-0.0596042	2.40146e-05	-0.0579304	2.69861e-05	-0.0553693	2.59789e-05	-0.0560806	2.95521e-05	-0.0602331	3.07113e-05
-0.0480624	1.57716e-05	-0.0532522	2.25376e-05	-0.0595235	2.30915e-05	-0.0578887	2.66018e-05	-0.0551688	2.61634e-05	-0.0559253	2.87352e-05	-0.0602137	2.97224e-05
-0.0479277	1.55023e-05	-0.0532157	2.10722e-05	-0.0594275	2.22558e-05	-0.0576287	2.54071e-05	-0.0551322	2.77667e-05	-0.0559235	2.85908e-05	-0.0600539	2.82712e-05
-0.0477978	1.534e-05	-0.0531406	1.99285e-05	-0.0592885	2.14604e-05	-0.0574873	2.4947e-05	-0.0550553	2.9301e-05	-0.0556791	2.86209e-05	-0.0600308	2.57555e-05
-0.0476504	1.53882e-05	-0.0531312	1.90673e-05	-0.0592702	2.10962e-05	-0.0574543	2.54372e-05	-0.0550082	3.14532e-05	-0.0551364	2.70265e-05	-0.0599549	2.44875e-05
-0.0475093	1.54957e-05	-0.0530516	2.0054e-05	-0.0590951	2.02119e-05	-0.0574419	2.56533e-05	-0.0549855	3.17953e-05	-0.0547075	2.82072e-05	-0.0599535	2.48521e-05
-0.04737	1.56043e-05	-0.0529509	2.07735e-05	-0.059095	2.02851e-05	-0.0572522	2.56574e-05	-0.0548854	3.26215e-05	-0.0546896	2.61786e-05	-0.0598926	2.4418e-05
-0.0472141	1.55111e-05	-0.0529127	2.16685e-05	-0.0589456	2.21272e-05	-0.0568671	2.58422e-05	-0.0547648	3.15754e-05	-0.0546785	2.61785e-05	-0.0598506	2.61129e-05
-0.0470553	1.54365e-05	-0.0528602	2.29668e-05	-0.0588885	2.21547e-05	-0.0562714	2.50612e-05	-0.054429	3.12686e-05	-0.0546365	2.65562e-05	-0.0597584	2.68257e-05
-0.0468948	1.53581e-05	-0.052456	2.35972e-05	-0.0588232	2.32875e-05	-0.0561193	2.54993e-05	-0.05399	3.06368e-05	-0.0546272	2.85641e-05	-0.0597478	2.60324e-05
-0.0467241	1.53965e-05	-0.0522293	2.37173e-05	-0.058596	2.41111e-05	-0.0558755	2.6984e-05	-0.0537876	3.01728e-05	-0.0546249	3.03544e-05	-0.0596659	2.80218e-05
-0.046559	1.55014e-05	-0.0521452	2.35639e-05	-0.058375	2.51378e-05	-0.0558671	2.60563e-05	-0.053735	2.95515e-05	-0.0546076	3.21833e-05	-0.0595552	2.80087e-05
-0.0464102	1.54137e-05	-0.0521357	2.28501e-05	-0.0580976	2.60286e-05	-0.0558473	2.598e-05	-0.0536019	2.78874e-05	-0.0545106	3.25268e-05	-0.0595513	2.84653e-05
-0.0462653	1.53721e-05	-0.0520869	2.2052e-05	-0.0578218	2.45234e-05	-0.0555144	2.40707e-05	-0.053569	2.73085e-05	-0.0544736	3.2567e-05	-0.0595332	2.90427e-05
-0.0461122	1.54289e-05	-0.051895	2.26641e-05	-0.0577794	2.3742e-05	-0.055476	2.27732e-05	-0.0535557	2.56725e-05	-0.0541088	2.972e-05	-0.0594382	2.90915e-05
-0.0459711	1.56066e-05	-0.0518103	2.3054e-05	-0.0577443	2.3279e-05	-0.0554494	2.1906e-05	-0.0533427	2.46285e-05	-0.0536713	2.59165e-05	-0.0593302	2.92496e-05
-0.0458393	1.56852e-05	-0.0516938	2.28775e-05	-0.057719	2.29074e-05	-0.0554236	2.35041e-05	-0.053332	2.45195e-05	-0.0536124	2.36927e-05	-0.0592254	3.01764e-05
-0.0456915	1.55733e-05	-0.0516001	2.31958e-05	-0.0575951	2.25926e-05	-0.0554085	2.51425e-05	-0.0533251	2.33323e-05	-0.0534287	2.03574e-05	-0.0591087	2.90479e-05
-0.0455331	1.55972e-05	-0.0515221	2.32389e-05	-0.0575516	2.28445e-05	-0.0553069	2.69664e-05	-0.0531804	2.26918e-05	-0.0534062	1.98729e-05	-0.0590703	2.84416e-05
-0.0453851	1.57328e-05	-0.0512051	2.45289e-05	-0.057428	2.31637e-05	-0.0552732	2.76349e-05	-0.0531102	2.29011e-05	-0.0532939	2.29126e-05	-0.0587895	2.71776e-05
-0.0452344	1.59392e-05	-0.0507838	2.50901e-05	-0.0573491	2.40929e-05	-0.0552336	2.71695e-05	-0.0530913	2.37583e-05	-0.0532545	2.49195e-05	-0.058751	2.7212e-05
-0.0450716	1.59717e-05	-0.0506488	2.44857e-05	-0.0568813	2.55619e-05	-0.0552049	2.62483e-05	-0.0530905	2.40112e-05	-0.0532351	2.77824e-05	-0.0585246	2.81494e-05
-0.0449218	1.58305e-05	-0.0506071	2.46602e-05	-0.0567046	2.66377e-05	-0.0548342	2.50165e-05	-0.0530238	2.51858e-05	-0.0530702	2.52114e-05	-0.0584849	2.82134e-05
-0.0447744	1.57449e-05	-0.0503634	2.48109e-05	-0.0566267	2.62276e-05	-0.0544682	2.44398e-05	-0.0529242	2.56284e-05	-0.0530046	2.50958e-05	-0.0580597	2.84256e-05
-0.0446073	1.59139e-05	-0.0501656	2.45714e-05	-0.0564437	2.62456e-05	-0.054434	2.32363e-05	-0.0527668	2.58894e-05	-0.0529743	2.44034e-05	-0.0580457	2.77705e-05
-0.0444427	1.60835e-05	-0.0500803	2.47075e-05	-0.0563688	2.63598e-05	-0.0543411	2.25366e-05	-0.0526451	2.61642e-05	-0.0529324	2.40615e-05	-0.0573905	2.71272e-05
-0.0443078	1.58691e-05	-0.049871	2.46136e-05	-0.0563262	2.55195e-05	-0.0541739	2.13823e-05	-0.052596	2.67338e-05	-0.0527731	2.30168e-05	-0.0568773	2.65708e-05
-0.0441832	1.58258e-05	-0.0497156	2.40619e-05	-0.056227	2.51903e-05	-0.0541723	2.19334e-05	-0.0525564	2.55107e-05	-0.0526608	2.28924e-05	-0.0568669	2.6128e-05
-0.0440512	1.58747e-05	-0.0497093	2.4088e-05	-0.05615	2.41916e-05	-0.0540025	2.29688e-05	-0.0524944	2.47771e-05	-0.0526277	2.53812e-05	-0.0568393	2.39506e-05
-0.0439058	1.57497e-05	-0.0496958	2.43777e-05	-0.0561479	2.47247e-05	-0.0536487	2.43399e-05	-0.052473	2.35223e-05	-0.0524924	2.25864e-05	-0.0568145	2.19527e-05
-0.0437492	1.57508e-05	-0.0496234	2.46115e-05	-0.0560905	2.53648e-05	-0.053321	2.50148e-05	-0.0524655	2.30099e-05	-0.0524827	2.49209e-05	-0.0567094	2.27515e-05
-0.0435902	1.57241e-05	-0.0495929	2.42764e-05	-0.0560477	2.46294e-05	-0.0532139	2.50118e-05	-0.0524131	2.27678e-05	-0.052482	2.29109e-05	-0.0565733	2.35417e-05
-0.0434264	1.57416e-05	-0.0495622	2.38179e-05	-0.0557999	2.44123e-05	-0.0531921	2.45144e-05	-0.0523354	2.21776e-05	-0.0523983	2.47443e-05	-0.0564908	2.21234e-05
-0.0432763	1.59124e-05	-0.0495598	2.35876e-05	-0.0556974	2.49547e-05	-0.053192	2.29474e-05	-0.0522951	2.22306e-05	-0.0522705	2.58009e-05	-0.0562342	2.37614e-05
-0.043143	1.59054e-05	-0.0495515	2.26861e-05	-0.055677	2.45106e-05	-0.0531374	2.22302e-05	-0.0522151	2.20043e-05	-0.0522131	2.81979e-05	-0.0561663	2.34538e-05
-0.0430037	1.58302e-05	-0.0494714	2.14265e-05	-0.0556122	2.376e-05	-0.0530251	2.11914e-05	-0.0521866	2.18207e-05	-0.0521449	3.06162e-05	-0.0561415	2.58452e-05
-0.042847	1.59793e-05	-0.0492211	2.16958e-05	-0.0556039	2.37564e-05	-0.0529251	2.18175e-05	-0.0521709	2.25561e-05	-0.0520652	2.94688e-05	-0.0560198	2.89255e-05
-0.0426799	1.59816e-05	-0.0490978	2.24074e-05	-0.0554788	2.36492e-05	-0.0527569	2.18898e-05	-0.0521388	2.267e-05	-0.0519981	3.11726e-05	-0.0559552	3.01862e-05
-0.042526	1.58002e-05	-0.0490329	2.29172e-05	-0.054981	2.39721e-05	-0.052668	2.27306e-05	-0.0516425	2.25113e-05	-0.0519824	2.71821e-05	-0.0557954	3.00429e-05
-0.0423883	1.5837e-05	-0.0489677	2.37287e-05	-0.0545578	2.39644e-05	-0.052663	2.36458e-05	-0.0511952	2.29092e-05	-0.0519269	2.51861e-05	-0.055401	3.11278e-05
-0.042228	1.62035e-05	-0.048875	2.4105e-05	-0.0544326	2.39839e-05	-0.0525775	2.40597e-05	-0.0511215	2.38455e-05	-0.0518082	2.42877e-05	-0.0553131	3.33858e-05
-0.0420564	1.63906e-05	-0.0486263	2.40641e-05	-0.0544248	2.33642e-05	-0.0525709	2.4968e-05	-0.0511066	2.34031e-05	-0.0517105	2.39062e-05	-0.0552208	3.41944e-05
-0.0419066	1.62965e-05	-0.0484037	2.49342e-05	-0.0543895	2.37672e-05	-0.0525379	2.56811e-05	-0.0510903	2.32901e-05	-0.0516908	2.75482e-05	-0.0551457	3.29363e-05
-0.0417671	1.6329e-05	-0.0482199	2.38706e-05	-0.0543548	2.38016e-05	-0.0522478	2.56274e-05	-0.0510743	2.38355e-05	-0.0516077	2.68704e-05	-0.0549999	3.35072e-05
-0.0416309	1.63196e-05	-0.0480037	2.42013e-05	-0.0543486	2.52004e-05	-0.0520962	2.42019e-05	-0.0508802	2.35184e-05	-0.0515602	3.01093e-05	-0.054548	3.19168e-05
-0.0414811	1.61504e-05	-0.047941	2.50894e-05	-0.0540322	2.50358e-05	-0.0520552	2.36973e-05	-0.050269	2.36578e-05	-0.0515257	3.00823e-05	-0.0545326	3.21099e-05
-0.0413309	1.59379e-05	-0.0478659	2.61299e-05	-0.0538161	2.4803e-05	-0.0519721	2.41086e-05	-0.0496482	2.42514e-05	-0.0514549	2.8399e-05	-0.0544286	3.22258e-05
-0.0411961	1.59429e-05	-0.0475105	2.62309e-05	-0.0538096	2.52576e-05	-0.0518214	2.58792e-05	-0.0493004	2.49403e-05	-0.0513303	2.56784e-05	-0.0541696	3.47118e-05
-0.0410448	1.62014e-05	-0.0475098	2.59781e-05	-0.0535925	2.56604e-05	-0.0517943	2.67976e-05	-0.0490898	2.50856e-05	-0.0511921	2.45995e-05	-0.0540874	3.32219e-05
-0.0408878	1.63503e-05	-0.0474088	2.53244e-05	-0.0535839	2.50024e-05	-0.0517435	2.80368e-05	-0.04894	2.50355e-05	-0.0511829	2.54539e-05	-0.0540266	3.25436e-05
-0.0407469	1.62963e-05	-0.0472867	2.40517e-05	-0.0535622	2.44978e-05	-0.0516952	2.87531e-05	-0.0489376	2.59449e-05	-0.0511449	2.53356e-05	-0.05402	3.38475e-05
-0.0406105	1.63064e-05	-0.0471854	2.41666e-05	-0.0535435	2.4826e-05	-0.0516571	2.81535e-05	-0.0488665	2.55196e-05	-0.0509609	2.96796e-05	-0.0539654	3.56996e-05
-0.0404663	1.64347e-05	-0.0471301	2.51688e-05	-0.0535322	2.46309e-05	-0.0515896	2.77894e-05	-0.0488657	2.58773e-05	-0.0509551	2.89082e-05	-0.053847	3.33909e-05
-0.0403117	1.64133e-05	-0.0469779	2.53674e-05	-0.0534646	2.45616e-05	-0.0514752	2.63814e-05	-0.048833	2.61688e-05	-0.0509435	3.05295e-05	-0.0538182	3.38649e-05
-0.0401518	1.64653e-05	-0.0466366	2.49295e-05	-0.0533397	2.45969e-05	-0.0510968	2.54093e-05	-0.0487932	2.67272e-05	-0.0508886	3.10097e-05	-0.0537843	3.34777e-05
-0.0399981	1.65837e-05	-0.0464494	2.37215e-05	-0.05319	2.49544e-05	-0.0508156	2.39403e-05	-0.0487547	2.74155e-05	-0.0508645	3.06579e-05	-0.0537629	3.41753e-05
-0.0398537	1.65866e-05	-0.0462578	2.38117e-05	-0.0530078	2.5593e-05	-0.0507389	2.31701e-05	-0.0486588	2.75121e-05	-0.0506985	3.00727e-05	-0.0535677	3.53103e-05
-0.0397086	1.65933e-05	-0.0461472	2.2288e-05	-0.0528537	2.61983e-05	-0.0505741	2.2609e-05	-0.0486515	2.74501e-05	-0.0506615	2.7402e-05	-0.0535649	3.36555e-05
-0.0395664	1.65558e-05	-0.0461131	2.15914e-05	-0.0528355	2.68398e-05	-0.0503663	2.32575e-05	-0.0486163	2.81009e-05	-0.0505691	2.62771e-05	-0.0533841	3.12413e-05
-0.0394282	1.65603e-05	-0.0460668	2.20367e-05	-0.0527158	2.64313e-05	-0.0502083	2.47731e-05	-0.0485471	2.83561e-05	-0.0505653	2.78218e-05	-0.0531976	3.10928e-05
-0.0392826	1.66787e-05	-0.0457677	2.32372e-05	-0.0524927	2.59475e-05	-0.0498849	2.69634e-05	-0.0484306	2.85154e-05	-0.0504846	2.64993e-05	-0.0531293	3.1026e-05
-0.0391357	1.67605e-05	-0.0453731	2.33189e-05	-0.0523146	2.45644e-05	-0.0498535	2.85447e-05	-0.0481352	2.77064e-05	-0.0504007	2.39956e-05	-0.0526116	3.05485e-05
-0.0389971	1.67153e-05	-0.0452088	2.37505e-05	-0.0521059	2.46126e-05	-0.0498366	2.83845e-05	-0.0477575	2.68379e-05	-0.0501904	2.33438e-05	-0.0524802	2.89559e-05
-0.0388572	1.66609e-05	-0.045128	2.41371e-05	-0.0518371	2.3445e-05	-0.0497225	2.82916e-05	-0.0475649	2.58753e-05	-0.0500336	2.54496e-05	-0.0523611	2.81492e-05
-0.0387101	1.67206e-05	-0.0450867	2.3112e-05	-0.0516312	2.30089e-05	-0.0496726	2.72021e-05	-0.0475477	2.51004e-05	-0.0500059	2.45191e-05	-0.0523207	2.57806e-05
-0.0385666	1.68143e-05	-0.0449619	2.24913e-05	-0.0515869	2.31065e-05	-0.0495239	2.58367e-05	-0.0475163	2.4493e-05	-0.0499412	2.73234e-05	-0.0522604	2.46263e-05
-0.0384224	1.69407e-05	-0.0447178	2.2644e-05	-0.0515294	2.34559e-05	-0.0495082	2.47495e-05	-0.0472216	2.48512e-05	-0.0499217	2.34155e-05	-0.0519667	2.45141e-05
-0.0382766	1.7025e-05	-0.0445311	2.26943e-05	-0.0515147	2.34023e-05	-0.0494149	2.35933e-05	-0.0465785	2.47587e-05	-0.0498858	2.2749e-05	-0.0519194	2.49487e-05
-0.038138	1.70138e-05	-0.0444934	2.36735e-05	-0.0513872	2.31756e-05	-0.0493708	2.38038e-05	-0.0462447	2.50661e-05	-0.0497258	2.34575e-05	-0.0515671	2.48269e-05
-0.037999	1.69995e-05	-0.0444643	2.38937e-05	-0.0510505	2.30698e-05	-0.0493525	2.35151e-05	-0.0461942	2.50882e-05	-0.0497167	2.38186e-05	-0.0514925	2.47231e-05
-0.0378585	1.70062e-05	-0.044263	2.3952e-05	-0.0509146	2.31153e-05	-0.0491235	2.42441e-05	-0.0461925	2.53159e-05	-0.0497123	2.5449e-05	-0.0512778	2.4442e-05
-0.0377146	1.6983e-05	-0.044025	2.37037e-05	-0.0509076	2.27766e-05	-0.0487657	2.56349e-05	-0.0461624	2.4937e-05	-0.0495717	2.56178e-05	-0.0512198	2.58817e-05
-0.0375647	1.7052e-05	-0.0439759	2.27749e-05	-0.0508211	2.21026e-05	-0.0486144	2.70826e-05	-0.0460948	2.57015e-05	-0.0495697	2.69112e-05	-0.0511512	2.48318e-05
-0.0374148	1.70948e-05	-0.043864	2.19693e-05	-0.0505846	2.11644e-05	-0.0486106	2.83327e-05	-0.0460944	2.631e-05	-0.0494955	2.66729e-05	-0.0511017	2.48184e-05
-0.0372717	1.70388e-05	-0.0435553	2.24549e-05	-0.0502795	2.02457e-05	-0.0485433	2.95353e-05	-0.0460848	2.63675e-05	-0.0493697	2.68252e-05	-0.0510671	2.58075e-05
-0.0371312	1.70281e-05	-0.0433337	2.25335e-05	-0.0500038	2.02939e-05	-0.0484383	2.98126e-05	-0.0458271	2.55801e-05	-0.0493514	2.61322e-05	-0.0509124	2.59958e-05
-0.0369873	1.70524e-05	-0.0432104	2.27114e-05	-0.0497866	2.00674e-05	-0.048117	3.01493e-05	-0.0458125	2.52571e-05	-0.0492334	2.50698e-05	-0.0507976	2.80732e-05
-0.0368467	1.7116e-05	-0.0431106	2.4464e-05	-0.0496578	2.088e-05	-0.0473842	2.91894e-05	-0.0458093	2.43141e-05	-0.0491736	2.44149e-05	-0.0507897	2.81455e-05
-0.0366979	1.73477e-05	-0.0429619	2.56312e-05	-0.0495338	2.14883e-05	-0.0470737	2.71162e-05	-0.0455272	2.45437e-05	-0.0491082	2.34664e-05	-0.0505372	2.82398e-05
-0.0365427	1.74518e-05	-0.0427874	2.60304e-05	-0.0494873	2.26085e-05	-0.0469165	2.40655e-05	-0.0453442	2.48818e-05	-0.048519	2.65547e-05	-0.0504439	2.92656e-05
-0.0364024	1.73271e-05	-0.0427252	2.56806e-05	-0.0494824	2.29718e-05	-0.0468271	2.21572e-05	-0.0451285	2.56241e-05	-0.0484862	2.36812e-05	-0.0504244	2.94702e-05
-0.0362617	1.72194e-05	-0.0426944	2.48576e-05	-0.0493822	2.33373e-05	-0.0466686	2.10952e-05	-0.0447378	2.60234e-05	-0.0484102	2.18505e-05	-0.050249	2.98011e-05
-0.0361141	1.72006e-05	-0.0426059	2.34582e-05	-0.0492105	2.37002e-05	-0.0466236	2.07739e-05	-0.0444888	2.69107e-05	-0.0482952	2.04595e-05	-0.0501462	2.85654e-05
-0.0359719	1.72561e-05	-0.0425516	2.13825e-05	-0.04912	2.36619e-05	-0.0466149	2.12129e-05	-0.0442673	2.60598e-05	-0.0482675	2.13317e-05	-0.0500554	2.73289e-05
-0.0358254	1.73946e-05	-0.0425217	1.95279e-05	-0.0491119	2.32926e-05	-0.0465502	2.22e-05	-0.0438366	2.5425e-05	-0.0481031	2.44476e-05	-0.0500074	2.6879e-05
-0.0356853	1.76139e-05	-0.0423396	1.85233e-05	-0.0490494	2.29914e-05	-0.046517	2.31747e-05	-0.0436571	2.59509e-05	-0.0480903	2.74757e-05	-0.0499264	2.63844e-05
-0.0355594	1.76413e-05	-0.0420244	1.79489e-05	-0.049046	2.31864e-05	-0.0463938	2.51469e-05	-0.0435383	2.50503e-05	-0.0480779	3.12787e-05	-0.04987	2.56505e-05
-0.0354236	1.75104e-05	-0.0418015	1.79106e-05	-0.0490135	2.36332e-05	-0.0463819	2.56561e-05	-0.0434906	2.40021e-05	-0.0480435	3.12298e-05	-0.0497794	2.42198e-05
-0.0352794	1.74934e-05	-0.0415365	1.94025e-05	-0.0489111	2.38175e-05	-0.0461554	2.54648e-05	-0.0433015	2.39008e-05	-0.0478271	3.03526e-05	-0.0497199	2.22446e-05
-0.035138	1.75173e-05	-0.0413042	2.04602e-05	-0.0488922	2.43969e-05	-0.0457466	2.5226e-05	-0.0432818	2.26734e-05	-0.0476377	2.87376e-05	-0.0496272	2.12648e-05
-0.0350002	1.74839e-05	-0.0412061	2.0657e-05	-0.0487233	2.40764e-05	-0.045572	2.5069e-05	-0.0432241	2.22841e-05	-0.0471991	2.59446e-05	-0.0493769	2.04809e-05
-0.0348591	1.74105e-05	-0.0410713	2.11442e-05	-0.0484301	2.3207e-05	-0.045412	2.36725e-05	-0.0432227	2.22283e-05	-0.046731	2.1623e-05	-0.0490571	2.15152e-05
-0.0347091	1.74541e-05	-0.0409328	2.01371e-05	-0.0483192	2.33029e-05	-0.0451376	2.25651e-05	-0.0431887	2.30749e-05	-0.0463878	1.92341e-05	-0.0489912	2.21025e-05
-0.0345655	1.75796e-05	-0.0407256	1.89694e-05	-0.048304	2.41514e-05	-0.044875	2.26171e-05	-0.0430021	2.39447e-05	-0.0462806	1.89192e-05	-0.0489407	2.30532e-05
-0.0344337	1.75506e-05	-0.0404411	1.85514e-05	-0.0482939	2.39904e-05	-0.0446569	2.2912e-05	-0.0430007	2.43344e-05	-0.0462096	1.94114e-05	-0.0482806	2.41868e-05
-0.0343002	1.75019e-05	-0.0402886	1.92294e-05	-0.0482391	2.43695e-05	-0.0444872	2.44887e-05	-0.0429209	2.52728e-05	-0.0460128	2.04299e-05	-0.0471226	2.43071e-05
-0.0341533	1.76694e-05	-0.0402227	2.04886e-05	-0.0482048	2.45289e-05	-0.0443696	2.46889e-05	-0.0425443	2.61871e-05	-0.0459027	1.99169e-05	-0.0470132	2.58324e-05
-0.0339974	1.76796e-05	-0.0401454	2.1428e-05	-0.0481959	2.55242e-05	-0.0442351	2.43387e-05	-0.0422436	2.54334e-05	-0.0458619	2.08664e-05	-0.0469339	2.52711e-05
-0.0338439	1.76488e-05	-0.0399422	2.19404e-05	-0.0479383	2.51953e-05	-0.0439612	2.49257e-05	-0.0422305	2.51236e-05	-0.0458601	2.22344e-05	-0.0468038	2.55728e-05
-0.033702	1.7786e-05	-0.0396071	2.19039e-05	-0.0473574	2.47813e-05	-0.043936	2.5174e-05	-0.0422152	2.46077e-05	-0.0458198	2.39803e-05	-0.0467013	2.71774e-05
-0.0335788	1.76276e-05	-0.0393893	2.13626e-05	-0.0470135	2.44299e-05	-0.0438228	2.59046e-05	-0.0421741	2.38631e-05	-0.0458051	2.65985e-05	-0.0466557	2.79677e-05
-0.0334541	1.74945e-05	-0.0391661	2.06478e-05	-0.0469711	2.36233e-05	-0.0438015	2.49265e-05	-0.0420039	2.41353e-05	-0.0457185	2.89139e-05	-0.0463677	2.74464e-05
-0.0333146	1.75839e-05	-0.0387913	1.99455e-05	-0.046851	2.25544e-05	-0.0435551	2.49477e-05	-0.0419341	2.43607e-05	-0.045704	2.95542e-05	-0.0459373	2.54597e-05
-0.0331702	1.75737e-05	-0.038723	2.00722e-05	-0.0466002	2.15995e-05	-0.0435508	2.50114e-05	-0.0418166	2.3443e-05	-0.0454892	2.93879e-05	-0.0457697	2.49584e-05
-0.0330229	1.76108e-05	-0.0387098	2.08675e-05	-0.0463748	2.14191e-05	-0.0434774	2.44306e-05	-0.0418075	2.32762e-05	-0.0453025	2.82992e-05	-0.0456734	2.47061e-05
-0.0328747	1.7629e-05	-0.0387043	2.15188e-05	-0.0462838	2.18884e-05	-0.0434554	2.40576e-05	-0.0414928	2.40476e-05	-0.0450205	2.59912e-05	-0.0456166	2.46444e-05
-0.0327308	1.75616e-05	-0.0386796	2.23167e-05	-0.0462004	2.21567e-05	-0.0433322	2.26131e-05	-0.04142	2.40132e-05	-0.0447368	2.43974e-05	-0.0456143	2.50077e-05
-0.0325977	1.76595e-05	-0.0386664	2.17152e-05	-0.0460673	2.32307e-05	-0.0431576	2.02512e-05	-0.0413982	2.41727e-05	-0.0445647	2.30833e-05	-0.0455111	2.56223e-05
-0.0324681	1.77401e-05	-0.0386044	2.15521e-05	-0.0459465	2.30612e-05	-0.0429885	1.98934e-05	-0.0413198	2.42805e-05	-0.0444546	2.24277e-05	-0.0453856	2.31375e-05
-0.0323193	1.75364e-05	-0.0384294	2.19433e-05	-0.0457776	2.19931e-05	-0.0427791	1.93936e-05	-0.0412276	2.45902e-05	-0.0444159	2.21365e-05	-0.0452745	2.19462e-05
-0.0321629	1.74205e-05	-0.0379756	2.18901e-05	-0.0455781	2.16562e-05	-0.0427296	2.03882e-05	-0.0411188	2.53811e-05	-0.0443936	2.23888e-05	-0.0451309	2.07905e-05
-0.0320081	1.73472e-05	-0.0378323	2.17877e-05	-0.0453646	2.15898e-05	-0.0426672	2.24619e-05	-0.0409689	2.59854e-05	-0.0442871	2.20347e-05	-0.0451193	2.01069e-05
-0.0318522	1.72739e-05	-0.0377996	2.19564e-05	-0.0452987	2.07433e-05	-0.0425608	2.38342e-05	-0.0409401	2.57503e-05	-0.0441276	2.12357e-05	-0.0450577	2.10415e-05
-0.0317039	1.73153e-05	-0.0377496	2.2015e-05	-0.0452586	2.02759e-05	-0.0424877	2.5952e-05	-0.0408331	2.45821e-05	-0.0440446	1.98444e-05	-0.0450074	2.19984e-05
-0.0315559	1.73604e-05	-0.0376747	2.25435e-05	-0.0452113	1.97039e-05	-0.0424018	2.6195e-05	-0.0406601	2.43645e-05	-0.0440011	1.95596e-05	-0.0449828	2.44501e-05
-0.0314018	1.73281e-05	-0.0375999	2.13855e-05	-0.0449989	1.95994e-05	-0.0423011	2.5532e-05	-0.0405973	2.54867e-05	-0.0439609	1.93604e-05	-0.044932	2.71398e-05
-0.0312536	1.71903e-05	-0.0375575	2.00863e-05	-0.0447928	2.03973e-05	-0.0422787	2.47543e-05	-0.0405886	2.57181e-05	-0.0438141	1.92535e-05	-0.0448756	3.00872e-05
-0.0311115	1.71459e-05	-0.0375297	1.95849e-05	-0.0445406	2.11398e-05	-0.0422762	2.37386e-05	-0.0403151	2.56941e-05	-0.0438088	1.92396e-05	-0.0446758	3.03477e-05
-0.0309714	1.70589e-05	-0.0375138	2.03192e-05	-0.0443359	2.19109e-05	-0.0421274	2.28417e-05	-0.0401237	2.60849e-05	-0.0438048	1.98057e-05	-0.0446006	3.15408e-05
-0.0308193	1.6832e-05	-0.0372982	2.06808e-05	-0.0443174	2.26167e-05	-0.0421195	2.01131e-05	-0.0399483	2.65346e-05	-0.0437864	2.24748e-05	-0.0445541	3.21156e-05
-0.0306621	1.66225e-05	-0.0369048	2.17435e-05	-0.0442267	2.32103e-05	-0.0415868	1.90846e-05	-0.0397992	2.68988e-05	-0.0437852	2.37622e-05	-0.0445362	3.21749e-05
-0.0305105	1.6522e-05	-0.0368462	2.18695e-05	-0.0438484	2.33187e-05	-0.0413198	1.90172e-05	-0.0395638	2.76946e-05	-0.0435679	2.59322e-05	-0.044456	3.12482e-05
-0.0303511	1.65333e-05	-0.0368279	2.24968e-05	-0.0436367	2.32087e-05	-0.0411712	1.9144e-05	-0.0390763	2.70128e-05	-0.0435595	2.5696e-05	-0.044441	2.86622e-05
-0.0301904	1.65259e-05	-0.0365198	2.33183e-05	-0.0435133	2.3092e-05	-0.041127	2.07368e-05	-0.0388161	2.70279e-05	-0.0435443	2.4774e-05	-0.0442628	2.69685e-05
-0.0300384	1.63865e-05	-0.0360685	2.31273e-05	-0.0434951	2.24539e-05	-0.0409544	2.17588e-05	-0.0387931	2.65474e-05	-0.0435165	2.4982e-05	-0.0439504	2.3672e-05
-0.0298864	1.62734e-05	-0.0358107	2.27976e-05	-0.0434599	2.14944e-05	-0.0406125	2.11107e-05	-0.0386821	2.47126e-05	-0.0433867	2.61258e-05	-0.0438111	2.12402e-05
-0.0297356	1.6119e-05	-0.0356945	2.28872e-05	-0.0431863	2.06573e-05	-0.0402026	2.04539e-05	-0.0383329	2.45428e-05	-0.0433133	2.62743e-05	-0.0437774	2.14075e-05
-0.0295946	1.61093e-05	-0.0355812	2.3142e-05	-0.0429462	2.0211e-05	-0.0399429	1.95902e-05	-0.0381053	2.39587e-05	-0.0432386	2.67064e-05	-0.0437663	2.18662e-05
-0.0294492	1.61611e-05	-0.0354748	2.39852e-05	-0.0427072	1.99993e-05	-0.0398863	1.97662e-05	-0.0380793	2.36296e-05	-0.043094	2.62176e-05	-0.0437595	2.16764e-05
-0.0292795	1.59208e-05	-0.0354389	2.34676e-05	-0.0426242	2.03444e-05	-0.0398739	1.97413e-05	-0.0380014	2.3852e-05	-0.0422697	2.41227e-05	-0.0437228	2.14461e-05
-0.0291114	1.56157e-05	-0.0354319	2.26832e-05	-0.0425843	2.10971e-05	-0.0398343	1.99818e-05	-0.0379808	2.48262e-05	-0.0415742	2.36234e-05	-0.0432948	2.17897e-05
-0.0289482	1.54395e-05	-0.0352835	2.13216e-05	-0.0424964	2.2613e-05	-0.039561	2.09186e-05	-0.0379744	2.59552e-05	-0.0414163	2.3113e-05	-0.0430777	2.29365e-05
-0.0287845	1.52348e-05	-0.0351319	2.06433e-05	-0.0423685	2.32448e-05	-0.0392617	2.13442e-05	-0.0378901	2.53227e-05	-0.0412029	2.19952e-05	-0.0424906	2.45952e-05
-0.028619	1.50406e-05	-0.0351036	2.03564e-05	-0.0421961	2.35854e-05	-0.0392392	2.17459e-05	-0.0378584	2.47131e-05	-0.0411885	2.34531e-05	-0.0421664	2.54118e-05
-0.0284482	1.48749e-05	-0.035024	2.06291e-05	-0.0420979	2.42478e-05	-0.039175	2.2154e-05	-0.037838	2.51087e-05	-0.0411075	2.30403e-05	-0.0420662	2.65338e-05
-0.0282796	1.47636e-05	-0.0348498	2.10738e-05	-0.0420976	2.45686e-05	-0.0391237	2.22855e-05	-0.0378211	2.55256e-05	-0.0403547	2.44909e-05	-0.042057	2.69575e-05
-0.0281095	1.46332e-05	-0.0345547	2.16741e-05	-0.0420085	2.43087e-05	-0.0390882	2.16856e-05	-0.0378141	2.46336e-05	-0.0399912	2.38811e-05	-0.0420044	2.84969e-05
-0.0279323	1.44601e-05	-0.0342393	2.2096e-05	-0.0417066	2.36193e-05	-0.0389982	2.08477e-05	-0.0377876	2.27818e-05	-0.0398409	2.21601e-05	-0.041634	2.9621e-05
-0.0277538	1.42824e-05	-0.0340681	2.16043e-05	-0.0414442	2.30852e-05	-0.0386487	2.00129e-05	-0.0376814	2.20827e-05	-0.0393939	2.0846e-05	-0.0413518	3.07704e-05
-0.0275744	1.41312e-05	-0.0338767	2.05599e-05	-0.0413587	2.30695e-05	-0.0382479	1.94918e-05	-0.0376733	2.21497e-05	-0.0391923	2.04721e-05	-0.0411152	3.10824e-05
-0.0273984	1.39135e-05	-0.0336305	1.9887e-05	-0.0412515	2.2935e-05	-0.0380635	1.87584e-05	-0.0376541	2.25181e-05	-0.0389301	2.101e-05	-0.0405719	3.10497e-05
-0.0272135	1.36639e-05	-0.0334794	1.99233e-05	-0.0410652	2.33173e-05	-0.0380433	1.8705e-05	-0.0375873	2.24289e-05	-0.0386761	2.30644e-05	-0.0405325	3.07464e-05
-0.0270201	1.34547e-05	-0.0333613	1.96547e-05	-0.0409828	2.34312e-05	-0.038029	1.90306e-05	-0.0375371	2.31437e-05	-0.0385152	2.57708e-05	-0.040529	3.0942e-05
-0.0268252	1.32758e-05	-0.0332447	2.147e-05	-0.0409587	2.34365e-05	-0.0378692	1.91938e-05	-0.0371835	2.46811e-05	-0.0384452	2.55427e-05	-0.0404585	2.99916e-05
-0.0266353	1.30174e-05	-0.0330664	2.23335e-05	-0.0409297	2.36555e-05	-0.0378691	1.98249e-05	-0.0368198	2.56409e-05	-0.0384402	2.44961e-05	-0.0403567	2.80159e-05
-0.026443	1.28066e-05	-0.0328599	2.32827e-05	-0.0407611	2.36167e-05	-0.0376641	2.01658e-05	-0.036693	2.55433e-05	-0.0384375	2.60673e-05	-0.0402022	2.60892e-05
-0.0262453	1.26048e-05	-0.0327353	2.38794e-05	-0.0406591	2.28583e-05	-0.0372612	2.21177e-05	-0.036455	2.60542e-05	-0.0382383	2.47984e-05	-0.0400372	2.5022e-05
-0.0260368	1.23587e-05	-0.0326323	2.39039e-05	-0.0404657	2.19016e-05	-0.0369288	2.33696e-05	-0.0364426	2.66076e-05	-0.0380682	2.67666e-05	-0.0400354	2.44193e-05
-0.0258302	1.20551e-05	-0.0324323	2.3252e-05	-0.040222	2.11643e-05	-0.0366613	2.56441e-05	-0.0363898	2.60707e-05	-0.0379642	2.72226e-05	-0.0398851	2.42298e-05
-0.0256202	1.17956e-05	-0.032196	2.21403e-05	-0.0402097	2.05776e-05	-0.0364772	2.69079e-05	-0.0362957	2.53383e-05	-0.0377191	2.67421e-05	-0.0397062	2.32747e-05
-0.0253981	1.15708e-05	-0.0321374	2.09274e-05	-0.0401784	1.9943e-05	-0.0364206	2.78743e-05	-0.0360582	2.4368e-05	-0.0376118	2.7429e-05	-0.0393404	2.22285e-05
-0.0251657	1.13326e-05	-0.0321303	2.0438e-05	-0.0400584	1.95205e-05	-0.0364196	2.70423e-05	-0.036023	2.3312e-05	-0.0363606	2.64178e-05	-0.0393299	2.23064e-05
-0.0249457	1.09825e-05	-0.0320941	2.03362e-05	-0.0397046	1.99678e-05	-0.0363947	2.6879e-05	-0.0360189	2.24004e-05	-0.0362353	2.57105e-05	-0.0388219	2.3226e-05
-0.0247071	1.06159e-05	-0.0320925	2.02248e-05	-0.0394483	2.1609e-05	-0.0363696	2.59387e-05	-0.0359207	2.27242e-05	-0.03601	2.57334e-05	-0.0385503	2.36198e-05
-0.0244578	1.02621e-05	-0.0320612	2.04507e-05	-0.0393573	2.31632e-05	-0.0358557	2.36308e-05	-0.0358786	2.36337e-05	-0.035799	2.76604e-05	-0.0384961	2.42191e-05
-0.0242174	1.00302e-05	-0.0319693	2.11158e-05	-0.0393277	2.38254e-05	-0.0356145	2.16177e-05	-0.0358453	2.43351e-05	-0.03518	2.82671e-05	-0.038429	2.43137e-05
-0.0239732	9.78114e-06	-0.0318875	2.11343e-05	-0.0392702	2.43594e-05	-0.0355603	2.0014e-05	-0.0357813	2.446e-05	-0.0350363	2.98687e-05	-0.0383448	2.3844e-05
-0.0236786	9.38127e-06	-0.0316929	2.22387e-05	-0.0391899	2.43222e-05	-0.0354946	1.89327e-05	-0.0356708	2.42386e-05	-0.0350068	2.8982e-05	-0.0381329	2.35161e-05
-0.0233784	8.96034e-06	-0.0313669	2.18455e-05	-0.0391308	2.37724e-05	-0.035454	1.89689e-05	-0.0355527	2.40329e-05	-0.0348558	2.7068e-05	-0.0380458	2.37475e-05
-0.0230714	8.62017e-06	-0.0310843	2.14227e-05	-0.0390056	2.35002e-05	-0.0353195	2.03442e-05	-0.0355067	2.42135e-05	-0.0346823	2.67096e-05	-0.0378552	2.43325e-05
-0.0227523	8.28377e-06	-0.0308894	2.04685e-05	-0.0389416	2.34708e-05	-0.0353091	2.19953e-05	-0.0352175	2.37266e-05	-0.0337651	2.46691e-05	-0.0378181	2.29147e-05
-0.0223816	7.88621e-06	-0.0306471	1.98674e-05	-0.0388598	2.32717e-05	-0.0351847	2.37932e-05	-0.0348496	2.19702e-05	-0.0337566	2.5625e-05	-0.0377533	2.23109e-05
-0.0220168	7.43139e-06	-0.0304059	1.98613e-05	-0.0385455	2.32742e-05	-0.0351191	2.59365e-05	-0.0347657	2.09144e-05	-0.0335697	2.81808e-05	-0.0374602	2.29259e-05
-0.021614	7.00591e-06	-0.0302179	2.01311e-05	-0.0384029	2.3164e-05	-0.0350436	2.55041e-05	-0.034691	2.02371e-05	-0.0334779	2.88695e-05	-0.0370992	2.15042e-05
-0.0211918	6.59436e-06	-0.0300156	2.02122e-05	-0.0383901	2.31426e-05	-0.0350289	2.56164e-05	-0.0345268	1.92848e-05	-0.0334687	3.0639e-05	-0.0370714	2.20445e-05
-0.0206549	6.0929e-06	-0.0299421	2.03229e-05	-0.0383453	2.3253e-05	-0.0350107	2.45403e-05	-0.0344472	1.93036e-05	-0.0332872	2.781e-05	-0.0368571	2.21067e-05
-0.0201229	5.56085e-06	-0.0299006	2.03019e-05	-0.0382287	2.34226e-05	-0.0349605	2.34848e-05	-0.0343517	1.97699e-05	-0.0332853	2.65241e-05	-0.0368149	2.25647e-05
-0.0194016	4.96819e-06	-0.0296294	2.0405e-05	-0.0379388	2.37611e-05	-0.034853	2.16669e-05	-0.0339874	2.09785e-05	-0.0331683	2.35859e-05	-0.0367039	2.38287e-05
-0.0186603	4.4209e-06	-0.0293523	2.06898e-05	-0.0376472	2.37195e-05	-0.0347471	2.13548e-05	-0.0338061	2.10799e-05	-0.0328796	2.30963e-05	-0.0366113	2.4576e-05
-0.0175171	3.77656e-06	-0.0292401	2.08654e-05	-0.0375706	2.27631e-05	-0.0343666	2.03321e-05	-0.0337203	2.15787e-05	-0.0328389	2.37398e-05	-0.0365845	2.52405e-05
-0.0163649	3.21103e-06	-0.0290922	2.0937e-05	-0.0375704	2.19402e-05	-0.0339354	2.14662e-05	-0.033574	2.19353e-05	-0.0327781	2.64472e-05	-0.0364486	2.48276e-05
-0.0143895	2.58464e-06	-0.0289844	2.09003e-05	-0.0374672	2.18889e-05	-0.0339313	2.24472e-05	-0.0335071	2.21765e-05	-0.0327424	2.78124e-05	-0.036383	2.53508e-05
-0.0123834	2.09498e-06	-0.0289546	2.11751e-05	-0.0372833	2.19133e-05	-0.0339175	2.2778e-05	-0.0332923	2.26001e-05	-0.032701	2.90442e-05	-0.0363787	2.67066e-05
-0.010602	1.84756e-06	-0.0287486	2.15327e-05	-0.0370458	2.1547e-05	-0.0335958	2.42267e-05	-0.0332553	2.29492e-05	-0.0326678	2.92815e-05	-0.0363093	2.61788e-05
-0.00876916	1.62232e-06	-0.0284859	2.09967e-05	-0.0368536	2.18635e-05	-0.0334897	2.39617e-05	-0.0331231	2.31427e-05	-0.0326397	2.79252e-05	-0.0362463	2.48645e-05
-0.00740659	1.52406e-06	-0.028317	1.98578e-05	-0.0366001	2.12335e-05	-0.0333821	2.32101e-05	-0.0331096	2.31223e-05	-0.0326204	2.54364e-05	-0.0360935	2.43567e-05
-0.00610596	1.41252e-06	-0.0281389	1.90816e-05	-0.0361225	2.06603e-05	-0.0333359	2.27193e-05	-0.0330764	2.30053e-05	-0.0325906	2.42241e-05	-0.0360336	2.30287e-05
-0.00505371	1.35176e-06	-0.0279651	1.89105e-05	-0.0356986	2.02515e-05	-0.0332904	2.25837e-05	-0.0330131	2.30585e-05	-0.0325387	2.28554e-05	-0.0360332	2.33772e-05
-0.00378846	1.30417e-06	-0.0278657	1.90735e-05	-0.0355426	2.05695e-05	-0.0332741	2.25861e-05	-0.0329922	2.282e-05	-0.0324228	2.45811e-05	-0.0360097	2.44844e-05
-0.00289655	1.29518e-06	-0.0277761	1.93637e-05	-0.0354422	2.08653e-05	-0.0332667	2.26962e-05	-0.0327523	2.32622e-05	-0.0323742	2.41211e-05	-0.0358644	2.68303e-05
-0.00221659	1.2642e-06	-0.0275854	1.94991e-05	-0.0351628	2.13044e-05	-0.0330482	2.37349e-05	-0.0323936	2.32202e-05	-0.0322993	2.64664e-05	-0.0358149	2.83595e-05
-0.00162548	1.24602e-06	-0.0273957	1.96989e-05	-0.0349424	2.14912e-05	-0.0329819	2.39139e-05	-0.0322191	2.23104e-05	-0.0322297	2.67556e-05	-0.0357942	2.88986e-05
-0.000592607	1.2637e-06	-0.02731	2.00744e-05	-0.0349327	2.1669e-05	-0.0326562	2.53943e-05	-0.0320281	2.17644e-05	-0.0321115	2.78403e-05	-0.0356015	2.96326e-05
0.000513139	1.27302e-06	-0.0272685	2.0554e-05	-0.0349034	2.19491e-05	-0.0323209	2.63494e-05	-0.0318635	2.17656e-05	-0.0320204	2.74529e-05	-0.0354167	2.95184e-05
0.00131788	1.25788e-06	-0.0271577	2.10273e-05	-0.0348846	2.22206e-05	-0.0320708	2.61319e-05	-0.0317521	2.10495e-05	-0.0319524	2.71254e-05	-0.0352913	2.9225e-05
0.00181482	1.26761e-06	-0.0269752	2.11635e-05	-0.0348523	2.24973e-05	-0.0317951	2.56844e-05	-0.0316233	2.08659e-05	-0.0318683	2.47691e-05	-0.0352767	2.8358e-05
0.00295629	1.34106e-06	-0.0268215	2.12484e-05	-0.034806	2.25351e-05	-0.0315603	2.53736e-05	-0.0314381	2.09819e-05	-0.0318243	2.02795e-05	-0.0352202	2.86833e-05
0.0042601	1.39326e-06	-0.0267191	2.14342e-05	-0.0346722	2.20408e-05	-0.0314948	2.4989e-05	-0.0312636	2.15298e-05	-0.0317161	1.84441e-05	-0.0352147	2.9759e-05
0.00574474	1.48474e-06	-0.0266343	2.10924e-05	-0.0344944	2.16937e-05	-0.031432	2.4578e-05	-0.0311462	2.13048e-05	-0.0316744	1.76514e-05	-0.0352056	2.86751e-05
0.00713185	1.58112e-06	-0.0264978	2.0003e-05	-0.0342838	2.16846e-05	-0.0314286	2.37931e-05	-0.0309036	2.2051e-05	-0.0315846	1.76564e-05	-0.0352021	2.83236e-05
0.00926199	1.84748e-06	-0.0263615	1.89539e-05	-0.0342338	2.14037e-05	-0.0313975	2.28812e-05	-0.0306105	2.25374e-05	-0.0315565	1.79558e-05	-0.0352012	2.88688e-05
0.0113524	2.14858e-06	-0.0262181	1.81916e-05	-0.0342017	2.07553e-05	-0.0313653	2.24883e-05	-0.0304742	2.2981e-05	-0.0313174	1.95859e-05	-0.0351752	3.06337e-05
0.0131141	2.55821e-06	-0.0261328	1.74309e-05	-0.033997	2.05698e-05	-0.0312625	2.08059e-05	-0.0303528	2.28507e-05	-0.0310889	2.21145e-05	-0.0351691	3.24562e-05
0.0148867	3.02695e-06	-0.0260835	1.69478e-05	-0.033819	2.04161e-05	-0.0312011	1.96971e-05	-0.030068	2.31414e-05	-0.0303305	2.40081e-05	-0.035157	3.21531e-05
0.0160667	3.45836e-06	-0.0258364	1.71114e-05	-0.0337475	2.0099e-05	-0.0311478	1.92623e-05	-0.0297401	2.29606e-05	-0.0296366	2.44293e-05	-0.0347247	3.118e-05
0.0171945	3.9518e-06	-0.0255469	1.76551e-05	-0.0336187	2.02116e-05	-0.0310182	1.94172e-05	-0.029551	2.32921e-05	-0.0294295	2.32672e-05	-0.0342025	3.10046e-05
0.0179166	4.3184e-06	-0.0253853	1.80486e-05	-0.0334491	2.04717e-05	-0.030983	2.01031e-05	-0.0293842	2.37387e-05	-0.0291208	2.24031e-05	-0.0337151	2.93347e-05
0.0186369	4.67542e-06	-0.0252917	1.82015e-05	-0.0333307	2.12048e-05	-0.030924	2.02485e-05	-0.0291902	2.40797e-05	-0.0290059	2.25954e-05	-0.0335821	2.80766e-05
0.0192659	5.07413e-06	-0.0251789	1.8101e-05	-0.0331259	2.20755e-05	-0.0308596	2.05148e-05	-0.0291523	2.48323e-05	-0.0288085	2.2309e-05	-0.0334489	2.74658e-05
0.0198728	5.48498e-06	-0.0249929	1.77873e-05	-0.032912	2.24149e-05	-0.0307514	2.10923e-05	-0.0291326	2.52584e-05	-0.028805	2.22824e-05	-0.0334393	2.73121e-05
0.0203344	5.80314e-06	-0.0248277	1.78092e-05	-0.0328624	2.26866e-05	-0.0303754	2.18954e-05	-0.0289264	2.55625e-05	-0.0286589	2.12342e-05	-0.033364	2.73217e-05
0.0207904	6.10198e-06	-0.0247314	1.83541e-05	-0.0328337	2.30172e-05	-0.029937	2.18362e-05	-0.0287494	2.56829e-05	-0.0286385	2.24328e-05	-0.0333582	2.50725e-05
0.0212283	6.46934e-06	-0.0245681	1.88764e-05	-0.0327684	2.34485e-05	-0.0298721	2.10391e-05	-0.028672	2.59946e-05	-0.0279845	2.31995e-05	-0.0333504	2.45487e-05
0.0216637	6.80987e-06	-0.024379	1.89892e-05	-0.0327384	2.36072e-05	-0.0297745	2.04335e-05	-0.0286228	2.63201e-05	-0.0271475	2.43911e-05	-0.0331452	2.50109e-05
0.0220446	7.12158e-06	-0.0242265	1.90486e-05	-0.0327215	2.31186e-05	-0.0297687	2.00716e-05	-0.0286039	2.60265e-05	-0.0269783	2.31664e-05	-0.0330702	2.42124e-05
0.0224155	7.43e-06	-0.0240098	1.90328e-05	-0.0326031	2.23446e-05	-0.0297207	1.99653e-05	-0.0281422	2.5225e-05	-0.0269246	2.33898e-05	-0.0330103	2.27892e-05
0.0227717	7.79468e-06	-0.0238297	1.868e-05	-0.0322893	2.16799e-05	-0.0294637	2.029e-05	-0.0278923	2.45814e-05	-0.0268365	2.2231e-05	-0.0328203	2.29905e-05
0.0231313	8.10355e-06	-0.0237017	1.8177e-05	-0.0320912	2.10469e-05	-0.0291247	2.11395e-05	-0.0278654	2.40426e-05	-0.0266657	2.24285e-05	-0.0327903	2.2819e-05
0.0234609	8.39708e-06	-0.0234936	1.81167e-05	-0.032003	2.0526e-05	-0.0289832	2.18825e-05	-0.0278172	2.37927e-05	-0.0266138	2.29443e-05	-0.032686	2.19497e-05
0.0237806	8.68742e-06	-0.0233014	1.85048e-05	-0.0318741	2.00607e-05	-0.0288868	2.19052e-05	-0.0277892	2.36885e-05	-0.026569	2.21749e-05	-0.0326266	2.21554e-05
0.0240605	8.88445e-06	-0.0232006	1.86775e-05	-0.031791	1.97734e-05	-0.0287126	2.19397e-05	-0.0277635	2.3256e-05	-0.0264692	2.20396e-05	-0.0324654	2.27397e-05
0.0243351	9.072e-06	-0.0231196	1.84924e-05	-0.0317868	1.98713e-05	-0.0286785	2.19102e-05	-0.0275252	2.32362e-05	-0.0263141	2.44164e-05	-0.0322637	2.36258e-05
0.0246016	9.28314e-06	-0.0230224	1.78206e-05	-0.0316429	1.99306e-05	-0.0286621	2.19152e-05	-0.0273915	2.29998e-05	-0.0261947	2.62351e-05	-0.0322223	2.44357e-05
0.0248783	9.42213e-06	-0.0228358	1.68921e-05	-0.0313428	2.0413e-05	-0.0286137	2.19116e-05	-0.027318	2.28675e-05	-0.0261716	2.66087e-05	-0.032221	2.37816e-05
0.0251468	9.55583e-06	-0.0227238	1.63619e-05	-0.0310419	2.05306e-05	-0.0284421	2.19375e-05	-0.027126	2.25571e-05	-0.0259705	2.65943e-05	-0.0321714	2.42192e-05
0.025388	9.7849e-06	-0.0227199	1.63099e-05	-0.0308398	2.07659e-05	-0.0282462	2.13566e-05	-0.0269132	2.28344e-05	-0.0259491	2.64482e-05	-0.0321545	2.4131e-05
0.0256239	1.00501e-05	-0.0225252	1.65476e-05	-0.0307853	2.10666e-05	-0.0282116	2.12458e-05	-0.0268345	2.30155e-05	-0.0254943	2.55059e-05	-0.0318338	2.33309e-05
0.0258738	1.02116e-05	-0.0222722	1.70016e-05	-0.030743	2.08451e-05	-0.0281909	2.10155e-05	-0.0267888	2.31464e-05	-0.0249911	2.5775e-05	-0.031784	2.30437e-05
0.0261153	1.03654e-05	-0.0220638	1.78285e-05	-0.0305779	2.03772e-05	-0.0280754	2.16015e-05	-0.026736	2.3931e-05	-0.0249544	2.48857e-05	-0.0317267	2.41962e-05
0.0263649	1.04631e-05	-0.0218147	1.87329e-05	-0.0303012	1.98474e-05	-0.0277765	2.22499e-05	-0.0266892	2.43624e-05	-0.0248831	2.52843e-05	-0.0315949	2.53994e-05
0.0266105	1.05594e-05	-0.0216197	1.89573e-05	-0.0300844	1.95355e-05	-0.0274942	2.18874e-05	-0.0265643	2.45445e-05	-0.0248044	2.45446e-05	-0.0315895	2.65771e-05
0.0268468	1.06782e-05	-0.0215197	1.85177e-05	-0.029983	1.9569e-05	-0.0272895	2.19725e-05	-0.0263845	2.44104e-05	-0.0247833	2.55299e-05	-0.0315799	2.67352e-05
0.027068	1.07298e-05	-0.0214172	1.82233e-05	-0.0298651	1.93156e-05	-0.0272018	2.2039e-05	-0.0263399	2.46194e-05	-0.0246897	2.6972e-05	-0.0312578	2.74881e-05
0.0272898	1.0769e-05	-0.02123	1.82964e-05	-0.0296969	1.92005e-05	-0.0271702	2.19449e-05	-0.026288	2.49274e-05	-0.0246467	2.65089e-05	-0.0310211	2.75497e-05
0.0275298	1.09252e-05	-0.0210623	1.83779e-05	-0.0294838	1.97198e-05	-0.0271659	2.17006e-05	-0.0262454	2.45658e-05	-0.0245843	2.50341e-05	-0.0310207	2.70946e-05
0.0277704	1.10536e-05	-0.0209633	1.84451e-05	-0.029322	2.02556e-05	-0.0271099	2.18739e-05	-0.0262126	2.38127e-05	-0.0245655	2.41408e-05	-0.0308721	2.53198e-05
0.0279903	1.10853e-05	-0.0207823	1.83606e-05	-0.0292768	2.09337e-05	-0.0269591	2.17249e-05	-0.0261747	2.32216e-05	-0.02455	2.31092e-05	-0.0308308	2.47845e-05
0.0281931	1.12087e-05	-0.0205133	1.81144e-05	-0.0292583	2.16699e-05	-0.0269356	2.14218e-05	-0.0261171	2.27793e-05	-0.0244421	2.20199e-05	-0.0307781	2.35122e-05
0.0283937	1.13483e-05	-0.0203388	1.81009e-05	-0.0291761	2.20217e-05	-0.0269245	2.14403e-05	-0.0260637	2.25991e-05	-0.0244062	2.19482e-05	-0.0307592	2.23471e-05
0.0286062	1.1395e-05	-0.0202284	1.8201e-05	-0.0290655	2.21216e-05	-0.0266968	2.16425e-05	-0.0259366	2.24656e-05	-0.0241909	2.26552e-05	-0.030737	2.15474e-05
0.0288156	1.14301e-05	-0.0200528	1.81005e-05	-0.0289026	2.20451e-05	-0.0263679	2.13871e-05	-0.0256757	2.25242e-05	-0.0238467	2.37918e-05	-0.0305698	2.02827e-05
0.0290227	1.14726e-05	-0.0198591	1.79616e-05	-0.0285899	2.18247e-05	-0.0260784	2.11302e-05	-0.0256143	2.2731e-05	-0.0236036	2.46206e-05	-0.0298273	1.94418e-05
0.0292298	1.15247e-05	-0.0196586	1.81432e-05	-0.0283275	2.14079e-05	-0.0258039	2.09082e-05	-0.0255736	2.2626e-05	-0.023585	2.49946e-05	-0.0296673	1.95685e-05
0.029449	1.15051e-05	-0.0194523	1.86223e-05	-0.0282171	2.08854e-05	-0.0256534	2.05529e-05	-0.0254412	2.2965e-05	-0.023562	2.55787e-05	-0.0296543	1.98847e-05
0.0296792	1.15624e-05	-0.0192948	1.88571e-05	-0.0281367	2.05396e-05	-0.0256361	2.07531e-05	-0.02512	2.27681e-05	-0.0235362	2.4936e-05	-0.0296355	2.14283e-05
0.029895	1.16887e-05	-0.019183	1.88506e-05	-0.0280629	2.00992e-05	-0.0256338	2.00036e-05	-0.0248894	2.29342e-05	-0.0234936	2.49955e-05	-0.0296106	2.19187e-05
0.0300947	1.17235e-05	-0.019059	1.89994e-05	-0.0280111	1.97629e-05	-0.0254956	1.9508e-05	-0.0246491	2.29747e-05	-0.023468	2.48856e-05	-0.0295955	2.22997e-05
0.0303041	1.16922e-05	-0.0188892	1.90682e-05	-0.0279458	1.97863e-05	-0.0252187	1.99143e-05	-0.0243891	2.23518e-05	-0.0234557	2.5167e-05	-0.0295859	2.25704e-05
0.0305206	1.16962e-05	-0.0187186	1.89729e-05	-0.0278099	1.97931e-05	-0.0251417	2.01965e-05	-0.0242022	2.2309e-05	-0.0234447	2.53348e-05	-0.0295107	2.33717e-05
0.0307327	1.17261e-05	-0.0185892	1.90978e-05	-0.027603	1.96922e-05	-0.0251176	2.10025e-05	-0.0241416	2.2506e-05	-0.0234364	2.59991e-05	-0.0293563	2.41666e-05
0.0309351	1.1701e-05	-0.0184525	1.93033e-05	-0.0273552	1.95895e-05	-0.0251014	2.19236e-05	-0.0240231	2.3055e-05	-0.0233439	2.59972e-05	-0.0290733	2.45706e-05
0.0311445	1.16377e-05	-0.0182424	1.92211e-05	-0.0270984	1.96131e-05	-0.0250441	2.28769e-05	-0.023891	2.22988e-05	-0.023281	2.57189e-05	-0.0287984	2.44149e-05
0.0313546	1.15658e-05	-0.0180295	1.90985e-05	-0.0269224	1.97002e-05	-0.0249424	2.35578e-05	-0.0237901	2.27503e-05	-0.0232428	2.59363e-05	-0.0284528	2.44752e-05
0.0315409	1.16515e-05	-0.0179388	1.9045e-05	-0.0268644	1.95891e-05	-0.024614	2.33803e-05	-0.0237106	2.39924e-05	-0.0231587	2.58124e-05	-0.0280701	2.35409e-05
0.0317272	1.17581e-05	-0.0179315	1.88729e-05	-0.0268253	1.96491e-05	-0.0241197	2.24078e-05	-0.0235431	2.49223e-05	-0.023138	2.52255e-05	-0.027907	2.2809e-05
0.0319419	1.16693e-05	-0.0177971	1.87215e-05	-0.0267611	1.97628e-05	-0.0238774	2.16066e-05	-0.023481	2.54003e-05	-0.0231143	2.43278e-05	-0.0279053	2.18173e-05
0.0321599	1.15866e-05	-0.0175335	1.86723e-05	-0.0266014	2.00105e-05	-0.0238517	2.14175e-05	-0.0233834	2.5426e-05	-0.0230649	2.36798e-05	-0.0277308	2.10088e-05
0.0323751	1.15465e-05	-0.0173566	1.86143e-05	-0.0263773	2.05436e-05	-0.0238145	2.13293e-05	-0.0232931	2.51539e-05	-0.0229776	2.41726e-05	-0.0275408	2.0559e-05
0.0325877	1.14788e-05	-0.0172747	1.85805e-05	-0.0263241	2.08495e-05	-0.0236779	2.06915e-05	-0.0232332	2.4622e-05	-0.0229572	2.40475e-05	-0.0275087	2.0759e-05
0.0328033	1.13967e-05	-0.0171684	1.86738e-05	-0.0263067	2.09442e-05	-0.0234942	1.99141e-05	-0.0232074	2.33326e-05	-0.022715	2.48455e-05	-0.0273121	2.19673e-05
0.0330204	1.1308e-05	-0.0170267	1.87938e-05	-0.0261605	2.08175e-05	-0.0234654	1.95136e-05	-0.0218377	2.23673e-05	-0.0223705	2.52243e-05	-0.0270095	2.29442e-05
0.0332177	1.13502e-05	-0.0168657	1.87844e-05	-0.0258806	2.03883e-05	-0.0233222	2.00524e-05	-0.0213163	2.18382e-05	-0.022202	2.51865e-05	-0.0267663	2.37614e-05
0.0334066	1.13424e-05	-0.0166836	1.86146e-05	-0.0257061	2.00393e-05	-0.0228969	2.17653e-05	-0.0212206	2.15137e-05	-0.0221629	2.42638e-05	-0.0266072	2.47768e-05
0.0336132	1.12339e-05	-0.016507	1.85462e-05	-0.0256051	1.98176e-05	-0.0226731	2.29766e-05	-0.0210573	2.22156e-05	-0.0221477	2.34163e-05	-0.0265119	2.6277e-05
0.0338245	1.11246e-05	-0.0163857	1.86334e-05	-0.0255489	1.98137e-05	-0.02265	2.34539e-05	-0.0209937	2.19279e-05	-0.0221147	2.29017e-05	-0.0264458	2.82832e-05
0.0340268	1.10859e-05	-0.0163052	1.85171e-05	-0.0254853	2.00396e-05	-0.0225565	2.34459e-05	-0.0209885	2.23229e-05	-0.0218858	2.21332e-05	-0.0263862	2.99227e-05
0.0342331	1.10768e-05	-0.0161626	1.83961e-05	-0.025274	2.01436e-05	-0.0224468	2.34317e-05	-0.0209418	2.31717e-05	-0.0216616	2.26959e-05	-0.0262356	3.07275e-05
0.0344578	1.09674e-05	-0.0159083	1.84113e-05	-0.0250101	2.00357e-05	-0.0224212	2.3047e-05	-0.0207785	2.38041e-05	-0.0214726	2.35743e-05	-0.0261071	3.07841e-05
0.0346794	1.08159e-05	-0.0156432	1.81638e-05	-0.0247786	2.03223e-05	-0.0223556	2.21792e-05	-0.0205177	2.47316e-05	-0.0212269	2.37859e-05	-0.0261035	3.05393e-05
0.0348818	1.07949e-05	-0.0154289	1.77452e-05	-0.0245773	2.08035e-05	-0.0222969	2.12998e-05	-0.0204722	2.53676e-05	-0.0210445	2.37975e-05	-0.0260694	3.02313e-05
0.0350922	1.08207e-05	-0.015246	1.75193e-05	-0.0244242	2.08794e-05	-0.0222816	2.07179e-05	-0.020414	2.60104e-05	-0.020952	2.42651e-05	-0.0259362	2.90976e-05
0.0353092	1.08066e-05	-0.0150916	1.7334e-05	-0.0242378	2.04327e-05	-0.0220582	1.98703e-05	-0.0202174	2.51357e-05	-0.0208579	2.56776e-05	-0.0258725	2.78059e-05
0.0355217	1.07604e-05	-0.0149972	1.722e-05	-0.0240335	1.97981e-05	-0.0218725	1.91725e-05	-0.0200607	2.47135e-05	-0.0207381	2.58126e-05	-0.0257831	2.66601e-05
0.0357369	1.0718e-05	-0.0149205	1.73038e-05	-0.0238681	1.91705e-05	-0.0218538	1.90632e-05	-0.0198947	2.43311e-05	-0.020606	2.56403e-05	-0.0256625	2.54821e-05
0.0359667	1.07595e-05	-0.0147035	1.72776e-05	-0.0237347	1.87567e-05	-0.0218432	1.95641e-05	-0.0196558	2.39053e-05	-0.0204829	2.50967e-05	-0.0255605	2.46208e-05
0.0361963	1.0786e-05	-0.0144011	1.72738e-05	-0.0235775	1.87713e-05	-0.0215169	2.0206e-05	-0.0195265	2.36467e-05	-0.0204433	2.44858e-05	-0.025368	2.38621e-05
0.0364093	1.07122e-05	-0.0142212	1.74135e-05	-0.0233927	1.91124e-05	-0.0212416	2.06341e-05	-0.019455	2.35386e-05	-0.0203265	2.3801e-05	-0.025189	2.28811e-05
0.0366231	1.06482e-05	-0.0141566	1.74131e-05	-0.0232767	1.96451e-05	-0.0211592	2.07997e-05	-0.0192995	2.34957e-05	-0.0201062	2.33846e-05	-0.0251167	2.205e-05
0.0368406	1.05833e-05	-0.0140667	1.72305e-05	-0.0231385	2.02104e-05	-0.0209968	2.08612e-05	-0.019178	2.3113e-05	-0.0199685	2.29888e-05	-0.0251128	2.20889e-05
0.0370637	1.05022e-05	-0.0139107	1.69565e-05	-0.023003	2.05777e-05	-0.0208815	2.07728e-05	-0.019134	2.21213e-05	-0.0197896	2.3227e-05	-0.0250848	2.27307e-05
0.0372983	1.04844e-05	-0.0137226	1.68869e-05	-0.0229344	2.07709e-05	-0.0208541	2.0752e-05	-0.0190591	2.14262e-05	-0.0194995	2.44021e-05	-0.0248627	2.30024e-05
0.0375275	1.04966e-05	-0.013506	1.72776e-05	-0.0227918	2.08089e-05	-0.0206506	2.06758e-05	-0.0189535	2.12133e-05	-0.0192533	2.49146e-05	-0.0245236	2.3177e-05
0.0377463	1.04481e-05	-0.0132823	1.74342e-05	-0.0225865	2.08069e-05	-0.0203842	2.05703e-05	-0.0188202	2.13174e-05	-0.0190635	2.40674e-05	-0.0242069	2.27449e-05
0.0379697	1.03858e-05	-0.0131502	1.70596e-05	-0.0223575	2.07007e-05	-0.0201901	1.97427e-05	-0.0186619	2.17504e-05	-0.0188417	2.37276e-05	-0.02393	2.2802e-05
0.0382092	1.04061e-05	-0.0130644	1.70521e-05	-0.0221462	2.0208e-05	-0.0199337	1.94704e-05	-0.018502	2.21177e-05	-0.0186372	2.40052e-05	-0.0237726	2.2381e-05
0.0384533	1.04e-05	-0.0129054	1.73309e-05	-0.0219963	1.95654e-05	-0.0197313	1.97054e-05	-0.0182889	2.22675e-05	-0.0185846	2.45185e-05	-0.0236681	2.25866e-05
0.0387024	1.04222e-05	-0.0127412	1.76094e-05	-0.0218373	1.94023e-05	-0.0196602	1.99555e-05	-0.0181564	2.25115e-05	-0.0185544	2.49717e-05	-0.0235104	2.30765e-05
0.0389337	1.05377e-05	-0.012584	1.80519e-05	-0.021679	1.97529e-05	-0.0195275	2.00415e-05	-0.0180871	2.26659e-05	-0.0182411	2.47935e-05	-0.0233953	2.33585e-05
0.0391363	1.05042e-05	-0.0122716	1.8397e-05	-0.0215608	2.00769e-05	-0.0192866	1.99971e-05	-0.0179128	2.26739e-05	-0.0177859	2.4474e-05	-0.023346	2.36629e-05
0.0393457	1.04349e-05	-0.0119384	1.84477e-05	-0.0214465	2.03311e-05	-0.0190415	2.00571e-05	-0.0177501	2.24992e-05	-0.0175998	2.45008e-05	-0.023261	2.41718e-05
0.0395695	1.04374e-05	-0.0117902	1.85195e-05	-0.0213514	2.05918e-05	-0.0189534	2.04435e-05	-0.0176545	2.20829e-05	-0.0175936	2.38768e-05	-0.0230873	2.45626e-05
0.0397971	1.04212e-05	-0.0117071	1.85083e-05	-0.0213135	2.07285e-05	-0.0189076	2.07139e-05	-0.0175616	2.15135e-05	-0.0175033	2.39672e-05	-0.0227403	2.50808e-05
0.0400387	1.04757e-05	-0.0116189	1.81391e-05	-0.0211944	2.06707e-05	-0.0187063	2.07402e-05	-0.0173851	2.11131e-05	-0.0174255	2.30344e-05	-0.0226559	2.53559e-05
0.0402581	1.06331e-05	-0.0114599	1.76449e-05	-0.020939	2.04246e-05	-0.0185407	2.06978e-05	-0.0171597	2.08853e-05	-0.0174187	2.22418e-05	-0.0226226	2.5346e-05
0.0404174	1.04664e-05	-0.0111982	1.7313e-05	-0.0207875	2.00811e-05	-0.0184538	2.05982e-05	-0.0169926	2.07727e-05	-0.0173104	2.29751e-05	-0.0224753	2.52151e-05
0.0405928	1.02565e-05	-0.0109842	1.742e-05	-0.0207451	1.97637e-05	-0.0183175	2.053e-05	-0.0167924	2.09763e-05	-0.0172192	2.38838e-05	-0.0223528	2.49816e-05
0.0408178	1.02938e-05	-0.0108755	1.76488e-05	-0.0206006	1.94977e-05	-0.0181982	2.04305e-05	-0.0166173	2.15283e-05	-0.0172167	2.37352e-05	-0.0222218	2.44684e-05
0.0410266	1.0403e-05	-0.0107859	1.75912e-05	-0.0203047	1.93041e-05	-0.0180728	2.04741e-05	-0.0165325	2.22017e-05	-0.0171795	2.36491e-05	-0.0219787	2.38146e-05
0.0412424	1.05827e-05	-0.0106351	1.75674e-05	-0.0199971	1.91412e-05	-0.017897	2.07775e-05	-0.0164449	2.26081e-05	-0.0171063	2.41384e-05	-0.0217563	2.32217e-05
0.041474	1.06529e-05	-0.0104181	1.74949e-05	-0.0198265	1.89491e-05	-0.0176845	2.13262e-05	-0.0162936	2.29957e-05	-0.0170231	2.46069e-05	-0.0216735	2.27305e-05
0.0416811	1.05858e-05	-0.0102052	1.73341e-05	-0.0197295	1.90341e-05	-0.0174267	2.17257e-05	-0.0160853	2.34512e-05	-0.016848	2.50089e-05	-0.0216564	2.24798e-05
0.0418832	1.05652e-05	-0.0100268	1.73227e-05	-0.0196573	1.9438e-05	-0.0172184	2.17278e-05	-0.015941	2.35733e-05	-0.0165956	2.55717e-05	-0.0216512	2.28028e-05
0.042079	1.0501e-05	-0.0098556	1.73746e-05	-0.019589	1.96107e-05	-0.0170931	2.16132e-05	-0.0159174	2.35617e-05	-0.0164366	2.61126e-05	-0.0215188	2.28968e-05
0.0422589	1.05188e-05	-0.00968898	1.7299e-05	-0.0194521	1.95137e-05	-0.016931	2.14055e-05	-0.0159005	2.33607e-05	-0.016299	2.66839e-05	-0.0212568	2.33748e-05
0.0424589	1.0665e-05	-0.00951991	1.72556e-05	-0.0193014	1.95736e-05	-0.0167022	2.09581e-05	-0.0158228	2.31669e-05	-0.0160634	2.63626e-05	-0.0210431	2.32331e-05
0.0426612	1.07756e-05	-0.00933936	1.73211e-05	-0.0191642	1.97485e-05	-0.0165688	2.04075e-05	-0.0157553	2.28415e-05	-0.0157404	2.63407e-05	-0.0208926	2.37243e-05
0.0428592	1.08747e-05	-0.00915315	1.74215e-05	-0.0189688	1.96683e-05	-0.0165327	1.99666e-05	-0.0156905	2.25724e-05	-0.0153645	2.56917e-05	-0.0207587	2.39766e-05
0.0430937	1.07626e-05	-0.00896955	1.75108e-05	-0.0187666	1.9474e-05	-0.016451	1.93804e-05	-0.0155863	2.2068e-05	-0.0151478	2.45557e-05	-0.0206652	2.44781e-05
0.0433424	1.07296e-05	-0.00878441	1.75261e-05	-0.0186344	1.93014e-05	-0.0163213	1.89547e-05	-0.0153899	2.16037e-05	-0.0150636	2.36289e-05	-0.0206232	2.4584e-05
0.0435757	1.07835e-05	-0.00860349	1.74271e-05	-0.0184943	1.90275e-05	-0.016264	1.89335e-05	-0.0151351	2.15145e-05	-0.0150596	2.33488e-05	-0.0205244	2.44902e-05
0.0438012	1.07992e-05	-0.00843058	1.73265e-05	-0.0183086	1.87467e-05	-0.0162119	1.91712e-05	-0.0149375	2.12498e-05	-0.0150429	2.32449e-05	-0.0203714	2.44922e-05
0.0439917	1.10001e-05	-0.00823125	1.73239e-05	-0.0181205	1.85375e-05	-0.0159967	1.96614e-05	-0.0148303	2.06294e-05	-0.0150205	2.31253e-05	-0.0202741	2.46354e-05
0.0441612	1.111e-05	-0.0080452	1.73005e-05	-0.0179755	1.83103e-05	-0.0158007	2.02118e-05	-0.0147974	2.05438e-05	-0.0148554	2.36562e-05	-0.0201811	2.43987e-05
0.0443522	1.10803e-05	-0.00791148	1.71943e-05	-0.0178376	1.81845e-05	-0.0157008	2.04918e-05	-0.0147956	2.10007e-05	-0.0146455	2.35769e-05	-0.0199852	2.42165e-05
0.0445548	1.11225e-05	-0.00775182	1.70535e-05	-0.0176585	1.82727e-05	-0.015596	2.06423e-05	-0.0147371	2.16398e-05	-0.0144291	2.30988e-05	-0.0197611	2.3941e-05
0.0447571	1.11678e-05	-0.00756671	1.69724e-05	-0.0175176	1.85519e-05	-0.015432	2.10241e-05	-0.0147028	2.23536e-05	-0.0141959	2.35272e-05	-0.019612	2.36044e-05
0.0449687	1.12877e-05	-0.00743644	1.69155e-05	-0.0173804	1.88566e-05	-0.0151388	2.13557e-05	-0.0145662	2.30409e-05	-0.0140511	2.43029e-05	-0.0195722	2.31347e-05
0.0451854	1.13482e-05	-0.0072854	1.67857e-05	-0.0172185	1.90116e-05	-0.0148942	2.12538e-05	-0.0145253	2.36144e-05	-0.0139953	2.47658e-05	-0.0195482	2.27644e-05
0.0453892	1.13308e-05	-0.00706281	1.66648e-05	-0.0170605	1.91643e-05	-0.0148059	2.08217e-05	-0.014489	2.38315e-05	-0.0139081	2.51363e-05	-0.0195146	2.26079e-05
0.0455792	1.13971e-05	-0.00685998	1.6632e-05	-0.0168619	1.93141e-05	-0.014704	2.05014e-05	-0.0143171	2.3842e-05	-0.0136946	2.4492e-05	-0.0194967	2.23231e-05
0.0457781	1.15449e-05	-0.00667485	1.68272e-05	-0.0166433	1.93163e-05	-0.0145856	2.04368e-05	-0.0140854	2.36744e-05	-0.0133824	2.43673e-05	-0.0194594	2.18647e-05
0.0459933	1.15701e-05	-0.00647421	1.71999e-05	-0.0164245	1.91992e-05	-0.0145102	2.0409e-05	-0.0140377	2.31412e-05	-0.013202	2.44436e-05	-0.0194465	2.1794e-05
0.0462172	1.1655e-05	-0.00624685	1.75638e-05	-0.016214	1.90549e-05	-0.014339	2.027e-05	-0.0140021	2.25746e-05	-0.0131501	2.44652e-05	-0.0194396	2.22653e-05
0.0464532	1.16508e-05	-0.00604101	1.77877e-05	-0.0160388	1.89463e-05	-0.0141014	2.0231e-05	-0.0138373	2.18757e-05	-0.0129739	2.54028e-05	-0.0193523	2.31561e-05
0.0466591	1.14361e-05	-0.00589104	1.7785e-05	-0.0158687	1.89866e-05	-0.013946	2.02645e-05	-0.0136602	2.14038e-05	-0.0127327	2.56177e-05	-0.0193031	2.4408e-05
0.0468225	1.15161e-05	-0.00574407	1.76342e-05	-0.0157	1.91465e-05	-0.0137978	1.97321e-05	-0.0134884	2.10195e-05	-0.0127112	2.60031e-05	-0.019223	2.48057e-05
0.0470223	1.18935e-05	-0.00560549	1.7396e-05	-0.0155655	1.92094e-05	-0.0135564	1.91635e-05	-0.0133211	2.08923e-05	-0.0126261	2.67594e-05	-0.0190754	2.52302e-05
0.0472425	1.20851e-05	-0.0054594	1.71258e-05	-0.0154632	1.92234e-05	-0.0133283	1.91926e-05	-0.0131367	2.09173e-05	-0.0125558	2.65052e-05	-0.0189516	2.59533e-05
0.0474343	1.20938e-05	-0.00530098	1.68916e-05	-0.0153625	1.92172e-05	-0.0131927	1.94986e-05	-0.0129436	2.12545e-05	-0.0125548	2.50005e-05	-0.0187167	2.65535e-05
0.0476326	1.20576e-05	-0.00513038	1.68094e-05	-0.0152279	1.9106e-05	-0.013058	1.98489e-05	-0.0127645	2.18416e-05	-0.0124629	2.38666e-05	-0.0184373	2.71327e-05
0.0478357	1.20508e-05	-0.00491436	1.69428e-05	-0.0150678	1.90125e-05	-0.0129083	2.00817e-05	-0.0126357	2.20836e-05	-0.0124171	2.41185e-05	-0.0182942	2.73749e-05
0.0480298	1.21144e-05	-0.00469711	1.71354e-05	-0.0148962	1.90387e-05	-0.0127836	2.01499e-05	-0.0125327	2.18744e-05	-0.0124083	2.44459e-05	-0.0181048	2.75318e-05
0.0481664	1.17385e-05	-0.00449806	1.7326e-05	-0.0147386	1.91088e-05	-0.0127345	2.03073e-05	-0.0123844	2.17443e-05	-0.0123969	2.57125e-05	-0.0178642	2.69279e-05
0.0482869	1.15347e-05	-0.00431181	1.7472e-05	-0.0146099	1.9094e-05	-0.0126737	2.04374e-05	-0.0122581	2.1664e-05	-0.0122912	2.62749e-05	-0.0177844	2.66333e-05
0.0484943	1.19425e-05	-0.00413252	1.75604e-05	-0.0144428	1.90146e-05	-0.0124349	2.03706e-05	-0.0121743	2.14636e-05	-0.0121399	2.57588e-05	-0.0176564	2.60719e-05
0.048726	1.21346e-05	-0.00395374	1.75898e-05	-0.0142188	1.89413e-05	-0.0121803	2.00532e-05	-0.0120818	2.11341e-05	-0.0120903	2.56907e-05	-0.0172859	2.52249e-05
0.0489434	1.22454e-05	-0.0037986	1.75368e-05	-0.0140055	1.89303e-05	-0.0120573	1.96698e-05	-0.0119398	2.0803e-05	-0.0119597	2.51068e-05	-0.0172291	2.42061e-05
0.0491514	1.24023e-05	-0.00365519	1.74787e-05	-0.0138585	1.89542e-05	-0.0119707	1.94704e-05	-0.011745	2.05368e-05	-0.0116538	2.477e-05	-0.0172167	2.34898e-05
0.0493206	1.22806e-05	-0.00349728	1.74469e-05	-0.0138058	1.8854e-05	-0.0118658	1.93805e-05	-0.0116065	2.04338e-05	-0.0114804	2.40827e-05	-0.0171821	2.34896e-05
0.0494957	1.21429e-05	-0.00331358	1.74358e-05	-0.0137483	1.87005e-05	-0.0117675	1.92058e-05	-0.0115283	2.05194e-05	-0.0114517	2.41845e-05	-0.0170429	2.33136e-05
0.0497146	1.2336e-05	-0.00312405	1.74456e-05	-0.0135846	1.86924e-05	-0.0116661	1.89647e-05	-0.0113623	2.07312e-05	-0.0114173	2.48061e-05	-0.0169786	2.26471e-05
0.0499323	1.25064e-05	-0.00294948	1.74663e-05	-0.0134164	1.87121e-05	-0.0114931	1.90331e-05	-0.0111283	2.0952e-05	-0.0112798	2.53191e-05	-0.0168852	2.22425e-05
0.0501028	1.23112e-05	-0.00277047	1.74723e-05	-0.0133	1.87872e-05	-0.0112883	1.92958e-05	-0.0109626	2.09196e-05	-0.0111015	2.50921e-05	-0.0168433	2.2164e-05
0.0502282	1.24644e-05	-0.00259224	1.74272e-05	-0.0131556	1.89684e-05	-0.011144	1.91796e-05	-0.0108157	2.07115e-05	-0.0109958	2.43682e-05	-0.0168083	2.26118e-05
0.0503787	1.28818e-05	-0.0024373	1.73959e-05	-0.0129791	1.89693e-05	-0.0110017	1.89481e-05	-0.0106615	2.06024e-05	-0.0107537	2.37288e-05	-0.0167486	2.32813e-05
0.0505888	1.27982e-05	-0.00228022	1.7395e-05	-0.0128154	1.89371e-05	-0.0108489	1.88765e-05	-0.010558	2.04621e-05	-0.0104661	2.25273e-05	-0.0166148	2.3133e-05
0.0508038	1.27415e-05	-0.00210632	1.7385e-05	-0.0126243	1.89397e-05	-0.0107419	1.89106e-05	-0.010455	2.03008e-05	-0.0103031	2.26181e-05	-0.0165338	2.33603e-05
0.0510093	1.27549e-05	-0.00192413	1.737e-05	-0.0123751	1.87292e-05	-0.010578	1.90302e-05	-0.0103666	2.0306e-05	-0.0101897	2.35483e-05	-0.0164291	2.32166e-05
0.0512037	1.26717e-05	-0.00173398	1.73637e-05	-0.0121743	1.85582e-05	-0.0103542	1.91447e-05	-0.0103023	2.04437e-05	-0.0100938	2.34438e-05	-0.0161936	2.31114e-05
0.0513826	1.2716e-05	-0.00155497	1.73859e-05	-0.0120799	1.85845e-05	-0.010212	1.92325e-05	-0.0102003	2.05894e-05	-0.0100223	2.37429e-05	-0.015874	2.30013e-05
0.0515545	1.26946e-05	-0.00139108	1.74141e-05	-0.0120105	1.87193e-05	-0.010135	1.93571e-05	-0.0100966	2.06847e-05	-0.00996005	2.38351e-05	-0.0156036	2.27488e-05
0.0517342	1.26202e-05	-0.00122578	1.74102e-05	-0.0119257	1.89182e-05	-0.0100001	1.94134e-05	-0.00994817	2.07604e-05	-0.00990531	2.33598e-05	-0.0154564	2.25982e-05
0.0519344	1.27237e-05	-0.00106068	1.73956e-05	-0.0118003	1.91043e-05	-0.00983028	1.93841e-05	-0.00972837	2.08538e-05	-0.00973821	2.28114e-05	-0.0153644	2.22766e-05
0.0521199	1.29193e-05	-0.000898034	1.73857e-05	-0.0116165	1.92751e-05	-0.00970687	1.93549e-05	-0.00953944	2.10016e-05	-0.00950983	2.23675e-05	-0.0152614	2.2245e-05
0.0522854	1.29769e-05	-0.000731052	1.73553e-05	-0.0114026	1.94451e-05	-0.00954373	1.93596e-05	-0.00941951	2.10851e-05	-0.00940535	2.19891e-05	-0.0151562	2.21263e-05
0.0524532	1.30067e-05	-0.0005504	1.73103e-05	-0.0112181	1.95901e-05	-0.00931469	1.93677e-05	-0.0093343	2.09935e-05	-0.00935612	2.21483e-05	-0.0150126	2.20102e-05
0.0526285	1.31137e-05	-0.000365466	1.7276e-05	-0.0110793	1.94832e-05	-0.0091295	1.93259e-05	-0.00921747	2.0791e-05	-0.00925035	2.25881e-05	-0.0148363	2.18228e-05
0.0528041	1.31992e-05	-0.000186221	1.7221e-05	-0.010925	1.91822e-05	-0.00895902	1.92679e-05	-0.00909113	2.04678e-05	-0.00910437	2.3224e-05	-0.0147143	2.19082e-05
0.0529768	1.32759e-05	-1.23409e-05	1.71396e-05	-0.0107778	1.89645e-05	-0.00876617	1.91472e-05	-0.00895455	2.02111e-05	-0.00896557	2.38341e-05	-0.0146332	2.23555e-05
0.0531714	1.31762e-05	0.000157092	1.70668e-05	-0.0106279	1.87226e-05	-0.00861273	1.91781e-05	-0.00875945	2.01293e-05	-0.00878616	2.40826e-05	-0.0145369	2.25973e-05
0.0533795	1.31846e-05	0.000330675	1.70238e-05	-0.0104384	1.85913e-05	-0.00845942	1.9419e-05	-0.00860657	2.01459e-05	-0.00856155	2.41634e-05	-0.0144256	2.25417e-05
0.0535865	1.31895e-05	0.000511129	1.70375e-05	-0.0102561	1.86593e-05	-0.00828048	1.9578e-05	-0.00853567	2.02389e-05	-0.00839061	2.43617e-05	-0.0143367	2.24394e-05
0.0537606	1.28874e-05	0.00068884	1.70974e-05	-0.0101012	1.86895e-05	-0.00812279	1.96748e-05	-0.00843208	2.03261e-05	-0.00828456	2.43688e-05	-0.014226	2.25593e-05
0.0539003	1.29046e-05	0.000857541	1.71718e-05	-0.00996387	1.87285e-05	-0.0079164	1.98177e-05	-0.00825508	2.04877e-05	-0.0082057	2.40271e-05	-0.0140401	2.23988e-05
0.0540846	1.33376e-05	0.00103397	1.72475e-05	-0.00979546	1.87892e-05	-0.00768436	2.00354e-05	-0.00807384	2.06508e-05	-0.0081075	2.36763e-05	-0.0138406	2.23274e-05
0.0543051	1.34132e-05	0.00120741	1.73246e-05	-0.00959359	1.88463e-05	-0.00753552	2.02519e-05	-0.00790946	2.06727e-05	-0.00799357	2.31409e-05	-0.0136217	2.26723e-05
0.0544832	1.31058e-05	0.00137236	1.73815e-05	-0.00940344	1.89251e-05	-0.00744982	2.04212e-05	-0.00775646	2.07495e-05	-0.00789449	2.27755e-05	-0.0134274	2.29476e-05
0.0546093	1.32661e-05	0.00154422	1.74078e-05	-0.00922248	1.89113e-05	-0.00738225	2.04887e-05	-0.00762425	2.09208e-05	-0.00781871	2.26358e-05	-0.0133134	2.28611e-05
0.0547598	1.37166e-05	0.00171622	1.74185e-05	-0.00909029	1.87877e-05	-0.00730044	2.03204e-05	-0.00748713	2.10926e-05	-0.0077509	2.26641e-05	-0.0131512	2.24641e-05
0.0549717	1.35762e-05	0.00188467	1.74038e-05	-0.00899523	1.86963e-05	-0.00718516	2.00283e-05	-0.00732176	2.13045e-05	-0.00767411	2.30398e-05	-0.012999	2.23692e-05
0.0551608	1.31851e-05	0.00205029	1.73897e-05	-0.00884508	1.86077e-05	-0.00700395	1.978e-05	-0.00716074	2.14456e-05	-0.00760364	2.32839e-05	-0.0129218	2.25201e-05
0.0552996	1.32698e-05	0.00222763	1.73797e-05	-0.00867707	1.84899e-05	-0.0068004	1.96114e-05	-0.00704107	2.12955e-05	-0.00747978	2.34348e-05	-0.0127207	2.27352e-05
0.055442	1.34099e-05	0.00242182	1.73349e-05	-0.00854402	1.84229e-05	-0.006642	1.96157e-05	-0.00694646	2.10257e-05	-0.00729038	2.36451e-05	-0.0125639	2.31329e-05
0.055599	1.34189e-05	0.00261153	1.72821e-05	-0.00836459	1.84091e-05	-0.00649399	1.96115e-05	-0.00681553	2.09047e-05	-0.00713148	2.37126e-05	-0.0125512	2.32413e-05
0.0557516	1.33874e-05	0.00278027	1.72631e-05	-0.00814443	1.84391e-05	-0.00631854	1.94382e-05	-0.00662284	2.08352e-05	-0.00698892	2.35004e-05	-0.0125228	2.34535e-05
0.0559119	1.32895e-05	0.00293575	1.72522e-05	-0.00798461	1.85434e-05	-0.00614078	1.93764e-05	-0.00647907	2.07586e-05	-0.00682039	2.31648e-05	-0.0124461	2.37441e-05
0.0561015	1.34595e-05	0.00309262	1.72318e-05	-0.00785605	1.86319e-05	-0.00601584	1.94128e-05	-0.00637317	2.06792e-05	-0.00668712	2.27498e-05	-0.0122323	2.40683e-05
0.0562865	1.36411e-05	0.00325288	1.72167e-05	-0.00768984	1.86008e-05	-0.00593551	1.94373e-05	-0.00622181	2.04995e-05	-0.00662107	2.25217e-05	-0.0119107	2.44509e-05
0.056442	1.35629e-05	0.00342451	1.72259e-05	-0.00749198	1.8631e-05	-0.00582484	1.94286e-05	-0.006076	2.03255e-05	-0.00653733	2.26314e-05	-0.011657	2.48236e-05
0.0566081	1.34121e-05	0.00361937	1.72664e-05	-0.00730393	1.87404e-05	-0.00567572	1.93378e-05	-0.00591301	2.02927e-05	-0.00639738	2.27137e-05	-0.0116334	2.50665e-05
0.0567924	1.33959e-05	0.00381361	1.72923e-05	-0.0071183	1.88589e-05	-0.00550164	1.92705e-05	-0.00574915	2.03517e-05	-0.00624711	2.27098e-05	-0.0116235	2.4827e-05
0.0569472	1.36245e-05	0.00397132	1.73255e-05	-0.00692114	1.89052e-05	-0.00527977	1.93281e-05	-0.00565225	2.04322e-05	-0.00609244	2.24537e-05	-0.0115899	2.41713e-05
0.0570881	1.3781e-05	0.00411723	1.73717e-05	-0.00675962	1.88675e-05	-0.00508101	1.94848e-05	-0.00552512	2.05482e-05	-0.00594799	2.22447e-05	-0.011586	2.37274e-05
0.0572543	1.36942e-05	0.00427343	1.7429e-05	-0.00661449	1.89057e-05	-0.00496022	1.95759e-05	-0.00533906	2.06493e-05	-0.00583947	2.21499e-05	-0.0114619	2.2963e-05
0.0574342	1.37322e-05	0.00442821	1.75056e-05	-0.00643298	1.89859e-05	-0.0048461	1.959e-05	-0.00516562	2.05714e-05	-0.00573061	2.17913e-05	-0.0113002	2.2496e-05
0.0576012	1.38758e-05	0.00458102	1.75022e-05	-0.00625999	1.89733e-05	-0.00467414	1.96539e-05	-0.00498901	2.03505e-05	-0.00563172	2.16163e-05	-0.0111903	2.28195e-05
0.0577535	1.38965e-05	0.0047351	1.73855e-05	-0.00612147	1.88839e-05	-0.00448797	1.96601e-05	-0.00484154	2.02027e-05	-0.00556559	2.18322e-05	-0.0110412	2.32562e-05
0.0579061	1.39223e-05	0.00492053	1.7238e-05	-0.00598225	1.88184e-05	-0.00433983	1.9586e-05	-0.00474499	2.01431e-05	-0.0054429	2.22985e-05	-0.0108627	2.32314e-05
0.0580394	1.37496e-05	0.00513151	1.71424e-05	-0.00586077	1.87416e-05	-0.00419263	1.95011e-05	-0.00461476	2.01614e-05	-0.00524575	2.28612e-05	-0.0107056	2.30232e-05
0.0581723	1.36036e-05	0.00534749	1.71168e-05	-0.00574789	1.86509e-05	-0.00404281	1.9456e-05	-0.00445625	2.03258e-05	-0.00501029	2.33127e-05	-0.0106048	2.31902e-05
0.0583365	1.37475e-05	0.00556189	1.71417e-05	-0.00562094	1.85331e-05	-0.00389857	1.95302e-05	-0.00432521	2.04732e-05	-0.00480353	2.34858e-05	-0.0105674	2.33475e-05
0.0585112	1.37766e-05	0.0057232	1.72368e-05	-0.0054698	1.83486e-05	-0.00371488	1.96054e-05	-0.00418502	2.04347e-05	-0.00468645	2.34715e-05	-0.0104707	2.34006e-05
0.0587079	1.40474e-05	0.00585261	1.72934e-05	-0.00528329	1.82025e-05	-0.00352462	1.95856e-05	-0.00402109	2.03272e-05	-0.00457828	2.32508e-05	-0.0103014	2.35286e-05
0.0589181	1.41534e-05	0.00600217	1.73742e-05	-0.00510564	1.81458e-05	-0.00337698	1.96082e-05	-0.00386361	2.02521e-05	-0.00444973	2.30316e-05	-0.0101126	2.32538e-05
0.0591091	1.40569e-05	0.00616347	1.75672e-05	-0.00495742	1.81483e-05	-0.00324699	1.97185e-05	-0.00372027	2.0223e-05	-0.0043518	2.30276e-05	-0.00994561	2.29256e-05
0.059272	1.42305e-05	0.006342	1.76761e-05	-0.00480891	1.81709e-05	-0.0031013	1.97907e-05	-0.00358001	2.02545e-05	-0.00426514	2.27854e-05	-0.00986234	2.27852e-05
0.0594264	1.43644e-05	0.00653563	1.75926e-05	-0.00464679	1.82287e-05	-0.00293512	1.97934e-05	-0.00343482	2.02935e-05	-0.00415361	2.25689e-05	-0.00976583	2.29664e-05
0.059603	1.42672e-05	0.00671894	1.74342e-05	-0.00446479	1.83085e-05	-0.00278348	1.97371e-05	-0.0033062	2.02511e-05	-0.0040406	2.24844e-05	-0.00956926	2.34793e-05
0.0597554	1.38865e-05	0.00691439	1.72957e-05	-0.00425907	1.83914e-05	-0.00265241	1.95682e-05	-0.00316926	2.01772e-05	-0.0039293	2.22096e-05	-0.00935758	2.35095e-05
0.0598776	1.38468e-05	0.00718173	1.71031e-05	-0.00407588	1.84128e-05	-0.00251101	1.9421e-05	-0.00298705	2.01478e-05	-0.0038256	2.20669e-05	-0.00920087	2.35493e-05
0.0600395	1.42299e-05	0.00743246	1.69012e-05	-0.00392077	1.83989e-05	-0.00235532	1.94187e-05	-0.00280579	2.02006e-05	-0.0037122	2.21231e-05	-0.00909561	2.3222e-05
0.0602127	1.44523e-05	0.00757332	1.68038e-05	-0.00377156	1.8435e-05	-0.00220442	1.94257e-05	-0.00264478	2.03334e-05	-0.00352722	2.23267e-05	-0.00899048	2.26661e-05
0.0603198	1.39812e-05	0.00768993	1.68025e-05	-0.00363232	1.84732e-05	-0.00205847	1.9373e-05	-0.00250042	2.0449e-05	-0.00332841	2.25762e-05	-0.00882235	2.22084e-05
0.0603943	1.3909e-05	0.00784819	1.69086e-05	-0.00348365	1.84683e-05	-0.00191163	1.9353e-05	-0.0023779	2.05044e-05	-0.00316777	2.278e-05	-0.00859728	2.17875e-05
0.0605164	1.43434e-05	0.00803726	1.70531e-05	-0.00333212	1.8449e-05	-0.00175412	1.93707e-05	-0.00225322	2.0542e-05	-0.00302729	2.28727e-05	-0.00844299	2.15426e-05
0.0606807	1.43055e-05	0.00820187	1.72468e-05	-0.00317043	1.84393e-05	-0.00156611	1.93763e-05	-0.00210821	2.05637e-05	-0.00291199	2.28867e-05	-0.00826064	2.16303e-05
0.0608661	1.45015e-05	0.00833443	1.73847e-05	-0.00296853	1.84316e-05	-0.00138837	1.93551e-05	-0.00195205	2.05468e-05	-0.00279769	2.2841e-05	-0.00796821	2.20346e-05
0.0610655	1.45323e-05	0.00848145	1.7395e-05	-0.00277373	1.84465e-05	-0.00126173	1.93666e-05	-0.00180479	2.04858e-05	-0.00265746	2.27248e-05	-0.0078973	2.23026e-05
0.0612351	1.42147e-05	0.00864499	1.74347e-05	-0.00261848	1.84705e-05	-0.00113582	1.94074e-05	-0.00165411	2.04314e-05	-0.00250299	2.27365e-05	-0.00786912	2.24928e-05
0.0613664	1.4311e-05	0.00880247	1.74837e-05	-0.00247005	1.84801e-05	-0.000972995	1.94081e-05	-0.00149954	2.04487e-05	-0.00235053	2.27857e-05	-0.00785256	2.26693e-05
0.0614927	1.43893e-05	0.00896818	1.74155e-05	-0.00231687	1.84905e-05	-0.0008109	1.93741e-05	-0.00135361	2.04912e-05	-0.00221661	2.28234e-05	-0.00779626	2.28784e-05
0.0616471	1.41946e-05	0.00917863	1.73894e-05	-0.00216297	1.84801e-05	-0.000663594	1.9351e-05	-0.00119512	2.05142e-05	-0.00210786	2.29402e-05	-0.00770993	2.32965e-05
0.0618191	1.41574e-05	0.00938787	1.74967e-05	-0.00200924	1.84401e-05	-0.000504897	1.93473e-05	-0.00103869	2.05271e-05	-0.00200037	2.30308e-05	-0.00761191	2.36374e-05
0.0619654	1.43634e-05	0.00952619	1.75851e-05	-0.00184072	1.83908e-05	-0.000337199	1.93609e-05	-0.000902738	2.05195e-05	-0.00186213	2.3119e-05	-0.00750321	2.36655e-05
0.0621188	1.47077e-05	0.00963782	1.77105e-05	-0.0016572	1.83721e-05	-0.000178025	1.94239e-05	-0.000766622	2.05298e-05	-0.00171194	2.32429e-05	-0.00736236	2.34432e-05
0.0623224	1.4507e-05	0.00977176	1.79021e-05	-0.00149069	1.84155e-05	-2.58758e-05	1.94901e-05	-0.000627853	2.05779e-05	-0.00157654	2.3337e-05	-0.00719821	2.33319e-05
0.0625332	1.43501e-05	0.00994661	1.80737e-05	-0.00133633	1.84531e-05	0.000119344	1.95062e-05	-0.000479223	2.0619e-05	-0.00144012	2.33748e-05	-0.00696091	2.33485e-05
0.0627027	1.46246e-05	0.0101727	1.81174e-05	-0.00117733	1.8455e-05	0.000268758	1.95444e-05	-0.000319004	2.06376e-05	-0.00130481	2.3368e-05	-0.00671817	2.37671e-05
0.0628372	1.45523e-05	0.0103907	1.78898e-05	-0.00101959	1.84655e-05	0.000422085	1.9644e-05	-0.000168467	2.06315e-05	-0.00117789	2.32569e-05	-0.00663036	2.37016e-05
0.0629652	1.45433e-05	0.0105806	1.75422e-05	-0.000863856	1.84868e-05	0.000566762	1.97333e-05	-2.60504e-05	2.06074e-05	-0.00105086	2.31313e-05	-0.00662402	2.36653e-05
0.0631101	1.47319e-05	0.0107305	1.72976e-05	-0.000705163	1.84993e-05	0.000713661	1.98027e-05	0.000111312	2.05994e-05	-0.000922379	2.30862e-05	-0.00660912	2.34077e-05
0.0632432	1.50098e-05	0.0108737	1.7036e-05	-0.000532686	1.85076e-05	0.000873649	1.99075e-05	0.000248375	2.06329e-05	-0.000798963	2.30291e-05	-0.00654083	2.30295e-05
0.0633506	1.50203e-05	0.0110437	1.69317e-05	-0.000353248	1.85249e-05	0.00103165	1.99937e-05	0.000395125	2.06739e-05	-0.000674983	2.29738e-05	-0.00641927	2.25331e-05
0.0635063	1.45499e-05	0.0111807	1.71133e-05	-0.000190958	1.8554e-05	0.00117821	2.00206e-05	0.000539713	2.06867e-05	-0.00054887	2.29379e-05	-0.00625618	2.20126e-05
0.0637035	1.44926e-05	0.0113149	1.72485e-05	-3.59461e-05	1.86013e-05	0.00132391	2.00185e-05	0.000691403	2.06888e-05	-0.000415099	2.28418e-05	-0.00607994	2.16814e-05
0.0638761	1.46816e-05	0.011489	1.74611e-05	0.000123933	1.86305e-05	0.00147075	1.99938e-05	0.000853726	2.06794e-05	-0.000274218	2.27071e-05	-0.00599887	2.1474e-05
0.0640211	1.45856e-05	0.0116765	1.7637e-05	0.000280687	1.86293e-05	0.00161538	1.99566e-05	0.000998685	2.06716e-05	-0.000142205	2.25604e-05	-0.00542094	2.15641e-05
0.0641604	1.45613e-05	0.0118157	1.7645e-05	0.000437483	1.85944e-05	0.00176132	1.98836e-05	0.00113402	2.06561e-05	-2.11457e-05	2.24178e-05	-0.00536087	2.18138e-05
0.0643181	1.47491e-05	0.011888	1.77333e-05	0.000598162	1.8516e-05	0.00193541	1.98047e-05	0.00127975	2.05969e-05	0.000112156	2.22337e-05	-0.00535207	2.20003e-05
0.06449	1.47648e-05	0.0119551	1.78397e-05	0.000779081	1.84224e-05	0.00211304	1.97762e-05	0.00142704	2.05334e-05	0.000255385	2.20084e-05	-0.00521206	2.21071e-05
0.064655	1.47014e-05	0.0120658	1.8084e-05	0.000967567	1.83247e-05	0.00224867	1.9782e-05	0.00157349	2.05039e-05	0.000391653	2.18146e-05	-0.0050528	2.2371e-05
0.0648512	1.43654e-05	0.012226	1.84127e-05	0.00114274	1.82456e-05	0.00237257	1.98074e-05	0.00171917	2.05023e-05	0.000525681	2.17125e-05	-0.00491869	2.27883e-05
0.065128	1.49015e-05	0.0124457	1.84462e-05	0.00130837	1.82005e-05	0.00250963	1.98699e-05	0.0018706	2.05347e-05	0.000670158	2.17117e-05	-0.00482735	2.30179e-05
0.0653954	1.54584e-05	0.012704	1.82342e-05	0.00146241	1.81801e-05	0.00265586	1.99608e-05	0.00202966	2.0597e-05	0.000823266	2.17694e-05	-0.00472243	2.31057e-05
0.0655883	1.51845e-05	0.0129118	1.7882e-05	0.00161266	1.82065e-05	0.00280185	2.00321e-05	0.00217928	2.06171e-05	0.000947251	2.19243e-05	-0.00457128	2.31309e-05
0.0657209	1.56025e-05	0.0130731	1.74459e-05	0.00175588	1.82625e-05	0.002948	2.00545e-05	0.00232007	2.06152e-05	0.0010614	2.21666e-05	-0.00440062	2.31977e-05
0.065771	1.50232e-05	0.0131857	1.72869e-05	0.00190025	1.82903e-05	0.00311627	2.0041e-05	0.00244437	2.0673e-05	0.00118428	2.24397e-05	-0.00424212	2.31393e-05
0.0658035	1.4752e-05	0.0132846	1.73235e-05	0.00206818	1.83172e-05	0.00329241	1.99992e-05	0.0025682	2.07167e-05	0.00130523	2.27084e-05	-0.00411443	2.31871e-05
0.0658997	1.52222e-05	0.0134891	1.74194e-05	0.00224751	1.83327e-05	0.00345026	1.99185e-05	0.00271586	2.06891e-05	0.00141798	2.28804e-05	-0.00401217	2.31432e-05
0.0660315	1.52459e-05	0.0137086	1.78086e-05	0.00241749	1.83211e-05	0.00359068	1.98311e-05	0.00286148	2.06389e-05	0.00153106	2.28879e-05	-0.00388841	2.303e-05
0.0661528	1.51415e-05	0.0138937	1.82043e-05	0.00258296	1.83138e-05	0.00373708	1.97625e-05	0.00301535	2.05992e-05	0.00167742	2.28037e-05	-0.00374026	2.29998e-05
0.0662839	1.4958e-05	0.0141314	1.83915e-05	0.00275033	1.83033e-05	0.00389666	1.97402e-05	0.00317602	2.06277e-05	0.00183483	2.27098e-05	-0.00358905	2.30195e-05
0.0664563	1.52539e-05	0.0143586	1.83354e-05	0.00290569	1.83071e-05	0.00404012	1.97615e-05	0.00330863	2.06636e-05	0.00197237	2.27152e-05	-0.00343903	2.28787e-05
0.0666324	1.54654e-05	0.0144907	1.79153e-05	0.00303901	1.8327e-05	0.00417286	1.9764e-05	0.00344838	2.06431e-05	0.00209854	2.28637e-05	-0.0033018	2.27827e-05
0.0668607	1.64798e-05	0.0145814	1.75315e-05	0.00318085	1.83633e-05	0.00433386	1.97281e-05	0.00361824	2.06714e-05	0.002211	2.3093e-05	-0.00317145	2.2867e-05
0.0671763	1.6308e-05	0.0147424	1.75339e-05	0.00336172	1.84021e-05	0.00450624	1.97077e-05	0.00378044	2.07817e-05	0.00232714	2.32513e-05	-0.00304105	2.30006e-05
0.0674072	1.49741e-05	0.0149444	1.76493e-05	0.00355976	1.83962e-05	0.00464258	1.97747e-05	0.00389706	2.09226e-05	0.00245438	2.32722e-05	-0.00291034	2.3211e-05
0.0675213	1.51462e-05	0.0151035	1.77975e-05	0.00373966	1.83825e-05	0.00476383	1.9756e-05	0.00399844	2.10893e-05	0.00257943	2.31484e-05	-0.0027883	2.34309e-05
0.0676423	1.54518e-05	0.0152806	1.79645e-05	0.00389896	1.84028e-05	0.00491622	1.96621e-05	0.00413286	2.12167e-05	0.00274678	2.28789e-05	-0.00267234	2.35116e-05
0.0677869	1.5453e-05	0.0154715	1.80235e-05	0.00405002	1.84167e-05	0.00507841	1.96968e-05	0.00427411	2.12257e-05	0.00292287	2.24929e-05	-0.00252852	2.34855e-05
0.0679066	1.51344e-05	0.0156087	1.80643e-05	0.00419853	1.83949e-05	0.00521143	1.98328e-05	0.0044124	2.11973e-05	0.00307191	2.19996e-05	-0.00234505	2.3435e-05
0.068021	1.49376e-05	0.015766	1.79485e-05	0.00434964	1.83889e-05	0.00534733	1.99709e-05	0.00458162	2.11837e-05	0.00323577	2.16757e-05	-0.00218859	2.33348e-05
0.068187	1.53329e-05	0.0160002	1.77395e-05	0.00450858	1.84679e-05	0.00550414	2.00688e-05	0.00475564	2.10803e-05	0.00341763	2.15363e-05	-0.0021074	2.31625e-05
0.0683708	1.54776e-05	0.0162751	1.76666e-05	0.00467312	1.85863e-05	0.00564053	2.00805e-05	0.00488313	2.09791e-05	0.00358261	2.14339e-05	-0.00201741	2.29864e-05
0.0685365	1.54328e-05	0.0165146	1.7652e-05	0.00484827	1.86565e-05	0.00575559	2.00425e-05	0.00499771	2.09145e-05	0.00372093	2.1488e-05	-0.0018967	2.28482e-05
0.0686983	1.54381e-05	0.0166612	1.76171e-05	0.00503171	1.87059e-05	0.00592161	2.00962e-05	0.00513518	2.08338e-05	0.00386916	2.16172e-05	-0.00177816	2.27464e-05
0.0688534	1.53573e-05	0.0167833	1.7578e-05	0.00520573	1.87382e-05	0.00615327	2.01515e-05	0.00530826	2.0864e-05	0.00401889	2.17706e-05	-0.00163178	2.26888e-05
0.06901	1.5276e-05	0.0169379	1.75702e-05	0.00534869	1.87328e-05	0.00634607	2.01627e-05	0.00551148	2.09038e-05	0.00414206	2.18948e-05	-0.00147387	2.26994e-05
0.0691847	1.54116e-05	0.0170715	1.76885e-05	0.00547498	1.87561e-05	0.00647337	2.02262e-05	0.00568147	2.07871e-05	0.00422068	2.20358e-05	-0.00132735	2.27665e-05
0.0693376	1.57668e-05	0.0172047	1.80242e-05	0.00563187	1.87666e-05	0.00661453	2.02606e-05	0.00579554	2.06337e-05	0.00429569	2.22048e-05	-0.00119128	2.28909e-05
0.0694579	1.57639e-05	0.0174294	1.81799e-05	0.00580014	1.86899e-05	0.00677929	2.02451e-05	0.00589429	2.06103e-05	0.00441882	2.23183e-05	-0.00105609	2.31213e-05
0.0696078	1.54493e-05	0.0176401	1.82978e-05	0.00596032	1.8594e-05	0.00695389	2.0232e-05	0.00603447	2.06971e-05	0.00455522	2.25612e-05	-0.000922871	2.33335e-05
0.0697761	1.53165e-05	0.0177686	1.8652e-05	0.00613207	1.85027e-05	0.00713629	2.01947e-05	0.00625249	2.07472e-05	0.00466435	2.28229e-05	-0.000803565	2.33722e-05
0.0699246	1.54061e-05	0.0179204	1.88608e-05	0.0063041	1.8399e-05	0.00728444	2.02222e-05	0.00648178	2.0657e-05	0.00478449	2.28152e-05	-0.000684058	2.33723e-05
0.0700877	1.57124e-05	0.0180805	1.892e-05	0.00646244	1.82974e-05	0.0073998	2.03229e-05	0.0066663	2.05132e-05	0.00494068	2.27054e-05	-0.000553623	2.3362e-05
0.0702446	1.60434e-05	0.0182312	1.86775e-05	0.00662798	1.82567e-05	0.00750626	2.02854e-05	0.00681821	2.03492e-05	0.0050844	2.27235e-05	-0.00041513	2.33155e-05
0.0703618	1.58772e-05	0.0184419	1.80967e-05	0.00678538	1.83152e-05	0.00761507	2.01779e-05	0.00692142	2.00198e-05	0.0052083	2.26173e-05	-0.000276316	2.32856e-05
0.0704766	1.57712e-05	0.0187636	1.7593e-05	0.00690489	1.83644e-05	0.00776811	2.01572e-05	0.00702681	1.98398e-05	0.0053061	2.22956e-05	-0.000142192	2.32388e-05
0.0706227	1.60963e-05	0.0190924	1.74144e-05	0.00703753	1.83622e-05	0.00796496	2.01644e-05	0.00721354	1.98978e-05	0.00536238	2.22483e-05	-1.66176e-05	2.31384e-05
0.0707819	1.62161e-05	0.0193408	1.7421e-05	0.00721613	1.8422e-05	0.00814355	2.01174e-05	0.00739526	1.99579e-05	0.00544453	2.26337e-05	0.000105378	2.30409e-05
0.0709299	1.62017e-05	0.0195082	1.73779e-05	0.00741437	1.85169e-05	0.00829178	2.00219e-05	0.00750901	2.01236e-05	0.00559762	2.31584e-05	0.000229627	2.29436e-05
0.0710749	1.62252e-05	0.0195567	1.73168e-05	0.00759108	1.86112e-05	0.0084284	1.98659e-05	0.00762982	2.04317e-05	0.00578162	2.34647e-05	0.00036598	2.27762e-05
0.0712061	1.60535e-05	0.0196159	1.74036e-05	0.00773661	1.87298e-05	0.0085603	1.96694e-05	0.00774051	2.06511e-05	0.00590888	2.34746e-05	0.000503294	2.25684e-05
0.0713306	1.59922e-05	0.019773	1.77004e-05	0.00788548	1.88019e-05	0.00868547	1.95771e-05	0.00784432	2.09301e-05	0.00598718	2.34454e-05	0.000635383	2.24176e-05
0.0714795	1.62661e-05	0.0198851	1.7666e-05	0.00804604	1.8809e-05	0.00881891	1.95969e-05	0.00793303	2.12718e-05	0.0061371	2.34481e-05	0.000776738	2.23446e-05
0.0716385	1.63876e-05	0.0199435	1.73025e-05	0.0081836	1.87453e-05	0.00897507	1.96419e-05	0.00801332	2.15e-05	0.00631852	2.31559e-05	0.000922797	2.22947e-05
0.0717848	1.63492e-05	0.0200894	1.76687e-05	0.00830045	1.86489e-05	0.00912979	1.97203e-05	0.00820602	2.1441e-05	0.00643275	2.28572e-05	0.00106185	2.22847e-05
0.0719264	1.63615e-05	0.0202746	1.80988e-05	0.00845745	1.86237e-05	0.00929623	1.97714e-05	0.00845336	2.10484e-05	0.0065374	2.29301e-05	0.00118876	2.23204e-05
0.0720593	1.62486e-05	0.0204131	1.87809e-05	0.00865952	1.85987e-05	0.00945747	1.99047e-05	0.00863034	2.06469e-05	0.0066635	2.32194e-05	0.00131059	2.24087e-05
0.0721922	1.61571e-05	0.0205037	1.9414e-05	0.00886809	1.86025e-05	0.00959366	2.02384e-05	0.00874241	2.02652e-05	0.00674861	2.3461e-05	0.00141355	2.25686e-05
0.0723478	1.63605e-05	0.0206496	1.97222e-05	0.00905189	1.87001e-05	0.00973296	2.04854e-05	0.00888728	1.99666e-05	0.00682342	2.3456e-05	0.00151935	2.27655e-05
0.0725067	1.64911e-05	0.0208439	1.96471e-05	0.00919288	1.87703e-05	0.00986591	2.06194e-05	0.00907324	1.99776e-05	0.0070039	2.30264e-05	0.00165727	2.29369e-05
0.0726589	1.65709e-05	0.0208568	1.91923e-05	0.00932439	1.87934e-05	0.00998597	2.0752e-05	0.00913138	2.01379e-05	0.0073014	2.25251e-05	0.00180002	2.3073e-05
0.0728003	1.67743e-05	0.0208715	1.88486e-05	0.00944239	1.88339e-05	0.0101489	2.07624e-05	0.00917966	2.03912e-05	0.00751761	2.21401e-05	0.0019174	2.32282e-05
0.0729111	1.65529e-05	0.0209777	1.83459e-05	0.00955088	1.87784e-05	0.0103326	2.06148e-05	0.00918675	2.0732e-05	0.00757663	2.17258e-05	0.00202868	2.33578e-05
0.0730364	1.62025e-05	0.0211394	1.7668e-05	0.00972559	1.86616e-05	0.0104764	2.03313e-05	0.00926977	2.10489e-05	0.00764105	2.16986e-05	0.00215476	2.33954e-05
0.0731853	1.6127e-05	0.0212413	1.75319e-05	0.00994815	1.85961e-05	0.0106758	2.00291e-05	0.0095721	2.11972e-05	0.00776527	2.19855e-05	0.00228309	2.33403e-05
0.0733115	1.63354e-05	0.0213023	1.77851e-05	0.010169	1.85465e-05	0.0109012	1.9776e-05	0.009775	2.14182e-05	0.00791704	2.23812e-05	0.00241762	2.32391e-05
0.0734379	1.66008e-05	0.0214134	1.77547e-05	0.0103616	1.85529e-05	0.0110223	1.96364e-05	0.00982045	2.16528e-05	0.00807386	2.30921e-05	0.00255088	2.31402e-05
0.073572	1.67405e-05	0.0216716	1.74001e-05	0.0104942	1.86501e-05	0.0110706	1.96704e-05	0.00982678	2.16084e-05	0.00825956	2.35719e-05	0.0026856	2.30405e-05
0.0737148	1.70518e-05	0.0220991	1.74913e-05	0.0106142	1.87532e-05	0.0111635	1.96786e-05	0.00987371	2.15209e-05	0.00843094	2.37402e-05	0.00283204	2.29255e-05
0.0738825	1.69702e-05	0.0225379	1.76912e-05	0.0107416	1.87995e-05	0.0113608	1.97113e-05	0.0100274	2.14398e-05	0.00849104	2.3899e-05	0.00297732	2.28283e-05
0.074042	1.67438e-05	0.0228357	1.83602e-05	0.0109034	1.88989e-05	0.0115461	1.99648e-05	0.0102031	2.12666e-05	0.0084934	2.40248e-05	0.00310453	2.28116e-05
0.0741864	1.67527e-05	0.0229338	1.90785e-05	0.0111337	1.89763e-05	0.0116981	2.02095e-05	0.0103605	2.12284e-05	0.0085547	2.36779e-05	0.00321713	2.28622e-05
0.0743277	1.66994e-05	0.0230062	1.96584e-05	0.0113648	1.89172e-05	0.0118962	2.02452e-05	0.0105072	2.12855e-05	0.00869311	2.30611e-05	0.00333968	2.29149e-05
0.074439	1.70421e-05	0.0231859	2.00011e-05	0.0115556	1.88295e-05	0.0120795	2.00424e-05	0.0106302	2.14672e-05	0.00880582	2.28094e-05	0.00346125	2.29598e-05
0.0745164	1.69446e-05	0.0234069	1.96968e-05	0.011679	1.87338e-05	0.0122713	1.98682e-05	0.0107615	2.11534e-05	0.00889397	2.29886e-05	0.00357201	2.3048e-05
0.0746294	1.64193e-05	0.0236944	1.90575e-05	0.0117638	1.8633e-05	0.0124979	1.99694e-05	0.0109348	2.05334e-05	0.0090347	2.33148e-05	0.00369409	2.3188e-05
0.0747937	1.65641e-05	0.0239042	1.82585e-05	0.0119124	1.85193e-05	0.0126313	2.00153e-05	0.0111131	2.04252e-05	0.00922289	2.31481e-05	0.00384283	2.33408e-05
0.0749717	1.65148e-05	0.0240257	1.72951e-05	0.0120999	1.85648e-05	0.0126868	1.99375e-05	0.0112061	2.04966e-05	0.00948084	2.30836e-05	0.00399924	2.34095e-05
0.0751558	1.65486e-05	0.0241919	1.6773e-05	0.0122467	1.8721e-05	0.0127984	2.00349e-05	0.0112348	2.04936e-05	0.0097673	2.33029e-05	0.00412864	2.33704e-05
0.075305	1.70243e-05	0.0243843	1.68689e-05	0.0123519	1.88963e-05	0.0129928	2.04053e-05	0.0112977	2.07378e-05	0.00994974	2.32449e-05	0.00424335	2.32427e-05
0.0754122	1.69504e-05	0.0246431	1.72757e-05	0.0124697	1.91363e-05	0.0131671	2.07926e-05	0.011396	2.10265e-05	0.0100856	2.28097e-05	0.00437614	2.30233e-05
0.0755157	1.69513e-05	0.0248816	1.78376e-05	0.0126174	1.93572e-05	0.0132984	2.09205e-05	0.0115396	2.11858e-05	0.0102596	2.22073e-05	0.0045132	2.28731e-05
0.0756393	1.72748e-05	0.0250145	1.8223e-05	0.0127528	1.95305e-05	0.0134924	2.08806e-05	0.0116928	2.13462e-05	0.010373	2.20855e-05	0.00462692	2.2869e-05
0.0757755	1.7359e-05	0.0250801	1.83465e-05	0.0128437	1.95917e-05	0.0136962	2.0586e-05	0.0119174	2.15009e-05	0.0104079	2.21834e-05	0.00476355	2.28041e-05
0.0759071	1.73847e-05	0.0251474	1.83271e-05	0.0129407	1.95451e-05	0.0137981	2.0375e-05	0.0122986	2.1591e-05	0.0104673	2.25564e-05	0.00492006	2.27151e-05
0.0760527	1.72153e-05	0.0253106	1.83345e-05	0.0131387	1.93984e-05	0.0138767	1.99974e-05	0.0126004	2.16881e-05	0.010579	2.29676e-05	0.00503927	2.28387e-05
0.0761999	1.70387e-05	0.0255436	1.85236e-05	0.0134125	1.913e-05	0.0140499	1.97328e-05	0.0127275	2.16996e-05	0.0106528	2.30401e-05	0.00516744	2.30292e-05
0.0763262	1.71719e-05	0.0257151	1.87758e-05	0.0136905	1.8841e-05	0.0142101	1.94575e-05	0.012867	2.14668e-05	0.0106928	2.33097e-05	0.0053123	2.29917e-05
0.0764437	1.71761e-05	0.0258103	1.88735e-05	0.0138864	1.86786e-05	0.0142605	1.96221e-05	0.0130859	2.12304e-05	0.0108346	2.36168e-05	0.00544358	2.28814e-05
0.0765789	1.69474e-05	0.0259074	1.86534e-05	0.0139961	1.84619e-05	0.0143174	2.04402e-05	0.0133439	2.08882e-05	0.0110889	2.37889e-05	0.00557213	2.2836e-05
0.0767388	1.70848e-05	0.0260439	1.84274e-05	0.014086	1.81006e-05	0.0144092	2.11142e-05	0.0135612	2.04852e-05	0.0113349	2.3525e-05	0.00567422	2.28962e-05
0.0768917	1.72945e-05	0.0262979	1.81498e-05	0.0141873	1.78632e-05	0.0145479	2.18233e-05	0.013697	2.03469e-05	0.0115223	2.28608e-05	0.00577345	2.30584e-05
0.0770773	1.81339e-05	0.0265671	1.76624e-05	0.0143555	1.78099e-05	0.0147378	2.21761e-05	0.0138366	2.04688e-05	0.0117145	2.20688e-05	0.00593251	2.31369e-05
0.077312	1.81234e-05	0.0267094	1.7663e-05	0.0145526	1.79222e-05	0.0150105	2.26898e-05	0.014006	2.07833e-05	0.0118596	2.13634e-05	0.0061499	2.31268e-05
0.0774734	1.68714e-05	0.026839	1.79535e-05	0.0146939	1.79664e-05	0.0153337	2.28771e-05	0.0142065	2.08555e-05	0.0119462	2.10644e-05	0.00633954	2.31556e-05
0.0775452	1.70735e-05	0.026978	1.80039e-05	0.0148483	1.80946e-05	0.0154072	2.23778e-05	0.014448	2.08742e-05	0.0120577	2.1326e-05	0.00640881	2.31794e-05
0.0776132	1.72632e-05	0.0270845	1.84168e-05	0.0150674	1.83864e-05	0.0154383	2.14852e-05	0.0146434	2.12013e-05	0.0121687	2.21335e-05	0.00645871	2.32178e-05
0.077692	1.72885e-05	0.0271508	1.91354e-05	0.015192	1.86869e-05	0.0155053	2.08899e-05	0.0148156	2.15102e-05	0.0123269	2.26326e-05	0.00659228	2.32861e-05
0.0777825	1.75168e-05	0.0271995	1.95465e-05	0.0152432	1.90165e-05	0.0156267	2.03246e-05	0.0149481	2.16396e-05	0.0124779	2.28468e-05	0.00673875	2.33476e-05
0.077901	1.73059e-05	0.0273786	1.95725e-05	0.0153739	1.92603e-05	0.0156267	1.98208e-05	0.0150164	2.17198e-05	0.0125786	2.31143e-05	0.0069071	2.32888e-05
0.0779768	1.82518e-05	0.027742	1.93894e-05	0.0155619	1.94401e-05	0.0156358	1.96661e-05	0.0151522	2.15948e-05	0.0127834	2.30184e-05	0.00709316	2.30877e-05
0.0779861	1.73534e-05	0.0280781	1.91393e-05	0.0157531	1.95289e-05	0.0156405	1.93915e-05	0.0153198	2.12e-05	0.0129843	2.27165e-05	0.00721425	2.29582e-05
0.0779924	1.66315e-05	0.0281973	1.89817e-05	0.015965	1.92449e-05	0.0157559	1.97018e-05	0.0154573	2.07629e-05	0.013009	2.27429e-05	0.007297	2.29272e-05
0.0780937	1.7191e-05	0.0282784	1.88443e-05	0.0162252	1.9072e-05	0.0157781	2.00968e-05	0.0155684	2.03814e-05	0.0130502	2.29839e-05	0.00739708	2.2894e-05
0.0783718	1.87526e-05	0.0284524	1.86344e-05	0.0164276	1.89127e-05	0.0158722	2.06987e-05	0.0156975	1.98958e-05	0.0132203	2.3421e-05	0.00753414	2.29587e-05
0.0786976	1.94124e-05	0.0285803	1.83855e-05	0.0165636	1.8675e-05	0.0158957	2.09932e-05	0.0158608	1.96184e-05	0.0133807	2.41309e-05	0.00770843	2.31899e-05
0.0788656	1.72358e-05	0.0286724	1.81977e-05	0.0167473	1.87131e-05	0.0159346	2.13115e-05	0.0159689	1.96985e-05	0.0134464	2.45078e-05	0.00787277	2.32399e-05
0.0788965	1.75028e-05	0.0288411	1.86627e-05	0.0169621	1.89114e-05	0.0159754	2.19655e-05	0.0160535	1.98446e-05	0.0134819	2.41206e-05	0.00800559	2.30124e-05
0.0789406	1.80762e-05	0.0290275	1.93137e-05	0.0171838	1.91433e-05	0.0160413	2.21287e-05	0.0161355	2.01425e-05	0.0136286	2.35823e-05	0.0081588	2.2902e-05
0.0790461	1.76618e-05	0.0291359	1.9529e-05	0.0172856	1.94785e-05	0.0161109	2.23214e-05	0.0162245	2.06017e-05	0.0138671	2.34358e-05	0.00833689	2.2958e-05
0.0791994	1.79954e-05	0.0292716	1.96999e-05	0.0173062	1.99006e-05	0.0162277	2.2155e-05	0.0163621	2.09498e-05	0.0140944	2.34079e-05	0.00848178	2.3046e-05
0.0794056	1.75248e-05	0.0294631	1.96702e-05	0.0173528	2.03322e-05	0.0164415	2.20664e-05	0.0165101	2.10067e-05	0.0142531	2.29528e-05	0.00861554	2.28813e-05
0.0796091	1.69372e-05	0.0295975	1.94727e-05	0.0176239	2.04045e-05	0.0166387	2.18776e-05	0.0166392	2.11488e-05	0.0143292	2.25787e-05	0.00874155	2.31955e-05
0.0797594	1.7151e-05	0.0297578	1.92174e-05	0.0178997	2.00728e-05	0.0168218	2.13481e-05	0.0168005	2.12912e-05	0.0143868	2.19385e-05	0.00881977	2.31145e-05
0.0799029	1.73062e-05	0.0299689	1.8822e-05	0.0180218	1.9601e-05	0.0170546	2.09587e-05	0.0170531	2.12199e-05	0.014541	2.20586e-05	0.00893009	2.35311e-05
0.0800393	1.75342e-05	0.0302082	1.84647e-05	0.0181096	1.91695e-05	0.0173155	2.10328e-05	0.0173506	2.10746e-05	0.0147771	2.2174e-05	0.00904249	2.34453e-05
0.0801805	1.78884e-05	0.0304858	1.83715e-05	0.0182207	1.8708e-05	0.0174734	2.12128e-05	0.0175673	2.1133e-05	0.0149667	2.22456e-05	0.00908435	2.29074e-05
0.0803207	1.82046e-05	0.0306687	1.84865e-05	0.018341	1.83172e-05	0.0175323	2.16992e-05	0.0176579	2.13473e-05	0.015125	2.24917e-05	0.00921001	2.254e-05
0.0804376	1.81901e-05	0.0307746	1.87338e-05	0.0184261	1.82013e-05	0.0175568	2.2125e-05	0.0177728	2.16826e-05	0.0152946	2.2886e-05	0.00940591	2.21694e-05
0.0805624	1.80602e-05	0.0309468	1.88971e-05	0.0184596	1.82617e-05	0.0176058	2.18203e-05	0.018045	2.15036e-05	0.0153881	2.34846e-05	0.00950766	2.19311e-05
0.0806686	1.75802e-05	0.0311481	1.86196e-05	0.0185786	1.83083e-05	0.0177041	2.14611e-05	0.018331	2.15172e-05	0.0154457	2.34237e-05	0.00958124	2.1886e-05
0.08073	1.78282e-05	0.0313329	1.8097e-05	0.0187305	1.87573e-05	0.0178114	2.1133e-05	0.0184494	2.14101e-05	0.0154577	2.28574e-05	0.00959581	2.1968e-05
0.0808551	1.93779e-05	0.0315197	1.77314e-05	0.0188489	1.91735e-05	0.0180364	2.07462e-05	0.018458	2.11958e-05	0.0156057	2.28708e-05	0.00972301	2.21457e-05
0.0810701	1.9229e-05	0.0317054	1.77877e-05	0.018997	1.9239e-05	0.0183519	2.01024e-05	0.0185239	2.08756e-05	0.0156139	2.22284e-05	0.00973216	2.25545e-05
0.0812232	1.7883e-05	0.0318335	1.82656e-05	0.0191881	1.93565e-05	0.018666	1.96299e-05	0.0187085	2.02292e-05	0.0157141	2.24037e-05	0.00975107	2.31075e-05
0.0813038	1.79212e-05	0.0318765	1.80666e-05	0.0193903	1.96064e-05	0.0189482	1.94656e-05	0.0188343	2.02457e-05	0.0157783	2.36363e-05	0.0101423	2.36394e-05
0.0814059	1.83584e-05	0.0320104	1.78676e-05	0.0195376	1.97742e-05	0.0190485	1.93891e-05	0.0188971	1.99567e-05	0.0160153	2.42679e-05	0.0104272	2.40617e-05
0.0814418	1.98247e-05	0.0322502	1.78099e-05	0.0196639	1.98199e-05	0.0190938	1.97829e-05	0.0189646	1.97692e-05	0.0160969	2.43356e-05	0.0106132	2.4231e-05
0.0814687	2.17288e-05	0.0323735	1.80478e-05	0.0198412	1.98733e-05	0.0192427	2.04216e-05	0.0189843	1.99477e-05	0.0162319	2.50291e-05	0.0107136	2.4133e-05
0.0816802	1.97059e-05	0.0324787	1.85679e-05	0.0200061	1.99772e-05	0.0193925	2.10153e-05	0.0189862	2.05515e-05	0.0162646	2.5286e-05	0.0107795	2.40269e-05
0.0817235	1.89347e-05	0.0327224	1.90318e-05	0.0201652	2.01393e-05	0.0194541	2.16475e-05	0.0192161	2.1233e-05	0.0162671	2.47425e-05	0.0108992	2.37073e-05
0.0818259	1.56323e-05	0.0327781	1.93077e-05	0.0203353	2.01525e-05	0.0195193	2.20017e-05	0.0195771	2.16182e-05	0.016345	2.42177e-05	0.0110393	2.28817e-05
0.0818682	1.82253e-05	0.0328174	1.96851e-05	0.0204193	2.00701e-05	0.0196748	2.20464e-05	0.0199442	2.20649e-05	0.0164973	2.38348e-05	0.0111715	2.25591e-05
0.0819428	1.86057e-05	0.0328874	1.99468e-05	0.0205145	2.01056e-05	0.0198747	2.18564e-05	0.0202676	2.24901e-05	0.016672	2.39095e-05	0.0113104	2.20581e-05
0.0820056	1.73064e-05	0.0330387	1.96114e-05	0.0207089	2.00082e-05	0.0200891	2.17453e-05	0.0204845	2.25914e-05	0.0167534	2.40299e-05	0.0114128	2.24731e-05
0.0821038	1.53453e-05	0.0332072	1.9285e-05	0.0209276	1.96761e-05	0.0202639	2.17984e-05	0.0204992	2.23633e-05	0.0169292	2.42459e-05	0.0115277	2.27288e-05
0.0821384	1.88037e-05	0.0334509	1.87003e-05	0.0211597	1.93392e-05	0.020363	2.162e-05	0.0205059	2.20117e-05	0.0171808	2.50707e-05	0.0117489	2.28475e-05
0.0821918	1.60318e-05	0.03372	1.81099e-05	0.0214159	1.91759e-05	0.0204242	2.14357e-05	0.0206082	2.17131e-05	0.0173889	2.40676e-05	0.0119582	2.32571e-05
0.0825778	1.75631e-05	0.0339928	1.85868e-05	0.0216382	1.91002e-05	0.0205364	2.1432e-05	0.0207622	2.13074e-05	0.017505	2.31376e-05	0.0120615	2.33837e-05
0.0829279	1.96792e-05	0.0341662	1.92266e-05	0.0217617	1.90862e-05	0.0207311	2.15902e-05	0.0209114	2.06929e-05	0.0175435	2.28974e-05	0.0120937	2.35184e-05
0.0831039	1.88801e-05	0.0342702	2.0477e-05	0.0217918	1.92162e-05	0.0208696	2.19813e-05	0.0210253	2.05249e-05	0.0176324	2.18836e-05	0.0121467	2.38621e-05
0.0832354	1.89568e-05	0.034546	2.09687e-05	0.0218445	1.93737e-05	0.020904	2.23768e-05	0.021076	2.0326e-05	0.0177237	2.11294e-05	0.0122723	2.37675e-05
0.0833499	1.8719e-05	0.0348469	2.13685e-05	0.0220052	1.94627e-05	0.0209755	2.28269e-05	0.021158	2.03826e-05	0.0177351	2.07796e-05	0.0124018	2.36329e-05
0.0834639	1.85382e-05	0.0348534	2.09937e-05	0.0221741	1.94534e-05	0.0211685	2.30143e-05	0.0212904	2.04281e-05	0.0177538	2.09108e-05	0.0125665	2.29546e-05
0.083602	1.87809e-05	0.0348881	2.07668e-05	0.0223079	1.94828e-05	0.0213781	2.26119e-05	0.0213682	2.06862e-05	0.0179332	2.15431e-05	0.012775	2.22772e-05
0.083734	1.90848e-05	0.0349178	2.05346e-05	0.0224561	1.97323e-05	0.021469	2.18173e-05	0.0214229	2.16582e-05	0.0181808	2.26282e-05	0.0130097	2.18352e-05
0.0838934	2.00419e-05	0.0349445	2.0252e-05	0.0226389	1.98436e-05	0.021501	2.12293e-05	0.0215047	2.18233e-05	0.0183857	2.33052e-05	0.0132206	2.08719e-05
0.0840973	2.00551e-05	0.0349689	1.9926e-05	0.0228573	1.97908e-05	0.0215538	2.09875e-05	0.0216275	2.19348e-05	0.0186059	2.36265e-05	0.0133193	2.03334e-05
0.0842527	1.90644e-05	0.0350156	1.93067e-05	0.0230086	1.98565e-05	0.0217093	2.11867e-05	0.0217241	2.204e-05	0.01884	2.40207e-05	0.01332	1.96196e-05
0.0843724	1.88834e-05	0.0350233	1.92363e-05	0.0230853	1.98982e-05	0.0219296	2.18252e-05	0.0217527	2.20324e-05	0.0189675	2.44775e-05	0.01337	1.91231e-05
0.084469	1.94145e-05	0.0350898	1.95234e-05	0.0232537	2.01177e-05	0.0220856	2.22214e-05	0.0217623	2.17016e-05	0.0190622	2.48531e-05	0.0136213	1.93682e-05
0.0844716	1.82826e-05	0.0351829	1.95979e-05	0.0234529	2.05331e-05	0.0223076	2.2664e-05	0.0217683	2.13087e-05	0.0192079	2.43566e-05	0.0137004	1.94804e-05
0.0844872	2.15231e-05	0.0352998	1.99038e-05	0.0235478	2.09627e-05	0.0224865	2.35035e-05	0.0219563	2.06756e-05	0.0193277	2.38458e-05	0.0139518	1.97727e-05
0.0846661	2.01581e-05	0.0354536	2.02179e-05	0.0236284	2.13032e-05	0.0225406	2.41166e-05	0.0221117	2.03019e-05	0.0193811	2.34902e-05	0.0140333	2.03032e-05
0.0848583	1.89688e-05	0.0356965	2.06756e-05	0.0238216	2.16765e-05	0.0227627	2.38577e-05	0.0221396	2.00812e-05	0.0195162	2.33791e-05	0.0141576	2.0733e-05
0.0849744	1.93129e-05	0.0359845	2.05636e-05	0.024068	2.20884e-05	0.023086	2.30284e-05	0.0222847	2.00859e-05	0.0197319	2.35702e-05	0.0141832	2.17079e-05
0.0850804	1.95344e-05	0.0361394	2.07012e-05	0.0242558	2.21403e-05	0.0233768	2.19492e-05	0.0225594	2.08582e-05	0.0198474	2.38458e-05	0.0141913	2.24804e-05
0.0851968	1.95228e-05	0.0362833	2.03256e-05	0.0244428	2.17118e-05	0.0236433	2.09213e-05	0.0228199	2.12994e-05	0.0199126	2.43054e-05	0.0144791	2.27499e-05
0.0853559	2.04487e-05	0.0364507	2.00945e-05	0.0246328	2.12581e-05	0.0237954	2.04682e-05	0.0229888	2.2099e-05	0.0200385	2.41794e-05	0.0146604	2.25437e-05
0.0855328	2.09169e-05	0.0365126	1.99963e-05	0.0247797	2.09957e-05	0.023802	2.07176e-05	0.0231644	2.33514e-05	0.0202049	2.37438e-05	0.0146668	2.28044e-05
0.0856638	2.03865e-05	0.0365988	2.02265e-05	0.0249085	2.05916e-05	0.0238328	2.16495e-05	0.0234573	2.39586e-05	0.0203844	2.40346e-05	0.014779	2.31008e-05
0.0857959	1.99519e-05	0.0367436	2.06675e-05	0.0250668	2.00816e-05	0.0240666	2.26162e-05	0.0237672	2.41811e-05	0.0205133	2.42754e-05	0.0157062	2.24827e-05
0.085895	1.9884e-05	0.0368224	2.07432e-05	0.0251813	1.98055e-05	0.0242241	2.32026e-05	0.0238195	2.43128e-05	0.0206431	2.48345e-05	0.0158223	2.20675e-05
0.0859031	2.09896e-05	0.0369328	2.04631e-05	0.0252529	1.96399e-05	0.0242331	2.28897e-05	0.0239023	2.36267e-05	0.0208907	2.57922e-05	0.0158732	2.11752e-05
0.0859318	1.95455e-05	0.0371607	2.02396e-05	0.0254169	1.94508e-05	0.024338	2.28123e-05	0.0241066	2.27826e-05	0.0209625	2.66606e-05	0.0159072	2.07138e-05
0.0859634	2.11453e-05	0.0374709	2.00083e-05	0.0255928	1.94021e-05	0.0244141	2.26111e-05	0.0241515	2.2238e-05	0.0210199	2.64321e-05	0.016077	2.06777e-05
0.085976	2.05761e-05	0.0377757	2.01351e-05	0.0256821	1.94436e-05	0.0245255	2.23303e-05	0.024157	2.19555e-05	0.0211333	2.47214e-05	0.016103	2.03896e-05
0.0861365	1.968e-05	0.037933	2.03199e-05	0.0257803	2.00323e-05	0.0247353	2.1968e-05	0.0241756	2.17978e-05	0.0230074	2.3391e-05	0.0162526	2.11074e-05
0.0863122	1.89849e-05	0.038031	2.03866e-05	0.0259628	2.00312e-05	0.0248795	2.14623e-05	0.0242487	2.20787e-05	0.0230894	2.18368e-05	0.0163071	2.19058e-05
0.086438	1.92687e-05	0.0382349	2.06607e-05	0.0262139	1.96561e-05	0.0250904	2.06793e-05	0.0243465	2.25369e-05	0.0231299	2.05268e-05	0.0164004	2.25469e-05
0.0865327	1.8985e-05	0.0384705	2.12832e-05	0.0265076	1.96743e-05	0.0253907	2.07388e-05	0.0245079	2.28757e-05	0.0231489	2.00989e-05	0.0164553	2.30664e-05
0.0866254	1.87753e-05	0.0386307	2.20015e-05	0.0267043	1.99141e-05	0.0257089	2.12451e-05	0.0245997	2.31973e-05	0.0231756	2.08049e-05	0.016691	2.32058e-05
0.0867445	1.90395e-05	0.0387674	2.21684e-05	0.026755	2.0354e-05	0.0257697	2.21529e-05	0.0247992	2.3174e-05	0.0235195	2.13768e-05	0.0167488	2.34277e-05
0.0868987	1.86915e-05	0.0388281	2.18198e-05	0.0268483	2.09009e-05	0.0258101	2.28818e-05	0.0251749	2.30425e-05	0.0235601	2.12201e-05	0.0167568	2.33424e-05
0.0871227	1.96525e-05	0.0388384	2.14074e-05	0.0269422	2.12974e-05	0.0258368	2.32457e-05	0.025217	2.25903e-05	0.0238499	2.10833e-05	0.016808	2.29284e-05
0.0872469	1.65248e-05	0.0389887	2.10119e-05	0.0269642	2.13149e-05	0.0258753	2.34075e-05	0.0252719	2.18575e-05	0.0240529	2.06181e-05	0.0168488	2.31344e-05
0.0873161	2.11154e-05	0.0392132	2.04998e-05	0.0270652	2.10627e-05	0.0259176	2.34298e-05	0.0253062	2.11817e-05	0.0242612	2.03473e-05	0.0169714	2.30043e-05
0.0873551	2.05728e-05	0.0393005	2.00105e-05	0.0274802	2.08974e-05	0.0259564	2.33109e-05	0.0253648	1.98933e-05	0.024426	2.03055e-05	0.0172895	2.22214e-05
0.0873899	2.0157e-05	0.0394022	1.92939e-05	0.0277603	2.07037e-05	0.0259687	2.29625e-05	0.0254153	1.95536e-05	0.0245484	2.14805e-05	0.0174793	2.15831e-05
0.0874406	1.98386e-05	0.0395022	1.85717e-05	0.0278522	2.06782e-05	0.0260075	2.24705e-05	0.0254621	1.98942e-05	0.0247124	2.3398e-05	0.0175569	2.1967e-05
0.0875606	2.1032e-05	0.0395396	1.89251e-05	0.0279792	2.08352e-05	0.0260083	2.22521e-05	0.0255137	2.01418e-05	0.0248123	2.43709e-05	0.01784	2.23971e-05
0.0875936	2.42326e-05	0.039678	2.00982e-05	0.0280874	2.08173e-05	0.0262709	2.19711e-05	0.0256144	2.08244e-05	0.0248307	2.55639e-05	0.0182463	2.27606e-05
0.0876369	2.10481e-05	0.0399005	2.12947e-05	0.0281836	2.07169e-05	0.0265364	2.21656e-05	0.0257383	2.16232e-05	0.0248333	2.60251e-05	0.0185096	2.35282e-05
0.0881281	1.68387e-05	0.0399736	2.2294e-05	0.0282484	2.07037e-05	0.0267867	2.23435e-05	0.0258399	2.16664e-05	0.0248819	2.55202e-05	0.018622	2.39928e-05
0.0881482	2.36331e-05	0.0400892	2.26313e-05	0.0282757	2.08577e-05	0.026962	2.2594e-05	0.0260006	2.14214e-05	0.0251424	2.4289e-05	0.0187155	2.3543e-05
0.0882154	2.28653e-05	0.0403117	2.23605e-05	0.0283934	2.13821e-05	0.0271197	2.31451e-05	0.0262017	2.10833e-05	0.025385	2.27556e-05	0.0188769	2.28255e-05
0.0883494	1.71865e-05	0.040349	2.21942e-05	0.0285608	2.0934e-05	0.0272787	2.39595e-05	0.0262896	2.10891e-05	0.0255307	2.15016e-05	0.0190713	2.2412e-05
0.088387	1.95949e-05	0.0404681	2.16853e-05	0.0287539	2.00289e-05	0.0273097	2.40488e-05	0.0265043	2.12609e-05	0.0256881	2.12832e-05	0.0191607	2.23591e-05
0.0884077	2.07751e-05	0.0407669	2.05668e-05	0.0289496	1.95515e-05	0.0273997	2.38623e-05	0.0269232	2.15297e-05	0.0257968	2.16624e-05	0.0191743	2.23673e-05
0.0884168	2.05083e-05	0.0409721	1.96126e-05	0.0291273	1.95006e-05	0.0275937	2.2791e-05	0.0272397	2.19676e-05	0.0259281	2.20364e-05	0.0191789	2.21092e-05
0.0884409	2.0189e-05	0.0412579	1.9692e-05	0.0293328	1.92502e-05	0.0277537	2.18297e-05	0.0274635	2.26259e-05	0.0261019	2.25181e-05	0.0192176	2.14264e-05
0.0886431	2.15863e-05	0.0416868	2.08823e-05	0.0295414	1.91503e-05	0.0279452	2.1145e-05	0.0275735	2.24971e-05	0.0262885	2.24914e-05	0.0193471	2.10122e-05
0.0890091	1.8904e-05	0.0419832	2.18276e-05	0.029764	1.95314e-05	0.0281802	2.0581e-05	0.0275991	2.26725e-05	0.026557	2.18845e-05	0.0193627	2.09593e-05
0.0892169	1.95619e-05	0.0420701	2.23709e-05	0.0298946	1.98942e-05	0.0282908	2.01564e-05	0.0277187	2.30892e-05	0.0266507	2.03935e-05	0.0193905	2.0671e-05
0.08938	1.94481e-05	0.0421563	2.24431e-05	0.0299305	2.01182e-05	0.0283015	2.06756e-05	0.0278929	2.29774e-05	0.0266955	1.89242e-05	0.0197791	2.04784e-05
0.0893991	1.87257e-05	0.0423223	2.20023e-05	0.0300448	2.03538e-05	0.0283792	2.15648e-05	0.0282159	2.26777e-05	0.0267334	1.93082e-05	0.0202436	2.06215e-05
0.0894585	2.70697e-05	0.0423974	2.15996e-05	0.0301182	2.01847e-05	0.0284415	2.17253e-05	0.0286247	2.19523e-05	0.027008	2.00923e-05	0.0204166	2.08805e-05
0.0895282	1.96129e-05	0.0424324	2.15992e-05	0.0301326	1.98254e-05	0.0285225	2.16693e-05	0.0289134	2.14923e-05	0.0272873	2.08416e-05	0.0205383	2.09989e-05
0.0895577	1.75378e-05	0.0424447	2.14224e-05	0.0302506	1.95326e-05	0.0287691	2.14066e-05	0.0290556	2.16212e-05	0.0273349	2.20793e-05	0.0207234	2.09334e-05
0.0897983	2.76348e-05	0.0425053	2.09556e-05	0.0306501	1.91766e-05	0.0290669	2.1304e-05	0.0290934	2.15713e-05	0.0273893	2.33669e-05	0.0208832	2.1044e-05
0.0899654	1.48563e-05	0.0428393	2.05865e-05	0.0310594	1.92245e-05	0.0292298	2.11845e-05	0.0291533	2.09459e-05	0.0275583	2.40924e-05	0.0210612	2.13903e-05
0.0900543	2.50685e-05	0.0430903	2.06575e-05	0.0312733	1.96991e-05	0.0292865	2.07548e-05	0.0291608	2.10745e-05	0.0276219	2.47429e-05	0.0212878	2.21238e-05
0.0901632	1.72927e-05	0.0431696	2.0584e-05	0.0313789	2.01795e-05	0.0293054	1.99955e-05	0.0291849	2.14616e-05	0.02772	2.31735e-05	0.0214341	2.32999e-05
0.0902579	2.46572e-05	0.0432735	2.07437e-05	0.0314438	2.04158e-05	0.0294018	1.95702e-05	0.0294483	2.13657e-05	0.0277286	2.22477e-05	0.0214658	2.44676e-05
0.090262	1.93605e-05	0.0434095	2.07883e-05	0.0315755	2.04542e-05	0.0294019	1.96713e-05	0.0295817	2.1297e-05	0.0277439	2.0029e-05	0.0215326	2.48388e-05
0.0903309	2.12951e-05	0.0435007	2.06238e-05	0.0318197	2.04394e-05	0.0294986	2.01122e-05	0.029637	2.11699e-05	0.0278559	1.89256e-05	0.0216595	2.47423e-05
0.0903855	1.71307e-05	0.043511	2.02904e-05	0.0320644	2.04774e-05	0.0298291	2.07293e-05	0.0296375	2.09815e-05	0.0279876	1.88024e-05	0.0217235	2.49905e-05
0.0904548	2.18857e-05	0.0435387	2.07423e-05	0.0322654	2.061e-05	0.0300117	2.06412e-05	0.0296411	2.08986e-05	0.0283798	1.81649e-05	0.0217643	2.49154e-05
0.0905192	2.10836e-05	0.043571	2.15005e-05	0.0322881	2.05708e-05	0.0300596	2.04003e-05	0.0300848	2.03731e-05	0.0284072	1.77044e-05	0.0219447	2.43e-05
0.090653	1.72182e-05	0.043575	2.18514e-05	0.0323269	2.0676e-05	0.0300912	2.05175e-05	0.030808	2.03216e-05	0.0284224	1.92954e-05	0.0221384	2.39645e-05
0.0906713	2.27634e-05	0.0437007	2.18162e-05	0.0323922	2.11186e-05	0.0301674	2.06126e-05	0.0311834	2.03806e-05	0.0288405	2.10914e-05	0.0222657	2.31713e-05
0.0907534	1.76878e-05	0.0438928	2.14056e-05	0.0326052	2.16605e-05	0.0301775	2.03011e-05	0.031202	1.982e-05	0.0291469	2.16503e-05	0.0223258	2.25312e-05
0.0912075	1.80193e-05	0.0439844	2.12812e-05	0.0327892	2.23578e-05	0.0302069	2.03967e-05	0.0312655	1.99824e-05	0.0292008	2.12281e-05	0.0223259	2.21409e-05
0.0913932	2.91818e-05	0.0440972	2.15131e-05	0.0329302	2.30932e-05	0.0303624	2.05486e-05	0.03161	2.11836e-05	0.0292667	2.28417e-05	0.0223324	2.18003e-05
0.091518	2.33673e-05	0.0443083	2.11982e-05	0.0330866	2.32368e-05	0.0304464	2.10609e-05	0.0320782	2.07544e-05	0.0294514	2.37139e-05	0.022341	2.22546e-05
0.0915192	2.07646e-05	0.0445141	2.09204e-05	0.0332931	2.28298e-05	0.03056	2.17759e-05	0.0321679	2.09583e-05	0.0296117	2.60772e-05	0.0223462	2.29775e-05
0.0916261	1.97908e-05	0.0447253	2.04451e-05	0.0334073	2.19576e-05	0.0308504	2.18906e-05	0.0322264	2.12893e-05	0.0296414	2.63753e-05	0.0224066	2.30562e-05
0.0916367	2.27654e-05	0.0449326	2.02386e-05	0.0334737	2.05802e-05	0.0310931	2.25726e-05	0.032258	2.17104e-05	0.0296535	2.74458e-05	0.0224859	2.40154e-05
0.091866	2.36617e-05	0.0450022	2.01461e-05	0.0335524	1.98139e-05	0.0312654	2.31102e-05	0.0322813	2.31153e-05	0.0297167	2.59155e-05	0.0225407	2.41042e-05
0.0918807	1.73108e-05	0.0450086	2.01945e-05	0.0336779	1.98252e-05	0.0315258	2.33594e-05	0.0324409	2.36815e-05	0.0297169	2.45472e-05	0.0225426	2.47786e-05
0.092026	2.09571e-05	0.0451412	2.0251e-05	0.033854	2.0018e-05	0.0317762	2.34424e-05	0.0325951	2.3942e-05	0.0300041	2.33289e-05	0.0225623	2.4903e-05
0.092187	1.74638e-05	0.0453651	2.02483e-05	0.0339598	2.0005e-05	0.031864	2.36096e-05	0.032865	2.42908e-05	0.0300438	2.12915e-05	0.0225994	2.51e-05
0.0922662	2.26829e-05	0.0456418	2.07151e-05	0.0341239	2.00445e-05	0.0319163	2.37802e-05	0.0330019	2.43765e-05	0.0301325	2.02615e-05	0.0226692	2.54985e-05
0.09229	2.02295e-05	0.0459114	2.14689e-05	0.0343125	2.03674e-05	0.0319295	2.37692e-05	0.0330329	2.33463e-05	0.0301495	2.00273e-05	0.0226767	2.63352e-05
0.0924472	2.14336e-05	0.0460829	2.13622e-05	0.0344479	2.08012e-05	0.0319671	2.42375e-05	0.0331765	2.25418e-05	0.030173	2.10804e-05	0.0227203	2.60801e-05
0.0925677	2.4695e-05	0.0462858	2.04003e-05	0.0346466	2.10662e-05	0.0322274	2.46052e-05	0.0332776	2.17907e-05	0.0307468	2.04625e-05	0.0238286	2.57796e-05
0.0925965	2.54632e-05	0.046625	2.05268e-05	0.034729	2.12773e-05	0.0324956	2.4227e-05	0.0333102	2.18981e-05	0.0309956	2.0495e-05	0.023906	2.56435e-05
0.0927699	1.8148e-05	0.0469605	2.11297e-05	0.0347369	2.12052e-05	0.0326416	2.42219e-05	0.0334951	2.24272e-05	0.0310058	2.14261e-05	0.023917	2.56968e-05
0.0928275	2.46152e-05	0.0471243	2.1437e-05	0.034935	2.06883e-05	0.0328286	2.38641e-05	0.0334993	2.18043e-05	0.0310388	1.99522e-05	0.0240478	2.47644e-05
0.0929306	2.40267e-05	0.0471244	2.22577e-05	0.0350331	2.02477e-05	0.0330702	2.3766e-05	0.0335869	2.21573e-05	0.0314285	2.08919e-05	0.0241293	2.4246e-05
0.0931832	2.04137e-05	0.0472566	2.23747e-05	0.0350649	1.99503e-05	0.0331891	2.34181e-05	0.033605	2.25497e-05	0.0316399	2.1885e-05	0.0241774	2.30462e-05
0.0932819	2.08073e-05	0.047591	2.25595e-05	0.0351538	2.01025e-05	0.0331937	2.22401e-05	0.0336613	2.28673e-05	0.0316707	2.31687e-05	0.0242659	2.25356e-05
0.0934089	2.20238e-05	0.0477476	2.25424e-05	0.0353309	1.988e-05	0.0333909	2.23661e-05	0.0337077	2.33859e-05	0.0316869	2.37672e-05	0.0243413	2.11294e-05
0.0936079	2.15117e-05	0.047815	2.23549e-05	0.0354487	2.00468e-05	0.0337989	2.27481e-05	0.0338291	2.47651e-05	0.0317001	2.45599e-05	0.0243603	2.04976e-05
0.0937788	2.05219e-05	0.0478614	2.19977e-05	0.0356072	1.99325e-05	0.0338257	2.24092e-05	0.0339985	2.49037e-05	0.0317038	2.51501e-05	0.024363	2.11114e-05
0.0938313	2.15505e-05	0.047876	2.16988e-05	0.0357247	1.91915e-05	0.0338297	2.24867e-05	0.0341686	2.54482e-05	0.0321477	2.43709e-05	0.0244644	2.17853e-05
0.0938786	2.16348e-05	0.0479731	2.0649e-05	0.0358299	1.87768e-05	0.0339497	2.24888e-05	0.0341915	2.55436e-05	0.0324904	2.35163e-05	0.0244759	2.18786e-05
0.0939157	2.58373e-05	0.0480772	2.07959e-05	0.0360725	1.9085e-05	0.0340298	2.28387e-05	0.0345825	2.48057e-05	0.0325336	2.30281e-05	0.0246062	2.31522e-05
0.09395	2.40442e-05	0.048479	2.17383e-05	0.0364252	1.93971e-05	0.0341334	2.31015e-05	0.0350751	2.45409e-05	0.0326169	2.24134e-05	0.024768	2.33459e-05
0.0942664	2.48878e-05	0.0488766	2.0573e-05	0.0366729	1.98219e-05	0.0341699	2.3679e-05	0.0352139	2.32633e-05	0.032695	2.04429e-05	0.0248301	2.46644e-05
0.0945049	2.07503e-05	0.0491852	2.05091e-05	0.0366729	2.00508e-05	0.0342518	2.40146e-05	0.0352665	2.22737e-05	0.032724	2.02776e-05	0.0248953	2.3741e-05
0.094511	2.45826e-05	0.0492728	2.16373e-05	0.0366961	2.02297e-05	0.0342687	2.35386e-05	0.035368	2.14768e-05	0.0328408	2.00343e-05	0.025044	2.37052e-05
0.0945159	2.25144e-05	0.0493554	2.25671e-05	0.0370387	2.0456e-05	0.034298	2.35385e-05	0.0353801	2.05994e-05	0.0329882	1.86628e-05	0.0251147	2.39294e-05
0.0946995	2.15514e-05	0.0493801	2.37103e-05	0.0372957	2.07117e-05	0.0343814	2.39794e-05	0.0354058	1.97928e-05	0.0330965	1.99588e-05	0.0251778	2.38669e-05
0.0949678	2.04151e-05	0.0494026	2.44495e-05	0.0373735	2.08024e-05	0.0343886	2.41641e-05	0.0354123	1.97618e-05	0.0331153	1.98807e-05	0.025415	2.33307e-05
0.0951278	2.16437e-05	0.0496046	2.50491e-05	0.037397	2.11706e-05	0.0345355	2.47776e-05	0.0354761	1.99499e-05	0.0331777	2.0763e-05	0.0255398	2.34278e-05
0.0952602	2.25362e-05	0.049626	2.56054e-05	0.0374171	2.12178e-05	0.034825	2.4684e-05	0.035587	2.18915e-05	0.033223	1.96858e-05	0.0255407	2.35443e-05
0.095405	2.13638e-05	0.0496614	2.52918e-05	0.0375143	2.12577e-05	0.0349266	2.45032e-05	0.0356824	2.37954e-05	0.0333342	2.15482e-05	0.0255775	2.47009e-05
0.0954383	2.22502e-05	0.0499549	2.45629e-05	0.0375419	2.12379e-05	0.034933	2.39725e-05	0.0359337	2.48336e-05	0.0333772	2.37054e-05	0.0258479	2.53794e-05
0.095499	1.77526e-05	0.0503661	2.39581e-05	0.0376984	2.13479e-05	0.0349484	2.30693e-05	0.0363655	2.63183e-05	0.0334193	2.55364e-05	0.0261265	2.55735e-05
0.0955135	2.15635e-05	0.0506607	2.23888e-05	0.0378647	2.13298e-05	0.0351479	2.30059e-05	0.0367689	2.69311e-05	0.0336074	2.73589e-05	0.0262251	2.617e-05
0.0955486	2.0265e-05	0.050773	2.11775e-05	0.0379631	2.20352e-05	0.0354443	2.28976e-05	0.0370763	2.69795e-05	0.0336869	2.80174e-05	0.0262683	2.64201e-05
0.0956632	2.59089e-05	0.0507959	2.23924e-05	0.0379703	2.27198e-05	0.0357115	2.2844e-05	0.0372092	2.62962e-05	0.0337478	2.74867e-05	0.026283	2.54248e-05
0.0957402	1.86921e-05	0.0508454	2.28978e-05	0.0379981	2.29483e-05	0.0360173	2.31474e-05	0.0372961	2.58939e-05	0.0338451	2.70652e-05	0.0265324	2.46917e-05
0.0958506	1.8618e-05	0.0508711	2.37369e-05	0.0382034	2.31225e-05	0.0362278	2.36684e-05	0.0373001	2.51987e-05	0.0338936	2.67183e-05	0.0266393	2.43374e-05
0.09592	2.57806e-05	0.050944	2.51387e-05	0.0384892	2.3396e-05	0.0363746	2.42889e-05	0.0373265	2.42086e-05	0.0338974	2.56789e-05	0.0266753	2.29174e-05
0.0961333	1.65681e-05	0.0510706	2.53854e-05	0.0387604	2.33081e-05	0.0366316	2.41456e-05	0.0374099	2.3258e-05	0.0339188	2.45377e-05	0.0269469	2.20898e-05
0.0961494	1.87468e-05	0.0514281	2.40364e-05	0.0390566	2.32613e-05	0.0368874	2.40958e-05	0.0374402	2.26017e-05	0.0340493	2.38373e-05	0.0275513	2.11877e-05
0.096193	1.97931e-05	0.0515351	2.25461e-05	0.0393109	2.31606e-05	0.0369499	2.41224e-05	0.0374534	2.2606e-05	0.0341049	2.2947e-05	0.0280569	2.07521e-05
0.0963433	2.2978e-05	0.0515652	2.08028e-05	0.0394797	2.31409e-05	0.0369852	2.40984e-05	0.0374692	2.28051e-05	0.0341571	2.33617e-05	0.0281493	2.10111e-05
0.0964738	1.98875e-05	0.0516094	1.98341e-05	0.0396515	2.28321e-05	0.0370179	2.31719e-05	0.0374747	2.2867e-05	0.0342082	2.18461e-05	0.0282112	2.0259e-05
0.0964963	1.72427e-05	0.0516423	1.95921e-05	0.0398099	2.21533e-05	0.0371871	2.27828e-05	0.03752	2.32121e-05	0.0343889	2.04607e-05	0.0282325	2.09797e-05
0.0965202	2.2436e-05	0.05187	2.00667e-05	0.0399053	2.1354e-05	0.0372849	2.23489e-05	0.0375542	2.36118e-05	0.0344151	2.0886e-05	0.0282964	2.22348e-05
0.0967077	2.68704e-05	0.0521245	2.07453e-05	0.0400527	2.11932e-05	0.0374424	2.24645e-05	0.0375744	2.33591e-05	0.0344882	2.26071e-05	0.0284462	2.3202e-05
0.0968367	1.84473e-05	0.0521961	2.14853e-05	0.0402542	2.10673e-05	0.0376246	2.34356e-05	0.0375959	2.35303e-05	0.0344963	2.63627e-05	0.0284502	2.42485e-05
0.0969803	2.36996e-05	0.0522248	2.09948e-05	0.0403859	2.12909e-05	0.037667	2.38358e-05	0.0378472	2.31208e-05	0.0346058	2.7063e-05	0.0284712	2.49978e-05
0.0969812	2.82377e-05	0.0522767	2.00469e-05	0.0404023	2.15039e-05	0.0377259	2.50647e-05	0.0380999	2.33784e-05	0.0348865	2.83876e-05	0.028602	2.52769e-05
0.0971249	2.7529e-05	0.052404	1.90709e-05	0.0404178	2.20293e-05	0.0378754	2.60161e-05	0.0383965	2.27938e-05	0.0351151	2.8908e-05	0.0286151	2.51985e-05
0.0972953	2.78085e-05	0.0525761	1.8823e-05	0.0405281	2.2552e-05	0.0378861	2.67747e-05	0.0387067	2.27671e-05	0.0352111	2.9204e-05	0.0287812	2.49692e-05
0.0975172	2.63181e-05	0.0527206	1.94102e-05	0.0407718	2.25779e-05	0.0378936	2.72333e-05	0.039	2.26293e-05	0.0352286	2.88494e-05	0.0289192	2.43847e-05
0.0976756	2.27265e-05	0.0529361	1.97196e-05	0.0407805	2.27498e-05	0.0380644	2.76878e-05	0.039018	2.20501e-05	0.0353463	2.85517e-05	0.0291729	2.34498e-05
0.0977266	2.73535e-05	0.0531183	1.96773e-05	0.0408559	2.28407e-05	0.0380757	2.78545e-05	0.0390365	2.15285e-05	0.0353524	2.83687e-05	0.0294614	2.19813e-05
0.0977544	2.20859e-05	0.0532439	1.99504e-05	0.0408601	2.2551e-05	0.0381133	2.78543e-05	0.0391773	2.07942e-05	0.0353932	2.84182e-05	0.0296123	2.07625e-05
0.0978687	2.45609e-05	0.053524	2.005e-05	0.0409192	2.20394e-05	0.0381651	2.76387e-05	0.0391779	2.08185e-05	0.0354215	2.76363e-05	0.0298655	2.01368e-05
0.0978847	2.13991e-05	0.0537773	1.97355e-05	0.040979	2.17098e-05	0.0382077	2.62121e-05	0.0392621	2.10515e-05	0.0354891	2.86437e-05	0.0300383	2.06403e-05
0.0979002	2.31817e-05	0.0537934	1.94223e-05	0.0411605	2.0889e-05	0.0382579	2.45162e-05	0.0394225	2.10891e-05	0.0355977	2.66276e-05	0.0300693	2.1495e-05
0.0980145	2.27356e-05	0.0538727	1.96462e-05	0.0416215	2.05078e-05	0.0384657	2.35456e-05	0.0397302	2.12789e-05	0.0357387	2.52098e-05	0.0300873	2.31741e-05
0.0980216	2.47998e-05	0.0541649	2.11008e-05	0.0421515	2.07288e-05	0.0387096	2.31469e-05	0.0397618	2.08973e-05	0.036017	2.46873e-05	0.0301477	2.36114e-05
0.098266	2.13775e-05	0.0544675	2.1691e-05	0.0424231	2.06596e-05	0.0388298	2.16985e-05	0.0397916	2.13929e-05	0.0360828	2.35755e-05	0.0302822	2.40066e-05
0.0984812	1.75349e-05	0.0545997	2.2849e-05	0.0425395	2.04045e-05	0.0389647	2.1301e-05	0.039819	2.26048e-05	0.0363449	2.10267e-05	0.0306108	2.37571e-05
0.0985654	1.96599e-05	0.0546641	2.23692e-05	0.0427532	2.06766e-05	0.0391997	2.16869e-05	0.0398901	2.29697e-05	0.0365371	2.02315e-05	0.0313472	2.35207e-05
0.0985798	2.28498e-05	0.0548052	2.16365e-05	0.043059	2.03922e-05	0.0394744	2.21324e-05	0.0399334	2.32302e-05	0.0366008	1.88582e-05	0.0315115	2.38243e-05
0.0987115	2.13855e-05	0.0548655	2.14805e-05	0.0431949	2.02134e-05	0.0395029	2.34911e-05	0.0399724	2.39604e-05	0.0371104	1.8679e-05	0.0316554	2.30746e-05
0.0987255	2.02492e-05	0.0549915	2.2044e-05	0.0432266	2.04124e-05	0.0395506	2.40768e-05	0.0400353	2.36917e-05	0.0375667	1.92309e-05	0.0317192	2.28877e-05
0.0987514	2.22416e-05	0.0553132	2.32695e-05	0.0433408	2.02395e-05	0.0396204	2.52212e-05	0.0400799	2.40956e-05	0.0375777	2.0101e-05	0.0318724	2.22491e-05
0.0988802	2.70567e-05	0.0553958	2.51537e-05	0.0433566	2.11134e-05	0.0399973	2.62476e-05	0.0401059	2.44595e-05	0.0375952	2.11941e-05	0.0319233	2.1954e-05
0.0989802	3.01388e-05	0.055396	2.66638e-05	0.0433925	2.18004e-05	0.0404185	2.62545e-05	0.0401632	2.41823e-05	0.037606	2.29507e-05	0.0319945	2.21931e-05
0.099002	1.99565e-05	0.0554116	2.85522e-05	0.0435609	2.19086e-05	0.0406274	2.61282e-05	0.04033	2.39619e-05	0.0376333	2.32528e-05	0.0320211	2.28808e-05
0.0992744	1.72851e-05	0.0555786	2.92591e-05	0.0435751	2.20906e-05	0.0409358	2.59251e-05	0.0410267	2.38062e-05	0.0376714	2.55457e-05	0.0322223	2.30847e-05
0.0994166	1.71508e-05	0.0556198	2.73983e-05	0.0435923	2.22698e-05	0.0410106	2.50462e-05	0.0414671	2.1832e-05	0.0377835	2.59316e-05	0.0324825	2.32473e-05
0.0996872	1.92981e-05	0.0557694	2.58728e-05	0.0437046	2.25406e-05	0.0410161	2.37749e-05	0.0415883	2.16621e-05	0.0378067	2.39167e-05	0.0325288	2.27959e-05
0.099775	2.76871e-05	0.0558379	2.48353e-05	0.0438131	2.29061e-05	0.0412082	2.33714e-05	0.0415979	2.02382e-05	0.0378487	2.54095e-05	0.0325699	2.31062e-05
0.0998208	2.48084e-05	0.0560282	2.3187e-05	0.0438206	2.31351e-05	0.041245	2.22407e-05	0.0416415	1.98842e-05	0.0378735	2.45495e-05	0.0326408	2.3604e-05
0.0998622	2.46899e-05	0.0560922	2.35207e-05	0.0438217	2.28124e-05	0.0413094	2.13826e-05	0.0417647	2.07864e-05	0.0378799	2.51762e-05	0.0326571	2.39811e-05
0.099889	1.9992e-05	0.0561082	2.38563e-05	0.0438965	2.24446e-05	0.0414843	2.14758e-05	0.0418376	2.22003e-05	0.0381511	2.66571e-05	0.0328066	2.47562e-05
0.0998965	2.48345e-05	0.0561966	2.47771e-05	0.0439658	2.21033e-05	0.0416357	2.17565e-05	0.0418422	2.26165e-05	0.0391123	2.75898e-05	0.0331782	2.63187e-05
0.100011	2.18822e-05	0.0563935	2.53532e-05	0.044023	2.18158e-05	0.0417184	2.15811e-05	0.0418846	2.39322e-05	0.0400436	2.8129e-05	0.0333825	2.76211e-05
		0.0566099	2.52525e-05	0.0441405	2.17942e-05	0.0420069	2.1263e-05	0.0420711	2.37144e-05	0.0402311	2.95831e-05	0.0337971	2.76572e-05
		0.0566406	2.49581e-05	0.0442004	2.20315e-05	0.042203	2.17629e-05	0.0423737	2.40898e-05	0.0403845	2.69096e-05	0.0345262	2.67014e-05
		0.0567267	2.50751e-05	0.0442111	2.23301e-05	0.0422543	2.21394e-05	0.0426637	2.4379e-05	0.0405899	2.35727e-05	0.0346208	2.58171e-05
		0.0568616	2.39576e-05	0.0443384	2.30539e-05	0.042333	2.27595e-05	0.0428084	2.55975e-05	0.0407364	2.12129e-05	0.0346815	2.47485e-05
		0.0570212	2.33085e-05	0.0445804	2.44605e-05	0.0423667	2.26705e-05	0.042842	2.62386e-05	0.0408918	2.07198e-05	0.0348631	2.40432e-05
		0.0572416	2.34146e-05	0.0448411	2.47614e-05	0.0424493	2.25099e-05	0.0428434	2.60983e-05	0.0409757	2.21761e-05	0.0349032	2.27988e-05
		0.0575058	2.25763e-05	0.0451442	2.57227e-05	0.0426172	2.23656e-05	0.042972	2.68934e-05	0.0411357	2.45015e-05	0.0349181	2.17989e-05
		0.057783	2.26936e-05	0.0453932	2.61402e-05	0.0429033	2.18921e-05	0.0430222	2.69929e-05	0.0415948	2.59326e-05	0.0349213	2.12268e-05
		0.0580265	2.24413e-05	0.0455289	2.66166e-05	0.0429598	2.07477e-05	0.0431477	2.72834e-05	0.0417663	2.81654e-05	0.0349462	2.06002e-05
		0.0580313	2.22079e-05	0.0456407	2.57323e-05	0.042983	2.11546e-05	0.0433299	2.71095e-05	0.0417826	2.74923e-05	0.0350522	2.05441e-05
		0.0581231	2.23019e-05	0.0459834	2.45516e-05	0.0430133	2.13324e-05	0.0435431	2.80139e-05	0.0418556	2.60343e-05	0.0350832	2.17473e-05
		0.05816	2.23843e-05	0.0465423	2.3947e-05	0.0430563	2.2617e-05	0.044038	2.89296e-05	0.0418618	2.34151e-05	0.0352296	2.23399e-05
		0.058203	2.27429e-05	0.0468077	2.41603e-05	0.0434037	2.37776e-05	0.0442063	2.80302e-05	0.0420059	2.09054e-05	0.0352649	2.27365e-05
		0.058258	2.36995e-05	0.0468562	2.44171e-05	0.0434137	2.29492e-05	0.044239	2.812e-05	0.0420398	1.92488e-05	0.0353872	2.16077e-05
		0.0583801	2.46925e-05	0.0468644	2.4401e-05	0.0434633	2.34567e-05	0.0444889	2.6537e-05	0.0421218	1.91656e-05	0.0354492	2.13052e-05
		0.0586118	2.46834e-05	0.0468797	2.43049e-05	0.0436085	2.4474e-05	0.0445437	2.5616e-05	0.0421308	1.78446e-05	0.0354768	2.12254e-05
		0.0588221	2.5019e-05	0.0469087	2.44683e-05	0.0436209	2.622e-05	0.0446102	2.52455e-05	0.0422075	1.76015e-05	0.0355589	2.10152e-05
		0.0590547	2.4858e-05	0.0469237	2.48023e-05	0.0437709	2.69015e-05	0.0448447	2.5559e-05	0.0422182	1.84244e-05	0.0356046	2.19033e-05
		0.0593723	2.41575e-05	0.0469395	2.48203e-05	0.0438519	2.73311e-05	0.0450735	2.44726e-05	0.0422501	2.09049e-05	0.0356102	2.24839e-05
		0.0595845	2.30898e-05	0.0469654	2.39316e-05	0.0439047	2.71175e-05	0.0451652	2.45736e-05	0.0423614	2.13564e-05	0.0358053	2.35322e-05
		0.0596186	2.19619e-05	0.0469753	2.42864e-05	0.0439893	2.72542e-05	0.0451717	2.46195e-05	0.0424438	2.09197e-05	0.0362458	2.41447e-05
		0.0597373	2.05469e-05	0.0471863	2.29477e-05	0.0444918	2.76448e-05	0.0451778	2.34695e-05	0.0424823	2.1559e-05	0.0365704	2.40604e-05
		0.0601063	2.01143e-05	0.0474003	2.14624e-05	0.0445536	2.76398e-05	0.0451886	2.19338e-05	0.0430343	2.02188e-05	0.0366443	2.46711e-05
		0.0605826	1.94377e-05	0.0474265	2.09338e-05	0.0445618	2.73205e-05	0.0452286	2.1544e-05	0.0430741	1.85812e-05	0.0366954	2.4722e-05
		0.0606183	2.08973e-05	0.0474898	2.18093e-05	0.0445898	2.65977e-05	0.0453347	2.11995e-05	0.0430822	1.81954e-05	0.0367268	2.35389e-05
		0.0607435	2.2661e-05	0.0477479	2.313e-05	0.0445923	2.57449e-05	0.0455184	2.07899e-05	0.0431541	1.72744e-05	0.0369519	2.31173e-05
		0.0607606	2.2e-05	0.0480415	2.5363e-05	0.0446259	2.36791e-05	0.045735	2.22718e-05	0.0433119	1.74075e-05	0.0369977	2.30565e-05
		0.0607694	2.34824e-05	0.0481548	2.67501e-05	0.044875	2.31087e-05	0.0461243	2.16037e-05	0.0433189	1.96273e-05	0.0371277	2.45352e-05
		0.0607996	2.64004e-05	0.0482103	2.78663e-05	0.0451022	2.32063e-05	0.0461841	2.16473e-05	0.0433343	1.98594e-05	0.037346	2.48408e-05
		0.0610123	2.87874e-05	0.0482406	2.83903e-05	0.0451734	2.45947e-05	0.0462957	2.20725e-05	0.0433613	2.20636e-05	0.037537	2.51953e-05
		0.0610399	3.00375e-05	0.0486623	2.84935e-05	0.0453862	2.59772e-05	0.0464346	2.2289e-05	0.0434163	2.18266e-05	0.0375615	2.55369e-05
		0.0611963	2.98389e-05	0.0488651	2.74853e-05	0.0456743	2.53536e-05	0.0464823	2.25384e-05	0.0434641	2.24046e-05	0.03773	2.63934e-05
		0.0613156	2.91218e-05	0.0488933	2.56853e-05	0.045873	2.62275e-05	0.046535	2.31054e-05	0.0435224	2.33958e-05	0.0378053	2.75238e-05
		0.0614818	2.83463e-05	0.0488972	2.40405e-05	0.0459485	2.66679e-05	0.0470893	2.21139e-05	0.0436123	2.44388e-05	0.037895	2.60869e-05
		0.0618289	2.71299e-05	0.0489029	2.2975e-05	0.0459511	2.73612e-05	0.0471238	2.18606e-05	0.0437617	2.55136e-05	0.037925	2.63628e-05
		0.0623208	2.52119e-05	0.0489842	2.19548e-05	0.0460836	2.68262e-05	0.0472933	2.19206e-05	0.0437635	2.77911e-05	0.038179	2.62579e-05
		0.0627102	2.4044e-05	0.0489884	2.17699e-05	0.0463268	2.62236e-05	0.0472983	2.13649e-05	0.0438427	2.89402e-05	0.0386518	2.62484e-05
		0.0628149	2.26926e-05	0.0490797	2.1788e-05	0.0463935	2.57026e-05	0.0475299	2.12663e-05	0.043913	2.97837e-05	0.038653	2.67687e-05
		0.0628305	2.35846e-05	0.0492062	2.34971e-05	0.0464297	2.47146e-05	0.047565	2.08303e-05	0.0440423	3.177e-05	0.0386558	2.52048e-05
		0.0628398	2.53893e-05	0.0493159	2.3724e-05	0.0465663	2.46555e-05	0.0476471	2.07718e-05	0.0441446	3.2593e-05	0.0388094	2.44742e-05
		0.0628463	2.4602e-05	0.0496148	2.33366e-05	0.0467018	2.43483e-05	0.0476836	2.16308e-05	0.0441635	3.01266e-05	0.0388132	2.42069e-05
		0.0628623	2.40395e-05	0.0499491	2.40181e-05	0.0467439	2.35873e-05	0.0477436	2.17879e-05	0.044251	2.90395e-05	0.0389167	2.41529e-05
		0.0628874	2.32154e-05	0.0500828	2.43093e-05	0.0467727	2.38563e-05	0.0477793	2.21949e-05	0.0444831	2.59497e-05	0.0390765	2.28565e-05
		0.0629023	2.30621e-05	0.0501082	2.36127e-05	0.0469102	2.32523e-05	0.0477839	2.10245e-05	0.0445968	2.54497e-05	0.0396075	2.23612e-05
		0.0629553	2.28982e-05	0.0501192	2.32294e-05	0.0470844	2.33256e-05	0.0478958	2.04338e-05	0.0448284	2.40066e-05	0.0399499	2.10478e-05
		0.063019	2.30056e-05	0.05025	2.30896e-05	0.0471585	2.54259e-05	0.0480123	2.08454e-05	0.0452398	2.39615e-05	0.0399871	2.03571e-05
		0.0630889	2.2355e-05	0.050662	2.36099e-05	0.0471822	2.59179e-05	0.0480851	2.21744e-05	0.0453108	2.33197e-05	0.0400637	1.96534e-05
		0.0631239	2.35963e-05	0.0508636	2.35369e-05	0.0473167	2.71962e-05	0.048094	2.18954e-05	0.0470025	2.31553e-05	0.0406008	2.02534e-05
		0.0631751	2.45872e-05	0.0508931	2.37461e-05	0.0477919	2.73176e-05	0.0482241	2.25436e-05	0.0476717	2.22528e-05	0.04065	2.19736e-05
		0.0635088	2.50992e-05	0.0509315	2.33598e-05	0.0481074	2.75336e-05	0.0482255	2.39065e-05	0.0477138	2.22054e-05	0.0412104	2.34471e-05
		0.0637137	2.57004e-05	0.0509953	2.33376e-05	0.0483081	2.85375e-05	0.0483262	2.49329e-05	0.048066	2.28667e-05	0.0413723	2.508e-05
		0.0637281	2.62322e-05	0.0512458	2.39522e-05	0.0483382	2.79886e-05	0.0486403	2.54282e-05	0.0481528	2.25915e-05	0.0418505	2.69555e-05
		0.0637672	2.59677e-05	0.0513818	2.48433e-05	0.048511	2.67794e-05	0.0488068	2.63865e-05	0.0486512	2.1809e-05	0.0418721	2.82996e-05
		0.0638627	2.51931e-05	0.0514484	2.5422e-05	0.0485175	2.51282e-05	0.0492075	2.61032e-05	0.048734	2.17463e-05	0.0420257	2.81214e-05
		0.0639181	2.43456e-05	0.0514532	2.59193e-05	0.0487032	2.33733e-05	0.0494361	2.65531e-05	0.0491995	1.9703e-05	0.0420748	2.8508e-05
		0.0639927	2.4103e-05	0.0514693	2.5547e-05	0.0487585	2.18342e-05	0.0495628	2.72526e-05	0.0492111	1.99142e-05	0.0420842	2.83205e-05
		0.0641166	2.39708e-05	0.0515001	2.51745e-05	0.0492534	2.10532e-05	0.0495878	2.63296e-05	0.0493039	1.88487e-05	0.0423359	2.79351e-05
		0.0641805	2.4231e-05	0.051509	2.40745e-05	0.0493119	1.98568e-05	0.0497229	2.53544e-05	0.0494619	2.13715e-05	0.042417	2.72368e-05
		0.0644644	2.39802e-05	0.0516578	2.29895e-05	0.049372	2.01829e-05	0.0497692	2.47544e-05	0.0496604	2.26805e-05	0.0424336	2.48649e-05
		0.0646762	2.33951e-05	0.051914	2.29853e-05	0.0495261	2.15982e-05	0.0498498	2.42637e-05	0.0497894	2.49207e-05	0.0424975	2.40509e-05
		0.0649076	2.15401e-05	0.0520044	2.33367e-05	0.0495784	2.41852e-05	0.0499385	2.42022e-05	0.0500039	2.54916e-05	0.0425276	2.44776e-05
		0.0650175	2.12698e-05	0.0521044	2.30356e-05	0.0496146	2.56441e-05	0.050102	2.41688e-05	0.050187	2.46902e-05	0.0425341	2.5313e-05
		0.0651302	2.01504e-05	0.0522089	2.39894e-05	0.0497611	2.76889e-05	0.0506624	2.38543e-05	0.0502527	2.23725e-05	0.042536	2.36776e-05
		0.065405	1.99138e-05	0.0522116	2.55932e-05	0.0499658	3.07691e-05	0.0508891	2.30628e-05	0.0502538	1.98795e-05	0.0425434	2.3206e-05
		0.0655556	2.03543e-05	0.0522408	2.79122e-05	0.0500834	3.09087e-05	0.0509126	2.21362e-05	0.0504337	1.86206e-05	0.0425642	2.31765e-05
		0.0656467	2.0397e-05	0.0524191	2.96621e-05	0.0501262	3.15108e-05	0.0509268	2.05369e-05	0.0504927	1.86091e-05	0.0427608	2.3206e-05
		0.065838	2.13609e-05	0.0527154	3.05733e-05	0.0502937	2.87335e-05	0.0509756	2.04607e-05	0.0504951	2.07791e-05	0.0432006	2.2007e-05
		0.0660114	2.0803e-05	0.0529553	3.02787e-05	0.0503712	2.65593e-05	0.0512165	2.02082e-05	0.0506973	2.39973e-05	0.0436529	2.11887e-05
		0.0660547	1.99822e-05	0.0530676	2.95667e-05	0.0506315	2.49091e-05	0.0514812	2.06745e-05	0.0508144	2.56349e-05	0.0437296	2.16828e-05
		0.0661008	1.82843e-05	0.0531693	2.82333e-05	0.050672	2.24104e-05	0.0514948	2.34867e-05	0.0508346	2.62565e-05	0.0438192	2.0402e-05
		0.0662368	1.69166e-05	0.0535228	2.68276e-05	0.0506761	2.05269e-05	0.0515964	2.43869e-05	0.0508556	2.37028e-05	0.0439377	1.96497e-05
		0.0663827	1.78752e-05	0.0537659	2.48093e-05	0.0507709	1.97283e-05	0.0517982	2.55907e-05	0.050864	2.38605e-05	0.0439406	2.05046e-05
		0.0664406	1.97556e-05	0.0537834	2.29471e-05	0.0508514	2.06172e-05	0.0518083	2.70186e-05	0.0509467	2.25781e-05	0.0439652	1.99885e-05
		0.0667303	2.0994e-05	0.0538259	2.13924e-05	0.0509728	2.26332e-05	0.0518171	2.87265e-05	0.0510312	2.32477e-05	0.0442005	2.06145e-05
		0.0668	2.41422e-05	0.0539288	2.1175e-05	0.0510803	2.62818e-05	0.0518207	2.984e-05	0.0510323	2.44473e-05	0.0444095	2.14883e-05
		0.0668923	2.57959e-05	0.0540632	2.13405e-05	0.0511246	2.65407e-05	0.0518321	3.09737e-05	0.0510635	2.38026e-05	0.0445175	2.34918e-05
		0.066999	2.69448e-05	0.0541285	2.19286e-05	0.0511274	2.62528e-05	0.0519016	2.96972e-05	0.0510771	2.39685e-05	0.0445271	2.32615e-05
		0.0670413	2.78829e-05	0.0543276	2.30804e-05	0.0512762	2.64957e-05	0.0519852	2.85007e-05	0.0511373	2.39067e-05	0.0445741	2.46262e-05
		0.0670827	2.79249e-05	0.0546757	2.41806e-05	0.0512918	2.6926e-05	0.0520201	2.5744e-05	0.0511648	2.36206e-05	0.0446274	2.39056e-05
		0.0670995	2.67985e-05	0.0548044	2.40678e-05	0.0514429	2.70427e-05	0.0521944	2.38542e-05	0.051261	2.16249e-05	0.0446349	2.47503e-05
		0.067133	2.69748e-05	0.054877	2.36024e-05	0.0517354	2.77722e-05	0.0522741	2.2784e-05	0.051364	2.04065e-05	0.0446565	2.60512e-05
		0.0671834	2.71833e-05	0.0549253	2.33103e-05	0.0520728	2.87537e-05	0.0522775	2.24322e-05	0.051387	2.03197e-05	0.0449586	2.63998e-05
		0.0671959	2.78289e-05	0.0549348	2.24801e-05	0.0520965	3.01412e-05	0.0523067	2.25269e-05	0.0514543	2.10743e-05	0.0452073	2.62566e-05
		0.0672308	2.7664e-05	0.0549489	2.23905e-05	0.0521371	3.11615e-05	0.0523357	2.36177e-05	0.0515048	2.29836e-05	0.0452459	2.62989e-05
		0.0672645	2.56899e-05	0.0549655	2.07711e-05	0.0523903	3.17026e-05	0.0523867	2.3467e-05	0.0515562	2.24383e-05	0.0456346	2.70879e-05
		0.0672953	2.5203e-05	0.0549995	2.04978e-05	0.0524955	3.20991e-05	0.0524017	2.32058e-05	0.0516961	2.33911e-05	0.0458381	2.71251e-05
		0.0675178	2.54445e-05	0.0550066	2.06975e-05	0.052503	3.24263e-05	0.0524762	2.45094e-05	0.0517752	2.17816e-05	0.0458445	2.78876e-05
		0.0676115	2.42026e-05	0.0550505	2.18521e-05	0.0525061	3.09782e-05	0.0524936	2.58725e-05	0.0517763	1.99645e-05	0.0461423	2.8062e-05
		0.067698	2.47107e-05	0.0552774	2.42047e-05	0.0526326	2.95163e-05	0.0525083	2.73353e-05	0.0518149	2.09221e-05	0.0463011	2.83234e-05
		0.0678564	2.39677e-05	0.0554676	2.59398e-05	0.0528762	2.63079e-05	0.052795	2.86891e-05	0.0518408	2.23373e-05	0.046464	2.82516e-05
		0.06787	2.43276e-05	0.0555658	2.78473e-05	0.0531547	2.39259e-05	0.0528219	2.74976e-05	0.0519418	2.09605e-05	0.0464657	2.78399e-05
		0.0678989	2.25251e-05	0.0556155	2.8626e-05	0.0531626	2.29466e-05	0.0529877	2.71955e-05	0.0519475	2.20919e-05	0.0464968	2.72184e-05
		0.0679457	2.13312e-05	0.0558005	2.95578e-05	0.0532247	2.24491e-05	0.0530836	2.67353e-05	0.05196	2.10898e-05	0.046618	2.49983e-05
		0.0681197	2.10387e-05	0.0558888	2.9504e-05	0.053232	2.23397e-05	0.0531923	2.54313e-05	0.0520557	2.39508e-05	0.0467101	2.32284e-05
		0.0681364	2.04502e-05	0.056406	2.86598e-05	0.0533075	2.15989e-05	0.0533947	2.50003e-05	0.0521352	2.81613e-05	0.0467421	2.37445e-05
		0.0681998	2.17348e-05	0.0566439	2.74717e-05	0.0535514	2.25629e-05	0.0534045	2.52741e-05	0.0521693	3.10816e-05	0.0468355	2.23597e-05
		0.068202	2.26523e-05	0.0568079	2.62812e-05	0.0538848	2.26497e-05	0.0534593	2.50943e-05	0.0522173	3.01565e-05	0.0468655	2.1742e-05
		0.0682251	2.38277e-05	0.056892	2.45992e-05	0.0539179	2.34873e-05	0.0535982	2.53143e-05	0.0522193	3.2658e-05	0.0468975	2.32164e-05
		0.0683013	2.4127e-05	0.0569414	2.30553e-05	0.0539426	2.49197e-05	0.0537658	2.32298e-05	0.0522203	3.03454e-05	0.046966	2.27084e-05
		0.0683354	2.27368e-05	0.0569692	2.26948e-05	0.0542191	2.45198e-05	0.0539138	2.32733e-05	0.052242	3.20854e-05	0.0471971	2.27196e-05
		0.0687478	2.16098e-05	0.0569722	2.21704e-05	0.0546481	2.59935e-05	0.0547944	2.23673e-05	0.0522433	3.23544e-05	0.0477873	2.38159e-05
		0.0693099	2.09607e-05	0.0571003	2.30978e-05	0.0546872	2.40344e-05	0.0553287	2.32129e-05	0.0522607	2.73225e-05	0.048011	2.38395e-05
		0.0694292	2.26831e-05	0.0572747	2.23107e-05	0.0547349	2.43104e-05	0.0557311	2.37729e-05	0.0522945	2.67806e-05	0.0480396	2.59657e-05
		0.0694516	2.32009e-05	0.057375	2.26511e-05	0.0548099	2.47648e-05	0.0568279	2.37515e-05	0.0523088	2.60191e-05	0.0489135	2.65586e-05
		0.0695761	2.51092e-05	0.0574201	2.23249e-05	0.0548393	2.54057e-05	0.0570524	2.26198e-05	0.052311	2.58913e-05	0.0494083	2.62901e-05
		0.0695765	2.74822e-05	0.0576006	2.22173e-05	0.054942	2.49198e-05	0.0572039	2.20521e-05	0.0523294	2.87894e-05	0.0502956	2.52676e-05
		0.0696623	2.7464e-05	0.0579252	2.24999e-05	0.0549682	2.59501e-05	0.0574737	2.18366e-05	0.0523576	2.62542e-05	0.0503596	2.71159e-05
		0.0697139	2.92178e-05	0.0583036	2.20874e-05	0.0550551	2.61133e-05	0.0574869	2.24014e-05	0.0523807	2.71128e-05	0.0504301	2.64493e-05
		0.069787	2.89742e-05	0.0584249	2.27324e-05	0.0551497	2.68595e-05	0.0575199	2.19117e-05	0.0524106	2.7881e-05	0.050451	2.78501e-05
		0.0699437	2.93992e-05	0.0584547	2.23951e-05	0.0558117	2.88407e-05	0.0575802	2.16049e-05	0.0524475	2.75368e-05	0.0505296	2.88208e-05
		0.0702845	2.85731e-05	0.0584925	2.29415e-05	0.0558334	2.82686e-05	0.0575932	2.21381e-05	0.0524674	2.45778e-05	0.0505498	3.02135e-05
		0.0703131	2.7503e-05	0.0586698	2.37892e-05	0.0559143	2.8591e-05	0.0576007	2.30795e-05	0.052487	2.77765e-05	0.0505659	3.01048e-05
		0.070434	2.7009e-05	0.0588177	2.45579e-05	0.0560806	2.86697e-05	0.0576271	2.35053e-05	0.0525057	2.90114e-05	0.0506209	2.86013e-05
		0.0705878	2.54784e-05	0.058935	2.5284e-05	0.0561433	2.89951e-05	0.0576666	2.28867e-05	0.0525481	3.31061e-05	0.0507074	2.64697e-05
		0.0706086	2.23524e-05	0.059	2.59485e-05	0.0561621	2.75266e-05	0.0576693	2.46383e-05	0.0528145	3.90215e-05	0.0507925	2.67033e-05
		0.0708354	2.03585e-05	0.0590629	2.65028e-05	0.0563794	2.65999e-05	0.0577068	2.52938e-05	0.0530879	3.82159e-05	0.0509333	2.38915e-05
		0.0708821	2.18603e-05	0.0591443	2.6719e-05	0.0565091	2.54596e-05	0.0578697	2.52829e-05	0.0532306	3.64293e-05	0.0512075	2.45937e-05
		0.0708841	2.16366e-05	0.0591742	2.69268e-05	0.0565684	2.28174e-05	0.0579979	2.61546e-05	0.0536733	3.28942e-05	0.0512627	2.51548e-05
		0.0709512	2.23874e-05	0.0592803	2.61986e-05	0.0565703	2.32419e-05	0.0580334	2.62305e-05	0.0542509	2.67424e-05	0.0512936	2.49517e-05
		0.0709927	2.49538e-05	0.0593312	2.63324e-05	0.0573023	2.0234e-05	0.0580409	2.64487e-05	0.0545834	2.39656e-05	0.0513511	2.41683e-05
		0.071004	2.53813e-05	0.0593816	2.56014e-05	0.0573238	2.01399e-05	0.0582198	2.54692e-05	0.0549362	2.20563e-05	0.0514819	2.26153e-05
		0.0710053	2.77757e-05	0.059385	2.48789e-05	0.0573499	2.12199e-05	0.0582626	2.66071e-05	0.0551653	2.49686e-05	0.0514901	2.17767e-05
		0.0710139	2.84012e-05	0.0594374	2.4416e-05	0.0574509	2.15307e-05	0.0582641	2.72422e-05	0.0552147	2.94698e-05	0.0517565	2.33963e-05
		0.0710241	2.85988e-05	0.0594448	2.43512e-05	0.0575792	2.12014e-05	0.0582901	2.62282e-05	0.0553708	3.24658e-05	0.0518006	2.41769e-05
		0.0710298	2.65943e-05	0.0596803	2.45787e-05	0.05772	2.13143e-05	0.0583018	2.66908e-05	0.0554348	3.08188e-05	0.0518106	2.32857e-05
		0.0710409	2.55449e-05	0.0601686	2.4224e-05	0.0579794	2.21447e-05	0.0583237	2.74435e-05	0.0555903	2.94893e-05	0.0518182	2.24776e-05
		0.0710441	2.66646e-05	0.0602054	2.46335e-05	0.0582845	2.32952e-05	0.0583549	2.83812e-05	0.0556122	2.62098e-05	0.0518946	2.28258e-05
		0.071094	2.90881e-05	0.0602087	2.4289e-05	0.058309	2.57175e-05	0.0583562	2.94287e-05	0.0556813	2.35983e-05	0.0519934	2.19107e-05
		0.0710947	2.96217e-05	0.0602237	2.38732e-05	0.0584771	2.51163e-05	0.0584209	2.76624e-05	0.0557245	2.38036e-05	0.0521072	2.30878e-05
		0.0716162	2.94909e-05	0.0603262	2.38832e-05	0.0584988	2.55348e-05	0.058449	2.7466e-05	0.0557911	2.35069e-05	0.0521957	2.32637e-05
		0.0722034	2.92654e-05	0.0603649	2.29322e-05	0.0585508	2.50906e-05	0.0585099	2.90267e-05	0.055792	2.3951e-05	0.0522875	2.46839e-05
		0.0724573	2.89993e-05	0.0605262	2.24918e-05	0.0586147	2.51792e-05	0.0585269	2.75209e-05	0.0558125	2.61531e-05	0.0523262	2.45725e-05
		0.0724886	2.89701e-05	0.0605563	2.2352e-05	0.0586758	2.53599e-05	0.0585568	2.74308e-05	0.0558738	2.53053e-05	0.0523351	2.28876e-05
		0.072508	2.72226e-05	0.060577	2.33532e-05	0.0587351	2.55132e-05	0.0585934	2.57368e-05	0.055895	2.78721e-05	0.0523878	2.21647e-05
		0.0725099	2.55518e-05	0.0607872	2.39464e-05	0.0589221	2.81482e-05	0.0587156	2.57452e-05	0.0559777	2.69885e-05	0.0524588	2.09757e-05
		0.0725535	2.48405e-05	0.0610886	2.47902e-05	0.0590346	2.95731e-05	0.0587588	2.52547e-05	0.0559963	2.57075e-05	0.052492	2.13818e-05
		0.0726153	2.50125e-05	0.0612151	2.52427e-05	0.0592171	3.19521e-05	0.0588569	2.47197e-05	0.0560197	2.69829e-05	0.0525422	2.28793e-05
		0.0726398	2.5712e-05	0.0612592	2.65784e-05	0.0596607	3.36307e-05	0.0588741	2.64037e-05	0.0560718	2.8807e-05	0.0525788	2.45742e-05
		0.0726987	2.40408e-05	0.0613595	2.76974e-05	0.059792	3.39699e-05	0.0588741	2.705e-05	0.0561472	2.63114e-05	0.0526012	2.59261e-05
		0.072741	2.19048e-05	0.061402	2.75162e-05	0.059812	3.52004e-05	0.0589711	2.47869e-05	0.0562154	2.48156e-05	0.0526475	2.75068e-05
		0.0728352	2.1722e-05	0.0614109	2.71843e-05	0.0599412	3.52472e-05	0.0591181	2.37868e-05	0.0562226	2.30641e-05	0.0526504	2.76393e-05
		0.0728591	2.33208e-05	0.0615014	2.70383e-05	0.0599452	3.49558e-05	0.0591875	2.51717e-05	0.0563003	2.45711e-05	0.0526518	2.87776e-05
		0.072868	2.38678e-05	0.0615876	2.60883e-05	0.0599583	3.22976e-05	0.0596577	2.55755e-05	0.0563269	2.44766e-05	0.0526861	2.94444e-05
		0.072902	2.47577e-05	0.0618787	2.4342e-05	0.0600237	3.01453e-05	0.0599912	2.48596e-05	0.0563426	2.61716e-05	0.0527284	3.02219e-05
		0.0729536	2.71901e-05	0.0621547	2.35528e-05	0.0600505	2.77982e-05	0.0602382	2.58035e-05	0.0563523	3.09591e-05	0.0527865	2.95386e-05
		0.0730354	2.54082e-05	0.0623894	2.358e-05	0.0600969	2.63659e-05	0.0605837	2.70769e-05	0.0563954	3.54864e-05	0.0528192	2.78089e-05
		0.0731046	2.4612e-05	0.062464	2.35731e-05	0.0601485	2.52131e-05	0.0607226	2.82249e-05	0.0564245	3.65109e-05	0.0529656	2.56144e-05
		0.0731934	2.71827e-05	0.0625834	2.54208e-05	0.0601957	2.43802e-05	0.0610311	2.85639e-05	0.0564957	3.75223e-05	0.0529843	2.43461e-05
		0.0732026	2.73668e-05	0.0629302	2.47718e-05	0.0602827	2.39479e-05	0.0615963	2.79504e-05	0.0565768	3.4911e-05	0.052996	2.39509e-05
		0.0733987	2.7613e-05	0.0634111	2.54569e-05	0.0607704	2.48719e-05	0.0617668	2.74547e-05	0.0565956	2.88833e-05	0.053038	2.46299e-05
		0.0734272	2.94984e-05	0.0637059	2.6672e-05	0.0612785	2.53475e-05	0.0618503	2.82282e-05	0.0566028	2.59024e-05	0.0531544	2.55215e-05
		0.0736059	3.40176e-05	0.0637895	2.90175e-05	0.0613	2.69103e-05	0.061879	2.6825e-05	0.0566185	2.42695e-05	0.0532197	2.5265e-05
		0.0740152	3.33534e-05	0.0640047	3.06122e-05	0.061304	2.74448e-05	0.0618898	2.82044e-05	0.0566542	2.23667e-05	0.0533533	2.48097e-05
		0.0740685	3.32747e-05	0.0644566	3.15245e-05	0.0615157	2.75992e-05	0.0620288	2.67212e-05	0.0566621	2.0307e-05	0.0533546	2.48011e-05
		0.0742435	3.23664e-05	0.0647246	3.16634e-05	0.0615214	2.95438e-05	0.0622064	2.54359e-05	0.0566935	2.05772e-05	0.0533818	2.31831e-05
		0.0744796	3.25753e-05	0.0647449	3.14388e-05	0.0615248	3.19423e-05	0.0622311	2.47691e-05	0.0567761	2.3283e-05	0.0533937	2.46002e-05
		0.0746367	3.18741e-05	0.06477	3.09713e-05	0.0616072	3.23608e-05	0.0622873	2.55383e-05	0.0567967	2.47909e-05	0.0534483	2.57767e-05
		0.0748056	3.28114e-05	0.0650008	2.97123e-05	0.0616413	3.2922e-05	0.0624412	2.73525e-05	0.0568163	2.46208e-05	0.0534525	2.64112e-05
		0.0752047	3.67837e-05	0.0653671	2.82565e-05	0.0616559	3.29222e-05	0.0625276	2.94259e-05	0.0568767	2.19749e-05	0.0534589	2.62205e-05
		0.0752292	3.71054e-05	0.0656878	2.7091e-05	0.0616627	3.30166e-05	0.0626381	2.82517e-05	0.0568939	2.48809e-05	0.0534963	2.61054e-05
		0.0752739	3.70738e-05	0.0658108	2.55135e-05	0.0618164	3.20043e-05	0.0628372	2.89277e-05	0.0568972	2.3636e-05	0.0535164	2.70607e-05
		0.0752832	4.08942e-05	0.0658676	2.38399e-05	0.0618681	3.09116e-05	0.0628599	2.78699e-05	0.0569464	2.68728e-05	0.0535212	2.82894e-05
		0.075381	4.09876e-05	0.0659912	2.34549e-05	0.0618731	2.96531e-05	0.0628943	2.71878e-05	0.0569702	2.59822e-05	0.0535304	2.93671e-05
		0.0753894	3.82462e-05	0.0659933	2.28628e-05	0.0619036	2.92618e-05	0.0632108	2.67449e-05	0.0569742	2.72207e-05	0.0535367	3.1269e-05
		0.0754477	3.46659e-05	0.0660428	2.26892e-05	0.0620698	3.07586e-05	0.0633359	2.6586e-05	0.0569984	3.13922e-05	0.0535404	3.28138e-05
		0.075461	3.44236e-05	0.0661061	2.37098e-05	0.0624249	2.89813e-05	0.063391	2.74057e-05	0.0570746	3.45227e-05	0.0536373	3.33602e-05
		0.0754668	3.09596e-05	0.066163	2.2663e-05	0.0626453	2.62795e-05	0.0634213	2.73621e-05	0.057163	3.68133e-05	0.0536791	3.2913e-05
		0.0757885	2.99309e-05	0.0661948	2.23274e-05	0.0627603	2.56956e-05	0.0634443	2.82287e-05	0.0571747	3.39166e-05	0.0540073	3.17486e-05
		0.0759213	2.88627e-05	0.0662012	2.21639e-05	0.0628548	2.83077e-05	0.0638208	2.92961e-05	0.0572898	3.00432e-05	0.0541346	3.05979e-05
		0.0761892	2.77945e-05	0.0662431	2.22407e-05	0.063006	3.22095e-05	0.0641854	3.01649e-05	0.0573465	2.22148e-05	0.0541994	2.91174e-05
		0.076546	2.62152e-05	0.0662522	2.32248e-05	0.0633367	3.38674e-05	0.0644189	3.0775e-05	0.0573636	2.34317e-05	0.05451	2.69585e-05
		0.0767601	2.67709e-05	0.066264	2.3597e-05	0.0635523	3.58583e-05	0.064543	3.18664e-05	0.0582189	2.73991e-05	0.0545909	2.59528e-05
		0.0769242	2.63755e-05	0.0662817	2.43729e-05	0.0635931	3.70986e-05	0.0646052	3.28104e-05	0.0583494	3.05573e-05	0.0546741	2.44347e-05
		0.0770525	2.72203e-05	0.0662914	2.49987e-05	0.0636523	3.74896e-05	0.0647834	3.30566e-05	0.0587408	3.61986e-05	0.0546757	2.27837e-05
		0.0771024	2.58141e-05	0.0665191	2.44517e-05	0.0640021	3.77291e-05	0.0648299	3.21222e-05	0.05879	3.84401e-05	0.0546956	2.23134e-05
		0.0773619	2.62177e-05	0.0667183	2.45254e-05	0.0641203	3.39516e-05	0.0648468	3.07511e-05	0.0590104	4.0991e-05	0.0547277	2.08823e-05
		0.0776637	2.82427e-05	0.0668704	2.44012e-05	0.0642439	3.08106e-05	0.0649998	2.96269e-05	0.0590177	3.50498e-05	0.0549659	2.05926e-05
		0.0776744	2.8647e-05	0.0670468	2.38976e-05	0.0647857	2.86803e-05	0.0651136	2.80807e-05	0.0594294	2.85693e-05	0.0553186	2.10035e-05
		0.0778381	2.76258e-05	0.0671873	2.39951e-05	0.064953	2.75811e-05	0.0651377	2.81958e-05	0.0594895	1.91217e-05	0.0553592	2.17746e-05
		0.0778419	2.63741e-05	0.0672456	2.45102e-05	0.0650948	2.63861e-05	0.0652206	2.70819e-05	0.0594964	1.43334e-05	0.0557561	2.20359e-05
		0.0778788	2.53007e-05	0.0672614	2.56856e-05	0.065217	2.47019e-05	0.0652551	2.68266e-05	0.0595823	1.62392e-05	0.0566214	2.30577e-05
		0.0779589	2.44712e-05	0.0674131	2.60994e-05	0.0652807	2.4719e-05	0.0653085	2.45579e-05	0.0596411	1.76537e-05	0.0566493	2.25933e-05
		0.0780535	2.61342e-05	0.0674366	2.71531e-05	0.0653091	2.60987e-05	0.0653866	2.45865e-05	0.0596528	2.2867e-05	0.0567474	2.1664e-05
		0.0780607	2.68036e-05	0.0675908	2.61454e-05	0.0653144	2.72035e-05	0.0655092	2.51954e-05	0.0597498	2.39231e-05	0.0568792	2.11602e-05
		0.0782397	2.65068e-05	0.0677112	2.51413e-05	0.0653467	2.6149e-05	0.0655437	2.58943e-05	0.0598495	2.72879e-05	0.0577551	2.11152e-05
		0.0784281	2.82174e-05	0.0677899	2.34437e-05	0.0654423	2.66966e-05	0.0656852	2.58843e-05	0.0599321	3.15897e-05	0.0581756	2.20897e-05
		0.078608	2.88272e-05	0.0678357	2.29882e-05	0.0655177	2.69596e-05	0.0657102	2.37488e-05	0.0599569	3.37905e-05	0.0582304	2.23733e-05
		0.0788755	3.04843e-05	0.0678376	2.19787e-05	0.0656047	2.62526e-05	0.0657105	2.43729e-05	0.0600831	3.36931e-05	0.0582732	2.21092e-05
		0.0790938	2.92203e-05	0.0678429	2.18501e-05	0.0656412	2.45437e-05	0.0659083	2.41806e-05	0.0601682	3.42964e-05	0.0582871	2.33184e-05
		0.0791472	2.91988e-05	0.0678694	2.29319e-05	0.0660179	2.39127e-05	0.066182	2.44076e-05	0.0603937	3.2404e-05	0.0583416	2.24938e-05
		0.0791555	2.86152e-05	0.0679293	2.50306e-05	0.0664371	2.42969e-05	0.0666199	2.57387e-05	0.0604208	3.24553e-05	0.0583799	2.28157e-05
		0.0791909	2.85497e-05	0.0680403	2.66085e-05	0.0665563	2.55209e-05	0.0669066	2.91556e-05	0.0605132	3.19373e-05	0.0584309	2.26632e-05
		0.0794989	2.7265e-05	0.0680678	2.64409e-05	0.066841	2.76462e-05	0.0669258	2.95e-05	0.0605929	2.87642e-05	0.0584343	2.21523e-05
		0.0799763	2.66851e-05	0.0681914	2.80522e-05	0.0669105	2.61087e-05	0.0670452	3.21802e-05	0.0607113	2.91869e-05	0.0585889	2.29665e-05
		0.0801907	2.68916e-05	0.0682064	2.91877e-05	0.0671619	2.38374e-05	0.0672646	3.23783e-05	0.0610504	3.14397e-05	0.0587766	2.47712e-05
		0.0802263	2.73051e-05	0.0683699	2.94735e-05	0.0671832	2.25191e-05	0.0673034	3.29544e-05	0.0617998	3.03339e-05	0.0589384	2.45464e-05
		0.0802324	2.90423e-05	0.0684341	2.93525e-05	0.0672064	2.24596e-05	0.0674189	3.3739e-05	0.06314	2.64629e-05	0.0589776	2.56069e-05
		0.0804449	3.03799e-05	0.0685159	2.86631e-05	0.0672282	2.36383e-05	0.0674282	3.178e-05	0.0645659	2.60985e-05	0.0590092	2.64489e-05
		0.0805073	3.17606e-05	0.0685777	2.77093e-05	0.067271	2.47286e-05	0.0674839	3.11058e-05	0.0648594	2.60932e-05	0.0590175	2.76456e-05
		0.0805173	3.11313e-05	0.0689299	2.68957e-05	0.0672843	2.45086e-05	0.0675212	2.99122e-05	0.0648663	2.74665e-05	0.0590472	2.99213e-05
		0.0806796	2.96562e-05	0.0694215	2.7603e-05	0.0673085	2.29793e-05	0.0675529	2.72413e-05	0.064896	2.6383e-05	0.0596086	3.12057e-05
		0.0809252	2.92572e-05	0.0696723	2.61885e-05	0.0673469	2.37783e-05	0.0677079	2.4482e-05	0.0649486	2.56568e-05	0.0599339	3.11041e-05
		0.0811362	2.8463e-05	0.069732	2.50027e-05	0.0673584	2.41922e-05	0.0677704	2.34026e-05	0.0650317	2.68321e-05	0.0600721	3.09055e-05
		0.0812148	2.84752e-05	0.0697624	2.40358e-05	0.067466	2.5358e-05	0.067873	2.38288e-05	0.0650545	2.85179e-05	0.0601028	3.03209e-05
		0.0812687	2.68609e-05	0.0698025	2.46159e-05	0.0675654	2.60795e-05	0.0679611	2.50183e-05	0.065063	2.68512e-05	0.0601036	2.98324e-05
		0.0812901	2.74082e-05	0.0698164	2.42599e-05	0.0676784	2.77362e-05	0.0680142	2.53382e-05	0.0651172	2.72117e-05	0.0602203	2.97991e-05
		0.0813875	2.73067e-05	0.0700989	2.39962e-05	0.0676844	2.73934e-05	0.0680152	2.50298e-05	0.0654625	2.70587e-05	0.060251	2.94184e-05
		0.0814105	2.67317e-05	0.0702018	2.68286e-05	0.0677029	2.77949e-05	0.0680834	2.59228e-05	0.0657946	2.82995e-05	0.06032	2.81462e-05
		0.081449	2.58934e-05	0.0702331	2.98337e-05	0.0678739	2.59087e-05	0.068142	2.71114e-05	0.0660578	2.95434e-05	0.060382	2.85842e-05
		0.0814499	2.48861e-05	0.0702885	3.08608e-05	0.0680103	2.41063e-05	0.0682784	2.61489e-05	0.066087	3.07993e-05	0.0604564	2.76048e-05
		0.081476	2.29687e-05	0.0706334	3.18659e-05	0.0680454	2.58042e-05	0.0683044	2.70181e-05	0.0662193	2.6509e-05	0.0605524	2.82418e-05
		0.0817018	2.26958e-05	0.0709358	3.07201e-05	0.068066	2.64113e-05	0.0683875	2.91414e-05	0.066259	2.52427e-05	0.0605718	2.67884e-05
		0.0817394	2.5458e-05	0.0709989	3.01093e-05	0.0681993	2.66731e-05	0.068532	2.87917e-05	0.0664671	2.46614e-05	0.0607291	2.68902e-05
		0.0819101	2.77911e-05	0.0710051	2.95057e-05	0.0682136	2.70373e-05	0.06858	2.97374e-05	0.0665738	2.09215e-05	0.0608489	2.64159e-05
		0.0819948	2.893e-05	0.0711746	2.92507e-05	0.068289	2.82695e-05	0.0686077	2.93346e-05	0.0666391	1.92482e-05	0.0609739	2.39459e-05
		0.0820229	2.90359e-05	0.0712736	2.93228e-05	0.0683162	2.92253e-05	0.0686172	2.99954e-05	0.066765	2.07241e-05	0.0612142	2.36808e-05
		0.0820807	2.83515e-05	0.0713719	2.83188e-05	0.0683347	3.17467e-05	0.0686186	3.13319e-05	0.066878	1.87797e-05	0.0613242	2.51329e-05
		0.0820968	2.86668e-05	0.0714267	2.77236e-05	0.0684578	3.1635e-05	0.0686399	2.82531e-05	0.0668862	2.28356e-05	0.0614558	2.63964e-05
		0.0823976	2.86899e-05	0.0714993	2.84573e-05	0.06846	2.94928e-05	0.0689291	2.73017e-05	0.066917	2.45557e-05	0.0614714	2.73084e-05
		0.0828136	2.87514e-05	0.071517	2.80969e-05	0.0686024	2.80617e-05	0.0689722	2.77267e-05	0.067004	2.87542e-05	0.0616278	3.00546e-05
		0.0829416	2.83372e-05	0.0716868	2.6672e-05	0.0686034	2.73576e-05	0.0689879	2.6369e-05	0.067019	3.31406e-05	0.0616382	3.06538e-05
		0.0829628	2.87064e-05	0.0717566	2.6409e-05	0.0686526	2.52657e-05	0.0690702	2.52766e-05	0.0671847	2.93573e-05	0.0616815	3.08473e-05
		0.0831514	2.93695e-05	0.0718272	2.66195e-05	0.068715	2.47938e-05	0.0692897	2.55104e-05	0.0674078	2.72438e-05	0.061686	2.91309e-05
		0.083162	3.16065e-05	0.0718383	2.57242e-05	0.0687224	2.26276e-05	0.0694816	2.61963e-05	0.0674586	2.64909e-05	0.0616984	2.76574e-05
		0.0832071	3.21028e-05	0.0719595	2.36612e-05	0.0687419	2.34496e-05	0.0696245	2.74423e-05	0.0675007	2.73922e-05	0.0620724	2.73735e-05
		0.0833496	3.12036e-05	0.0720482	2.34461e-05	0.0687497	2.77895e-05	0.0697037	2.74333e-05	0.0675768	2.8883e-05	0.063101	2.72445e-05
		0.0835775	3.04991e-05	0.0721052	2.35149e-05	0.068753	2.68037e-05	0.0697336	2.81473e-05	0.0676113	3.21842e-05	0.0632243	2.76008e-05
		0.0836102	3.17726e-05	0.0721056	2.32559e-05	0.0688906	2.60196e-05	0.0697353	2.73548e-05	0.0676806	3.23871e-05	0.0634375	2.67188e-05
		0.083644	3.34707e-05	0.0721505	2.49606e-05	0.0689086	2.99367e-05	0.0697431	2.90803e-05	0.0678414	3.6283e-05	0.0636071	2.651e-05
		0.0836577	3.39119e-05	0.0721792	2.41667e-05	0.0689698	2.94228e-05	0.069756	2.8544e-05	0.0679324	4.03532e-05	0.0636553	2.58236e-05
		0.0836645	3.1957e-05	0.0722703	2.46263e-05	0.0689939	3.05066e-05	0.069819	2.90688e-05	0.0679931	3.84951e-05	0.0637004	2.52344e-05
		0.0837339	2.98814e-05	0.0723003	2.40751e-05	0.0690504	3.14497e-05	0.069996	2.87927e-05	0.0680687	3.32361e-05	0.0637392	2.59695e-05
		0.0837536	2.8479e-05	0.0723248	2.3334e-05	0.0690804	3.21107e-05	0.0700201	2.87634e-05	0.0681018	3.02164e-05	0.0637697	2.70293e-05
		0.0837968	2.6393e-05	0.0724598	2.37936e-05	0.0693193	3.21246e-05	0.0700615	2.6864e-05	0.0681323	2.48678e-05	0.0638062	2.54913e-05
		0.0841414	2.5215e-05	0.0725862	2.29757e-05	0.0693252	3.12102e-05	0.0700755	2.65804e-05	0.0681377	2.73922e-05	0.0638509	2.32263e-05
		0.0847665	2.59195e-05	0.0726004	2.34639e-05	0.06936	3.05837e-05	0.0701805	2.61714e-05	0.0681384	2.24256e-05	0.0641697	2.26926e-05
		0.0849686	2.62706e-05	0.0727155	2.42499e-05	0.0694389	2.78638e-05	0.0701847	2.66043e-05	0.0681726	2.25558e-05	0.0641931	2.49069e-05
		0.0849737	2.75862e-05	0.07306	2.47213e-05	0.0694979	2.69953e-05	0.0702065	2.48586e-05	0.068237	2.494e-05	0.0642169	2.52599e-05
		0.085025	2.78168e-05	0.0734819	2.40092e-05	0.0696062	2.34371e-05	0.0702631	2.40655e-05	0.0684073	2.51216e-05	0.0642193	2.43664e-05
		0.0850432	2.854e-05	0.0740537	2.39945e-05	0.0696653	2.17117e-05	0.0703395	2.45345e-05	0.0684754	2.90445e-05	0.0643082	2.42749e-05
		0.0850673	2.84851e-05	0.0747348	2.45691e-05	0.0697564	2.33757e-05	0.0704412	2.27273e-05	0.0684788	2.84154e-05	0.0643933	2.68469e-05
		0.0851569	2.86607e-05	0.0750696	2.50951e-05	0.0698161	2.23527e-05	0.070607	2.17815e-05	0.0685024	2.89523e-05	0.0644194	2.78454e-05
		0.085179	2.96663e-05	0.0750909	2.49813e-05	0.0703402	2.32967e-05	0.0706384	2.17669e-05	0.0686101	3.25367e-05	0.0644699	2.71212e-05
		0.0852577	2.82914e-05	0.0751014	2.54302e-05	0.0714165	2.8491e-05	0.070788	2.14119e-05	0.0687029	3.62501e-05	0.0644812	2.82604e-05
		0.0853442	2.7184e-05	0.0753138	2.58113e-05	0.0716576	2.83616e-05	0.0708179	2.27966e-05	0.068817	4.19546e-05	0.0646443	2.96349e-05
		0.0853545	2.61539e-05	0.0755893	2.6085e-05	0.0717715	2.97279e-05	0.0708828	2.30471e-05	0.0696804	3.91328e-05	0.0646817	2.94771e-05
		0.0854138	2.77365e-05	0.0758442	2.62619e-05	0.0717762	3.38828e-05	0.071032	2.51105e-05	0.0701087	3.91863e-05	0.0648528	2.91115e-05
		0.0854182	2.93372e-05	0.0760091	2.59967e-05	0.07178	3.41818e-05	0.0710801	2.54121e-05	0.0703547	3.68709e-05	0.0649247	2.90802e-05
		0.0854539	3.2363e-05	0.0760586	2.57607e-05	0.071951	3.40237e-05	0.0714792	2.77725e-05	0.0717758	3.61743e-05	0.0649806	2.99206e-05
		0.0854649	3.87171e-05	0.0761422	2.50063e-05	0.0720342	3.29954e-05	0.0715448	2.88801e-05	0.071868	2.69017e-05	0.0655515	3.02601e-05
		0.0854726	4.25583e-05	0.0761587	2.37763e-05	0.0723741	2.9335e-05	0.0715985	3.04593e-05	0.0718751	2.2262e-05	0.0656788	3.10718e-05
		0.0855476	4.46286e-05	0.076224	2.33408e-05	0.0727913	2.8063e-05	0.0720287	3.14048e-05	0.0720058	2.63037e-05	0.0657198	3.22454e-05
		0.0855521	4.43642e-05	0.0762745	2.27666e-05	0.0728227	2.52257e-05	0.0721268	3.26072e-05	0.072307	2.83893e-05	0.0657845	3.19824e-05
		0.0856101	4.14875e-05	0.0767583	2.26605e-05	0.0728744	2.40887e-05	0.0721268	3.25709e-05	0.0723644	3.64869e-05	0.0659301	3.05851e-05
		0.0856129	3.59134e-05	0.0768317	2.27226e-05	0.0732645	2.28895e-05	0.0721481	3.31401e-05	0.0724288	4.08621e-05	0.0659826	3.01098e-05
		0.0857402	3.13821e-05	0.0768715	2.35862e-05	0.0769216	2.55156e-05	0.0721697	3.21577e-05	0.0725982	3.70517e-05	0.0662314	2.72357e-05
		0.0857552	3.06851e-05	0.0769136	2.40968e-05	0.0769994	2.60727e-05	0.0722047	3.13262e-05	0.072771	3.21296e-05	0.0664057	2.83755e-05
		0.0858454	3.17387e-05	0.0769932	2.51373e-05	0.077134	2.48133e-05	0.072346	3.10436e-05	0.0731276	2.92881e-05	0.0664266	2.86699e-05
		0.0858663	3.32436e-05	0.0770245	2.54579e-05	0.0772579	2.56516e-05	0.072397	3.1176e-05	0.0731283	2.81174e-05	0.0665959	2.67103e-05
		0.085892	3.22746e-05	0.0770565	2.55039e-05	0.0775373	2.67453e-05	0.0738971	3.20031e-05	0.0732265	2.462e-05	0.0670119	2.48301e-05
		0.0859108	3.34119e-05	0.0771409	2.51484e-05	0.0781494	2.98361e-05	0.073903	3.14663e-05	0.0734196	2.3803e-05	0.0674046	2.68615e-05
		0.086135	3.49158e-05	0.0772287	2.45012e-05	0.0781787	3.18819e-05	0.0739181	3.20429e-05	0.0737325	2.88027e-05	0.0674959	2.55895e-05
		0.0861802	3.63392e-05	0.0773173	2.39026e-05	0.0782906	3.07202e-05	0.0739291	3.17859e-05	0.0740305	3.22679e-05	0.0676152	2.69233e-05
		0.0862265	3.67209e-05	0.0773783	2.3721e-05	0.0784516	3.06596e-05	0.0739385	2.93116e-05	0.0745755	3.32211e-05	0.0676327	2.84792e-05
		0.0862799	3.40937e-05	0.0774452	2.30285e-05	0.0786956	3.3667e-05	0.0739725	2.82343e-05	0.0746402	3.20311e-05	0.0676436	2.97063e-05
		0.0862983	3.29601e-05	0.0775467	2.28919e-05	0.0789828	3.28912e-05	0.0740074	2.58806e-05	0.0748529	3.42527e-05	0.0676509	3.04231e-05
		0.086394	3.29814e-05	0.0776107	2.3093e-05	0.0789924	3.31232e-05	0.0740256	2.4478e-05	0.0748756	3.31855e-05	0.068161	3.08123e-05
		0.0865355	3.35138e-05	0.0776933	2.29094e-05	0.0791133	3.3558e-05	0.0741001	2.19145e-05	0.0755917	2.94946e-05	0.0682048	2.94535e-05
		0.0867554	3.32877e-05	0.0777036	2.2947e-05	0.0791573	3.2282e-05	0.0741064	2.24874e-05	0.0760895	3.15282e-05	0.0685063	2.88811e-05
		0.0868288	3.19015e-05	0.0777438	2.4015e-05	0.0794618	3.29387e-05	0.0742212	2.09472e-05	0.0761624	3.04597e-05	0.0685554	2.81083e-05
		0.0869653	3.03947e-05	0.077785	2.54915e-05	0.0795048	3.07221e-05	0.0742877	1.85289e-05	0.0766475	3.11097e-05	0.0685702	2.80614e-05
		0.0869774	3.13155e-05	0.0777865	2.59045e-05	0.0795703	2.81211e-05	0.0745124	1.90841e-05	0.0769196	3.12337e-05	0.0692202	2.88604e-05
		0.087032	2.84163e-05	0.077794	2.67837e-05	0.0796793	2.46238e-05	0.0745647	1.99006e-05	0.0769224	2.73484e-05	0.0693695	2.88315e-05
		0.0872903	2.53478e-05	0.0778063	2.8112e-05	0.0797588	2.46365e-05	0.0746156	2.19427e-05	0.0770007	2.92292e-05	0.0693799	2.90626e-05
		0.0873095	2.58346e-05	0.0778371	2.85027e-05	0.0799559	2.49294e-05	0.0747206	2.55222e-05	0.0771639	2.8604e-05	0.0694149	2.97064e-05
		0.0873404	2.50701e-05	0.0778891	2.90993e-05	0.07997	2.23814e-05	0.0748088	2.75566e-05	0.0772808	2.88295e-05	0.0694998	2.74532e-05
		0.0875618	2.73503e-05	0.0778904	2.84766e-05	0.0799903	2.22532e-05	0.0749776	2.68891e-05	0.0773877	2.58184e-05	0.0695017	2.8612e-05
		0.0875822	2.99913e-05	0.0778954	2.81854e-05	0.0801318	2.13747e-05	0.0753611	2.69029e-05	0.0774565	2.42752e-05	0.0695661	3.00703e-05
		0.0875896	3.29168e-05	0.0780087	2.81529e-05	0.0801823	2.05907e-05	0.0754036	2.73968e-05	0.0775017	2.34883e-05	0.0696224	3.06514e-05
		0.0877801	3.6464e-05	0.0781099	2.89637e-05	0.0802386	2.09126e-05	0.0754975	2.83085e-05	0.0775976	2.74335e-05	0.0696305	3.03514e-05
		0.0878505	3.73497e-05	0.0782852	2.80171e-05	0.080614	1.93825e-05	0.0756984	2.85076e-05	0.0777157	3.44869e-05	0.0698011	3.197e-05
		0.0879248	3.63849e-05	0.0782955	2.7059e-05	0.0807577	2.06784e-05	0.0758737	2.78964e-05	0.0777854	3.76948e-05	0.0699058	2.99755e-05
		0.0879283	3.34622e-05	0.0783015	2.59005e-05	0.0809113	2.66032e-05	0.0759179	2.55018e-05	0.0778175	4.16632e-05	0.0705394	3.06203e-05
		0.087946	3.08662e-05	0.0783227	2.60561e-05	0.0811075	2.71257e-05	0.0760419	2.47508e-05	0.0778256	3.83038e-05	0.0708082	2.93306e-05
		0.0879494	2.92307e-05	0.0783507	2.71611e-05	0.0813356	2.87424e-05	0.0761866	2.54113e-05	0.0779547	3.64214e-05	0.0708875	2.85985e-05
		0.0880667	2.94353e-05	0.07848	2.85526e-05	0.0814689	2.95894e-05	0.0762321	2.62791e-05	0.0779596	3.55543e-05	0.0709698	2.71112e-05
		0.0881188	2.76863e-05	0.0785488	3.0086e-05	0.0816021	2.97111e-05	0.0762564	2.77216e-05	0.0779754	3.06928e-05	0.0711941	2.66388e-05
		0.0881884	2.81689e-05	0.0789243	3.16363e-05	0.0816088	3.13144e-05	0.0762612	2.91301e-05	0.0779879	3.45087e-05	0.0716185	2.32652e-05
		0.0885403	3.1777e-05	0.0789275	3.24887e-05	0.0816986	3.15189e-05	0.0762688	3.37054e-05	0.0781163	3.2771e-05	0.0716269	2.21081e-05
		0.089191	3.13137e-05	0.0790284	3.12739e-05	0.0817146	2.97476e-05	0.0763055	3.31641e-05	0.0781378	3.46554e-05	0.0717875	2.21213e-05
		0.0895694	3.03281e-05	0.0790467	2.88036e-05	0.0817216	2.9852e-05	0.0763811	3.08067e-05	0.0781602	3.84065e-05	0.0720391	2.37725e-05
		0.0897592	2.66077e-05	0.0792332	2.73429e-05	0.0820676	2.71164e-05	0.0764377	3.02444e-05	0.0781723	4.27106e-05	0.0723825	2.70686e-05
		0.0898109	2.34025e-05	0.0794752	2.69334e-05	0.0822336	2.43583e-05	0.0767149	2.83844e-05	0.0782339	4.06062e-05	0.0725021	2.93081e-05
		0.0898255	2.39021e-05	0.0796795	2.70079e-05	0.0826998	2.34356e-05	0.0770369	2.71112e-05	0.0782495	3.86375e-05	0.0726277	3.14257e-05
		0.0898519	2.58612e-05	0.079681	2.6017e-05	0.0828053	2.65754e-05	0.0771005	2.73104e-05	0.0784114	3.65808e-05	0.0727809	3.11454e-05
		0.0898857	2.60173e-05	0.0797403	2.56659e-05	0.0828876	2.98426e-05	0.0772439	2.70092e-05	0.0785872	3.01719e-05	0.0729926	3.08752e-05
		0.0899135	2.84077e-05	0.0797709	2.65415e-05	0.0829044	3.22207e-05	0.0772458	2.54574e-05	0.0786094	2.99289e-05	0.0731166	3.15169e-05
		0.0901175	3.01011e-05	0.0798862	2.88818e-05	0.0832653	3.50557e-05	0.0773745	2.48993e-05	0.078728	2.57391e-05	0.0731399	3.02657e-05
		0.0904749	3.23983e-05	0.0801859	3.00311e-05	0.0833007	3.42776e-05	0.0778426	2.6755e-05	0.0787834	2.25207e-05	0.073178	3.17563e-05
		0.0904942	3.38257e-05	0.0801998	2.90472e-05	0.0833386	3.29943e-05	0.0782954	2.63546e-05	0.0788376	2.13221e-05	0.0732038	3.03632e-05
		0.0906169	3.41563e-05	0.0802373	2.73444e-05	0.0833982	3.27649e-05	0.0787344	2.80875e-05	0.0789105	2.05511e-05	0.0732168	3.05204e-05
		0.090721	3.37255e-05	0.0807233	2.56367e-05	0.0834226	3.02833e-05	0.0789894	2.95871e-05	0.079503	2.3701e-05	0.0732419	3.05139e-05
		0.0908163	3.39692e-05	0.0811896	2.31654e-05	0.0835053	2.88736e-05	0.0791159	2.73318e-05	0.0795265	2.74356e-05	0.0733156	3.07022e-05
		0.0908284	3.48013e-05	0.0813745	2.22173e-05	0.0835174	2.58501e-05	0.0792455	2.74576e-05	0.079547	3.34623e-05	0.0736343	3.086e-05
		0.0910764	3.62761e-05	0.0813913	2.33641e-05	0.0835342	2.2235e-05	0.0792584	2.72715e-05	0.0795894	3.52168e-05	0.0738154	2.91167e-05
		0.0910872	3.48406e-05	0.0814585	2.44761e-05	0.0835357	2.06794e-05	0.0793029	2.72864e-05	0.0798496	3.91363e-05	0.0738514	2.80954e-05
		0.0912138	3.33527e-05	0.0814631	2.78378e-05	0.0835544	2.08044e-05	0.0803249	2.76721e-05	0.0800091	3.4323e-05	0.0740996	2.98013e-05
		0.0914104	3.30849e-05	0.0815291	2.96443e-05	0.083574	2.12164e-05	0.0803598	2.67007e-05	0.0800203	3.22405e-05	0.074199	2.73852e-05
		0.0914523	3.28914e-05	0.0815618	3.00518e-05	0.083587	2.47947e-05	0.0805383	2.9004e-05	0.0800374	3.49793e-05	0.0744835	2.78994e-05
		0.0914788	3.06507e-05	0.0816303	3.10582e-05	0.0836247	2.42021e-05	0.0805915	2.93856e-05	0.0800797	3.61604e-05	0.0746442	2.65705e-05
		0.0915077	3.01929e-05	0.0816496	3.27934e-05	0.0836561	2.45911e-05	0.0805965	2.77579e-05	0.0801963	3.80852e-05	0.0747179	2.71531e-05
		0.09158	2.89199e-05	0.0816736	3.41737e-05	0.0837219	2.26835e-05	0.0806356	2.78544e-05	0.0802772	4.04318e-05	0.0749997	2.86718e-05
		0.0916612	2.85046e-05	0.0817418	3.38325e-05	0.0837293	2.23035e-05	0.0806651	2.91228e-05	0.0804544	4.03651e-05	0.0754843	3.03091e-05
		0.0919079	2.8094e-05	0.0818549	3.47059e-05	0.0837329	2.20815e-05	0.0808586	3.02383e-05	0.0809683	3.7639e-05	0.0756636	3.32031e-05
		0.0922838	2.75408e-05	0.0818747	3.41278e-05	0.0837425	2.41908e-05	0.081002	3.0638e-05	0.0812963	3.15291e-05	0.0757041	3.37179e-05
		0.0926625	2.60726e-05	0.0819293	3.7005e-05	0.0838074	2.10371e-05	0.0811193	3.1184e-05	0.0817116	2.15493e-05	0.0757297	3.36677e-05
		0.0929273	2.60946e-05	0.0821719	3.82562e-05	0.0838522	2.10641e-05	0.0811343	3.17177e-05	0.0820224	1.65478e-05	0.0757962	3.39648e-05
		0.0930127	2.88205e-05	0.0825357	3.93875e-05	0.0838677	2.08035e-05	0.0811689	3.14971e-05	0.0820865	1.69316e-05	0.0759097	3.08441e-05
		0.0930526	2.90119e-05	0.0826296	4.07995e-05	0.0838994	2.38749e-05	0.0812342	3.26224e-05	0.0826014	1.77258e-05	0.0760276	2.90606e-05
		0.0930552	3.14492e-05	0.0826789	4.26805e-05	0.0839342	2.6105e-05	0.0812541	2.85223e-05	0.0827175	2.27509e-05	0.0760685	2.64848e-05
		0.0930734	3.29548e-05	0.0827041	4.27189e-05	0.0839669	2.99134e-05	0.0813388	2.60164e-05	0.0827472	2.70055e-05	0.07609	2.40393e-05
		0.0931575	3.40498e-05	0.0827147	4.17749e-05	0.0839716	3.2263e-05	0.0813736	2.55442e-05	0.0827662	2.43585e-05	0.0761905	2.48297e-05
		0.0931681	3.38892e-05	0.0827219	4.14272e-05	0.0840487	3.39143e-05	0.0814386	2.32195e-05	0.0828278	2.55665e-05	0.0764697	2.43093e-05
		0.093245	3.32838e-05	0.0827329	3.78815e-05	0.0840521	3.48702e-05	0.0814625	2.28535e-05	0.0830212	3.03151e-05	0.0765105	2.39343e-05
		0.0932695	3.18484e-05	0.0827991	3.54177e-05	0.0840538	3.45386e-05	0.0814806	2.26232e-05	0.0831036	3.08307e-05	0.0767539	2.36434e-05
		0.0933417	3.13523e-05	0.0829956	3.24329e-05	0.084055	3.50038e-05	0.0815056	2.40392e-05	0.0833374	3.14706e-05	0.0768489	2.60804e-05
		0.0933973	3.02798e-05	0.0832269	3.03761e-05	0.0840804	3.39116e-05	0.0815136	2.70893e-05	0.0833897	3.00402e-05	0.0769349	2.94094e-05
		0.09354	2.90608e-05	0.0833288	2.94573e-05	0.0841038	3.0109e-05	0.081536	2.69708e-05	0.0833924	2.94727e-05	0.0772002	3.02813e-05
		0.0937562	2.8635e-05	0.0834779	2.94384e-05	0.0841512	2.82054e-05	0.0815458	2.88192e-05	0.0834151	2.82182e-05	0.0772209	3.19797e-05
		0.0938227	2.55421e-05	0.0834828	2.94035e-05	0.0841574	2.51267e-05	0.0815743	3.07991e-05	0.0834645	2.77185e-05	0.0772561	3.04952e-05
		0.0938953	2.26378e-05	0.083505	2.93806e-05	0.0842054	2.44939e-05	0.0816034	2.8024e-05	0.0834898	2.55503e-05	0.0772595	2.98839e-05
		0.0940962	2.52211e-05	0.0836626	3.08007e-05	0.0842438	2.59351e-05	0.081686	2.88112e-05	0.0836063	2.50223e-05	0.0772759	2.88003e-05
		0.0942677	2.82733e-05	0.083694	3.08555e-05	0.0842827	3.05202e-05	0.081953	2.80235e-05	0.0836202	2.4877e-05	0.077315	2.85766e-05
		0.0944342	3.50153e-05	0.0837957	3.30482e-05	0.0842902	2.8495e-05	0.0824352	2.8729e-05	0.0836261	2.45616e-05	0.0773647	2.85972e-05
		0.0945768	4.0706e-05	0.0839116	3.19606e-05	0.0842941	2.76602e-05	0.0826794	2.93495e-05	0.0836501	2.61577e-05	0.0774052	2.80605e-05
		0.0948195	4.54691e-05	0.0840814	3.14054e-05	0.0843372	2.5905e-05	0.0827231	3.15873e-05	0.0839591	1.97378e-05	0.0774351	2.55088e-05
		0.0952347	4.44421e-05	0.084191	2.99553e-05	0.0843522	2.60141e-05	0.0830951	3.29289e-05	0.0840186	1.76343e-05	0.0776263	2.42331e-05
		0.0954694	4.15542e-05	0.0842835	2.93725e-05	0.0844073	2.61927e-05	0.0833246	3.52061e-05	0.0840684	2.24211e-05	0.0776339	2.31518e-05
		0.0955675	3.68123e-05	0.084509	2.90351e-05	0.0844553	2.74468e-05	0.0833256	3.74973e-05	0.0841549	2.46258e-05	0.0776995	2.31243e-05
		0.095571	3.11261e-05	0.084696	2.87254e-05	0.08448	2.88079e-05	0.0835848	3.8839e-05	0.0841867	2.69114e-05	0.0777335	2.31268e-05
		0.0956106	2.74474e-05	0.0847099	2.94824e-05	0.0844983	2.98732e-05	0.083646	3.68563e-05	0.0843648	2.94531e-05	0.077757	2.25113e-05
		0.0958392	2.58257e-05	0.0847271	2.89487e-05	0.0845159	2.98701e-05	0.0837865	3.60027e-05	0.0846024	2.73518e-05	0.0780303	2.51741e-05
		0.0959296	2.85237e-05	0.0847601	2.8654e-05	0.0845219	3.05621e-05	0.0839448	3.45911e-05	0.0847403	2.42522e-05	0.0780866	2.58817e-05
		0.0960226	2.90282e-05	0.0849481	2.83014e-05	0.0846527	3.27141e-05	0.0839529	3.34439e-05	0.0849271	2.68076e-05	0.078265	2.78527e-05
		0.0960388	2.82001e-05	0.0851603	2.83773e-05	0.0846561	2.98502e-05	0.0840532	2.96886e-05	0.0849628	3.15805e-05	0.0782794	3.15183e-05
		0.096065	3.05185e-05	0.0852856	2.7817e-05	0.0847368	2.53034e-05	0.0840578	2.78806e-05	0.0851316	3.50742e-05	0.0783098	3.40913e-05
		0.0961133	3.29314e-05	0.0853937	2.64326e-05	0.0848527	2.46831e-05	0.0840643	2.84664e-05	0.0851544	3.49566e-05	0.0783547	3.62871e-05
		0.0963563	3.51112e-05	0.0855119	2.51387e-05	0.0848582	2.33041e-05	0.0840649	2.89307e-05	0.0852393	3.53658e-05	0.0783911	3.80195e-05
		0.0966339	3.69472e-05	0.0856422	2.44444e-05	0.0849185	2.44065e-05	0.0840945	2.90194e-05	0.0852442	3.64802e-05	0.0787431	3.75472e-05
		0.0966759	3.93994e-05	0.085763	2.42132e-05	0.0853081	2.59925e-05	0.0841127	3.04492e-05	0.085391	3.1943e-05	0.0787921	3.60114e-05
		0.096748	3.77989e-05	0.0858615	2.55666e-05	0.0854459	2.74494e-05	0.0842387	2.96554e-05	0.0854743	2.97165e-05	0.0789087	3.2244e-05
		0.0967919	3.7614e-05	0.0859925	2.57511e-05	0.0854576	3.06963e-05	0.084283	3.10774e-05	0.0854988	2.73221e-05	0.0790027	2.97224e-05
		0.0968535	3.43323e-05	0.0860637	2.65459e-05	0.0854815	3.14769e-05	0.0842838	2.97291e-05	0.0855516	2.61905e-05	0.0791022	2.81783e-05
		0.0968724	3.26194e-05	0.0862728	2.77699e-05	0.0857004	3.29594e-05	0.0843269	2.98601e-05	0.0855578	2.53674e-05	0.0793401	2.87633e-05
		0.096894	3.02366e-05	0.0866615	2.85612e-05	0.0858076	3.38056e-05	0.0844961	2.82758e-05	0.085567	3.13239e-05	0.0797599	3.04384e-05
		0.0969163	3.05436e-05	0.0868937	2.91363e-05	0.0859051	3.34831e-05	0.0848177	2.81881e-05	0.0856047	3.33855e-05	0.0799629	3.23615e-05
		0.0969828	3.19069e-05	0.0870398	2.96746e-05	0.0860001	3.15243e-05	0.0852049	2.68538e-05	0.0856458	3.04541e-05	0.0800019	3.41013e-05
		0.0970547	3.21325e-05	0.0871817	2.91379e-05	0.0861933	3.20768e-05	0.0852129	2.65494e-05	0.0856852	3.18824e-05	0.080101	3.66857e-05
		0.0971501	3.29515e-05	0.0873163	2.84069e-05	0.0862672	3.26929e-05	0.0852363	2.62367e-05	0.0857391	3.42223e-05	0.0802681	3.83756e-05
		0.0971565	3.27733e-05	0.0877596	2.76857e-05	0.0863648	3.32575e-05	0.0854823	2.54601e-05	0.0858774	3.86511e-05	0.0803421	3.74232e-05
		0.0973073	3.12812e-05	0.0878697	2.79869e-05	0.0866242	3.37623e-05	0.0857705	2.5243e-05	0.0858885	3.67579e-05	0.0803865	3.55229e-05
		0.0973817	2.86513e-05	0.0879062	2.50502e-05	0.0866966	3.58411e-05	0.0859494	2.57998e-05	0.0858918	3.23179e-05	0.0808288	3.46831e-05
		0.0975691	3.15057e-05	0.0879356	2.72145e-05	0.0867874	3.34423e-05	0.0861856	2.59941e-05	0.0859105	2.88743e-05	0.0808521	2.93361e-05
		0.0977975	3.10831e-05	0.0879683	2.73656e-05	0.0867912	3.10143e-05	0.0863037	2.82261e-05	0.0859212	2.56583e-05	0.0810025	2.57901e-05
		0.0979049	3.28122e-05	0.0880205	2.84302e-05	0.0868031	3.18263e-05	0.0864715	2.79913e-05	0.0859767	2.61913e-05	0.0810843	2.18933e-05
		0.0979351	3.7551e-05	0.0880413	3.22436e-05	0.0868368	2.9996e-05	0.0864899	2.85806e-05	0.086041	2.53231e-05	0.0813794	1.93818e-05
		0.0981831	3.84899e-05	0.0880965	3.28182e-05	0.0868415	3.17942e-05	0.0865285	3.02785e-05	0.0861615	2.80373e-05	0.0815277	1.90351e-05
		0.0982038	4.11923e-05	0.0881423	3.49931e-05	0.0868637	3.20953e-05	0.0866142	3.07378e-05	0.086319	2.89221e-05	0.0815436	2.29904e-05
		0.0982153	4.69235e-05	0.0881905	3.81334e-05	0.0869814	3.18316e-05	0.0868243	3.07588e-05	0.0864096	2.87271e-05	0.0815561	2.43845e-05
		0.0982856	5.42421e-05	0.0882095	3.91985e-05	0.0870087	3.48133e-05	0.0869615	3.24183e-05	0.0864601	2.8524e-05	0.0815907	2.85189e-05
		0.0982932	5.70207e-05	0.0882415	3.89266e-05	0.0870404	3.41842e-05	0.0870633	3.20112e-05	0.0865299	2.38989e-05	0.0818118	3.03014e-05
		0.0983142	5.78533e-05	0.0885113	3.80816e-05	0.0871345	3.60389e-05	0.0870841	2.96036e-05	0.0866607	2.31221e-05	0.0819807	3.31012e-05
		0.0983416	5.65201e-05	0.0885464	3.60911e-05	0.0871455	3.68687e-05	0.0871508	2.88681e-05	0.0866812	2.21616e-05	0.0820251	3.13406e-05
		0.0985209	5.43816e-05	0.0887134	3.32202e-05	0.08715	3.56363e-05	0.0871679	2.79959e-05	0.0867007	2.52797e-05	0.0820692	3.10841e-05
		0.0985211	4.67178e-05	0.0887437	3.13837e-05	0.0871725	3.25878e-05	0.0871838	2.69413e-05	0.0867213	2.5174e-05	0.0820966	2.92984e-05
		0.098542	3.70555e-05	0.0887573	2.88336e-05	0.0871792	3.21143e-05	0.0872003	2.81815e-05	0.0867297	2.53315e-05	0.08231	2.92563e-05
		0.0985705	3.50401e-05	0.0888044	2.73664e-05	0.0872075	3.08927e-05	0.0872548	3.00188e-05	0.0867385	2.80072e-05	0.0824384	2.75159e-05
		0.0985767	3.14025e-05	0.0888875	2.80541e-05	0.0872132	2.96664e-05	0.0872645	3.24672e-05	0.0867718	2.93975e-05	0.0824749	2.7179e-05
		0.0985837	3.01756e-05	0.088974	3.01623e-05	0.087219	2.7216e-05	0.087292	3.37592e-05	0.0868219	2.98859e-05	0.0825135	2.5938e-05
		0.0985878	3.25673e-05	0.0892198	2.82427e-05	0.0873729	2.56084e-05	0.0875317	3.36247e-05	0.0868301	3.12993e-05	0.0825478	2.62811e-05
		0.098594	3.51595e-05	0.0892559	2.98607e-05	0.0874815	2.46663e-05	0.0875369	3.37431e-05	0.0869257	3.28512e-05	0.0826152	2.64583e-05
		0.0985944	3.55846e-05	0.0893586	2.89506e-05	0.0874847	2.38488e-05	0.0875599	3.30023e-05	0.0869843	3.46058e-05	0.0827357	2.82198e-05
		0.098632	3.43815e-05	0.0894542	2.84302e-05	0.0875907	2.68845e-05	0.0876917	3.12521e-05	0.0869927	3.48298e-05	0.0827405	2.80393e-05
		0.0987513	3.51451e-05	0.08955	2.8995e-05	0.0876102	2.82581e-05	0.087746	2.93323e-05	0.0870067	3.47319e-05	0.0829296	2.85097e-05
		0.0988061	3.67591e-05	0.0896263	2.69509e-05	0.0876755	2.74446e-05	0.0878262	2.74857e-05	0.087008	3.22059e-05	0.0829517	2.82767e-05
		0.0988708	3.85335e-05	0.0896275	2.65292e-05	0.0877034	2.8387e-05	0.0878869	2.68208e-05	0.0870386	2.94164e-05	0.0829693	2.76998e-05
		0.0989894	3.9465e-05	0.0896588	2.73273e-05	0.0877726	3.12852e-05	0.0878955	2.5436e-05	0.0870548	2.66168e-05	0.0832015	2.66532e-05
		0.0991025	4.11388e-05	0.0896711	2.74299e-05	0.087785	3.47091e-05	0.0879888	2.16384e-05	0.0871022	2.92532e-05	0.0832612	2.69134e-05
		0.0991521	3.98595e-05	0.0897244	2.883e-05	0.0878871	3.64058e-05	0.0880411	2.40155e-05	0.0871607	2.50161e-05	0.0832654	2.49066e-05
		0.0991658	3.83377e-05	0.0898078	2.81591e-05	0.0879074	3.65484e-05	0.0881518	2.67662e-05	0.0871676	2.66686e-05	0.0832667	2.36549e-05
		0.099224	3.70573e-05	0.0898244	2.87075e-05	0.0879239	3.74218e-05	0.0884976	2.67214e-05	0.087228	3.14026e-05	0.0832957	2.34573e-05
		0.0992576	3.63848e-05	0.0898269	2.96386e-05	0.0886387	3.59254e-05	0.0889578	2.78673e-05	0.0872365	3.39641e-05	0.0833492	2.25185e-05
		0.0993161	3.44051e-05	0.0901856	2.87237e-05	0.0895678	3.14591e-05	0.089351	3.03499e-05	0.0873844	3.05095e-05	0.0834478	2.18836e-05
		0.0993397	3.21736e-05	0.090429	2.81383e-05	0.0897512	3.06536e-05	0.0895095	3.26256e-05	0.0874612	2.80911e-05	0.0834851	2.36927e-05
		0.0994516	3.18348e-05	0.090448	2.75602e-05	0.0900921	3.0301e-05	0.0896425	3.33837e-05	0.087596	2.94692e-05	0.0834948	2.23997e-05
		0.0995211	3.4893e-05	0.0904536	2.73637e-05	0.0901598	2.92506e-05	0.0897198	3.41608e-05	0.0877283	2.84978e-05	0.0835896	2.34474e-05
		0.0995389	3.39812e-05	0.090464	2.70416e-05	0.0903525	2.99054e-05	0.0897221	3.50769e-05	0.0878221	3.23543e-05	0.0837926	2.47011e-05
		0.0996166	3.34447e-05	0.0905495	2.71596e-05	0.0903914	2.97509e-05	0.0897411	3.58352e-05	0.0879275	3.6169e-05	0.0838893	2.64402e-05
		0.0996183	3.26749e-05	0.0907299	2.76789e-05	0.090591	3.09847e-05	0.0899922	3.54361e-05	0.0881068	4.00363e-05	0.0839446	2.74674e-05
		0.0996242	3.39152e-05	0.0907633	2.82542e-05	0.0906012	3.18042e-05	0.0903898	3.34616e-05	0.0882529	4.16656e-05	0.0844067	3.16693e-05
		0.0996448	2.86296e-05	0.0907924	2.88561e-05	0.0906289	3.38839e-05	0.0905653	3.03879e-05	0.0888172	4.03048e-05	0.0845824	3.27068e-05
		0.099784	2.3543e-05	0.091005	2.81439e-05	0.0907177	3.52759e-05	0.0906919	2.91745e-05	0.0889243	3.70641e-05	0.0846643	3.3566e-05
		0.099833	2.62805e-05	0.0911365	2.81834e-05	0.090749	3.14069e-05	0.0908467	2.99978e-05	0.0897655	2.7143e-05	0.0847844	3.09416e-05
		0.0999108	2.89631e-05	0.0911698	2.87037e-05	0.0909108	3.03784e-05	0.0908511	2.83383e-05	0.0898731	2.35581e-05	0.0849743	3.06981e-05
		0.100074	3.44108e-05	0.0911743	2.90881e-05	0.0909149	2.7435e-05	0.0908969	2.82321e-05	0.0901881	2.74239e-05	0.0849758	3.13159e-05
				0.0912066	2.89094e-05	0.0910594	2.64622e-05	0.0912762	3.09505e-05	0.0902387	3.54406e-05	0.0850614	3.02437e-05
				0.091223	3.03476e-05	0.0911	2.66318e-05	0.091391	3.18843e-05	0.0904304	3.96564e-05	0.0851362	3.06065e-05
				0.0914869	2.92467e-05	0.0912449	2.97746e-05	0.0914141	3.32991e-05	0.0905232	3.95025e-05	0.0851493	3.12184e-05
				0.0915733	2.97902e-05	0.0912492	3.09894e-05	0.0914883	3.75921e-05	0.0908568	4.04335e-05	0.0852729	3.30234e-05
				0.0915944	3.15038e-05	0.0912976	3.24559e-05	0.091652	3.72427e-05	0.0916472	3.09909e-05	0.0871715	3.33895e-05
				0.0918248	3.00852e-05	0.0913044	3.17519e-05	0.0916859	3.48938e-05	0.0918418	2.07408e-05	0.0873662	3.49803e-05
				0.0918512	3.04755e-05	0.0913104	3.38191e-05	0.0917177	3.56717e-05	0.0921812	1.29154e-05	0.0875414	3.45959e-05
				0.091887	2.96737e-05	0.0913402	3.47986e-05	0.0917323	3.22759e-05	0.0923916	1.2073e-05	0.0877259	3.44948e-05
				0.0918947	3.03202e-05	0.0913574	3.41959e-05	0.0919045	3.14473e-05	0.0924913	1.72986e-05	0.0879836	3.27052e-05
				0.0919901	2.98807e-05	0.0914993	3.06298e-05	0.0919968	3.03579e-05	0.0932295	2.92959e-05	0.0880313	3.14119e-05
				0.0919926	3.0493e-05	0.0918235	2.6405e-05	0.0921017	2.96008e-05	0.0932674	4.21854e-05	0.0881133	2.89924e-05
				0.0920593	3.04502e-05	0.0919007	2.62504e-05	0.092132	2.98167e-05	0.093415	4.805e-05	0.0883531	2.70982e-05
				0.0920749	3.00114e-05	0.0920504	2.8577e-05	0.0921323	3.04068e-05	0.0934583	4.83623e-05	0.0883691	2.43875e-05
				0.0922831	3.02175e-05	0.0920899	3.20908e-05	0.0921512	3.01576e-05	0.0935234	4.4503e-05	0.088579	2.28662e-05
				0.092293	2.94965e-05	0.0922971	3.47351e-05	0.0922406	2.92047e-05	0.0936634	3.88853e-05	0.088751	2.54404e-05
				0.0924879	3.01044e-05	0.0923723	3.72763e-05	0.0922554	2.80983e-05	0.0937915	2.99233e-05	0.0888807	2.77781e-05
				0.0925682	3.00897e-05	0.0925167	3.90918e-05	0.0923251	2.88494e-05	0.0938333	2.2675e-05	0.0889181	3.21524e-05
				0.0925911	3.01436e-05	0.0932186	3.66273e-05	0.0923367	2.94434e-05	0.0938984	2.42591e-05	0.0892223	3.28198e-05
				0.0926234	2.94397e-05	0.0934426	3.41242e-05	0.0923846	2.65387e-05	0.0939644	2.15228e-05	0.0892401	3.67995e-05
				0.0927349	2.85995e-05	0.0940645	3.36505e-05	0.0924057	2.47246e-05	0.0940303	2.12606e-05	0.0892649	3.82306e-05
				0.0928975	2.75177e-05	0.0941505	2.88748e-05	0.0924503	2.65012e-05	0.094426	2.60919e-05	0.0898444	3.86051e-05
				0.0929227	2.89734e-05	0.0941741	2.19174e-05	0.0924642	2.55661e-05	0.094706	2.79714e-05	0.089914	3.47609e-05
				0.0930328	3.13716e-05	0.0944744	1.93796e-05	0.0925983	2.70462e-05	0.0947459	2.8125e-05	0.08998	3.17975e-05
				0.0930575	3.23142e-05	0.0945095	1.79673e-05	0.0926777	2.99687e-05	0.0948918	3.13971e-05	0.0900276	2.83453e-05
				0.093077	3.35353e-05	0.0945228	1.82602e-05	0.0927048	2.96656e-05	0.0951443	3.83832e-05	0.0902684	2.60324e-05
				0.0930793	3.28561e-05	0.0945795	2.33177e-05	0.092799	3.12536e-05	0.0952734	3.97674e-05	0.0903101	2.27175e-05
				0.0932201	3.44403e-05	0.0946625	2.79324e-05	0.092862	3.38117e-05	0.095276	4.01159e-05	0.0904661	2.223e-05
				0.0932572	3.50404e-05	0.0947826	3.09211e-05	0.0929167	3.28924e-05	0.0952917	3.87584e-05	0.0906186	2.22874e-05
				0.0933214	3.65815e-05	0.0947918	3.23145e-05	0.0929774	3.40766e-05	0.0953702	3.51467e-05	0.0906912	1.8672e-05
				0.0933314	3.71006e-05	0.0948235	3.48351e-05	0.0930626	3.58008e-05	0.0954066	2.97818e-05	0.0906932	2.09723e-05
				0.0933597	3.59278e-05	0.0949136	3.45943e-05	0.0934879	3.64997e-05	0.095446	2.53392e-05	0.0907679	2.22666e-05
				0.0935817	3.41293e-05	0.09503	3.48869e-05	0.0935543	3.6857e-05	0.0955306	2.47992e-05	0.0908933	2.27555e-05
				0.0936141	3.22585e-05	0.0950608	3.38055e-05	0.0938993	3.74997e-05	0.0956388	2.08864e-05	0.0909101	2.31194e-05
				0.0939155	3.17154e-05	0.0950838	3.22336e-05	0.0943637	3.4279e-05	0.0963445	1.94917e-05	0.0910887	2.46509e-05
				0.0940277	2.99361e-05	0.0951351	2.90354e-05	0.0949543	3.25613e-05	0.0963708	2.02543e-05	0.0913433	2.6689e-05
				0.0940299	3.01746e-05	0.0951899	2.76626e-05	0.0953692	3.04876e-05	0.0963957	2.1485e-05	0.0914324	2.96663e-05
				0.0940833	2.73304e-05	0.0952096	2.66859e-05	0.0954211	3.0439e-05	0.096425	2.52506e-05	0.0917556	2.90807e-05
				0.0941083	2.44058e-05	0.0953526	2.91273e-05	0.0956213	2.85499e-05	0.0964565	2.74429e-05	0.0918909	2.90506e-05
				0.0941664	2.19493e-05	0.0953798	2.68679e-05	0.0957119	2.59333e-05	0.0965323	3.15959e-05	0.0920352	3.13814e-05
				0.0942555	2.2824e-05	0.0954365	2.75477e-05	0.0958886	2.56683e-05	0.0965967	3.49809e-05	0.0921553	3.28231e-05
				0.0942583	2.3126e-05	0.0954851	3.04712e-05	0.0960597	2.63592e-05	0.096597	3.76902e-05	0.0924519	3.35293e-05
				0.0942867	2.0759e-05	0.0954878	3.30979e-05	0.0962716	2.52753e-05	0.0966581	4.08855e-05	0.0924575	3.24121e-05
				0.0943623	2.06286e-05	0.0955749	3.21911e-05	0.0962846	2.57128e-05	0.096779	3.95442e-05	0.0925429	3.04262e-05
				0.0944374	2.15485e-05	0.0958036	3.395e-05	0.0964881	2.65119e-05	0.0969467	3.68515e-05	0.0927046	2.95423e-05
				0.0945266	2.38738e-05	0.0959153	3.22014e-05	0.0965702	2.66358e-05	0.0969482	3.48043e-05	0.0927579	2.90043e-05
				0.094554	2.64964e-05	0.0959664	3.10061e-05	0.0966018	2.63374e-05	0.0970896	2.67996e-05	0.0931287	2.94209e-05
				0.095007	3.07148e-05	0.0960072	2.98924e-05	0.0966415	2.5648e-05	0.0971637	2.66375e-05	0.0932563	2.93816e-05
				0.0954699	3.44326e-05	0.0961168	2.95972e-05	0.0966445	2.64522e-05	0.0972071	2.65519e-05	0.0932984	3.24174e-05
				0.0959458	3.67576e-05	0.0962908	2.7884e-05	0.096672	2.73883e-05	0.0972434	2.59924e-05	0.0935711	3.18425e-05
				0.0965771	3.87201e-05	0.0966278	2.82849e-05	0.096682	2.89971e-05	0.0973302	2.97376e-05	0.0938122	3.55588e-05
				0.0968561	3.78054e-05	0.0978747	2.94e-05	0.0967821	2.9334e-05	0.097337	3.75194e-05	0.0938519	3.69723e-05
				0.0969196	3.71006e-05	0.0987978	3.13083e-05	0.0968581	2.79584e-05	0.0973496	3.941e-05	0.0938575	3.57432e-05
				0.0970546	3.4698e-05	0.098847	3.19859e-05	0.0968692	2.93897e-05	0.0974139	3.7028e-05	0.0941669	3.54996e-05
				0.0972197	3.20249e-05	0.0991726	3.42792e-05	0.0972899	3.0116e-05	0.0974703	3.87058e-05	0.0942588	3.74955e-05
				0.0972968	2.84727e-05	0.0993048	3.28603e-05	0.0973543	3.13217e-05	0.097483	3.654e-05	0.0944139	3.71517e-05
				0.0973063	2.68789e-05	0.0993926	3.31013e-05	0.0974626	3.18923e-05	0.0975016	3.61994e-05	0.0944165	3.72524e-05
				0.097335	2.74246e-05	0.0997329	2.92611e-05	0.0975604	3.25092e-05	0.0975799	3.63297e-05	0.0944394	3.38507e-05
				0.0973372	3.09509e-05	0.099785	2.63006e-05	0.0975615	3.15849e-05	0.0976399	3.75086e-05	0.0944486	3.11017e-05
				0.0973867	3.16537e-05	0.0998117	2.77592e-05	0.0977595	3.22084e-05	0.0979202	4.11128e-05	0.0944695	3.1359e-05
				0.0974312	2.99615e-05	0.0998418	2.5019e-05	0.0978529	3.28937e-05	0.0979216	3.29908e-05	0.0945792	2.91959e-05
				0.0976089	3.03101e-05	0.0999886	2.32481e-05	0.0978788	3.14774e-05	0.0981633	3.13136e-05	0.0946227	2.92107e-05
				0.0976659	3.10137e-05	0.0999965	2.6105e-05	0.097908	3.29301e-05	0.0982623	2.88439e-05	0.0946415	3.25937e-05
				0.0976735	3.12337e-05			0.0979825	3.1177e-05	0.0988199	2.72368e-05	0.0946892	3.24289e-05
				0.0979369	3.09609e-05			0.0979941	2.91199e-05	0.098901	2.85768e-05	0.0947014	3.43407e-05
				0.097964	2.91999e-05			0.0983919	2.93062e-05	0.09903	3.22609e-05	0.0947294	3.30877e-05
				0.0980221	3.00121e-05			0.0984569	2.83685e-05	0.0991015	3.66612e-05	0.0949011	3.06049e-05
				0.0980265	2.91539e-05			0.0984742	2.71788e-05	0.0991288	3.63246e-05	0.0949572	2.88551e-05
				0.0981362	3.17376e-05			0.098512	2.77236e-05	0.0991577	3.94225e-05	0.0949711	2.81704e-05
				0.0981541	3.34495e-05			0.0986317	3.05437e-05	0.099323	3.37932e-05	0.0950149	2.84054e-05
				0.0982244	3.61098e-05			0.0987566	3.33913e-05	0.0993416	2.92223e-05	0.0951559	2.88852e-05
				0.0982292	3.81526e-05			0.0988064	3.43863e-05	0.0993699	2.58722e-05	0.0952117	2.86905e-05
				0.0982777	3.94136e-05			0.0989788	3.39809e-05	0.0994029	2.63998e-05	0.095501	2.83161e-05
				0.0983563	3.95818e-05			0.0990128	3.32716e-05	0.0994965	2.50936e-05	0.0955348	3.26456e-05
				0.0984907	3.8433e-05			0.0990386	3.33806e-05	0.0995438	2.0881e-05	0.0955978	3.50951e-05
				0.0988805	3.70087e-05			0.0991082	3.14312e-05	0.0995863	2.14614e-05	0.0956526	3.61967e-05
				0.0988862	3.69452e-05			0.0992929	3.13183e-05	0.0997053	2.52304e-05	0.0958306	3.98655e-05
				0.0989404	3.37812e-05			0.0992974	3.24335e-05	0.0997261	2.72503e-05	0.0958873	4.05176e-05
				0.0992492	2.86291e-05			0.0993382	3.09911e-05	0.0998237	2.96331e-05	0.0958954	4.15951e-05
				0.0995328	2.59929e-05			0.0993454	3.13986e-05	0.0998881	3.10473e-05	0.0960028	4.00464e-05
				0.0995841	2.67587e-05			0.0994382	3.1993e-05	0.0999589	3.1985e-05	0.0960506	3.5936e-05
				0.0995975	2.94884e-05			0.0995022	3.08807e-05	0.100024	3.08895e-05	0.0960955	3.39297e-05
				0.0998152	2.98604e-05			0.099551	3.27652e-05			0.0961641	3.41193e-05
				0.0999232	3.30392e-05			0.0995987	3.21756e-05			0.0961694	3.42213e-05
				0.0999926	3.63338e-05			0.0996493	2.98216e-05			0.0961706	3.58634e-05
				0.100291	3.64709e-05			0.0997939	2.91364e-05			0.0962514	3.40081e-05
								0.100153	2.73092e-05			0.0963224	2.92571e-05
												0.0963529	3.11477e-05
												0.0963559	2.97975e-05
												0.0964488	2.99328e-05
												0.0964935	2.97911e-05
												0.096511	2.97491e-05
												0.0965262	2.9829e-05
												0.0965333	3.20543e-05
												0.0965645	2.92695e-05
												0.0966363	2.60319e-05
												0.0966397	2.83782e-05
												0.0966525	2.41608e-05
												0.0966754	2.35696e-05
												0.0967019	2.10639e-05
												0.0968346	1.97835e-05
												0.0968412	2.05186e-05
												0.096906	2.30665e-05
												0.0970758	2.56362e-05
												0.0970848	2.9658e-05
												0.0970904	3.25389e-05
												0.0971296	3.10295e-05
												0.0971451	3.23007e-05
												0.0971455	3.07816e-05
												0.0971724	2.92245e-05
												0.0972838	2.6228e-05
												0.0977351	2.19199e-05
												0.0978514	1.94226e-05
												0.0979867	1.87817e-05
												0.0981187	1.72724e-05
												0.098301	1.52771e-05
												0.0987639	1.97958e-05
												0.0997272	2.30342e-05
												0.0997902	2.48712e-05
												0.0999808	2.54998e-05
												0.10055	2.59454e-05
