# Supplementary material for: Superconducting gap of H3S measured by tunnelling spectroscopy
Source: Nature. 2025 Apr 23;641(8063):619–24. doi: 10.1038/s41586-025-08895-2 (PMC12075003; doi:10.1038/s41586-025-08895-2)
Supplement: Supplementary file 9 — Source Data Extended Data Fig. 5 [file 41586_2025_8895_MOESM9_ESM.xls]

## Sheet: Extended Figure_5a
2theta(degree)	intensity of diffraction	intensity of refinement	difference	2theta-model(degree)	intensity
4.02838	0.00263099	0	-7.28079	9.86788	-2
4.03734	-0.151226	0	-7.43464	13.9726	-2
4.05526	-0.189573	0	-7.47299	17.1343	-2
4.06423	-0.0232954	0	-7.30671
4.07319	0.169487	0	-7.11393
4.08215	0.177985	0	-7.10543
4.09111	0.0345579	0	-7.24886
4.10007	-0.148795	0	-7.43221
4.10904	-0.183243	0	-7.46666
4.118	0.050298	0	-7.23312
4.12696	0.0610534	0	-7.22236
4.13592	0.363891	0	-6.91953
4.14488	0.761276	0	-6.52214
4.15385	1.14848	0	-6.13494
4.16281	0.942982	0	-6.34044
4.17177	0.656025	0	-6.62739
4.18073	0.65326	0	-6.63016
4.18969	0.260613	0	-7.0228
4.19866	-0.1336	0	-7.41702
4.22554	-0.573962	0	-7.85738
4.2345	-0.197404	0	-7.48082
4.24347	0.165048	0	-7.11837
4.25243	-0.0590512	0	-7.34247
4.26139	-0.259951	0	-7.54337
4.27035	-0.476626	0	-7.76004
4.27931	-0.492675	0	-7.77609
4.28827	-0.111567	0	-7.39498
4.29724	0.0362899	0	-7.24713
4.3062	-0.00575996	0	-7.28918
4.31516	-0.281221	0	-7.56464
4.32412	-0.0400767	0	-7.32349
4.33308	0.370732	0	-6.91269
4.34205	0.340368	0	-6.94305
4.35101	0.217204	0	-7.06621
4.35997	-0.0581931	0	-7.34161
4.36893	-0.124936	0	-7.40835
4.37789	-0.0672517	0	-7.35067
4.38686	-0.0638871	0	-7.34731
4.39582	-0.119284	0	-7.4027
4.40478	-0.258814	0	-7.54223
4.41374	-0.48189	0	-7.76531
4.4227	-0.509592	0	-7.79301
4.43167	-0.33837	0	-7.62179
4.44063	-0.272337	0	-7.55576
4.44959	-0.283091	0	-7.56651
4.45855	-0.228262	0	-7.51168
4.46751	-0.266136	0	-7.54955
4.47647	-0.11419	0	-7.39761
4.48544	0.110751	0	-7.17267
4.4944	0.438123	0	-6.84529
4.50336	0.197156	0	-7.08626
4.51232	-0.375785	0	-7.6592
4.52128	-0.373166	0	-7.65658
4.53025	-0.0769301	0	-7.36035
4.53921	0.0896631	0	-7.19375
4.54817	0.0190537	0	-7.26436
4.55713	-0.718361	0	-8.00178
4.56609	-1.00304	0	-8.28645
4.57506	-1.11003	0	-8.39345
4.58402	-1.26555	0	-8.54897
4.59298	-1.08371	0	-8.36713
4.60194	-1.2311	0	-8.51451
4.6109	-0.809405	0	-8.09282
4.61987	-0.599548	0	-7.88297
4.62883	-0.668907	0	-7.95233
4.63779	-0.825338	0	-8.10876
4.64675	-0.828355	0	-8.11177
4.65571	-0.0590422	0	-7.34246
4.66467	-0.075603	0	-7.35902
4.67364	0.161267	0	-7.12215
4.6826	-0.229259	0	-7.51268
4.69156	-0.0568953	0	-7.34031
4.70052	0.126457	0	-7.15696
4.70948	-0.0101128	0	-7.29353
4.71845	0.164976	0	-7.11844
4.72741	0.169878	0	-7.11354
4.73637	-0.0822786	0	-7.3657
4.74533	-0.269581	0	-7.553
4.75429	-0.29702	0	-7.58044
4.76326	-0.0427302	0	-7.32615
4.77222	-0.135534	0	-7.41895
4.78118	-0.158414	0	-7.44183
4.79014	-0.0498128	0	-7.33323
4.7991	0.148288	0	-7.13513
4.80807	0.208205	0	-7.07521
4.81703	-0.161673	0	-7.44509
4.82599	-0.342745	0	-7.62616
4.83495	-0.201176	0	-7.48459
4.84391	-0.302553	0	-7.58597
4.85288	-0.234703	0	-7.51812
4.86184	-0.45865	0	-7.74207
4.8708	-0.158455	0	-7.44187
4.87976	-0.158661	0	-7.44208
4.88872	-0.248468	0	-7.53189
4.89768	-0.808572	0	-8.09199
4.90665	-0.368462	0	-7.65188
4.91561	-0.0141034	0	-7.29752
4.92457	0.214188	0	-7.06923
4.93353	0.209209	0	-7.07421
4.94249	0.0402386	0	-7.24318
4.95146	0.201127	0	-7.08229
4.96042	0.152444	0	-7.13097
4.96938	0.496393	0	-6.78702
4.97834	0.535979	0	-6.74744
4.9873	0.752407	0	-6.53101
4.99627	0.466132	0	-6.81729
5.00523	0.44862	0	-6.8348
5.01419	0.209528	0	-7.07389
5.02315	0.0736857	0	-7.20973
5.03211	0.100374	0	-7.18304
5.04108	-0.0402169	0	-7.32364
5.05004	-0.106179	0	-7.3896
5.059	-0.165904	0	-7.44932
5.06796	-0.11547	0	-7.39889
5.07692	-0.011934	0	-7.29535
5.08588	-0.0610332	0	-7.34445
5.09485	-0.235392	0	-7.51881
5.10381	0.0698168	0	-7.2136
5.11277	0.276032	0	-7.00739
5.12173	0.440159	0	-6.84326
5.13069	0.27462	0	-7.0088
5.13966	0.265382	0	-7.01804
5.14862	0.33857	0	-6.94485
5.15758	0.271913	0	-7.0115
5.16654	0.519003	0	-6.76441
5.1755	0.732314	0	-6.5511
5.18447	1.11681	0	-6.16661
5.19343	1.04558	0	-6.23784
5.20239	0.650469	0	-6.63295
5.21135	0.779635	0	-6.50378
5.22031	0.573543	0	-6.70988
5.22928	0.516157	0	-6.76726
5.23824	0.407524	0	-6.87589
5.2472	0.203027	0	-7.08039
5.25616	0.337323	0	-6.9461
5.26512	-0.0129307	0	-7.29635
5.27408	0.0413271	0	-7.24209
5.28305	0.212283	0	-7.07114
5.29201	0.583554	0	-6.69986
5.30097	0.810424	0	-6.47299
5.30993	0.787401	0	-6.49602
5.31889	0.827156	0	-6.45626
5.32786	0.886305	0	-6.39711
5.33682	0.730168	0	-6.55325
5.34578	0.484369	0	-6.79905
5.35474	0.258259	0	-7.02516
5.3637	0.417826	0	-6.86559
5.37267	0.40014	0	-6.88328
5.38163	0.652132	0	-6.63129
5.39059	0.927861	0	-6.35556
5.39955	0.980794	0	-6.30262
5.40851	0.822422	0	-6.461
5.41748	0.134228	0	-7.14919
5.42644	0.00880292	0	-7.27462
5.4354	0.000300646	0	-7.28312
5.44436	-0.00103918	0	-7.28446
5.45332	0.42539	0	-6.85803
5.46229	0.646333	0	-6.63709
5.47125	0.647793	0	-6.63563
5.48021	0.562787	0	-6.72063
5.48917	0.386962	0	-6.89646
5.49813	0.513965	0	-6.76945
5.50709	0.137891	0	-7.14553
5.51606	-0.0784338	0	-7.36185
5.52502	-0.285367	0	-7.56878
5.53398	-0.206383	0	-7.4898
5.54294	0.0656053	0	-7.21781
5.5519	0.213534	0	-7.06988
5.56087	0.460343	0	-6.82308
5.56983	0.533801	0	-6.74962
5.57879	0.251259	0	-7.03216
5.58775	-0.243848	0	-7.52727
5.59671	0.00622302	0	-7.2772
5.60568	0.117878	0	-7.16554
5.61464	0.718217	0	-6.5652
5.6236	0.828739	0	-6.45468
5.63256	0.745786	0	-6.53763
5.64152	0.3771	0	-6.90632
5.65049	0.196745	0	-7.08667
5.65945	0.0943424	0	-7.18908
5.66841	0.320441	0	-6.96298
5.67737	0.459717	0	-6.8237
5.68633	0.539412	0	-6.74401
5.69529	0.530278	0	-6.75314
5.70426	0.524642	0	-6.75878
5.71322	0.414015	0	-6.8694
5.72218	0.307062	0	-6.97636
5.73114	0.339935	0	-6.94348
5.7401	0.294492	0	-6.98893
5.74907	0.215319	0	-7.0681
5.75803	-0.197573	0	-7.48099
5.80284	-0.222544	0	-7.50596
5.8118	-0.105319	0	-7.38874
5.82076	0.103969	0	-7.17945
5.82972	-0.168917	0	-7.45233
5.83869	-0.373809	0	-7.65723
5.85661	-0.447523	0	-7.73094
5.86557	-0.172317	0	-7.45573
5.87453	0.0246074	0	-7.25881
5.88349	0.146684	0	-7.13673
5.89246	0.0258146	0	-7.2576
5.90142	-0.0151731	0	-7.29859
5.91038	-0.287676	0	-7.57109
5.91934	-0.422802	0	-7.70622
5.9283	-0.121697	0	-7.40512
5.93727	0.100396	0	-7.18302
5.94623	-0.164839	0	-7.44826
5.95519	-0.498913	0	-7.78233
5.96415	-0.492747	0	-7.77617
5.97311	-0.320346	0	-7.60376
5.98208	0.00825012	0	-7.27517
5.99104	0.189793	0	-7.09363
6	0.15206	0	-7.13136
6.00896	0.126474	0	-7.15694
6.01792	0.0708348	0	-7.21258
6.02689	-0.0777859	0	-7.3612
6.03585	-0.435718	0	-7.71914
6.04481	-0.530733	0	-7.81415
6.05377	-0.385285	0	-7.6687
6.06273	-0.00664604	0	-7.29006
6.0717	0.0824506	0	-7.20097
6.08066	0.102711	0	-7.18071
6.08962	0.208906	0	-7.07451
6.09858	0.343701	0	-6.93972
6.10754	0.462008	0	-6.82141
6.1165	0.269683	0	-7.01374
6.12547	0.16745	0	-7.11597
6.13443	-0.0501364	0	-7.33355
6.14339	-0.0663254	0	-7.34974
6.15235	0.112457	0	-7.17096
6.16131	0.355542	0	-6.92788
6.17028	0.49295	0	-6.79047
6.17924	0.334334	0	-6.94908
6.1882	-0.152061	0	-7.43548
6.19716	-0.410119	0	-7.69354
6.20612	-0.428064	0	-7.71148
6.21509	-0.39103	0	-7.67445
6.22405	-0.164993	0	-7.44841
6.23301	-0.0617542	0	-7.34517
6.24197	0.121494	0	-7.16192
6.25093	-0.0729476	0	-7.35637
6.2599	-0.372038	0	-7.65546
6.26886	-0.24945	0	-7.53287
6.27782	-0.322796	0	-7.60621
6.28678	-0.205599	0	-7.48902
6.29574	-0.240233	0	-7.52365
6.3047	-0.504363	0	-7.78778
6.31367	-0.518414	0	-7.80183
6.32263	-0.252219	0	-7.53564
6.33159	0.041799	0	-7.24162
6.34055	0.202815	0	-7.0806
6.34951	-0.0294824	0	-7.3129
6.35848	0.133757	0	-7.14966
6.36744	-0.015063	0	-7.29848
6.3764	0.129559	0	-7.15386
6.38536	-0.413363	0	-7.69678
6.39432	-0.535707	0	-7.81912
6.40329	-0.468458	0	-7.75188
6.41225	0.0490913	0	-7.23433
6.42121	0.482059	0	-6.80136
6.43017	0.441676	0	-6.84174
6.43913	0.187124	0	-7.09629
6.4481	0.290338	0	-6.99308
6.45706	0.819306	0	-6.46411
6.46602	0.922884	0	-6.36053
6.47498	0.8338	0	-6.44962
6.48394	0.72445	0	-6.55897
6.4929	0.51773	0	-6.76569
6.50187	0.35985	0	-6.92357
6.51083	0.0927317	0	-7.19069
6.51979	0.0292348	0	-7.25418
6.52875	0.209268	0	-7.07415
6.53771	0.56234	0	-6.72108
6.54668	0.553734	0	-6.72968
6.55564	0.47148	0	-6.81194
6.5646	0.190527	0	-7.09289
6.57356	0.190002	0	-7.09342
6.58252	-0.134252	0	-7.41767
6.59149	-0.415033	0	-7.69845
6.60941	-0.366179	0	-7.6496
6.61837	-0.195575	0	-7.47899
6.62733	0.0212151	0	-7.2622
6.6363	-0.0247872	0	-7.30821
6.64526	0.0177857	0	-7.26563
6.65422	-0.264276	0	-7.54769
6.66318	-0.354013	0	-7.63743
6.69903	-0.335528	0	-7.61895
6.70799	-0.172245	0	-7.45566
6.71695	-0.096065	0	-7.37948
6.72591	-0.0547321	0	-7.33815
6.73488	0.0532997	0	-7.23012
6.74384	0.161548	0	-7.12187
6.7528	0.516253	0	-6.76716
6.76176	0.675606	0	-6.60781
6.77072	0.84571	0	-6.43771
6.77969	0.906596	0	-6.37682
6.78865	0.798442	0	-6.48498
6.79761	0.838158	0	-6.44526
6.80657	0.702964	0	-6.58045
6.81553	0.881394	0	-6.40202
6.8245	0.85743	0	-6.42599
6.83346	0.831222	0	-6.4522
6.84242	0.43263	0	-6.85079
6.85138	0.316054	0	-6.96736
6.86034	0.338926	0	-6.94449
6.86931	-0.0244895	0	-7.30791
6.87827	-0.196617	0	-7.48003
6.88723	-0.360548	0	-7.64397
6.89619	0.0620948	0	-7.22132
6.90515	0.489597	0	-6.79382
6.91411	0.704181	0	-6.57924
6.92308	0.778944	0	-6.50447
6.93204	0.598463	0	-6.68496
6.941	0.136678	0	-7.14674
6.94996	0.0224481	0	-7.26097
6.95892	0.32177	0	-6.96165
6.96789	0.451987	0	-6.83143
6.97685	0.624923	0	-6.6585
6.98581	0.587379	0	-6.69604
6.99477	0.171199	0	-7.11222
7.00373	0.28357	0	-6.99985
7.0127	0.475918	0	-6.8075
7.02166	0.887326	0	-6.39609
7.03062	0.975945	0	-6.30747
7.03958	0.519125	0	-6.76429
7.04854	0.326299	0	-6.95712
7.05751	0.133701	0	-7.14972
7.06647	0.263647	0	-7.01977
7.07543	0.511387	0	-6.77203
7.08439	0.792491	0	-6.49093
7.09335	0.69437	0	-6.58905
7.10231	0.320773	0	-6.96265
7.11128	0.335569	0	-6.94785
7.12024	0.539724	0	-6.74369
7.1292	0.390804	0	-6.89261
7.13816	-0.030315	0	-7.31373
7.14712	-0.352525	0	-7.63594
7.15609	-0.339411	0	-7.62283
7.16505	-0.187511	0	-7.47093
7.17401	0.427145	0	-6.85627
7.18297	0.644072	0	-6.63935
7.19193	0.585248	0	-6.69817
7.2009	0.187752	0	-7.09567
7.20986	0.131694	0	-7.15172
7.21882	0.258165	0	-7.02525
7.22778	0.503809	0	-6.77961
7.23674	0.404951	0	-6.87847
7.24571	0.143443	0	-7.13997
7.25467	-0.0365159	0	-7.31993
7.26363	0.0754241	0	-7.20799
7.27259	0.53746	0	-6.74596
7.28155	0.668882	0	-6.61454
7.29052	0.920146	0	-6.36327
7.29948	0.959945	0	-6.32347
7.30844	0.911558	0	-6.37186
7.3174	0.736837	0	-6.54658
7.32636	0.409138	0	-6.87428
7.33532	-0.158336	0	-7.44175
7.34429	-0.387811	0	-7.67123
7.37117	-0.444312	0	-7.72773
7.38013	-0.170661	0	-7.45408
7.3891	-0.0318027	0	-7.31522
7.39806	-0.131375	0	-7.41479
7.40702	-0.398538	0	-7.68196
7.41598	-0.305113	0	-7.58853
7.42494	-0.197895	0	-7.48131
7.43391	0.268368	0	-7.01505
7.44287	0.0527586	0	-7.23066
7.45183	-0.065116	0	-7.34853
7.46975	-0.473719	0	-7.75714
7.47872	-0.408581	0	-7.692
7.48768	0.0772325	0	-7.20619
7.49664	0.0337659	0	-7.24965
7.5056	0.0761907	0	-7.20723
7.51456	0.00564891	0	-7.27777
7.52352	-0.191081	0	-7.4745
7.53249	0.255097	0	-7.02832
7.54145	0.705811	0	-6.57761
7.55041	0.807565	0	-6.47585
7.55937	0.330913	0	-6.95251
7.56833	0.0617677	0	-7.22165
7.5773	-0.0644341	0	-7.34785
7.58626	0.19577	0	-7.08765
7.59522	0.438457	0	-6.84496
7.60418	0.374318	0	-6.9091
7.61314	0.45218	0	-6.83124
7.62211	0.339741	0	-6.94368
7.63107	0.334637	0	-6.94878
7.64003	0.0743867	0	-7.20903
7.64899	0.0168554	0	-7.26656
7.65795	0.121834	0	-7.16158
7.66692	-0.0727072	0	-7.35613
7.67588	-0.195444	0	-7.47886
7.68484	-0.287935	0	-7.57135
7.6938	-0.11488	0	-7.3983
7.70276	-0.0971354	0	-7.38055
7.71172	0.184527	0	-7.09889
7.72069	-0.0689572	0	-7.35238
7.72965	-0.359924	0	-7.64334
7.73861	-0.378612	0	-7.66203
7.74757	0.0352375	0	-7.24818
7.75653	0.311322	0	-6.9721
7.7655	0.373782	0	-6.90964
7.77446	0.239482	0	-7.04394
7.78342	0.243971	0	-7.03945
7.79238	0.331872	0	-6.95155
7.80134	0.300868	0	-6.98255
7.81031	0.22714	0	-7.05628
7.81927	0.251884	0	-7.03153
7.82823	0.308279	0	-6.97514
7.83719	0.0901593	0	-7.19326
7.84615	0.333595	0	-6.94982
7.85512	0.235776	0	-7.04764
7.86408	0.258032	0	-7.02539
7.87304	0.101613	0	-7.1818
7.882	-0.0743993	0	-7.35782
7.89096	-0.0536755	0	-7.33709
7.89993	-0.120861	0	-7.40428
7.90889	-0.109116	0	-7.39253
7.91785	-0.268812	0	-7.55223
7.92681	-0.310247	0	-7.59367
7.93577	0.0702582	0	-7.21316
7.94473	0.205619	0	-7.0778
7.9537	0.273115	0	-7.0103
7.96266	-0.321791	0	-7.60521
7.97162	-0.547785	0	-7.8312
7.98058	-0.458113	0	-7.74153
7.98954	0.0212068	0	-7.26221
7.99851	0.238694	0	-7.04472
8.00747	0.246672	0	-7.03675
8.01643	0.376358	0	-6.90706
8.02539	0.725661	0	-6.55776
8.03435	0.564982	0	-6.71844
8.04332	0.646699	0	-6.63672
8.05228	0.516507	0	-6.76691
8.06124	0.815845	0	-6.46757
8.0702	0.833956	0	-6.44946
8.07916	0.448711	0	-6.83471
8.08813	0.487059	0	-6.79636
8.09709	0.151289	0	-7.13213
8.10605	0.105607	0	-7.17781
8.11501	-0.0563895	0	-7.33981
8.12397	0.131482	0	-7.15194
8.13293	0.272859	0	-7.01056
8.1419	0.206731	0	-7.07669
8.15086	-0.0592737	0	-7.34269
8.15982	-0.192144	0	-7.47556
8.16878	-0.028427	0	-7.31185
8.17774	0.20419	0	-7.07923
8.18671	-0.0504132	0	-7.33383
8.19567	-0.460016	0	-7.74343
8.20463	-0.493304	0	-7.77672
8.21359	-0.265169	0	-7.54859
8.22255	0.0313386	0	-7.25208
8.23152	0.159836	0	-7.12358
8.24048	-0.0136415	0	-7.29706
8.24944	-0.0907139	0	-7.37413
8.2584	-0.381431	0	-7.66485
8.26736	-0.281479	0	-7.5649
8.27633	-0.308306	0	-7.59172
8.28529	-0.0949354	0	-7.37835
8.29425	-0.31485	0	-7.59827
8.30321	-0.129425	0	-7.41284
8.31217	-0.11046	0	-7.39388
8.32113	-0.087817	0	-7.37124
8.3301	-0.33212	0	-7.61554
8.33906	-0.283799	0	-7.56722
8.34802	-0.111244	0	-7.39466
8.35698	0.146787	0	-7.13663
8.36594	0.379	0	-6.90442
8.37491	0.477912	0	-6.80551
8.38387	0.417605	0	-6.86581
8.39283	0.330532	0	-6.95289
8.40179	0.0436204	0	-7.2398
8.41075	-0.149462	0	-7.43288
8.41972	-0.097566	0	-7.38098
8.42868	0.0457021	0	-7.23772
8.43764	0.305909	0	-6.97751
8.4466	0.601013	0	-6.6824
8.45556	0.912385	0	-6.37103
8.46453	0.741488	0	-6.54193
8.47349	0.526826	0	-6.75659
8.48245	0.420102	0	-6.86332
8.49141	0.645995	0	-6.63742
8.50037	1.11295	0	-6.17046
8.50934	1.24675	0	-6.03666
8.5183	0.944353	0	-6.33907
8.52726	0.476226	0	-6.80719
8.53622	0.413993	0	-6.86943
8.54518	0.400472	0	-6.88295
8.55414	0.396302	0	-6.88712
8.56311	0.332547	0	-6.95087
8.57207	0.491356	0	-6.79206
8.58103	0.815293	0	-6.46812
8.58999	0.274449	0	-7.00897
8.59895	-0.160395	0	-7.44381
8.60792	-0.340686	0	-7.6241
8.61688	-0.29803	0	-7.58145
8.62584	-0.0759574	0	-7.35938
8.6348	-0.0148463	0	-7.29826
8.64376	0.188294	0	-7.09512
8.65273	0.212676	0	-7.07074
8.66169	0.297713	0	-6.98571
8.67065	0.194144	0	-7.08927
8.67961	-0.00289887	0	-7.28632
8.68857	-0.141131	0	-7.42455
8.69754	0.23136	0	-7.05206
8.7065	0.46475	0	-6.81867
8.71546	0.461028	0	-6.82239
8.72442	0.639587	0	-6.64383
8.73338	0.461825	0	-6.82159
8.74234	0.448301	0	-6.83512
8.75131	0.253496	0	-7.02992
8.76027	0.178447	0	-7.10497
8.76923	0.184669	0	-7.09875
8.77819	0.501092	0	-6.78233
8.78715	0.738583	0	-6.54483
8.79612	0.313907	0	-6.96951
8.80508	0.287743	0	-6.99568
8.81404	0.185871	0	-7.09755
8.823	0.0341547	0	-7.24926
8.83196	-0.0728736	0	-7.35629
8.84093	0.143552	0	-7.13987
8.84989	0.550349	0	-6.73307
8.85885	0.492326	0	-6.79109
8.86781	0.511398	0	-6.77202
8.87677	0.345219	0	-6.9382
8.88574	0.555974	0	-6.72744
8.8947	0.71734	0	-6.56608
8.90366	0.607526	0	-6.67589
8.91262	0.0215323	0	-7.26189
8.92158	0.0211454	0	-7.26227
8.93054	0.645011	0	-6.63841
8.93951	1.39175	0	-5.89166
8.94847	1.6246	0	-5.65882
8.95743	1.58205	0	-5.70137
8.96639	1.19174	0	-6.09168
8.97535	0.884216	0	-6.3992
8.98432	0.613644	0	-6.66977
8.99328	0.697822	0	-6.5856
9.00224	0.73639	0	-6.54703
9.0112	0.434678	0	-6.84874
9.02016	0.0324053	0	-7.25101
9.02913	-0.0188322	0	-7.30225
9.03809	0.371278	0	-6.91214
9.04705	0.362348	0	-6.92107
9.05601	0.633938	0	-6.64948
9.06497	0.578323	0	-6.7051
9.07394	0.850535	0	-6.43288
9.0829	0.63956	0	-6.64386
9.09186	0.959051	0	-6.32437
9.10082	1.04626	0	-6.23716
9.10978	1.17117	0	-6.11225
9.11875	0.824279	0	-6.45914
9.12771	0.567821	0	-6.7156
9.13667	0.303569	0	-6.97985
9.14563	0.346938	0	-6.93648
9.15459	0.470588	0	-6.81283
9.16355	0.523017	0	-6.76992
9.17252	0.602547	0	-6.69064
9.18148	0.852741	0	-6.44069
9.19044	0.885546	0	-6.40815
9.1994	0.850137	0	-6.44383
9.20836	0.828997	0	-6.46526
9.21733	0.58898	0	-6.70557
9.22629	0.476314	0	-6.81854
9.23525	0.664191	0	-6.63098
9.24421	0.634335	0	-6.66117
9.25317	1.2201	0	-6.07576
9.26214	1.11003	0	-6.18619
9.2711	1.07927	0	-6.21733
9.28006	0.99129	0	-6.3057
9.28902	0.648825	0	-6.64858
9.29798	0.621746	0	-6.6761
9.30695	0.474961	0	-6.82334
9.31591	0.676922	0	-6.62185
9.32487	0.82391	0	-6.47536
9.33383	0.803978	0	-6.49582
9.34279	0.38522	0	-6.91512
9.35175	0.0110831	0	-7.28984
9.36072	0.154226	0	-7.1473
9.36968	0.184939	0	-7.11723
9.37864	0.41051	0	-6.89233
9.3876	0.387858	0	-6.9157
9.39656	0.0198172	0	-7.28449
9.42345	0.196095	0	-7.11073
9.43241	0.390204	0	-6.91756
9.44137	0.370403	0	-6.93836
9.45034	0.256187	0.00615729	-7.05364
9.4593	0.160044	0.00642563	-7.15091
9.46826	0.0537328	0.00671179	-7.25843
9.47722	-0.0250731	0.00701737	-7.33852
9.48618	0.176722	0.00734418	-7.13809
9.49515	-0.0456952	0.00769457	-7.36197
9.50411	-0.0311247	0.00807007	-7.34897
9.51307	-0.0415384	0.0084735	-7.36107
9.52203	0.208877	0.00890769	-7.11247
9.53099	0.153	0.00937583	-7.17029
9.53995	0.0181722	0.00988152	-7.30722
9.61165	-0.0235131	0.015928	-7.37372
9.62061	0.0885903	0.0170681	-7.2662
9.63854	0.13034	0.0198823	-7.23526
9.65646	0.0402499	0.0243683	-7.33959
9.66542	0.105064	0.0283587	-7.28434
9.67438	0.250436	0.0352036	-7.15172
9.68335	0.452242	0.0478528	-6.9684
9.69231	0.118567	0.0719382	-7.33099
9.70127	0.00668485	0.117884	-7.49073
9.71023	0.356504	0.203998	-7.22243
9.71919	1.01688	0.360758	-6.7015
9.72816	1.3809	0.636774	-6.57342
9.73712	1.64693	1.10346	-6.69655
9.74608	2.39111	1.86189	-6.57575
9.75504	3.35602	3.04381	-6.57566
9.764	4.49856	4.80767	-6.87181
9.77296	6.08668	7.32531	-7.34618
9.78193	8.43723	10.7618	-7.83683
9.79089	11.7346	15.2228	-8.27982
9.79985	16.3912	20.7358	-8.33495
9.80881	22.2734	27.1947	-8.11255
9.81777	29.3536	34.3343	-7.49228
9.82674	37.46	41.7371	-6.36738
9.8357	44.5732	48.8225	-6.31442
9.84466	51.1014	54.9708	-6.40865
9.85362	56.0976	59.567	-7.02008
9.86258	59.2813	62.1178	-7.8877
9.87155	59.1913	62.3352	-10.0487
9.88051	56.1697	60.1938	-12.928
9.88947	50.5584	55.9374	-16.2031
9.89843	44.9873	50.0283	-17.5006
9.90739	37.7678	43.0644	-18.9532
9.91636	31.4771	35.6736	-18.5283
9.92532	25.9197	28.4512	-17.0082
9.93428	22.1081	21.8441	-13.8906
9.94324	18.3511	16.1469	-11.275
9.9522	15.4912	11.4934	-8.58905
9.96116	13.0581	7.88027	-6.4337
9.97013	11.1076	5.20385	-4.75872
9.97909	9.56509	3.31593	-3.56896
9.98805	7.86146	2.04074	-3.297
9.99701	6.46828	1.21607	-3.31905
10.006	5.77463	0.703489	-3.09515
10.0149	4.92853	0.401255	-3.35666
10.0239	3.9738	0.226075	-3.94355
10.0329	3.20869	0.129533	-4.48707
10.0418	2.63695	0.0783324	-4.92939
10.0508	2.47537	0.0511076	-5.01444
10.0597	2.19003	0.0370044	-5.25524
10.0687	1.94452	0.0293355	-5.47336
10.0777	1.63407	0.0249483	-5.76619
10.0866	1.33783	0.0221881	-6.05027
10.0956	0.805312	0.0201898	-6.57346
10.1046	0.294855	0.0186117	-7.07636
10.1135	0.25719	0.017293	-7.10766
10.1225	0.0995344	0.0161231	-7.25966
10.1314	0.42745	0.0150883	-6.92676
10.1404	0.0891597	0.0141426	-7.26051
10.1494	0.044697	0.0132835	-7.30085
10.1942	0.126481	0.00997649	-7.20331
10.2031	0.112029	0.00946695	-7.21535
10.2121	0.173387	0	-7.15173
10.23	0.128953	0	-7.19216
10.239	0.0460599	0	-7.27325
10.2479	0.134679	0	-7.18297
10.2569	0.0726929	0	-7.2434
10.2659	0.242437	0	-7.07219
10.2748	0.440713	0	-6.87257
10.2838	0.528228	0	-6.78377
10.2928	0.370292	0	-6.94051
10.3017	0.0843568	0	-7.22534
10.3196	0.39943	0	-6.90822
10.3286	0.748677	0	-6.55803
10.3376	0.758967	0	-6.54686
10.3465	0.406245	0	-6.89875
10.3555	0.24793	0	-7.05628
10.3645	0.470079	0	-6.83338
10.3734	0.54153	0	-6.76123
10.3824	0.519853	0	-6.78223
10.3913	0.0625191	0	-7.23893
10.4003	0.11986	0	-7.18099
10.4093	0.236154	0	-7.06412
10.4182	0.492795	0	-6.80693
10.4272	0.781916	0	-6.51729
10.4361	0.385386	0	-6.91333
10.4451	0.0146453	0	-7.28359
10.472	-0.0754502	0	-7.37239
10.481	0.112045	0	-7.1845
10.4899	0.0382425	0	-7.25793
10.4989	0.0487996	0	-7.24701
10.5078	0.177527	0	-7.11794
10.5168	0.461642	0	-6.83349
10.5258	0.45582	0	-6.83899
10.5347	0.177903	0	-7.11661
10.5437	0.154342	0	-7.13987
10.5527	0.0162291	0	-7.2777
10.5616	0.0296158	0	-7.26405
10.5706	0.183839	0	-7.10956
10.5795	0.400879	0	-6.88254
10.5885	0.210211	0	-7.07321
10.5975	0.627638	0	-6.65578
10.6064	1.12527	0	-6.15815
10.6154	1.33572	0	-5.9477
10.6243	0.926516	0	-6.3569
10.6333	0.745863	0	-6.53756
10.6423	0.556815	0	-6.7266
10.6512	0.809857	0	-6.47356
10.6602	0.796831	0	-6.48659
10.6692	0.724871	0	-6.55855
10.6781	0.615876	0	-6.66754
10.6871	0.808017	0	-6.4754
10.696	0.651209	0	-6.63221
10.705	0.669109	0	-6.61431
10.714	0.606613	0	-6.67681
10.7229	0.737059	0	-6.54636
10.7319	0.726716	0	-6.5567
10.7409	0.613297	0	-6.67012
10.7498	0.49232	0	-6.7911
10.7588	0.684415	0	-6.599
10.7677	1.00051	0	-6.28291
10.7767	1.02439	0	-6.25903
10.7857	1.19391	0	-6.08951
10.7946	1.20709	0	-6.07633
10.8036	1.14706	0	-6.13636
10.8125	1.2951	0	-5.98831
10.8215	1.23717	0	-6.04625
10.8305	1.06484	0	-6.21858
10.8394	0.925558	0	-6.35786
10.8484	0.848273	0	-6.43515
10.8574	1.09285	0	-6.19056
10.8663	0.798659	0	-6.48476
10.8753	0.835172	0	-6.44825
10.8842	0.722744	0	-6.56067
10.8932	0.670606	0	-6.61281
10.9022	0.552514	0	-6.7309
10.9111	0.394969	0	-6.88845
10.9201	0.373836	0	-6.90958
10.9291	0.372337	0	-6.91108
10.938	0.156812	0	-7.12661
10.947	0.237203	0	-7.04621
10.9559	0.273606	0	-7.00981
10.9649	0.279077	0	-7.00434
10.9739	-0.00534484	0	-7.28876
10.9828	-0.0595334	0	-7.34295
10.9918	0.0431113	0	-7.24031
11.0007	0.239569	0	-7.04385
11.0097	0.211965	0	-7.07145
11.0187	0.629501	0	-6.65392
11.0276	0.626711	0	-6.65671
11.0366	0.318492	0	-6.96493
11.0456	-0.22206	0	-7.50548
11.0545	-0.260249	0	-7.54367
11.0635	0.0328078	0	-7.25061
11.0724	0.560427	0	-6.72299
11.0814	0.579743	0	-6.70368
11.0904	0.777317	0	-6.5061
11.0993	0.814306	0	-6.46911
11.1083	0.794963	0	-6.48846
11.1173	0.552768	0	-6.73065
11.1262	0.441128	0	-6.84229
11.1352	0.540171	0	-6.74325
11.1441	0.183692	0	-7.09973
11.1531	-0.155178	0	-7.4386
11.1621	-0.104115	0	-7.38753
11.171	-0.12814	0	-7.41156
11.18	0.132716	0	-7.1507
11.1889	0.596419	0	-6.687
11.1979	0.863774	0	-6.41964
11.2069	1.01554	0	-6.26788
11.2158	0.934439	0	-6.34898
11.2248	1.06076	0	-6.22266
11.2338	0.637742	0	-6.64568
11.2427	0.51018	0	-6.77324
11.2517	0.264438	0	-7.01898
11.2606	0.409128	0	-6.87429
11.2696	0.457539	0	-6.82588
11.2786	0.383421	0	-6.9
11.2875	0.252533	0	-7.03089
11.2965	0.229346	0	-7.05407
11.3055	0.0880809	0	-7.19534
11.3144	-0.0806011	0	-7.36402
11.3234	-0.211048	0	-7.49447
11.3323	-0.0819743	0	-7.36539
11.3413	0.149923	0	-7.1335
11.3503	0.139351	0	-7.14407
11.3592	0.156929	0	-7.12649
11.3682	0.0155901	0	-7.26783
11.3771	-0.32434	0	-7.60776
11.3861	-0.355318	0	-7.63874
11.3951	-0.18387	0	-7.46729
11.404	0.144734	0	-7.13868
11.413	0.250304	0	-7.03311
11.422	0.412243	0	-6.87117
11.4309	0.591771	0	-6.69165
11.4399	0.797753	0	-6.48567
11.4488	0.717315	0	-6.5661
11.4578	0.327388	0	-6.95603
11.4668	0.109773	0	-7.17364
11.4757	0.0464478	0	-7.23697
11.4847	0.103382	0	-7.18004
11.4937	0.296331	0	-6.98709
11.5026	0.117029	0	-7.16639
11.5116	0.731461	0	-6.55196
11.5205	0.79387	0	-6.48955
11.5295	0.844304	0	-6.43911
11.5385	0.674238	0	-6.60918
11.5474	0.559313	0	-6.72411
11.5564	-0.118163	0	-7.40158
11.5653	-0.496988	0	-7.78041
11.5743	-0.310323	0	-7.59374
11.5833	0.209959	0	-7.07346
11.5922	0.856859	0	-6.42656
11.6012	1.19926	0	-6.08416
11.6102	1.4957	0	-5.78772
11.6191	1.7296	0	-5.55382
11.6281	1.02292	0	-6.2605
11.637	0.181118	0	-7.1023
11.646	-0.526676	0	-7.81009
11.655	-0.243835	0	-7.52725
11.6639	0.182536	0	-7.10088
11.6729	0.293358	0	-6.99006
11.6819	0.361519	0	-6.9219
11.6908	0.316373	0	-6.96705
11.6998	0.350085	0	-6.93333
11.7087	0.41604	0	-6.86738
11.7177	0.161012	0	-7.12241
11.7267	0.0358526	0	-7.24757
11.7356	-0.0648202	0	-7.34824
11.7446	0.0439617	0	-7.23946
11.7535	-0.231723	0	-7.51514
11.7625	-0.460999	0	-7.74442
11.7715	-0.506441	0	-7.78986
11.7804	-0.22416	0	-7.50758
11.7894	0.0155502	0	-7.26787
11.7984	0.36409	0	-6.91933
11.8073	0.495829	0	-6.78759
11.8163	0.222305	0	-7.06111
11.8252	-0.0679225	0	-7.35134
11.8342	-0.0910333	0	-7.37445
11.8432	0.0623982	0	-7.22102
11.8521	0.118755	0	-7.16466
11.8611	0.00501901	0	-7.2784
11.8701	0.21457	0	-7.06885
11.879	0.541329	0	-6.74209
11.888	0.757489	0	-6.52593
11.8969	0.730525	0	-6.55289
11.9059	0.576793	0	-6.70663
11.9149	0.4823	0	-6.80112
11.9238	0.293624	0	-6.98979
11.9328	0.41745	0	-6.86597
11.9417	0.492873	0	-6.79054
11.9507	0.441461	0	-6.84196
11.9597	0.204861	0	-7.07856
11.9686	-0.181479	0	-7.4649
11.9776	0.0231804	0	-7.26024
11.9866	0.164671	0	-7.11875
11.9955	0.58449	0	-6.69893
12.0045	0.484603	0	-6.79882
12.0134	0.350893	0	-6.93252
12.0224	0.0417435	0	-7.24167
12.0314	-0.0282784	0	-7.3117
12.0403	-0.178838	0	-7.46226
12.0493	0.195534	0	-7.08788
12.0583	0.61019	0	-6.67323
12.0672	0.643914	0	-6.6395
12.0762	0.420693	0	-6.86272
12.0851	0.264302	0	-7.01912
12.0941	0.196171	0	-7.08725
12.1031	0.349934	0	-6.93348
12.112	0.203888	0	-7.07953
12.121	0.210235	0	-7.07318
12.1299	0.247681	0	-7.03574
12.1389	-0.076986	0	-7.3604
12.1479	-0.409385	0	-7.6928
12.1568	-0.687132	0	-7.97055
12.1658	-0.180815	0	-7.46423
12.1748	0.401013	0	-6.8824
12.1837	0.662894	0	-6.62052
12.1927	0.823151	0	-6.46027
12.2016	0.524462	0	-6.75896
12.2106	0.34763	0	-6.93579
12.2196	0.229626	0	-7.05379
12.2285	0.12958	0	-7.15384
12.2375	0.141523	0	-7.1419
12.2465	-0.102976	0	-7.38639
12.2554	-0.124482	0	-7.4079
12.2644	-0.0268261	0	-7.31024
12.2733	-0.0116096	0	-7.29503
12.2823	0.555952	0	-6.72747
12.2913	0.888581	0	-6.39484
12.3002	0.982534	0	-6.30088
12.3092	0.760308	0	-6.52311
12.3181	0.946365	0	-6.33705
12.3271	0.963085	0	-6.32033
12.3361	0.70699	0	-6.57643
12.345	0.598409	0	-6.68501
12.354	0.574073	0	-6.70934
12.363	0.423254	0	-6.86016
12.3719	0.402729	0	-6.88069
12.3809	0.249754	0	-7.03366
12.3898	0.0889236	0	-7.19449
12.3988	-0.0542471	0	-7.33767
12.4078	-0.377005	0	-7.66042
12.4167	-0.223538	0	-7.50696
12.4257	0.0938413	0	-7.18958
12.4347	0.225484	0	-7.05793
12.4436	0.193368	0	-7.09005
12.4526	-0.0869598	0	-7.37038
12.4615	-0.270875	0	-7.55429
12.4705	-0.359681	0	-7.6431
12.4795	-0.58179	0	-7.86521
12.4884	-0.553796	0	-7.83721
12.4974	-0.784727	0	-8.06814
12.5063	-0.756861	0	-8.04028
12.5153	-0.709478	0	-7.9929
12.5243	-0.722952	0	-8.00637
12.5332	-0.463356	0	-7.74677
12.5422	-0.304243	0	-7.58766
12.5512	0.261711	0	-7.02171
12.5601	-0.026103	0	-7.30952
12.5691	-0.0401166	0	-7.32353
12.578	-0.32857	0	-7.61199
12.587	-0.250578	0	-7.534
12.596	-0.47509	0	-7.75851
12.6049	-0.616916	0	-7.90033
12.6139	-0.309279	0	-7.5927
12.6229	-0.206054	0	-7.48947
12.6318	-0.181761	0	-7.46518
12.6408	-0.152182	0	-7.4356
12.6497	-0.0525681	0	-7.33599
12.6587	-0.0135443	0	-7.29696
12.6677	-0.287319	0	-7.57074
12.6766	-0.286078	0	-7.5695
12.6856	-0.276029	0	-7.55945
12.6945	-0.304192	0	-7.58761
12.7035	-0.262873	0	-7.54629
12.7125	-0.120228	0	-7.40365
12.7214	0.239927	0	-7.04349
12.7304	0.370279	0	-6.91314
12.7394	0.326915	0	-6.9565
12.7483	0.113548	0	-7.16987
12.7573	0.209659	0	-7.07376
12.7662	0.370956	0	-6.91246
12.7752	0.523909	0	-6.75951
12.7842	0.362076	0	-6.92134
12.7931	0.231174	0	-7.05224
12.8021	-0.0345907	0	-7.31801
12.8111	0.028343	0	-7.25508
12.82	-0.0226525	0	-7.30607
12.829	0.180852	0	-7.10257
12.8379	0.34259	0	-6.94083
12.8469	0.163449	0	-7.11997
12.8559	-0.336418	0	-7.61984
12.8648	-0.375198	0	-7.65862
12.8738	-0.208942	0	-7.49236
12.8827	0.364232	0	-6.91919
12.8917	0.186293	0	-7.09713
12.9007	0.112739	0	-7.17068
12.9096	-0.233942	0	-7.51736
12.9186	-0.102136	0	-7.38555
12.9276	-0.0812646	0	-7.36468
12.9365	-0.197614	0	-7.48103
12.9455	-0.230784	0	-7.5142
12.9544	-0.214805	0	-7.49822
12.9634	-0.29286	0	-7.57628
12.9724	-0.425438	0	-7.70886
12.9813	-0.363955	0	-7.64737
12.9903	-0.233825	0	-7.51724
12.9993	-0.517726	0	-7.80114
13.0082	-0.215822	0	-7.49924
13.0172	-0.236758	0	-7.52018
13.0261	-0.0647379	0	-7.34816
13.0351	-0.534762	0	-7.81818
13.0441	-0.534141	0	-7.81756
13.0889	-0.638947	0	-7.92237
13.0978	-0.764824	0	-8.04824
13.1068	-0.600988	0	-7.88441
13.1158	-0.690875	0	-7.97429
13.1247	-0.583511	0	-7.86693
13.1337	-0.320175	0	-7.60359
13.1426	-0.0638529	0	-7.34727
13.1516	0.397419	0	-6.886
13.1606	0.347653	0	-6.93576
13.1695	0.111357	0	-7.17206
13.1785	0.0282514	0	-7.25517
13.1875	-0.128578	0	-7.412
13.1964	-0.0351657	0	-7.31858
13.2054	0.0476493	0	-7.23577
13.2143	0.27799	0	-7.00543
13.2233	0.152669	0	-7.13075
13.2323	-0.15024	0	-7.43366
13.2412	-0.410017	0	-7.69344
13.2502	-0.203927	0	-7.48735
13.2591	0.127518	0	-7.1559
13.2681	0.379255	0	-6.90416
13.2771	0.265282	0	-7.02137
13.286	-0.105447	0	-7.39218
13.295	-0.436232	0	-7.72306
13.304	-0.360442	0	-7.64736
13.3129	-0.272371	0	-7.55938
13.3219	0.145809	0	-7.1413
13.3308	0.232818	0	-7.0544
13.3398	-0.0851449	0	-7.37247
13.3488	-0.512918	0	-7.80035
13.3577	-0.3172	0	-7.60475
13.3667	-0.158427	0	-7.4461
13.3757	0.185625	0	-7.10218
13.3846	0.244677	0	-7.04326
13.3936	0.51903	0	-6.76905
13.4025	0.475497	0	-6.81273
13.4115	0.564627	0	-6.72375
13.4205	0.226818	0	-7.06173
13.4294	0.23304	0	-7.05567
13.4384	0.2469	0	-7.04199
13.4473	0.131715	0	-7.15736
13.4563	0.0893311	0	-7.19995
13.4653	0.0136728	0	-7.27581
13.4742	0.253338	0	-7.03636
13.4832	0.292132	0	-6.9978
13.4922	0.329241	0	-6.96094
13.5011	0.382059	0	-6.90838
13.5101	0.303229	0	-6.98748
13.519	0.109937	0	-7.18106
13.528	0.217476	0	-7.07383
13.537	0.217737	0	-7.07389
13.5459	0.428501	0.00190657	-6.86347
13.5549	0.529731	0.00198764	-6.76261
13.5639	0.496241	0.00207394	-6.79649
13.5728	0.633796	0.0021649	-6.65935
13.5818	0.333475	0.00226301	-6.96012
13.5907	0.51395	0.00236672	-6.78012
13.5997	0.566405	0.0024789	-6.72818
13.6087	0.886533	0.00259918	-6.4086
13.6176	0.74493	0.00272685	-6.55079
13.6266	0.63625	0.00286567	-6.6601
13.6355	0.285282	0.00301349	-7.01175
13.6445	0.0893117	0.00317496	-7.20846
13.6535	-0.166834	0.0033499	-7.46541
13.6624	-0.263369	0.00353795	-7.56282
13.6714	0.122131	0.00374621	-7.17828
13.6804	0.478408	0.00397718	-6.82307
13.6893	0.464122	0.00423557	-6.83854
13.6983	0.165125	0.00454179	-7.13892
13.7072	-0.158687	0.0049164	-7.46439
13.7162	-0.242786	0.00542098	-7.55059
13.7252	-0.3372	0.006154	-7.64783
13.7341	-0.100929	0.0072884	-7.41552
13.7431	0.0654243	0.00918981	-7.25514
13.7521	0.00383824	0.0124499	-7.32594
13.761	0.217363	0.0180149	-7.12671
13.77	-0.0198952	0.0276963	-7.38671
13.7789	-0.37074	0.0439164	-7.77269
13.7969	-0.0695817	0.115566	-7.60951
13.8058	0.208911	0.184956	-7.45283
13.8148	0.514296	0.292999	-7.32573
13.8237	0.373319	0.452909	-7.7155
13.8327	0.33891	0.688184	-8.09588
13.8417	0.397549	1.02103	-8.50077
13.8506	0.817779	1.4717	-8.67635
13.8596	1.01591	2.077	-9.23921
13.8686	1.52023	2.85662	-9.66823
13.8775	2.10601	3.81585	-10.1778
13.8865	3.09975	4.98269	-10.4562
13.8954	3.66167	6.32102	-11.2883
13.9044	4.4679	7.83227	-11.9861
13.9134	6.16869	9.45236	-11.8238
13.9223	8.95272	11.0909	-10.5208
13.9313	11.466	12.6983	-9.38211
13.9403	14.4852	14.1587	-7.52892
13.9492	16.8646	15.3614	-6.01967
13.9582	18.0875	16.2468	-5.32871
13.9671	18.0222	16.729	-5.5366
13.9761	17.3805	16.7808	-5.92396
13.9851	16.1921	16.3904	-6.47656
13.994	14.7585	15.5998	-6.95262
14.003	13.9918	14.4517	-6.48603
14.0119	12.1558	13.0545	-6.92042
14.0209	10.6462	11.4721	-6.91262
14.0299	8.48371	9.81837	-7.53959
14.0388	6.95815	8.20146	-7.59845
14.0478	5.7672	6.65931	-7.41408
14.0568	4.72528	5.26632	-7.22853
14.0657	4.13566	4.0692	-6.77141
14.0747	3.74463	3.0543	-6.27859
14.0836	3.49931	2.24181	-5.81678
14.0926	3.31266	1.59791	-5.44156
14.1016	2.9585	1.11025	-5.36771
14.1105	2.73158	0.75583	-5.28075
14.1195	2.33957	0.500192	-5.44354
14.1285	1.65782	0.323544	-5.96432
14.1374	0.808237	0.206135	-6.7047
14.1464	0.425817	0.128496	-7.01303
14.1553	0.576154	0.0796869	-6.81459
14.1643	1.03037	0.049092	-6.32895
14.1733	1.28844	0.030631	-6.05088
14.1822	0.827618	0.0198213	-6.49913
14.1912	0.323346	0.0134453	-6.99527
14.2001	-0.0114936	0.00979638	-7.32484
14.2091	-0.107033	0.00764596	-7.41677
14.2181	0.26102	0.00636336	-7.04613
14.227	0.300326	0.00556573	-7.00489
14.236	0.0494647	0.00501967	-7.25417
14.245	-0.151488	0.00461799	-7.45379
14.2539	-0.185354	0.00430196	-7.48651
14.2629	0.18462	0.00403202	-7.11551
14.2718	0.204599	0.00379768	-7.0946
14.2808	0.195409	0.00358459	-7.10294
14.2898	-0.0333304	0.00339055	-7.33089
14.2987	0.0594829	0.00321436	-7.23736
14.3077	-0.270945	0	-7.56711
14.3256	-0.236893	0	-7.53187
14.3346	-0.0161111	0	-7.31055
14.3435	0.255999	0	-7.03794
14.3525	0.269144	0	-7.02432
14.3615	0.185704	0	-7.10732
14.4063	-0.126756	0	-7.41797
14.4152	-0.278949	0	-7.56987
14.4511	-0.0275146	0	-7.31738
14.46	0.126417	0	-7.16323
14.469	0.243618	0	-7.04581
14.5049	0.30048	0	-6.98818
14.5138	0.340539	0	-6.95137
14.5228	0.0272657	0	-7.2645
14.5317	-0.271205	0	-7.56285
14.5407	-0.22106	0	-7.51258
14.5497	-0.233565	0	-7.52497
14.5586	-0.103191	0	-7.39449
14.5676	-0.161809	0	-7.453
14.5765	-0.252518	0	-7.54362
14.5855	-0.0769075	0	-7.36791
14.5945	0.109677	0	-7.18124
14.6034	0.12181	0	-7.16903
14.6124	0.343745	0	-6.94702
14.6214	0.0257263	0	-7.26497
14.6303	-0.143064	0	-7.43369
14.6393	-0.269889	0	-7.56045
14.6482	-0.184803	0	-7.4753
14.6572	-0.133648	0	-7.42409
14.6662	0.0428849	0	-7.24751
14.6751	-0.0188124	0	-7.30915
14.6841	-0.0668736	0	-7.35419
14.6931	-0.100249	0	-7.3876
14.702	-0.00820619	0	-7.29558
14.711	-0.0408633	0	-7.32827
14.7199	-0.102231	0	-7.38967
14.7289	-0.0403895	0	-7.32786
14.7379	0.163966	0	-7.12353
14.7468	0.165156	0	-7.12237
14.7558	0.202716	0	-7.08484
14.7647	0.332787	0	-6.9548
14.7737	0.161546	0	-7.12608
14.7827	0.209554	0	-7.0781
14.7916	0.110936	0	-7.17675
14.8006	0.489199	0	-6.79852
14.8096	0.652451	0	-6.6353
14.8185	0.938882	0	-6.34891
14.8275	0.709099	0	-6.57872
14.8364	0.485412	0	-6.80245
14.8454	0.242618	0	-7.04527
14.8544	0.38865	0	-6.89928
14.8633	0.724544	0	-6.56342
14.8723	0.631947	0	-6.65605
14.8813	0.287125	0	-7.00091
14.8902	-0.124043	0	-7.41212
14.8992	-0.108534	0	-7.39665
14.9081	0.554122	0	-6.73403
14.9171	0.807238	0	-6.48095
14.9261	0.855802	0	-6.43243
14.935	0.510717	0	-6.77755
14.944	0.427756	0	-6.86055
14.9529	0.112243	0	-7.1761
14.9619	-0.0230279	0	-7.31142
14.9709	-0.399826	0	-7.68826
14.9798	-0.268379	0	-7.55685
14.9888	0.0371012	0	-7.25141
14.9978	0.340602	0	-6.94796
15.0067	0.715534	0	-6.57307
15.0157	0.366729	0	-6.92192
15.0246	0.27466	0	-7.01403
15.0336	0.0587355	0	-7.23
15.0426	0.229532	0	-7.05925
15.0515	0.436116	0	-6.85271
15.0605	0.30378	0	-6.9851
15.0695	0.170374	0	-7.11855
15.0784	0.0497112	0	-7.23926
15.0874	0.0857937	0	-7.20323
15.0963	-0.0454894	0	-7.33456
15.1053	-0.305754	0	-7.59487
15.1143	-0.425114	0	-7.71429
15.1232	-0.389361	0	-7.67858
15.1322	0.0992878	0	-7.18999
15.1411	0.592178	0	-6.69715
15.1501	0.425125	0	-6.86426
15.1591	0.103389	0	-7.18605
15.168	0.13712	0	-7.15237
15.177	0.3657	0	-6.92385
15.186	0.577446	0	-6.71216
15.1949	0.441256	0	-6.84841
15.2039	0.322026	0	-6.96769
15.2128	0.616432	0	-6.67335
15.2218	0.525369	0	-6.76447
15.2308	0.384004	0	-6.9059
15.2397	0.302565	0	-6.9874
15.2487	0.387352	0	-6.90267
15.2577	0.241798	0	-7.04829
15.2666	0.151158	0	-7.139
15.2756	0.102132	0	-7.18809
15.2845	0.327168	0	-6.96312
15.2935	0.29136	0	-6.99899
15.3025	0.141381	0	-7.14904
15.3114	0.0433398	0	-7.24715
15.3204	-0.0591821	0	-7.34974
15.3293	-0.013213	0	-7.30385
15.3383	0.160261	0	-7.13045
15.3473	0.0212661	0	-7.26951
15.3562	0.0743782	0	-7.21648
15.3652	0.144284	0	-7.14665
15.3742	0.327171	0	-6.96384
15.3831	0.0785663	0	-7.21252
15.3921	0.199632	0	-7.09153
15.401	0.0041824	0	-7.28706
15.41	0.0381622	0	-7.25317
15.419	-0.179153	0	-7.47057
15.4279	-0.129985	0	-7.42148
15.4369	-0.145616	0	-7.4372
15.4459	-0.238606	0	-7.53028
15.4548	-0.282569	0	-7.57433
15.4638	-0.301013	0	-7.59286
15.4727	0.231986	0	-7.05995
15.4817	0.312301	0	-6.97973
15.4907	0.24792	0	-7.04421
15.4996	-0.186432	0	-7.47866
15.5086	-0.161935	0	-7.45426
15.5175	-0.169306	0	-7.46173
15.5265	-0.0185183	0	-7.31104
15.5355	0.0998474	0	-7.19278
15.5444	0.067318	0	-7.22541
15.5534	-0.115651	0	-7.40849
15.5624	-0.0314613	0	-7.32441
15.5713	-0.146094	0	-7.43915
15.5803	-0.298903	0	-7.59207
15.5982	-0.515231	0	-7.80863
15.6072	-0.345635	0	-7.63915
15.6161	-0.0985915	0	-7.39223
15.6251	-0.000412643	0	-7.29417
15.6341	-0.0789464	0	-7.37283
15.643	-0.180402	0	-7.47442
15.652	-0.23147	0	-7.52561
15.6609	-0.236786	0	-7.53106
15.6699	-0.156212	0	-7.45062
15.6789	-0.084188	0	-7.37873
15.6878	-0.192433	0	-7.48712
15.6968	-0.00949868	0	-7.30433
15.7058	-0.0122763	0	-7.30725
15.7147	0.283977	0	-7.01114
15.7237	0.225104	0	-7.07016
15.7326	0.34661	0	-6.94881
15.7416	0.102464	0	-7.19311
15.7506	0.241202	0	-7.05454
15.7595	0.168705	0	-7.12719
15.7685	0.420179	0	-6.87589
15.7774	0.363708	0	-6.93252
15.7864	0.0556177	0	-7.24079
15.7954	0.00301585	0	-7.29357
15.8043	0.0188247	0	-7.27793
15.8133	-0.0335584	0	-7.3305
15.8223	-0.163845	0	-7.46097
15.8312	-0.398194	0	-7.69551
15.8402	-0.326117	0	-7.62363
15.8491	-0.1125	0	-7.41021
15.8581	0.0335213	0	-7.26439
15.8671	0.163206	0	-7.13492
15.876	0.170068	0	-7.12827
15.885	0.20493	0	-7.09362
15.894	-0.0877169	0	-7.38649
15.9029	0.0133059	0	-7.28569
15.9119	-0.00059861	0	-7.29983
15.9208	-0.0441726	0	-7.34363
15.9298	-0.168951	0	-7.46866
15.9388	-0.423469	0	-7.72342
15.9567	-0.419033	0	-7.7195
15.9656	-0.396498	0	-7.69722
15.9746	-0.333347	0	-7.63434
15.9836	-0.136788	0	-7.43806
15.9925	-0.0291539	0	-7.33071
16.0015	0.0768533	0	-7.22499
16.0105	-0.0435693	0	-7.34571
16.0194	0.0765147	0	-7.22593
16.0284	-0.0236278	0	-7.32639
16.0373	0.0668501	0	-7.23623
16.0463	-0.0298983	0	-7.3333
16.0553	0.10601	0	-7.19773
16.0642	0.103835	0	-7.20025
16.0732	-0.162617	0	-7.46705
16.0822	-0.0512959	0	-7.3561
16.0911	0.317121	0	-6.98805
16.1001	0.379583	0	-6.92597
16.109	0.562625	0	-6.74331
16.118	0.5629	0	-6.74344
16.127	0.539218	0	-6.76754
16.1359	0.20815	0	-7.09903
16.1449	0.0539863	0	-7.25363
16.1538	-0.0857289	0	-7.39379
16.1628	-0.101312	0	-7.40983
16.1718	0.00885299	0	-7.30014
16.1807	-0.0298394	0	-7.33931
16.1897	0.0449795	0	-7.265
16.1987	0.30731	0	-7.00318
16.2076	0.406566	0	-6.90445
16.2166	0.401562	0	-6.91
16.2255	0.337642	0	-6.97448
16.2345	0.433597	0	-6.8791
16.2435	0.814668	0	-6.49863
16.2524	0.740545	0	-6.57336
16.2614	0.688357	0	-6.62618
16.2704	0.36357	0	-6.95162
16.2793	0.235355	0	-7.08051
16.2883	-0.225934	0	-7.54249
16.2972	-0.285283	0	-7.60255
16.3062	-0.233602	0	-7.55161
16.3152	0.131662	0	-7.18712
16.3241	0.328945	0	-6.99062
16.3331	0.303056	0	-7.01733
16.342	0.3983	0	-6.92292
16.351	0.318608	0	-7.00349
16.36	0.460477	0	-6.86253
16.3689	0.140442	0	-7.18349
16.3779	0.0946941	0	-7.23021
16.3869	0.308809	0	-7.0171
16.3958	0.583733	0	-6.74321
16.4048	0.500594	0	-6.82743
16.4137	0.341023	0	-6.98811
16.4227	0.491051	0	-6.83925
16.4317	0.235786	0	-7.09572
16.4406	0.361346	0	-6.9714
16.4496	0.327398	0	-7.00665
16.4586	0.348742	0	-6.98667
16.4675	0.488964	0	-6.84784
16.4765	0.319454	0	-7.01882
16.4854	0.135154	0	-7.20463
16.4944	0.0797227	0	-7.26166
16.5034	0.0772187	0	-7.26582
16.5123	0.288947	0	-7.05581
16.5213	0.110821	0	-7.23574
16.5302	-0.0710259	0	-7.41945
16.5392	-0.265651	0	-7.61605
16.5482	-0.0826223	0	-7.43508
16.5571	-0.0216434	0	-7.37623
16.5661	0.0840693	0	-7.27278
16.5751	-0.0199183	0	-7.37913
16.584	0.112798	0	-7.24886
16.593	0.207622	0	-7.15664
16.6019	0.311582	0	-7.05537
16.6109	0.196986	0	-7.17284
16.6199	0.122708	0	-7.25013
16.6288	0.139096	0	-7.23687
16.6378	-0.0880838	0	-7.46739
16.6468	-0.0631698	0	-7.446
16.6557	-0.0329936	0	-7.41949
16.6647	0.350796	0	-7.03962
16.6736	0.350502	0	-7.04402
16.6826	0.529013	0	-6.8699
16.6916	0.357362	0	-7.04621
16.7005	0.724123	0.000609622	-6.68433
16.7095	0.798439	0.000634953	-6.61528
16.7184	0.984958	0.000661552	-6.43431
16.7274	0.690709	0.000690177	-6.73455
16.7364	0.492978	0.000720695	-6.93871
16.7453	0.37553	0.000752881	-7.063
16.7543	0.322047	0.000787661	-7.12395
16.7633	0.691107	0.000824944	-6.76299
16.7722	0.719428	0.000864521	-6.74341
16.7812	0.629278	0.000907675	-6.84324
16.7901	-0.00209431	0.000954017	-7.48517
16.7991	0.139344	0.00100543	-7.35557
16.8081	0.64294	0.00106293	-6.86522
16.817	1.10195	0.00112823	-6.42092
16.826	1.00197	0.00120728	-6.53774
16.835	0.500433	0.0013075	-7.05845
16.8439	0.0177127	0.00144124	-7.56285
16.8529	-0.173491	0.00163606	-7.77924
16.8618	0.143206	0.00192864	-7.49122
16.8708	0.41204	0.00239555	-7.25588
16.8798	0.426673	0.00314927	-7.27996
16.8887	0.477017	0.00435683	-7.27382
16.8977	0.443857	0.00633115	-7.35855
16.9066	0.473356	0.00945336	-7.38769
16.9156	0.556313	0.0144359	-7.37273
16.9246	0.453708	0.022182	-7.55299
16.9335	0.499331	0.0338341	-7.59452
16.9425	0.46581	0.0514126	-7.72751
16.9515	0.483168	0.0771549	-7.82179
16.9604	0.545571	0.11354	-7.88224
16.9694	0.689339	0.165027	-7.87577
16.9783	0.543213	0.234648	-8.17063
16.9873	0.372638	0.328793	-8.50461
16.9963	0.503349	0.451944	-8.54983
17.0052	0.972904	0.607228	-8.26562
17.0142	1.22035	0.802672	-8.21571
17.0232	1.58045	1.04021	-8.06144
17.0321	1.82819	1.31792	-8.02274
17.0411	2.54149	1.64128	-7.52325
17.05	2.77732	1.99898	-7.49721
17.059	3.11214	2.3917	-7.36809
17.068	3.57651	2.8046	-7.09734
17.0769	4.13708	3.21836	-6.71006
17.0859	4.7599	3.62548	-6.23754
17.0948	4.68861	3.99838	-6.42631
17.1038	4.35187	4.32652	-6.84458
17.1128	3.97567	4.58791	-7.26057
17.1217	4.23735	4.76593	-6.99497
17.1307	3.96317	4.85412	-7.22166
17.1397	3.46017	4.8446	-7.63603
17.1486	2.87802	4.7397	-8.09466
17.1576	2.26239	4.5434	-8.55505
17.1665	1.7624	4.27134	-8.87801
17.1755	1.4226	3.93276	-9.02156
17.1845	1.24095	3.54851	-8.99591
17.1934	1.25061	3.14251	-8.77585
17.2024	0.639902	2.72394	-9.17295
17.2114	0.237035	2.31388	-9.36519
17.2203	-0.015763	1.93058	-9.41584
17.2293	0.318236	1.57556	-8.88594
17.2382	0.498808	1.2636	-8.52199
17.2472	0.552552	0.990925	-8.2945
17.2562	0.37839	0.761729	-8.30757
17.2651	-0.0212938	0.575926	-8.56085
17.2741	-0.153448	0.425619	-8.55807
17.292	0.0534835	0.220215	-8.12117
17.301	0.201936	0.153734	-7.87534
17.3099	0.27915	0.105867	-7.71288
17.3189	0.048801	0.0714177	-7.8674
17.3279	0.0780625	0.0474625	-7.77178
17.3368	0.0586249	0.0313192	-7.73402
17.3458	0.229654	0.0204132	-7.51272
17.3547	0.373624	0.0133544	-7.32566
17.3637	0.25048	0.00876689	-7.41109
17.3727	0.235077	0.00587302	-7.39386
17.3816	0.140361	0.00408931	-7.46062
17.3906	0.285017	0.00297379	-7.2914
17.3996	0.0741788	0.00228727	-7.48086
17.4085	0.0990852	0.00186467	-7.43745
17.4175	0.109017	0.00159213	-7.41106
17.4264	0.472864	0.00141317	-7.03281
17.4354	0.401669	0.00128594	-7.09103
17.4444	0.413608	0.00119069	-7.06747
17.4533	0.408492	0.00111541	-7.06222
17.4623	0.429998	0	-7.0312
17.4712	0.241069	0	-7.21153
17.4802	0.0460555	0	-7.39856
17.4892	0.115709	0	-7.32154
17.4981	0.24352	0	-7.18698
17.5071	0.14702	0	-7.27714
17.5161	0.0176455	0	-7.40059
17.525	0.0895392	0	-7.32321
17.534	-0.0483776	0	-7.45593
17.5429	-0.291402	0	-7.69411
17.5609	0.145559	0	-7.2482
17.5698	0.237953	0	-7.15175
17.5788	0.119448	0	-7.26637
17.5878	-0.233779	0	-7.61592
17.5967	-0.148274	0	-7.52697
17.6057	0.0640886	0	-7.3113
17.6146	0.168005	0	-7.20428
17.6236	0.3227	0	-7.0466
17.6326	0.420136	0	-6.94632
17.6415	0.469155	0	-6.89463
17.6505	0.294239	0	-7.06697
17.6594	0.402763	0	-6.95602
17.6684	0.361576	0	-6.99486
17.6774	0.403254	0	-6.95094
17.6863	0.411432	0	-6.94065
17.6953	0.396135	0	-6.9539
17.7043	0.297003	0	-7.05108
17.7132	0.177362	0	-7.16887
17.7222	0.117674	0	-7.22676
17.7311	0.176289	0	-7.16645
17.7401	0.0663321	0	-7.27476
17.7491	-0.0700753	0	-7.40958
17.758	-0.255171	0	-7.59318
17.767	-0.233136	0	-7.56968
17.776	-0.253747	0	-7.5889
17.7849	0.0516485	0	-7.28217
17.7939	0.235328	0	-7.09719
17.8028	0.477618	0	-6.85367
17.8118	0.348711	0	-6.98137
17.8208	-0.010216	0	-7.33914
17.8297	-0.307558	0	-7.63538
17.8387	-0.264625	0	-7.59138
17.8476	-0.152692	0	-7.47842
17.8566	-0.0238419	0	-7.34857
17.8656	0.247479	0	-7.07628
17.8745	0.141742	0	-7.1811
17.8835	-0.0487385	0	-7.37068
17.8925	0.0114027	0	-7.30966
17.9014	0.168807	0	-7.15143
17.9104	0.160934	0	-7.15849
17.9193	0.118615	0	-7.20003
17.9283	0.119862	0	-7.19802
17.9373	0.468991	0	-6.84815
17.9462	0.452883	0	-6.86355
17.9552	0.197082	0	-7.11866
17.9642	0.0990025	0	-7.21607
17.9731	0.08999	0	-7.22443
17.9821	0.197427	0	-7.11637
17.991	0.266674	0	-7.04651
18	0.187977	0	-7.12462
18.009	0.0362609	0	-7.27576
18.0179	0.0560528	0	-7.25541
18.0269	0.148241	0	-7.16268
18.0358	0.182315	0	-7.12808
18.0448	-0.00414324	0	-7.31403
18.0538	0.0550317	0	-7.25435
18.0627	0.163488	0	-7.14542
18.0717	-0.138662	0	-7.4471
18.0807	-0.395732	0	-7.70371
18.0896	-0.43385	0	-7.74138
18.0986	-0.173456	0	-7.48056
18.1075	-0.201975	0	-7.50866
18.1165	-0.180863	0	-7.48713
18.1255	-0.0643084	0	-7.37018
18.1344	0.314634	0	-6.99085
18.1434	0.359012	0	-6.94609
18.1524	0.286005	0	-7.01873
18.1613	-0.239598	0	-7.54397
18.1703	-0.422425	0	-7.72645
18.1792	-0.207955	0	-7.51164
18.1882	-0.0952111	0	-7.39856
18.1972	-0.0561346	0	-7.35915
18.2061	-0.115238	0	-7.41794
18.2151	0.153425	0	-7.14897
18.224	0.0456625	0	-7.25643
18.233	0.107842	0	-7.19395
18.242	-0.152607	0	-7.45411
18.2509	-0.315802	0	-7.61703
18.2689	-0.248647	0	-7.54932
18.2778	-0.0616913	0	-7.36211
18.2868	0.0260056	0	-7.27415
18.2957	0.0739562	0	-7.22595
18.3047	0.0333512	0	-7.26631
18.3137	-0.113641	0	-7.41306
18.3226	-0.323507	0	-7.62269
18.3495	-0.206059	0	-7.50457
18.3585	0.192664	0	-7.10563
18.3674	0.343474	0	-6.95461
18.3764	0.0604145	0	-7.23746
18.3854	0.0544868	0	-7.24319
18.3943	0.281604	0	-7.01587
18.4033	0.270669	0	-7.02662
18.4122	0.000763714	0	-7.29633
18.4212	-0.0494354	0	-7.34634
18.4302	-0.0254559	0	-7.32218
18.4391	0.106946	0	-7.1896
18.4481	0.0221066	0	-7.27427
18.4571	0.155464	0	-7.14074
18.466	0.00251556	0	-7.29352
18.475	0.0732888	0	-7.22258
18.4839	-0.0999032	0	-7.39561
18.4929	0.212299	0	-7.08325

## Sheet: Extended Figure_5c
V	dI/dV	dI/dV-Dynes model
-0.0804456	5.06385e-06	5.064e-06
-0.0793377	5.03146e-06	5.07361e-06
-0.0783124	5.09032e-06	5.08292e-06
-0.0773855	5.02571e-06	5.09157e-06
-0.07645	4.97913e-06	5.10075e-06
-0.0754566	4.98936e-06	5.11081e-06
-0.0745115	5.0466e-06	5.12086e-06
-0.0735436	5.1894e-06	5.13156e-06
-0.0724906	5.18517e-06	5.14365e-06
-0.0714392	5.17544e-06	5.15631e-06
-0.0704324	5.21636e-06	5.16905e-06
-0.0694749	5.19219e-06	5.18172e-06
-0.0685783	5.2458e-06	5.19396e-06
-0.0677019	5.30652e-06	5.20657e-06
-0.0667287	5.23472e-06	5.22108e-06
-0.0657201	5.18071e-06	5.23692e-06
-0.0647786	5.21883e-06	5.25235e-06
-0.0638399	5.27195e-06	5.26851e-06
-0.0628648	5.2688e-06	5.28617e-06
-0.0618843	5.27923e-06	5.30471e-06
-0.0609207	5.3e-06	5.32377e-06
-0.0599928	5.26997e-06	5.34315e-06
-0.0590374	5.22252e-06	5.36392e-06
-0.0581014	5.10703e-06	5.38549e-06
-0.0572484	5.12665e-06	5.40594e-06
-0.0562967	5.34047e-06	5.42989e-06
-0.0552646	5.38231e-06	5.45752e-06
-0.0543343	5.26497e-06	5.48355e-06
-0.0534713	5.27169e-06	5.50879e-06
-0.0525652	5.35482e-06	5.53646e-06
-0.0516255	5.36461e-06	5.56678e-06
-0.0507008	5.35936e-06	5.59826e-06
-0.0497815	5.36217e-06	5.6309e-06
-0.0488468	5.39555e-06	5.66544e-06
-0.0479537	5.46773e-06	5.70034e-06
-0.047064	5.57778e-06	5.73626e-06
-0.0461982	5.67231e-06	5.77224e-06
-0.0453605	5.78209e-06	5.80849e-06
-0.0444829	5.79787e-06	5.84747e-06
-0.0435779	5.87738e-06	5.88815e-06
-0.0427173	5.99224e-06	5.9274e-06
-0.0418941	6.10891e-06	5.96517e-06
-0.0410377	6.12826e-06	6.00309e-06
-0.0401569	6.22034e-06	6.04059e-06
-0.0392752	6.27584e-06	6.07503e-06
-0.0384131	6.31134e-06	6.10438e-06
-0.0375526	6.33991e-06	6.12671e-06
-0.0367131	6.34029e-06	6.13961e-06
-0.035903	6.38213e-06	6.14095e-06
-0.0351173	6.388e-06	6.12901e-06
-0.0342564	6.27448e-06	6.09702e-06
-0.0334095	6.05536e-06	6.04181e-06
-0.0326427	6.04615e-06	5.96808e-06
-0.0318265	6.15632e-06	5.86321e-06
-0.0309121	6.07604e-06	5.70776e-06
-0.0300614	5.80675e-06	5.52952e-06
-0.0290822	5.49971e-06	5.28588e-06
-0.0280077	5.2134e-06	4.98199e-06
-0.0268255	4.95276e-06	4.61791e-06
-0.025625	4.60447e-06	4.23809e-06
-0.0242903	4.31437e-06	3.82707e-06
-0.0230229	3.84281e-06	3.46738e-06
-0.0215722	3.51405e-06	3.10329e-06
-0.0200573	3.11462e-06	2.77975e-06
-0.0175427	2.61922e-06	2.35511e-06
-0.0148591	2.12384e-06	2.03078e-06
-0.0117386	1.84494e-06	1.77223e-06
-0.00858326	1.52146e-06	1.60185e-06
-0.00594321	1.41432e-06	1.51087e-06
-0.00296417	1.30148e-06	1.45217e-06
-0.000530349	1.27589e-06	1.43409e-06
0.00246992	1.29579e-06	1.44647e-06
0.00517131	1.32716e-06	1.49157e-06
0.00869599	1.49182e-06	1.60699e-06
0.0119177	1.64401e-06	1.7844e-06
0.0149656	1.93269e-06	2.04198e-06
0.0177776	2.20801e-06	2.39001e-06
0.0199136	2.56947e-06	2.75061e-06
0.0219723	2.87398e-06	3.19848e-06
0.0237704	3.37196e-06	3.67559e-06
0.0255275	3.78991e-06	4.20666e-06
0.0269407	4.30689e-06	4.65258e-06
0.0283168	4.73006e-06	5.07336e-06
0.0294082	5.12477e-06	5.37212e-06
0.0304727	5.42361e-06	5.61956e-06
0.0313816	5.66224e-06	5.79209e-06
0.0322683	5.84662e-06	5.9238e-06
0.0331403	6.1359e-06	6.01869e-06
0.0340502	6.27123e-06	6.08573e-06
0.0348547	6.24078e-06	6.12128e-06
0.0356643	6.21033e-06	6.1388e-06
0.036514	6.25979e-06	6.14107e-06
0.0373605	6.29491e-06	6.13049e-06
0.0381459	6.1918e-06	6.11194e-06
0.0389434	6.11784e-06	6.08716e-06
0.0397687	6.07152e-06	6.05632e-06
0.0405855	6.05161e-06	6.02256e-06
0.0413936	5.99881e-06	5.98762e-06
0.0422549	5.89437e-06	5.94884e-06
0.0431554	5.80627e-06	5.9073e-06
0.0440131	5.81397e-06	5.86864e-06
0.0448595	5.80917e-06	5.83053e-06
0.0457329	5.76701e-06	5.79239e-06
0.0465834	5.65138e-06	5.75619e-06
0.0474152	5.60646e-06	5.72156e-06
0.0482997	5.63292e-06	5.6866e-06
0.0492241	5.60397e-06	5.65151e-06
0.0501454	5.55701e-06	5.61759e-06
0.0509866	5.62177e-06	5.58828e-06
0.0518268	5.73009e-06	5.5602e-06
0.0527477	5.69408e-06	5.53082e-06
0.0536126	5.51679e-06	5.5046e-06
0.0544005	5.50797e-06	5.48155e-06
0.0552286	5.57946e-06	5.45834e-06
0.0561384	5.52094e-06	5.43404e-06
0.0571138	5.55406e-06	5.40939e-06
0.0579476	5.75494e-06	5.38904e-06
0.0587293	5.99056e-06	5.37092e-06
0.0596497	5.94155e-06	5.35046e-06
0.0604868	5.69056e-06	5.33262e-06
0.061357	5.50927e-06	5.31492e-06
0.0623903	5.5374e-06	5.29495e-06
0.0632663	5.75402e-06	5.27868e-06
0.0640814	5.99986e-06	5.26432e-06
0.0650281	5.9667e-06	5.24818e-06
0.0659214	5.80217e-06	5.23372e-06
0.066837	5.67897e-06	5.2194e-06
0.0677526	5.4802e-06	5.20584e-06
0.068602	5.44568e-06	5.19368e-06
0.069448	5.38964e-06	5.18199e-06
0.070262	5.38838e-06	5.17126e-06
0.0711826	5.59267e-06	5.15954e-06
0.0721751	5.63386e-06	5.14733e-06
0.0730484	5.45807e-06	5.13713e-06
0.0738814	5.40618e-06	5.12776e-06
0.0747867	5.46419e-06	5.11786e-06
0.0756838	5.50568e-06	5.10854e-06
0.076567	5.54815e-06	5.09955e-06
0.0774879	5.52894e-06	5.09061e-06
0.0784361	5.54438e-06	5.08172e-06
0.0794154	5.52065e-06	5.07291e-06
0.0803664	5.43408e-06	5.06468e-06
