# Supplementary material for: Superconducting gap of H3S measured by tunnelling spectroscopy
Source: Nature. 2025 Apr 23;641(8063):619–24. doi: 10.1038/s41586-025-08895-2 (PMC12075003; doi:10.1038/s41586-025-08895-2)
Supplement: Supplementary file 10 — Source Data Extended Data Fig. 6 [file 41586_2025_8895_MOESM10_ESM.xls]

## Sheet: Extended Figure_6a
V	dI/dV-0T	dI/dV-dynes model-0T
-0.0896723	4.06225e-06	2.2e-06
-0.0884295	4.01707e-06	2.20428e-06
-0.0871867	4.00954e-06	2.20876e-06
-0.0859439	3.90412e-06	2.21351e-06
-0.084701	3.94177e-06	2.21845e-06
-0.0834582	3.91918e-06	2.22365e-06
-0.0822154	3.94177e-06	2.22912e-06
-0.0809725	3.88906e-06	2.23493e-06
-0.0797297	3.90412e-06	2.24101e-06
-0.0784869	3.91918e-06	2.24743e-06
-0.0772441	3.88906e-06	2.25426e-06
-0.0760012	3.92671e-06	2.26144e-06
-0.0747584	3.92671e-06	2.26904e-06
-0.0735156	3.91918e-06	2.2771e-06
-0.0722727	3.89659e-06	2.28574e-06
-0.0710299	3.83635e-06	2.29485e-06
-0.0697871	3.83635e-06	2.30455e-06
-0.0673014	3.77611e-06	2.32606e-06
-0.0660586	3.7234e-06	2.33791e-06
-0.0648158	3.68574e-06	2.35061e-06
-0.0623301	3.54267e-06	2.37908e-06
-0.0610873	3.54267e-06	2.39494e-06
-0.0598445	3.42972e-06	2.41224e-06
-0.0586016	3.37701e-06	2.43085e-06
-0.056116	3.3243e-06	2.47313e-06
-0.0548732	3.27159e-06	2.49743e-06
-0.0536303	3.21135e-06	2.52387e-06
-0.0523875	3.19629e-06	2.55297e-06
-0.0511447	3.12852e-06	2.58536e-06
-0.0499018	3.07581e-06	2.62098e-06
-0.048659	3.03063e-06	2.66061e-06
-0.0474162	2.9252e-06	2.70486e-06
-0.0461734	2.89508e-06	2.7549e-06
-0.0449305	2.8499e-06	2.81076e-06
-0.0436877	2.76707e-06	2.87381e-06
-0.0424449	2.72942e-06	2.94566e-06
-0.0412021	2.75954e-06	3.02612e-06
-0.0399592	2.78966e-06	3.11624e-06
-0.0387164	2.86496e-06	3.21527e-06
-0.0374736	3.00051e-06	3.32012e-06
-0.0362307	3.1737e-06	3.4179e-06
-0.0349879	3.3243e-06	3.48366e-06
-0.0337451	3.42972e-06	3.46813e-06
-0.0325023	3.51255e-06	3.30239e-06
-0.0319071	3.33829e-06	3.15853e-06
-0.0312594	2.95532e-06	2.95501e-06
-0.0312594	3.15111e-06	2.95501e-06
-0.0310455	2.76925e-06	2.88111e-06
-0.0308325	2.63089e-06	2.80046e-06
-0.0306776	2.54455e-06	2.74394e-06
-0.0305711	2.43532e-06	2.70186e-06
-0.0303	2.28031e-06	2.59697e-06
-0.0300289	2.3729e-06	2.49087e-06
-0.0300166	2.36045e-06	2.48694e-06
-0.0300166	2.15713e-06	2.48694e-06
-0.0295545	2.02232e-06	2.30312e-06
-0.0291769	1.91309e-06	2.16229e-06
-0.0290123	1.79242e-06	2.09939e-06
-0.0287738	1.67521e-06	2.01294e-06
-0.0284798	1.5854e-06	1.91257e-06
-0.0279958	1.48761e-06	1.75721e-06
-0.0275309	1.39659e-06	1.61873e-06
-0.0268727	1.30868e-06	1.44671e-06
-0.0262881	1.20081e-06	1.31573e-06
-0.0257012	1.11935e-06	1.19978e-06
-0.0251546	1.06453e-06	1.10546e-06
-0.0243651	9.52902e-07	9.91093e-07
-0.0238025	8.92076e-07	9.19678e-07
-0.0228121	8.29951e-07	8.15429e-07
-0.0216794	7.77697e-07	7.20628e-07
-0.0201092	7.13414e-07	6.20096e-07
-0.0188349	6.67927e-07	5.57483e-07
-0.0179726	6.4086e-07	5.22708e-07
-0.0169815	6.07403e-07	4.88451e-07
-0.0151027	5.68282e-07	4.36675e-07
-0.0138598	5.45692e-07	4.09882e-07
-0.012617	5.15571e-07	3.87621e-07
-0.0112583	4.90944e-07	3.67459e-07
-0.0101314	4.70391e-07	3.53531e-07
-0.00888853	4.6286e-07	3.40746e-07
-0.00640287	4.4027e-07	3.21632e-07
-0.00516004	4.3274e-07	3.14883e-07
-0.00267439	4.1015e-07	3.06068e-07
-0.000188732	3.95089e-07	3.0296e-07
0.0010541	3.87559e-07	3.03424e-07
0.00353975	3.87559e-07	3.0847e-07
0.00478258	3.87559e-07	3.13143e-07
0.00602541	3.95089e-07	3.19441e-07
0.00726823	4.0262e-07	3.27411e-07
0.00851106	4.0262e-07	3.37296e-07
0.00984883	4.17644e-07	3.50428e-07
0.0108169	4.42608e-07	3.61756e-07
0.0122395	4.5533e-07	3.81576e-07
0.0134824	4.70391e-07	4.02621e-07
0.0147252	4.85451e-07	4.28148e-07
0.015968	5.15571e-07	4.58743e-07
0.0172109	5.53222e-07	4.95918e-07
0.0184537	5.90872e-07	5.4148e-07
0.0192182	6.25859e-07	5.75055e-07
0.0202727	6.67024e-07	6.29008e-07
0.0213099	7.08189e-07	6.94077e-07
0.0220878	7.40324e-07	7.52474e-07
0.0227447	7.8441e-07	8.08877e-07
0.0232288	8.16811e-07	8.56895e-07
0.023425	8.69486e-07	8.76944e-07
0.0240281	8.66619e-07	9.4738e-07
0.0244734	9.13007e-07	1.00462e-06
0.0246678	9.66532e-07	1.03263e-06
0.0254127	9.93294e-07	1.14851e-06
0.0262861	1.11551e-06	1.31573e-06
0.0269552	1.18598e-06	1.46867e-06
0.0274663	1.28946e-06	1.60202e-06
0.0277264	1.40276e-06	1.676e-06
0.0284977	1.50624e-06	1.91934e-06
0.0287486	1.59991e-06	2.00587e-06
0.0293154	1.76227e-06	2.215e-06
0.0296391	1.90111e-06	2.33802e-06
0.0304955	2.0629e-06	2.67486e-06
0.030882	2.18725e-06	2.81904e-06
0.0314712	2.33944e-06	3.02529e-06
0.0315734	2.44738e-06	3.05733e-06
0.0316757	2.57584e-06	3.09142e-06
0.0321248	2.76707e-06	3.21455e-06
0.0333676	2.97792e-06	3.43666e-06
0.0346104	2.82731e-06	3.49052e-06
0.0358533	2.78213e-06	3.44322e-06
0.0370961	2.71436e-06	3.35075e-06
0.0383389	2.60141e-06	3.24694e-06
0.0395818	2.50352e-06	3.14574e-06
0.0408246	2.46587e-06	3.05271e-06
0.0420674	2.44328e-06	2.96867e-06
0.0433102	2.42822e-06	2.89472e-06
0.0445531	2.42822e-06	2.82927e-06
0.0457959	2.42822e-06	2.77087e-06
0.0470387	2.42822e-06	2.71946e-06
0.0482816	2.46587e-06	2.67365e-06
0.0495244	2.4734e-06	2.63267e-06
0.0507672	2.48093e-06	2.5956e-06
0.05201	2.46587e-06	2.56247e-06
0.0532529	2.4734e-06	2.53249e-06
0.0544957	2.51105e-06	2.50506e-06
0.0557385	2.53364e-06	2.48028e-06
0.0569813	2.54117e-06	2.45763e-06
0.0582242	2.624e-06	2.43687e-06
0.059467	2.68424e-06	2.41764e-06
0.0607098	2.73695e-06	2.40005e-06
0.0619527	2.79719e-06	2.38381e-06
0.0631955	2.82731e-06	2.36865e-06
0.0644383	2.93273e-06	2.35469e-06
0.0656811	2.93273e-06	2.34171e-06
0.066924	2.97792e-06	2.3296e-06
0.0681668	3.06828e-06	2.31822e-06
0.0694096	3.12099e-06	2.30766e-06
0.0706525	3.18123e-06	2.29776e-06
0.0718953	3.21135e-06	2.2884e-06
0.0731381	3.249e-06	2.27967e-06
0.0743809	3.30171e-06	2.27146e-06
0.0756238	3.39207e-06	2.26372e-06
0.0768666	3.3996e-06	2.25636e-06
0.0781094	3.45231e-06	2.24947e-06
0.0793522	3.4749e-06	2.24294e-06
0.0805951	3.52008e-06	2.23671e-06
0.0818379	3.53514e-06	2.23086e-06
0.0830807	3.65562e-06	2.2253e-06
0.0843236	3.63303e-06	2.22002e-06
0.0855664	3.67821e-06	2.21496e-06
0.0868092	3.73846e-06	2.21018e-06
0.088052	3.7987e-06	2.20563e-06
0.0892949	3.82882e-06	2.20129e-06
0.0905377	3.92671e-06	2.19712e-06
0.0917805	4.0246e-06	2.19316e-06
0.0930234	4.06225e-06	2.18938e-06
0.0942662	4.15261e-06	2.18574e-06
0.095509	4.28062e-06	2.18229e-06
0.0967518	4.28062e-06	2.17897e-06

## Sheet: Extended Figure_6b
V	dI/dV-9T	dI/dV-dynes model-9T
-0.0927453	4.1953e-06	2.16832e-06
-0.0915177	4.218e-06	2.17174e-06
-0.0902901	4.13475e-06	2.17531e-06
-0.0890626	4.08178e-06	2.17904e-06
-0.087835	4.05151e-06	2.18295e-06
-0.0866074	4.10448e-06	2.187e-06
-0.0853798	4.0288e-06	2.19129e-06
-0.0841523	4.0288e-06	2.19578e-06
-0.0829247	4.0288e-06	2.2005e-06
-0.0816971	4.01367e-06	2.20541e-06
-0.0804695	3.97583e-06	2.21061e-06
-0.0792419	4.03637e-06	2.21609e-06
-0.0780144	3.85474e-06	2.22186e-06
-0.0755592	3.96069e-06	2.23431e-06
-0.0743316	3.96069e-06	2.24109e-06
-0.073104	3.90014e-06	2.24826e-06
-0.0718765	3.86987e-06	2.25578e-06
-0.070585	3.853e-06	2.26423e-06
-0.0693765	3.78322e-06	2.27265e-06
-0.0681937	3.81265e-06	2.28143e-06
-0.0673988	3.67897e-06	2.28756e-06
-0.0657386	3.6504e-06	2.30127e-06
-0.0651189	3.74623e-06	2.30671e-06
-0.064511	3.64283e-06	2.31224e-06
-0.064511	3.68824e-06	2.31224e-06
-0.0608283	3.49904e-06	2.34981e-06
-0.0583731	3.36281e-06	2.37973e-06
-0.0569335	3.34688e-06	2.3994e-06
-0.0545713	3.27248e-06	2.43571e-06
-0.0528923	3.21892e-06	2.46511e-06
-0.0514303	3.1634e-06	2.49345e-06
-0.0510076	3.13577e-06	2.50212e-06
-0.0506094	3.08408e-06	2.51062e-06
-0.0489206	3.05724e-06	2.54915e-06
-0.0477088	2.99317e-06	2.57958e-06
-0.0468879	2.93064e-06	2.60165e-06
-0.0448697	2.87846e-06	2.6613e-06
-0.0436422	2.81791e-06	2.70134e-06
-0.0424146	2.80277e-06	2.74399e-06
-0.041187	2.78764e-06	2.78826e-06
-0.0399594	2.79521e-06	2.83361e-06
-0.0387319	2.86332e-06	2.87728e-06
-0.0375043	2.94657e-06	2.91506e-06
-0.0362767	2.98441e-06	2.93991e-06
-0.0347093	2.87545e-06	2.93656e-06
-0.0336513	2.77326e-06	2.89822e-06
-0.032594	2.63628e-06	2.81986e-06
-0.0317595	2.54029e-06	2.72652e-06
-0.0313664	2.42437e-06	2.6728e-06
-0.0301388	2.26544e-06	2.46649e-06
-0.029451	2.13724e-06	2.33177e-06
-0.0289112	2.0157e-06	2.22067e-06
-0.0279761	1.84925e-06	2.0253e-06
-0.0269714	1.69489e-06	1.81833e-06
-0.0264561	1.58432e-06	1.71918e-06
-0.0252285	1.41782e-06	1.50075e-06
-0.0240009	1.28159e-06	1.31469e-06
-0.0228139	1.1829e-06	1.16448e-06
-0.0215736	1.10072e-06	1.03533e-06
-0.0205295	1.0045e-06	9.45181e-07
-0.0191771	9.3835e-07	8.48403e-07
-0.0177055	8.68191e-07	7.63839e-07
-0.0164382	8.17754e-07	7.04557e-07
-0.01566	7.70571e-07	6.7332e-07
-0.014244	7.23388e-07	6.24811e-07
-0.0134786	6.9478e-07	6.02643e-07
-0.0126142	6.7012e-07	5.80051e-07
-0.0115651	6.34965e-07	5.56477e-07
-0.0105829	6.06358e-07	5.37085e-07
-0.00966438	5.87782e-07	5.21414e-07
-0.00854179	5.55088e-07	5.05046e-07
-0.00740645	5.28338e-07	4.91221e-07
-0.00636324	5.11997e-07	4.80547e-07
-0.00448795	4.8361e-07	4.66162e-07
-0.00205513	4.61557e-07	4.55339e-07
0.000910901	4.44374e-07	4.53068e-07
0.0036098	4.50482e-07	4.61266e-07
0.00578393	4.64138e-07	4.75478e-07
0.00782817	4.82202e-07	4.96063e-07
0.00914371	5.02081e-07	5.13464e-07
0.0105714	5.28543e-07	5.36903e-07
0.0119967	5.53077e-07	5.65801e-07
0.0130655	5.78155e-07	5.91647e-07
0.0140817	6.17509e-07	6.19941e-07
0.0155777	6.73763e-07	6.70313e-07
0.0167992	7.24548e-07	7.20234e-07
0.0177368	7.66963e-07	7.65381e-07
0.0189643	8.35076e-07	8.34492e-07
0.0201919	8.95621e-07	9.18822e-07
0.0214195	9.63733e-07	1.02138e-06
0.0226471	1.05455e-06	1.14634e-06
0.0238746	1.15294e-06	1.2969e-06
0.0245795	1.22966e-06	1.39836e-06
0.0255535	1.31223e-06	1.55453e-06
0.0263298	1.41025e-06	1.69465e-06
0.0275574	1.50863e-06	1.93792e-06
0.0278379	1.58301e-06	1.99603e-06
0.028785	1.73568e-06	2.1935e-06
0.0300125	1.91731e-06	2.44194e-06
0.0312401	2.10651e-06	2.65354e-06
0.0324677	2.25787e-06	2.80815e-06
0.0336953	2.37896e-06	2.90086e-06
0.0349229	2.47735e-06	2.94021e-06
0.0361504	2.53032e-06	2.94143e-06
0.037378	2.61357e-06	2.91819e-06
0.0388861	2.58324e-06	2.87182e-06
0.0400467	2.56047e-06	2.83031e-06
0.0410607	2.53789e-06	2.79305e-06
0.0423771	2.51492e-06	2.74506e-06
0.0435159	2.48492e-06	2.7054e-06
0.0447435	2.48492e-06	2.6654e-06
0.0459711	2.47735e-06	2.62787e-06
0.0471986	2.48492e-06	2.59317e-06
0.0484262	2.49248e-06	2.56118e-06
0.0496538	2.50762e-06	2.53197e-06
0.0508814	2.51519e-06	2.50486e-06
0.052109	2.53032e-06	2.47991e-06
0.0533365	2.53032e-06	2.45692e-06
0.0545641	2.55303e-06	2.43587e-06
0.0557917	2.57573e-06	2.41626e-06
0.0570193	2.59087e-06	2.39812e-06
0.0582468	2.63628e-06	2.38131e-06
0.0595943	2.7107e-06	2.36435e-06
0.060702	2.76493e-06	2.35129e-06
0.0619296	2.80277e-06	2.33776e-06
0.0631572	2.86332e-06	2.32514e-06
0.0643847	2.88602e-06	2.31344e-06
0.0656123	2.94657e-06	2.3024e-06
0.0668399	3.00711e-06	2.29205e-06
0.0680675	3.1055e-06	2.28234e-06
0.069295	3.14334e-06	2.27322e-06
0.0705226	3.16604e-06	2.2647e-06
0.0717502	3.24172e-06	2.25661e-06
0.0729778	3.27199e-06	2.24898e-06
0.0742054	3.32497e-06	2.24177e-06
0.0754329	3.40065e-06	2.23501e-06
0.0766605	3.47633e-06	2.22855e-06
0.0778881	3.54445e-06	2.22244e-06
0.0791157	3.52931e-06	2.21664e-06
0.0803433	3.56715e-06	2.21118e-06
0.0817252	3.58487e-06	2.20529e-06
0.0827984	3.68824e-06	2.20097e-06
0.084026	3.73365e-06	2.19623e-06
0.0864811	3.77149e-06	2.18745e-06
0.0864811	3.79419e-06	2.18745e-06
0.0877087	3.76392e-06	2.18334e-06
0.0890042	3.89852e-06	2.17923e-06
0.0901639	3.93042e-06	2.17569e-06
0.0913915	3.94555e-06	2.17211e-06
0.0925693	4.11834e-06	2.16881e-06
0.0938466	4.16503e-06	2.16538e-06
0.0950742	4.24071e-06	2.16226e-06
0.0963018	4.34666e-06	2.15923e-06

## Sheet: Extended Figure_6c
B/B_c2	Gap (meV)	Gap-error bar (+_meV)	B/B_c2	Gap (meV)
0	31.5	0.8	0	31.5
0.1	30.5	0.9	0.01	31.3421
			0.02	31.1834
			0.03	31.0239
			0.04	30.8636
			0.05	30.7024
			0.06	30.5404
			0.07	30.3775
			0.08	30.2137
			0.09	30.0491
			0.1	29.8835
			0.11	29.717
			0.12	29.5496
			0.13	29.3812
			0.14	29.2119
			0.15	29.0416
			0.16	28.8702
			0.17	28.6979
			0.18	28.5245
			0.19	28.35
			0.2	28.1745
			0.21	27.9978
			0.22	27.82
			0.23	27.6411
			0.24	27.4611
			0.25	27.2798
			0.26	27.0973
			0.27	26.9136
			0.28	26.7286
			0.29	26.5424
			0.3	26.3548
			0.31	26.1659
			0.32	25.9756
			0.33	25.7839
			0.34	25.5907
			0.35	25.3961
			0.36	25.2
			0.37	25.0023
			0.38	24.8031
			0.39	24.6023
			0.4	24.3998
			0.41	24.1956
			0.42	23.9897
			0.43	23.782
			0.44	23.5724
			0.45	23.361
			0.46	23.1477
			0.47	22.9323
			0.48	22.715
			0.49	22.4955
			0.5	22.2739
			0.51	22.05
			0.52	21.8238
			0.53	21.5953
			0.54	21.3643
			0.55	21.1308
			0.56	20.8947
			0.57	20.6559
			0.58	20.4143
			0.59	20.1698
			0.6	19.9223
			0.61	19.6717
			0.62	19.4179
			0.63	19.1607
			0.64	18.9
			0.65	18.6357
			0.66	18.3675
			0.67	18.0954
			0.68	17.8191
			0.69	17.5385
			0.7	17.2533
			0.71	16.9633
			0.72	16.6682
			0.73	16.3679
			0.74	16.0619
			0.75	15.75
			0.76	15.4318
			0.77	15.1069
			0.78	14.7748
			0.79	14.4351
			0.8	14.0872
			0.81	13.7305
			0.82	13.3643
			0.83	12.9878
			0.84	12.6
			0.85	12.1999
			0.86	11.7862
			0.87	11.3575
			0.88	10.9119
			0.89	10.4474
			0.9	9.96117
			0.91	9.45
			0.92	8.90955
			0.93	8.33412
			0.94	7.71589
			0.95	7.04361
			0.96	6.3
			0.97	5.45596
			0.98	4.45477
			0.99	3.15
			1	0
