# Supplementary material for: Superconducting gap of H3S measured by tunnelling spectroscopy
Source: Nature. 2025 Apr 23;641(8063):619–24. doi: 10.1038/s41586-025-08895-2 (PMC12075003; doi:10.1038/s41586-025-08895-2)
Supplement: Supplementary file 11 — Source Data Extended Data Fig. 7 [file 41586_2025_8895_MOESM11_ESM.xls]

## Sheet: Extended Figure_7a
V	dI/dV-40K	BDR-40K
-0.0808993	0.000129524	0.000127408
-0.0807791	0.000128387	0.00012732
-0.0806504	0.000126657	0.000127226
-0.0804588	0.000132249	0.000127086
-0.0802249	0.000132539	0.000126916
-0.0800364	0.000127215	0.00012678
-0.0798971	0.000127861	0.00012668
-0.0797819	0.000125802	0.000126596
-0.0796746	0.000124935	0.000126519
-0.0795484	0.000126083	0.000126429
-0.0794288	0.00012768	0.000126343
-0.0792624	0.000135822	0.000126224
-0.0790094	0.000133301	0.000126043
-0.0788333	0.000121295	0.000125918
-0.0787538	0.000120969	0.000125862
-0.0786516	0.000123063	0.000125789
-0.0785139	0.000121587	0.000125692
-0.0783446	0.000123261	0.000125572
-0.0781768	0.00012478	0.000125454
-0.0779887	0.000129165	0.000125322
-0.0777937	0.00013221	0.000125186
-0.0776516	0.000129286	0.000125086
-0.077484	0.000124608	0.00012497
-0.0773243	0.000118449	0.000124859
-0.0772654	0.00012231	0.000124818
-0.0771888	0.000129618	0.000124765
-0.0770881	0.000133565	0.000124695
-0.0770631	0.000128768	0.000124678
-0.07707	0.000128061	0.000124682
-0.0769692	0.000141567	0.000124613
-0.0767384	0.000138246	0.000124454
-0.0765562	0.000128113	0.000124328
-0.0763994	0.000123213	0.000124221
-0.0762982	0.000112186	0.000124152
-0.0763147	0.000112963	0.000124163
-0.0762654	0.000120651	0.000124129
-0.0760973	0.000117027	0.000124015
-0.0759352	0.000112269	0.000123904
-0.0758206	0.000112173	0.000123826
-0.075638	0.000118768	0.000123703
-0.0754427	0.000123509	0.000123571
-0.0752918	0.000124589	0.000123469
-0.0751031	0.000122005	0.000123342
-0.0749243	0.000117923	0.000123223
-0.0748213	0.000121147	0.000123154
-0.0747754	0.000119066	0.000123123
-0.0747168	0.000116397	0.000123084
-0.074617	0.000117317	0.000123017
-0.0745005	0.000116692	0.00012294
-0.0743735	0.00011698	0.000122856
-0.0742298	0.000115851	0.00012276
-0.0740216	0.000121128	0.000122623
-0.0737581	0.00012072	0.000122449
-0.0735569	0.000113881	0.000122317
-0.0733965	0.000111881	0.000122212
-0.0732132	0.000111587	0.000122093
-0.073172	0.00012303	0.000122066
-0.073186	0.000133222	0.000122075
-0.073025	0.000124166	0.000121971
-0.0728651	0.00011441	0.000121867
-0.0727736	0.000112539	0.000121808
-0.072569	0.000121557	0.000121676
-0.0723374	0.000127287	0.000121527
-0.0722386	0.000119276	0.000121463
-0.0721713	0.000115986	0.00012142
-0.0720981	0.000112705	0.000121373
-0.0721187	0.000117469	0.000121386
-0.0720731	0.000131992	0.000121357
-0.0718696	0.000128755	0.000121227
-0.0717175	0.000119286	0.000121131
-0.0716218	0.000117063	0.00012107
-0.0715178	0.00011523	0.000121004
-0.0714149	0.000113868	0.000120939
-0.0712319	0.000120248	0.000120823
-0.0709746	0.000119251	0.000120661
-0.070745	0.000115232	0.000120518
-0.0706032	0.000119217	0.000120429
-0.0704536	0.000125456	0.000120336
-0.0702608	0.000126693	0.000120216
-0.0701502	0.000118945	0.000120147
-0.0701253	0.00012036	0.000120132
-0.0700868	0.000123685	0.000120108
-0.0700048	0.000122468	0.000120058
-0.0698876	0.000124949	0.000119985
-0.0697228	0.000122589	0.000119884
-0.0695855	0.000116939	0.000119799
-0.0694803	0.000115249	0.000119735
-0.0693163	0.000119115	0.000119635
-0.0691232	0.000119877	0.000119517
-0.0689308	0.000120763	0.0001194
-0.068731	0.000120832	0.000119279
-0.0685651	0.000117333	0.000119179
-0.0684933	0.000122579	0.000119136
-0.0684746	0.000123452	0.000119125
-0.068397	0.000118948	0.000119078
-0.0682377	0.000122248	0.000118983
-0.0680806	0.000125266	0.000118889
-0.0679921	0.00012125	0.000118836
-0.0678927	0.000117289	0.000118776
-0.067717	0.000120422	0.000118672
-0.0675693	0.000125667	0.000118584
-0.0675062	0.00012259	0.000118547
-0.0674515	0.000120939	0.000118515
-0.0673676	0.0001221	0.000118465
-0.0672253	0.000117968	0.000118381
-0.0670612	0.00011534	0.000118285
-0.0669391	0.000116635	0.000118213
-0.0668153	0.00011847	0.000118141
-0.0666646	0.000117724	0.000118053
-0.0664999	0.000118242	0.000117957
-0.0663481	0.000119755	0.000117869
-0.0662131	0.000119855	0.000117791
-0.0660724	0.000119445	0.00011771
-0.0659261	0.000119532	0.000117626
-0.0658002	0.000121378	0.000117553
-0.0657251	0.000118218	0.00011751
-0.0656457	0.000115435	0.000117465
-0.0655052	0.000118183	0.000117385
-0.0653451	0.000118816	0.000117293
-0.0652068	0.000117333	0.000117215
-0.0650738	0.000116597	0.00011714
-0.0649119	0.00011865	0.000117048
-0.0647416	0.000119632	0.000116952
-0.0645998	0.000118004	0.000116872
-0.0644979	0.000120067	0.000116815
-0.0644262	0.000119289	0.000116775
-0.0643244	0.000116189	0.000116718
-0.0641544	0.000119357	0.000116624
-0.0639719	0.000120939	0.000116522
-0.063844	0.000117119	0.000116451
-0.063717	0.000114267	0.000116381
-0.0635426	0.000115416	0.000116285
-0.0633889	0.000118064	0.000116201
-0.0632725	0.000117575	0.000116137
-0.0631398	0.000115859	0.000116065
-0.0629787	0.000116587	0.000115977
-0.0628172	0.000117139	0.000115889
-0.0626692	0.000116447	0.000115809
-0.0625348	0.000116986	0.000115736
-0.0624146	0.000116215	0.000115672
-0.0622975	0.000115847	0.000115609
-0.0621785	0.000115583	0.000115545
-0.0620674	0.000116	0.000115485
-0.0619656	0.000115588	0.000115431
-0.0618524	0.000114361	0.000115371
-0.0617047	0.000116236	0.000115292
-0.0615219	0.000114955	0.000115195
-0.061337	0.000113611	0.000115098
-0.0611953	0.000115914	0.000115023
-0.061076	0.000116586	0.000114961
-0.0609306	0.000115028	0.000114885
-0.0607684	0.00011477	0.0001148
-0.0606328	0.000116685	0.00011473
-0.0605258	0.000116205	0.000114674
-0.0604122	0.000115293	0.000114615
-0.0602816	0.000115845	0.000114548
-0.060137	0.000115169	0.000114473
-0.0599799	0.000115567	0.000114393
-0.0598161	0.000115351	0.000114309
-0.0596557	0.000114747	0.000114227
-0.0595355	0.000117499	0.000114166
-0.0594676	0.000115674	0.000114131
-0.059365	0.000111589	0.000114079
-0.0592243	0.000110236	0.000114008
-0.0590959	0.000110053	0.000113944
-0.0589614	0.00011038	0.000113876
-0.0588451	0.000112005	0.000113818
-0.0587383	0.000113182	0.000113764
-0.0586071	0.000112277	0.000113699
-0.0584512	0.000113475	0.000113621
-0.0582858	0.000113718	0.000113539
-0.0581169	0.000114363	0.000113456
-0.0579786	0.000117358	0.000113388
-0.057867	0.000118435	0.000113333
-0.0576578	0.000111541	0.000113231
-0.0573942	0.000108599	0.000113102
-0.0572128	0.000112203	0.000113014
-0.0570781	0.00011247	0.000112949
-0.0569347	0.000112037	0.00011288
-0.0567878	0.000111829	0.00011281
-0.056646	0.000111922	0.000112742
-0.0565035	0.0001121	0.000112674
-0.0563514	0.000111641	0.000112602
-0.0561992	0.000111085	0.00011253
-0.0560654	0.000112009	0.000112466
-0.0559349	0.000112865	0.000112405
-0.0557879	0.000112309	0.000112336
-0.0556331	0.000112364	0.000112264
-0.0554921	0.000113468	0.000112198
-0.0553656	0.000113454	0.000112139
-0.0552241	0.00011229	0.000112073
-0.0550844	0.000110715	0.000112009
-0.0549612	0.000110671	0.000111952
-0.0548159	0.000112657	0.000111885
-0.0546511	0.0001128	0.00011181
-0.0544729	0.000114252	0.000111729
-0.0542787	0.000114183	0.000111641
-0.0541158	0.000111147	0.000111567
-0.0539808	0.000110831	0.000111506
-0.0538298	0.000111913	0.000111438
-0.0536857	0.000113333	0.000111374
-0.0535538	0.000113959	0.000111315
-0.0533571	0.000109599	0.000111228
-0.053118	0.000108212	0.000111122
-0.0529645	0.000113353	0.000111055
-0.0528601	0.00011537	0.000111009
-0.0527329	0.000115203	0.000110953
-0.0526151	0.000114075	0.000110902
-0.0524682	0.000110982	0.000110838
-0.0522908	0.000110056	0.000110761
-0.0521402	0.000111278	0.000110696
-0.0520189	0.000110132	0.000110644
-0.0519052	0.000109771	0.000110595
-0.0517746	0.000110849	0.000110539
-0.0516291	0.000110636	0.000110478
-0.0514864	0.000110128	0.000110417
-0.051364	0.000111214	0.000110365
-0.0512422	0.000112542	0.000110314
-0.0510861	0.000111047	0.000110248
-0.0509238	0.000109808	0.00011018
-0.0507766	0.000109919	0.000110119
-0.0506313	0.000109894	0.000110059
-0.050486	0.00010987	0.000109998
-0.0503719	0.000107106	0.000109951
-0.0503161	0.000108965	0.000109928
-0.0502524	0.000112081	0.000109902
-0.0501143	0.000109146	0.000109846
-0.0499342	0.000109328	0.000109772
-0.0497787	0.00011127	0.000109709
-0.0496559	0.000110706	0.000109659
-0.0495157	0.000108995	0.000109603
-0.0493607	0.000108219	0.00010954
-0.0492189	0.000108528	0.000109483
-0.0490741	0.000109185	0.000109426
-0.0489353	0.000110165	0.00010937
-0.0488096	0.000110211	0.000109321
-0.0486769	0.000109736	0.000109268
-0.0485361	0.000109866	0.000109213
-0.0483921	0.000109732	0.000109156
-0.0482472	0.000109649	0.0001091
-0.0481048	0.000109761	0.000109044
-0.0479475	0.000111246	0.000108983
-0.0477662	0.000110679	0.000108914
-0.0476003	0.000108618	0.00010885
-0.0474563	0.000108533	0.000108795
-0.0472906	0.00011036	0.000108732
-0.0471262	0.000111982	0.00010867
-0.0469946	0.000110979	0.00010862
-0.0468576	0.00010979	0.000108568
-0.0467205	0.000108361	0.000108517
-0.0465889	0.000107623	0.000108468
-0.0464395	0.000108259	0.000108413
-0.0462963	0.000109222	0.00010836
-0.0461745	0.000108534	0.000108315
-0.0460448	0.000107442	0.000108267
-0.045885	0.000108705	0.000108209
-0.0457203	0.000109391	0.000108149
-0.0455804	0.000108056	0.000108098
-0.0454471	0.000107453	0.00010805
-0.0452943	0.000108386	0.000107995
-0.0451323	0.000108492	0.000107937
-0.0449673	0.000108887	0.000107878
-0.0448159	0.000110196	0.000107824
-0.0446921	0.000109364	0.000107781
-0.0445629	0.000108328	0.000107735
-0.0444163	0.000108583	0.000107684
-0.0442563	0.000107852	0.000107628
-0.0440824	0.00010816	0.000107568
-0.0439314	0.000110051	0.000107516
-0.0438111	0.000109678	0.000107474
-0.0436648	0.000107548	0.000107424
-0.0434853	0.000107822	0.000107363
-0.0433111	0.000108421	0.000107304
-0.0431721	0.000106141	0.000107257
-0.0430695	0.000106804	0.000107223
-0.0429453	0.000109674	0.000107181
-0.0427874	0.000109623	0.000107128
-0.0426435	0.000108192	0.000107081
-0.0425067	0.000107563	0.000107036
-0.0423639	0.00010731	0.000106989
-0.0422189	0.000106953	0.000106941
-0.0420705	0.000106794	0.000106893
-0.0419198	0.000106505	0.000106844
-0.0417626	0.000106686	0.000106793
-0.0416189	0.000107754	0.000106747
-0.0414749	0.000109132	0.000106701
-0.0413068	0.000108554	0.000106648
-0.0411414	0.000107629	0.000106595
-0.0409858	0.000107577	0.000106546
-0.0408259	0.00010789	0.000106496
-0.0406766	0.000108896	0.00010645
-0.0405294	0.000109986	0.000106404
-0.0403619	0.000109416	0.000106353
-0.0401955	0.000108632	0.000106302
-0.0400219	0.000107514	0.000106249
-0.0398659	0.000104724	0.000106202
-0.0397551	0.000105505	0.000106168
-0.0396261	0.000108035	0.00010613
-0.0394658	0.000107943	0.000106082
-0.0393077	0.000107649	0.000106035
-0.0391673	0.000108655	0.000105994
-0.0390409	0.000108695	0.000105956
-0.0388984	0.00010761	0.000105915
-0.0387419	0.000107488	0.000105869
-0.0385884	0.000107599	0.000105825
-0.0384395	0.000107342	0.000105782
-0.0382795	0.000106372	0.000105736
-0.0381091	0.000106044	0.000105688
-0.037961	0.000107286	0.000105646
-0.0378283	0.000107519	0.000105609
-0.037681	0.000106707	0.000105567
-0.0375299	0.000106043	0.000105525
-0.0373655	0.000104637	0.00010548
-0.0371684	0.000105579	0.000105426
-0.0369797	0.000106924	0.000105374
-0.0368202	0.000106149	0.000105331
-0.0366812	0.000106925	0.000105294
-0.0365504	0.000107205	0.000105259
-0.0364024	0.000106254	0.000105219
-0.0362497	0.000105479	0.000105179
-0.0361122	0.00010587	0.000105143
-0.0359973	0.000104502	0.000105112
-0.0358996	0.000104538	0.000105087
-0.0357754	0.000106766	0.000105055
-0.0356209	0.000106531	0.000105015
-0.035464	0.000106445	0.000104975
-0.0353052	0.000106249	0.000104934
-0.035142	0.000106374	0.000104893
-0.0349608	0.000105265	0.000104847
-0.0347581	0.000105668	0.000104797
-0.0345763	0.000107415	0.000104752
-0.034465	0.000103723	0.000104724
-0.03439	0.000103078	0.000104706
-0.0342717	0.000105761	0.000104677
-0.0341152	0.000105538	0.000104639
-0.0339541	0.000105637	0.0001046
-0.0337983	0.000106076	0.000104563
-0.0336482	0.000106148	0.000104527
-0.0334836	0.000105235	0.000104489
-0.033315	0.000104448	0.000104449
-0.0331665	0.000105134	0.000104415
-0.0330256	0.000105363	0.000104382
-0.0328834	0.000105463	0.000104349
-0.0327472	0.000105104	0.000104318
-0.032609	0.000104689	0.000104287
-0.0324272	0.000107811	0.000104246
-0.0322191	0.00010857	0.0001042
-0.0320645	0.000104955	0.000104166
-0.0319545	0.000105082	0.000104142
-0.0318282	0.000106609	0.000104114
-0.0316713	0.000105792	0.00010408
-0.0315143	0.000104814	0.000104046
-0.0313458	0.000103297	0.00010401
-0.0311713	0.000101939	0.000103973
-0.0310286	0.000102846	0.000103943
-0.0308909	0.000103591	0.000103915
-0.0307401	0.000103356	0.000103883
-0.030572	0.000104451	0.000103849
-0.0304049	0.000105421	0.000103815
-0.0302659	0.000104325	0.000103787
-0.0301285	0.000103559	0.000103759
-0.0299812	0.000103409	0.00010373
-0.0298349	0.000103354	0.000103701
-0.0296903	0.000103153	0.000103673
-0.0295353	0.000102333	0.000103642
-0.0293748	0.00010175	0.000103611
-0.0292286	0.000102168	0.000103584
-0.0291012	0.000101237	0.000103559
-0.0289555	9.93977e-05	0.000103532
-0.0287721	9.99268e-05	0.000103498
-0.0285752	9.95508e-05	0.000103461
-0.0283793	9.90128e-05	0.000103426
-0.0282221	0.000100883	0.000103397
-0.0280973	0.000100793	0.000103375
-0.0279709	0.000100624	0.000103352
-0.0278334	0.000101252	0.000103328
-0.0276751	0.000100489	0.0001033
-0.027514	9.97651e-05	0.000103272
-0.0273555	9.93423e-05	0.000103245
-0.0271921	9.91822e-05	0.000103217
-0.0270203	9.85625e-05	0.000103189
-0.0268476	9.78667e-05	0.00010316
-0.0266869	9.79895e-05	0.000103133
-0.0265322	9.77051e-05	0.000103108
-0.0263649	9.67637e-05	0.000103081
-0.02618	9.68362e-05	0.000103052
-0.0259923	9.6737e-05	0.000103022
-0.0258072	9.6432e-05	0.000102993
-0.0256259	9.63978e-05	0.000102965
-0.0254729	9.4445e-05	0.000102942
-0.0253374	9.3843e-05	0.000102922
-0.0251753	9.48591e-05	0.000102898
-0.0249898	9.44307e-05	0.00010287
-0.0248146	9.32366e-05	0.000102845
-0.0246387	9.22576e-05	0.00010282
-0.0244427	9.23216e-05	0.000102792
-0.0242434	9.21979e-05	0.000102764
-0.0240501	9.16642e-05	0.000102738
-0.0238606	9.1426e-05	0.000102712
-0.0236846	9.03129e-05	0.000102689
-0.0235259	9.02792e-05	0.000102668
-0.0233617	9.05815e-05	0.000102647
-0.0231751	8.97394e-05	0.000102623
-0.0229893	8.86752e-05	0.000102599
-0.0228088	8.80762e-05	0.000102577
-0.0226206	8.77768e-05	0.000102554
-0.0224236	8.71329e-05	0.00010253
-0.0222185	8.6802e-05	0.000102506
-0.0220281	8.72026e-05	0.000102484
-0.0218598	8.64596e-05	0.000102465
-0.0216893	8.5773e-05	0.000102446
-0.021515	8.51441e-05	0.000102426
-0.0213445	8.48074e-05	0.000102408
-0.021177	8.4241e-05	0.00010239
-0.0210068	8.36827e-05	0.000102372
-0.0208166	8.40457e-05	0.000102352
-0.0206132	8.37858e-05	0.000102332
-0.0204159	8.3156e-05	0.000102312
-0.0202162	8.25621e-05	0.000102293
-0.0200157	8.18844e-05	0.000102274
-0.0198125	8.12384e-05	0.000102255
-0.0196121	8.03157e-05	0.000102237
-0.0194318	8.03533e-05	0.000102221
-0.0192443	8.07439e-05	0.000102204
-0.0190328	8.01287e-05	0.000102186
-0.0188268	7.92346e-05	0.000102169
-0.0186341	7.90219e-05	0.000102154
-0.0184397	7.87303e-05	0.000102139
-0.018235	7.81161e-05	0.000102123
-0.0180328	7.72531e-05	0.000102108
-0.0178326	7.66358e-05	0.000102094
-0.0176099	7.68562e-05	0.000102078
-0.0173795	7.67614e-05	0.000102063
-0.0171665	7.58931e-05	0.000102049
-0.0169627	7.55195e-05	0.000102036
-0.0167622	7.49263e-05	0.000102024
-0.0165552	7.42427e-05	0.000102011
-0.016337	7.38676e-05	0.000101999
-0.0161137	7.34015e-05	0.000101987
-0.0158749	7.3446e-05	0.000101975
-0.0156416	7.36625e-05	0.000101963
-0.0154375	7.2774e-05	0.000101954
-0.0152134	7.14585e-05	0.000101944
-0.0149516	7.12872e-05	0.000101932
-0.014705	7.16159e-05	0.000101923
-0.0144988	7.05127e-05	0.000101915
-0.0142847	6.94185e-05	0.000101908
-0.0140426	6.90829e-05	0.0001019
-0.0138055	6.89537e-05	0.000101893
-0.0135846	6.82301e-05	0.000101886
-0.0133707	6.78476e-05	0.000101881
-0.0131433	6.78376e-05	0.000101876
-0.0128986	6.73581e-05	0.000101871
-0.0126514	6.68577e-05	0.000101866
-0.0124156	6.6763e-05	0.000101863
-0.012178	6.67039e-05	0.000101859
-0.0119298	6.63725e-05	0.000101857
-0.0116948	6.55437e-05	0.000101855
-0.0114658	6.50432e-05	0.000101854
-0.0112164	6.50726e-05	0.000101853
-0.0109612	6.49529e-05	0.000101853
-0.0107239	6.42534e-05	0.000101853
-0.010484	6.3634e-05	0.000101854
-0.0102287	6.33347e-05	0.000101856
-0.00998441	6.33562e-05	0.000101859
-0.00974112	6.33519e-05	0.000101862
-0.00947329	6.27645e-05	0.000101866
-0.00921205	6.18648e-05	0.00010187
-0.00896514	6.14789e-05	0.000101876
-0.00870528	6.13671e-05	0.000101882
-0.00844254	6.12128e-05	0.000101888
-0.00818411	6.09044e-05	0.000101896
-0.00792629	6.0671e-05	0.000101904
-0.00766854	6.03828e-05	0.000101913
-0.00740748	6.00805e-05	0.000101922
-0.00714024	5.98739e-05	0.000101933
-0.00687075	5.966e-05	0.000101944
-0.00660077	5.94104e-05	0.000101956
-0.00632255	5.90382e-05	0.00010197
-0.00604603	5.85409e-05	0.000101984
-0.00577202	5.8196e-05	0.000101999
-0.00549215	5.79197e-05	0.000102015
-0.00522041	5.77978e-05	0.000102031
-0.00495368	5.75242e-05	0.000102047
-0.00468075	5.72453e-05	0.000102065
-0.0044001	5.70901e-05	0.000102084
-0.00409746	5.65406e-05	0.000102106
-0.0037877	5.60401e-05	0.000102129
-0.00351491	5.63371e-05	0.00010215
-0.00325445	5.64165e-05	0.000102171
-0.00297839	5.618e-05	0.000102194
-0.00269933	5.59679e-05	0.000102218
-0.00240793	5.55617e-05	0.000102244
-0.00209545	5.55543e-05	0.000102273
-0.00178959	5.56645e-05	0.000102302
-0.00149894	5.54608e-05	0.000102331
-0.00120981	5.53183e-05	0.00010236
-0.000922562	5.51087e-05	0.00010239
-0.000641422	5.50445e-05	0.00010242
-0.000357698	5.50317e-05	0.000102452
-7.16227e-05	5.49719e-05	0.000102484
0.000221324	5.50607e-05	0.000102518
0.000513594	5.51381e-05	0.000102553
0.000800036	5.5111e-05	0.000102588
0.00108368	5.51333e-05	0.000102624
0.00137014	5.52333e-05	0.000102661
0.00166844	5.5091e-05	0.0001027
0.0019687	5.49678e-05	0.000102741
0.00224198	5.53531e-05	0.000102778
0.00250653	5.56413e-05	0.000102816
0.00278369	5.56412e-05	0.000102855
0.00307833	5.60462e-05	0.000102898
0.00336961	5.64417e-05	0.000102942
0.00363155	5.62413e-05	0.000102982
0.0038927	5.60952e-05	0.000103022
0.00417423	5.63922e-05	0.000103067
0.00445537	5.66418e-05	0.000103112
0.00473727	5.69724e-05	0.000103158
0.00501073	5.74086e-05	0.000103204
0.00527395	5.77036e-05	0.000103249
0.00554734	5.77399e-05	0.000103296
0.00583291	5.80884e-05	0.000103346
0.00611328	5.84794e-05	0.000103396
0.0063762	5.85238e-05	0.000103444
0.00663034	5.87406e-05	0.00010349
0.00689759	5.93521e-05	0.00010354
0.00718064	5.95179e-05	0.000103594
0.00746397	5.97318e-05	0.000103648
0.00774385	5.99798e-05	0.000103703
0.00803262	6.05306e-05	0.00010376
0.00831903	6.10356e-05	0.000103818
0.00857717	6.08847e-05	0.000103871
0.0088193	6.11201e-05	0.000103921
0.0090714	6.16943e-05	0.000103974
0.00932611	6.21054e-05	0.000104028
0.00958811	6.28353e-05	0.000104084
0.00986694	6.30341e-05	0.000104145
0.0101344	6.29454e-05	0.000104204
0.0103746	6.35265e-05	0.000104257
0.0106055	6.39772e-05	0.000104309
0.0108375	6.43199e-05	0.000104362
0.0110701	6.47685e-05	0.000104416
0.0113001	6.51995e-05	0.000104469
0.0115282	6.56757e-05	0.000104523
0.0117583	6.60096e-05	0.000104578
0.012	6.68084e-05	0.000104636
0.0122546	6.71195e-05	0.000104698
0.0124973	6.71117e-05	0.000104757
0.0127208	6.76286e-05	0.000104813
0.0129426	6.82205e-05	0.000104868
0.0131919	6.79373e-05	0.000104931
0.0134623	6.83176e-05	0.000105
0.0137099	6.92797e-05	0.000105064
0.0139361	6.97248e-05	0.000105123
0.0141716	6.98111e-05	0.000105185
0.0144068	6.99024e-05	0.000105247
0.01463	7.03266e-05	0.000105307
0.0148539	7.08828e-05	0.000105368
0.0150749	7.14278e-05	0.000105428
0.015295	7.20787e-05	0.000105488
0.0155052	7.29243e-05	0.000105547
0.0156991	7.33404e-05	0.000105601
0.0159173	7.28978e-05	0.000105662
0.0161621	7.34052e-05	0.000105732
0.0163974	7.41289e-05	0.000105799
0.0166146	7.42912e-05	0.000105862
0.0168241	7.46756e-05	0.000105923
0.0170326	7.51108e-05	0.000105984
0.0172295	7.58612e-05	0.000106042
0.017417	7.63995e-05	0.000106098
0.0176163	7.64238e-05	0.000106157
0.0178261	7.69128e-05	0.000106221
0.0180419	7.70999e-05	0.000106286
0.0182774	7.82191e-05	0.000106358
0.0185019	7.95634e-05	0.000106427
0.0186931	7.96937e-05	0.000106487
0.0189001	7.92014e-05	0.000106551
0.0191235	7.93618e-05	0.000106622
0.0193338	7.99913e-05	0.000106689
0.0195407	8.06196e-05	0.000106755
0.0197476	8.11363e-05	0.000106821
0.0199467	8.14005e-05	0.000106886
0.0201391	8.18801e-05	0.000106948
0.0203363	8.27177e-05	0.000107013
0.0205477	8.28117e-05	0.000107083
0.0207509	8.25049e-05	0.00010715
0.0209278	8.33393e-05	0.000107209
0.0211024	8.42797e-05	0.000107268
0.0212878	8.45931e-05	0.000107331
0.0214746	8.50628e-05	0.000107394
0.021659	8.55517e-05	0.000107457
0.021842	8.6086e-05	0.00010752
0.0220212	8.66945e-05	0.000107582
0.0221986	8.73636e-05	0.000107643
0.0223832	8.75831e-05	0.000107708
0.0225678	8.7862e-05	0.000107773
0.022755	8.79747e-05	0.000107839
0.0229348	8.78142e-05	0.000107903
0.0230876	8.89425e-05	0.000107957
0.0232476	9.06828e-05	0.000108015
0.023439	9.05673e-05	0.000108084
0.0236234	9.00086e-05	0.00010815
0.0237784	9.1005e-05	0.000108207
0.0239336	9.22917e-05	0.000108264
0.0241239	9.15657e-05	0.000108333
0.0243251	9.13479e-05	0.000108408
0.0244979	9.26053e-05	0.000108472
0.0246543	9.3144e-05	0.00010853
0.0248158	9.33164e-05	0.000108591
0.0249861	9.41094e-05	0.000108655
0.0251549	9.48489e-05	0.000108719
0.0253212	9.56182e-05	0.000108782
0.0255069	9.51894e-05	0.000108853
0.0256972	9.49749e-05	0.000108926
0.0258762	9.54168e-05	0.000108995
0.0260523	9.57718e-05	0.000109063
0.0262207	9.64847e-05	0.000109129
0.026396	9.78646e-05	0.000109198
0.0265642	9.94193e-05	0.000109264
0.026713	9.99467e-05	0.000109323
0.0268881	9.88112e-05	0.000109392
0.0270752	9.82869e-05	0.000109467
0.0272472	9.87359e-05	0.000109535
0.0274242	9.96608e-05	0.000109607
0.0275939	0.000100866	0.000109675
0.0277448	0.000100962	0.000109736
0.0278927	0.000101218	0.000109797
0.0280379	0.000101329	0.000109856
0.0281819	0.000101491	0.000109915
0.0283217	0.000101366	0.000109973
0.0284593	0.0001014	0.000110029
0.028609	0.000102371	0.000110091
0.0287647	0.000102784	0.000110156
0.028914	0.00010279	0.000110219
0.0290625	0.00010284	0.000110281
0.0292257	0.000104068	0.00011035
0.0294007	0.000104307	0.000110424
0.0295623	0.00010353	0.000110492
0.029703	0.000104255	0.000110552
0.0298457	0.000105333	0.000110613
0.0300079	0.000104921	0.000110683
0.030174	0.000104734	0.000110755
0.0303226	0.000105743	0.000110819
0.0304647	0.000106476	0.000110881
0.0306365	0.000105084	0.000110955
0.0308253	0.000104786	0.000111038
0.0309831	0.000106619	0.000111107
0.0311075	0.000106115	0.000111162
0.0312381	0.000105292	0.00011122
0.0313964	0.000106558	0.00011129
0.0315457	0.000108225	0.000111357
0.0316872	0.000109661	0.00011142
0.0318551	0.000108937	0.000111495
0.0320197	0.000107761	0.000111569
0.0321629	0.00010831	0.000111634
0.0323082	0.000109186	0.0001117
0.0324579	0.000109589	0.000111768
0.0325988	0.000109307	0.000111833
0.0327339	0.000109493	0.000111894
0.0328755	0.000110314	0.000111959
0.033018	0.000110926	0.000112025
0.033168	0.000112392	0.000112094
0.0333305	0.000112651	0.00011217
0.0334741	0.000111221	0.000112237
0.0336002	0.00011138	0.000112296
0.0337263	0.000111576	0.000112355
0.0338462	0.000112196	0.000112411
0.0339652	0.000112883	0.000112467
0.0341081	0.000111633	0.000112535
0.0342842	0.000113199	0.000112618
0.0344629	0.000114303	0.000112703
0.0346143	0.000113049	0.000112775
0.0347506	0.000113195	0.000112841
0.0348874	0.000113421	0.000112906
0.0350375	0.000112578	0.000112979
0.0352411	0.000116699	0.000113077
0.0354563	0.000119126	0.000113182
0.0355949	0.000114346	0.00011325
0.0357282	0.000111262	0.000113315
0.0359514	0.000115997	0.000113424
0.0361693	0.00012058	0.000113532
0.0363095	0.000118142	0.000113601
0.036456	0.000115735	0.000113674
0.0365861	0.000111352	0.000113739
0.0366793	0.000110696	0.000113786
0.036823	0.000114622	0.000113858
0.0370058	0.00011483	0.000113949
0.0371528	0.000111681	0.000114024
0.0372108	0.000116027	0.000114053
0.0372432	0.000119137	0.000114069
0.037336	0.000116628	0.000114116
0.0374645	0.000117193	0.000114181
0.0376031	0.000116821	0.000114252
0.0377447	0.00011667	0.000114324
0.0378958	0.000115775	0.000114402
0.0380506	0.000115045	0.000114481
0.0381775	0.000116703	0.000114546
0.0383071	0.000119109	0.000114613
0.0384775	0.000117634	0.000114702
0.0386485	0.000115914	0.000114791
0.0387914	0.000116816	0.000114865
0.0389127	0.000115767	0.000114928
0.039025	0.000115646	0.000114987
0.0391578	0.000117555	0.000115057
0.0393071	0.000117755	0.000115136
0.0394486	0.000117203	0.00011521
0.0395765	0.000117882	0.000115278
0.0396916	0.000117419	0.000115339
0.0398052	0.000117179	0.0001154
0.0399385	0.000118916	0.000115471
0.0400918	0.00011864	0.000115553
0.0402295	0.000116699	0.000115627
0.040344	0.000117059	0.000115688
0.0404757	0.000119313	0.000115759
0.0406147	0.000120571	0.000115834
0.0407404	0.000120716	0.000115903
0.0408903	0.000118754	0.000115984
0.0410591	0.000118354	0.000116076
0.0412168	0.000118974	0.000116162
0.0413335	0.000115536	0.000116226
0.0414054	0.000116424	0.000116266
0.0415026	0.000120188	0.000116319
0.0416433	0.000119558	0.000116397
0.0417902	0.000119438	0.000116478
0.0419366	0.000119389	0.000116559
0.0420765	0.000118657	0.000116637
0.0422055	0.000118998	0.000116709
0.0423329	0.000119268	0.00011678
0.0424665	0.00011897	0.000116855
0.0426106	0.000119716	0.000116936
0.042769	0.000119093	0.000117025
0.0429261	0.000118185	0.000117113
0.0430529	0.00012002	0.000117185
0.0431624	0.000120481	0.000117247
0.0432868	0.000119563	0.000117318
0.0434191	0.000119276	0.000117394
0.0435523	0.000118974	0.00011747
0.0436648	0.00011649	0.000117534
0.0437673	0.000115354	0.000117593
0.0439107	0.000118059	0.000117675
0.0440642	0.00011946	0.000117764
0.0442	0.000119337	0.000117842
0.0443219	0.000120434	0.000117913
0.044415	0.000118728	0.000117967
0.0445198	0.000116417	0.000118028
0.0446773	0.000118958	0.00011812
0.0448353	0.000121052	0.000118212
0.0449626	0.000120366	0.000118287
0.0450863	0.000120138	0.000118359
0.0452132	0.000120208	0.000118434
0.0453506	0.000119367	0.000118515
0.0454911	0.000118667	0.000118598
0.045621	0.000118997	0.000118675
0.0457558	0.000119921	0.000118755
0.045898	0.000120034	0.00011884
0.046033	0.000119402	0.000118921
0.0461547	0.00012003	0.000118994
0.0462921	0.000122554	0.000119076
0.0464676	0.00012123	0.000119182
0.0466344	0.000118717	0.000119282
0.0467776	0.00011873	0.000119369
0.0469254	0.000119237	0.000119459
0.0470507	0.000121624	0.000119535
0.0471565	0.000122519	0.000119599
0.0472922	0.000120591	0.000119682
0.0474472	0.000120324	0.000119777
0.0475941	0.000120808	0.000119867
0.0477313	0.000120356	0.000119952
0.0478784	0.000119152	0.000120042
0.0480275	0.00011791	0.000120134
0.0481588	0.000118414	0.000120216
0.0482834	0.000118359	0.000120293
0.0484	0.000118997	0.000120366
0.0485205	0.00012021	0.000120441
0.048653	0.000120152	0.000120524
0.0487917	0.000120745	0.00012061
0.0489216	0.000122012	0.000120692
0.049034	0.00012166	0.000120763
0.0491394	0.000121995	0.000120829
0.0492468	0.000122632	0.000120897
0.049367	0.00012199	0.000120973
0.0494757	0.000119951	0.000121042
0.0495659	0.000119923	0.000121099
0.049666	0.000120954	0.000121163
0.0497855	0.000120095	0.000121239
0.0499549	0.000124531	0.000121347
0.0501593	0.000124987	0.000121478
0.0503296	0.00012169	0.000121587
0.0504796	0.000120907	0.000121684
0.0506366	0.000120699	0.000121785
0.0507604	0.000123493	0.000121865
0.0508949	0.000128438	0.000121952
0.0510744	0.000128135	0.000122069
0.0512078	0.00012257	0.000122156
0.0513109	0.000121018	0.000122223
0.0514376	0.000121515	0.000122306
0.0515962	0.000119138	0.00012241
0.0517871	0.000119637	0.000122535
0.0519465	0.00012281	0.00012264
0.0520747	0.000123356	0.000122725
0.0522107	0.000123096	0.000122815
0.0523451	0.000122616	0.000122904
0.0524743	0.000122707	0.00012299
0.0526104	0.000123601	0.000123081
0.0527716	0.000122053	0.000123188
0.0529485	0.000121895	0.000123307
0.0530993	0.000124135	0.000123408
0.0532136	0.000122811	0.000123485
0.0533271	0.000121832	0.000123561
0.0534643	0.000123251	0.000123654
0.0536033	0.000124248	0.000123748
0.0537329	0.000124404	0.000123836
0.0538672	0.000124082	0.000123927
0.0539862	0.000121962	0.000124008
0.0540744	0.000123015	0.000124068
0.0541876	0.000127263	0.000124146
0.0543432	0.000126706	0.000124252
0.0544818	0.000124059	0.000124347
0.0546134	0.000122633	0.000124438
0.0547555	0.000122063	0.000124535
0.0548959	0.00012175	0.000124632
0.0550259	0.000120234	0.000124722
0.0551219	0.00012199	0.000124789
0.0552034	0.000122598	0.000124845
0.0552574	0.000125636	0.000124883
0.0552867	0.000126603	0.000124903
0.0553704	0.000122315	0.000124961
0.0555248	0.000125075	0.000125069
0.0556851	0.000126818	0.000125181
0.0557974	0.000123372	0.000125259
0.0558841	0.000122992	0.00012532
0.0559923	0.000124966	0.000125396
0.0561257	0.000124237	0.00012549
0.0562776	0.000125452	0.000125597
0.0564163	0.000127713	0.000125695
0.0565348	0.000128115	0.000125779
0.0566545	0.00012832	0.000125863
0.0567614	0.000127034	0.000125939
0.056859	0.000126908	0.000126009
0.0569561	0.000126684	0.000126078
0.0570663	0.000125255	0.000126156
0.0571912	0.000125224	0.000126246
0.0573216	0.000124701	0.000126339
0.0574625	0.000125281	0.00012644
0.0576102	0.000125112	0.000126546
0.0577584	0.000124953	0.000126653
0.057899	0.000125536	0.000126754
0.0580427	0.00012663	0.000126858
0.0581815	0.000128011	0.000126959
0.058299	0.000127168	0.000127044
0.0584137	0.000126761	0.000127127
0.0585309	0.000126549	0.000127213
0.0586532	0.000125889	0.000127302
0.0587908	0.000126873	0.000127403
0.0589286	0.000127659	0.000127503
0.0590503	0.000126708	0.000127593
0.059159	0.000127199	0.000127673
0.0592655	0.000127549	0.000127751
0.0593913	0.000125975	0.000127844
0.0595386	0.000126575	0.000127953
0.0596894	0.000126721	0.000128064
0.0598352	0.000126304	0.000128172
0.0599474	0.000129234	0.000128256
0.0600481	0.000131549	0.000128331
0.060176	0.000130628	0.000128426
0.060283	0.000126944	0.000128506
0.0603739	0.000125615	0.000128574
0.0605013	0.000128307	0.000128669
0.0606536	0.000128077	0.000128784
0.0608129	0.000128646	0.000128903
0.0609308	0.000133376	0.000128992
0.0610007	0.00013313	0.000129045
0.0611021	0.000129545	0.000129122
0.0612241	0.000127807	0.000129214
0.0613313	0.000128004	0.000129295
0.0614563	0.000130451	0.00012939
0.0615921	0.00013137	0.000129493
0.0617154	0.000130918	0.000129587
0.0618412	0.000130293	0.000129683
0.0619628	0.000128998	0.000129776
0.0621018	0.00012628	0.000129882
0.0622593	0.000125193	0.000130003
0.0623898	0.000126892	0.000130104
0.0625124	0.000128096	0.000130198
0.0626403	0.000128558	0.000130297
0.0627669	0.000128973	0.000130394
0.0628659	0.000132137	0.000130471
0.062927	0.000131247	0.000130518
0.0630044	0.000128893	0.000130578
0.063163	0.000136454	0.000130702
0.0633885	0.00013544	0.000130877
0.0635664	0.000128123	0.000131016
0.063674	0.00012947	0.0001311
0.0637587	0.000128323	0.000131167
0.0638398	0.000127765	0.00013123
0.063957	0.000131561	0.000131322
0.0641156	0.00013043	0.000131447
0.0642546	0.000126691	0.000131557
0.0643421	0.000128765	0.000131626
0.0644296	0.000131441	0.000131695
0.0645592	0.000129312	0.000131797
0.0647216	0.000130792	0.000131926
0.0648671	0.000133796	0.000132042
0.0649509	0.000129541	0.000132108
0.0650111	0.000128593	0.000132156
0.0650896	0.000129677	0.000132219
0.0651727	0.000130099	0.000132285
0.0653202	0.00013932	0.000132403
0.0655373	0.000139174	0.000132577
0.0656648	0.000127211	0.000132679
0.0657355	0.000123976	0.000132736
0.0659288	0.000134967	0.000132892
0.0661869	0.000137599	0.0001331
0.0663894	0.000133243	0.000133265
0.0665497	0.000134341	0.000133395
0.066661	0.000129335	0.000133485
0.0667308	0.000129595	0.000133542
0.0668265	0.000133237	0.00013362
0.0669887	0.000129301	0.000133753
0.0671416	0.000123665	0.000133878
0.067169	0.00013126	0.0001339
0.0671663	0.000137699	0.000133898
0.0672707	0.000131295	0.000133983
0.0674232	0.000129907	0.000134109
0.0675456	0.000131872	0.000134209
0.0676541	0.000132555	0.000134299
0.0677404	0.000135512	0.00013437
0.0677822	0.000133219	0.000134405
0.0678393	0.000129858	0.000134452
0.0679618	0.000134127	0.000134553
0.0681191	0.000133926	0.000134683
0.0682645	0.000132107	0.000134804
0.0683755	0.000134284	0.000134896
0.068454	0.000132686	0.000134962
0.068532	0.000131476	0.000135027
0.0686586	0.000136418	0.000135132
0.068827	0.000135907	0.000135273
0.0689982	0.000135667	0.000135417
0.0691215	0.000140954	0.00013552
0.0691789	0.000138081	0.000135568
0.069275	0.000131683	0.000135649
0.069435	0.000132351	0.000135784
0.0695746	0.000135089	0.000135902
0.069704	0.000137202	0.000136011
0.0698211	0.0001404	0.00013611
0.0699074	0.000139956	0.000136183
0.0700316	0.000135318	0.000136289
0.0701951	0.000135121	0.000136428
0.070327	0.000138516	0.00013654
0.0704264	0.000138215	0.000136625
0.0705049	0.00014041	0.000136692
0.0705852	0.000143492	0.000136761
0.0706988	0.000141927	0.000136858
0.0708178	0.000140806	0.00013696
0.0709607	0.000137153	0.000137082
0.0711364	0.000137331	0.000137234
0.0712848	0.000140652	0.000137361
0.0713889	0.000138406	0.000137451
0.0714936	0.000136588	0.000137542
0.0716126	0.000136366	0.000137645
0.0716969	0.000140177	0.000137718
0.0717839	0.00014564	0.000137793
0.07193	0.000142772	0.00013792
0.0720585	0.000136883	0.000138032
0.0721423	0.000137346	0.000138105
0.0722367	0.00013943	0.000138187
0.0723525	0.000138642	0.000138288
0.0724844	0.000139977	0.000138404
0.0726126	0.000141507	0.000138516
0.0727079	0.000138579	0.000138599
0.0728094	0.000135606	0.000138689
0.0729312	0.000134763	0.000138796
0.0730281	0.000136815	0.000138881
0.0731262	0.000139596	0.000138967
0.0732613	0.000137579	0.000139087
0.0734003	0.000135678	0.00013921
0.0734956	0.000139058	0.000139294
0.0736706	0.000156795	0.000139449
0.0739662	0.00015519	0.000139712
0.074167	0.000138325	0.000139891
0.074272	0.00013719	0.000139985
0.0743825	0.000136569	0.000140084
0.074487	0.000136734	0.000140177
0.0745738	0.000134511	0.000140255
0.0745945	0.000140143	0.000140273
0.0745964	0.000144828	0.000140275
0.074658	0.000141322	0.000140331
0.0747715	0.000144874	0.000140432
0.0749135	0.000144233	0.00014056
0.0750364	0.000140785	0.000140671
0.0751228	0.000142427	0.000140749
0.0752369	0.000148736	0.000140852
0.0754113	0.000146133	0.00014101
0.0755814	0.000142385	0.000141164
0.0757087	0.000144666	0.00014128
0.0757921	0.000140844	0.000141356
0.0758369	0.000142443	0.000141396
0.0758799	0.000144202	0.000141435
0.0759986	0.000136657	0.000141544
0.0761786	0.000136303	0.000141708

## Sheet: Extended Figure_7b
V	dI/dV-40K-normalized	dI/dV-40K-Dynes model
-0.0808993	1.01661	0.97384
-0.0807791	1.00839	0.973951
-0.0806504	0.995526	0.974072
-0.0804588	1.04062	0.97425
-0.0802249	1.0443	0.974477
-0.0800364	1.00343	0.974648
-0.0798971	1.00933	0.974782
-0.0797819	0.993724	0.974897
-0.0796746	0.987478	0.975003
-0.0795484	0.997269	0.975119
-0.0794288	1.01058	0.975235
-0.0792624	1.07604	0.975401
-0.0790094	1.05758	0.975647
-0.0788333	0.963283	0.975825
-0.0787538	0.961124	0.975905
-0.0786516	0.978327	0.976004
-0.0785139	0.967339	0.976145
-0.0783446	0.98159	0.976316
-0.0781768	0.994627	0.976478
-0.0779887	1.03067	0.976671
-0.0777937	1.05611	0.976877
-0.0776516	1.03358	0.977021
-0.077484	0.997105	0.977197
-0.0773243	0.948666	0.977364
-0.0772654	0.979908	0.977416
-0.0771888	1.0389	0.9775
-0.0770881	1.07113	0.977606
-0.0770631	1.03281	0.977637
-0.07707	1.0271	0.977627
-0.0769692	1.13606	0.977732
-0.0767384	1.11083	0.977977
-0.0765562	1.03044	0.978169
-0.0763994	0.991883	0.978342
-0.0762982	0.903624	0.97845
-0.0763147	0.909792	0.978439
-0.0762654	0.971982	0.978482
-0.0760973	0.943652	0.978667
-0.0759352	0.906092	0.978842
-0.0758206	0.905892	0.978974
-0.075638	0.960106	0.979173
-0.0754427	0.999497	0.979395
-0.0752918	1.00907	0.979563
-0.0751031	0.989157	0.979777
-0.0749243	0.956995	0.97998
-0.0748213	0.983708	0.980094
-0.0747754	0.967047	0.98014
-0.0747168	0.94567	0.980208
-0.074617	0.953664	0.980323
-0.0745005	0.949181	0.980461
-0.0743735	0.952175	0.980611
-0.0742298	0.943717	0.980774
-0.0740216	0.987813	0.981019
-0.0737581	0.985875	0.981325
-0.0735569	0.931026	0.981562
-0.0733965	0.91546	0.981753
-0.0732132	0.913952	0.981981
-0.073172	1.00789	0.982029
-0.073186	1.09131	0.982005
-0.073025	1.018	0.982211
-0.0728651	0.938809	0.982393
-0.0727736	0.923908	0.982515
-0.072569	0.999027	0.982761
-0.0723374	1.0474	0.983046
-0.0722386	0.981989	0.98317
-0.0721713	0.955243	0.983257
-0.0720981	0.928584	0.983345
-0.0721187	0.96773	0.98332
-0.0720731	1.08763	0.983382
-0.0718696	1.0621	0.983634
-0.0717175	0.984772	0.983824
-0.0716218	0.966907	0.983951
-0.0715178	0.95228	0.984078
-0.0714149	0.941534	0.984219
-0.0712319	0.995242	0.984451
-0.0709746	0.98831	0.984788
-0.070745	0.956142	0.985088
-0.0706032	0.989933	0.985272
-0.0704536	1.04255	0.985471
-0.0702608	1.05388	0.985723
-0.0701502	0.989996	0.98587
-0.0701253	1.0019	0.985897
-0.0700868	1.02978	0.985951
-0.0700048	1.02007	0.986072
-0.0698876	1.04137	0.98622
-0.0697228	1.02257	0.98645
-0.0695855	0.976123	0.986627
-0.0694803	0.962533	0.986778
-0.0693163	0.995653	0.986997
-0.0691232	1.00301	0.987274
-0.0689308	1.01141	0.987538
-0.068731	1.01302	0.987818
-0.0685651	0.984511	0.988044
-0.0684933	1.0289	0.988157
-0.0684746	1.03632	0.988185
-0.068397	0.998908	0.988285
-0.0682377	1.02744	0.988513
-0.0680806	1.05365	0.988742
-0.0679921	1.02031	0.988871
-0.0678927	0.987476	0.989016
-0.067717	1.01474	0.989262
-0.0675693	1.05973	0.989481
-0.0675062	1.0341	0.989569
-0.0674515	1.02046	0.989656
-0.0673676	1.03069	0.989774
-0.0672253	0.996511	0.98998
-0.0670612	0.9751	0.990232
-0.0669391	0.986644	0.990411
-0.0668153	1.00278	0.99059
-0.0666646	0.997208	0.990831
-0.0664999	1.00242	0.991072
-0.0663481	1.016	0.9913
-0.0662131	1.01752	0.991514
-0.0660724	1.01474	0.991728
-0.0659261	1.01621	0.991943
-0.0658002	1.03254	0.992144
-0.0657251	1.00602	0.992253
-0.0656457	0.982716	0.992377
-0.0655052	1.0068	0.992596
-0.0653451	1.01298	0.992846
-0.0652068	1.00101	0.993067
-0.0650738	0.995368	0.993288
-0.0649119	1.01369	0.993543
-0.0647416	1.02292	0.993814
-0.0645998	1.00968	0.994039
-0.0644979	1.02783	0.9942
-0.0644262	1.02153	0.994314
-0.0643244	0.995469	0.994492
-0.0641544	1.02344	0.994769
-0.0639719	1.0379	0.995063
-0.063844	1.00574	0.995277
-0.063717	0.981833	0.995475
-0.0635426	0.992521	0.995774
-0.0633889	1.01604	0.996024
-0.0632725	1.01238	0.996225
-0.0631398	0.998231	0.996443
-0.0629787	1.00526	0.996713
-0.0628172	1.01079	0.996984
-0.0626692	1.00551	0.99724
-0.0625348	1.0108	0.997479
-0.0624146	1.0047	0.997685
-0.0622975	1.00206	0.997874
-0.0621785	1.00033	0.998082
-0.0620674	1.00445	0.998273
-0.0619656	1.00136	0.998446
-0.0618524	0.991246	0.998656
-0.0617047	1.00818	0.998918
-0.0615219	0.997914	0.999235
-0.061337	0.987081	0.999553
-0.0611953	1.00774	0.999802
-0.061076	1.01414	1.00002
-0.0609306	1.00124	1.00028
-0.0607684	0.999738	1.00057
-0.0606328	1.01704	1.00082
-0.0605258	1.01335	1.001
-0.0604122	1.00591	1.00122
-0.0602816	1.01133	1.00146
-0.060137	1.00608	1.00171
-0.0599799	1.01026	1.00201
-0.0598161	1.00912	1.0023
-0.0596557	1.00455	1.0026
-0.0595355	1.02919	1.00282
-0.0594676	1.01352	1.00295
-0.059365	0.978171	1.00315
-0.0592243	0.966913	1.00342
-0.0590959	0.965851	1.00364
-0.0589614	0.969303	1.0039
-0.0588451	0.984077	1.00411
-0.0587383	0.994885	1.00432
-0.0586071	0.987493	1.00456
-0.0584512	0.998712	1.00487
-0.0582858	1.00158	1.00517
-0.0581169	1.008	1.0055
-0.0579786	1.03502	1.00576
-0.057867	1.04502	1.00598
-0.0576578	0.985081	1.00638
-0.0573942	0.960183	1.0069
-0.0572128	0.992822	1.00725
-0.0570781	0.995753	1.00751
-0.0569347	0.992526	1.0078
-0.0567878	0.991309	1.00807
-0.056646	0.992728	1.00835
-0.0565035	0.994904	1.00864
-0.0563514	0.99147	1.00894
-0.0561992	0.987166	1.00923
-0.0560654	0.99593	1.00949
-0.0559349	1.00409	1.00977
-0.0557879	0.99976	1.01004
-0.0556331	1.00089	1.01036
-0.0554921	1.01132	1.01064
-0.0553656	1.01173	1.01088
-0.0552241	1.00193	1.01118
-0.0550844	0.988444	1.01146
-0.0549612	0.988552	1.0117
-0.0548159	1.0069	1.01198
-0.0546511	1.00885	1.01232
-0.0544729	1.02258	1.01268
-0.0542787	1.02277	1.01306
-0.0541158	0.996236	1.01338
-0.0539808	0.993944	1.01366
-0.0538298	1.00426	1.01396
-0.0536857	1.01759	1.01424
-0.0535538	1.02375	1.01452
-0.0533571	0.985356	1.0149
-0.053118	0.973814	1.01538
-0.0529645	1.0207	1.0157
-0.0528601	1.03929	1.0159
-0.0527329	1.03831	1.01615
-0.0526151	1.02861	1.01637
-0.0524682	1.0013	1.01667
-0.0522908	0.993633	1.01703
-0.0521402	1.00526	1.01732
-0.0520189	0.99537	1.01756
-0.0519052	0.992545	1.01778
-0.0517746	1.0028	1.01805
-0.0516291	1.00143	1.01833
-0.0514864	0.997382	1.0186
-0.051364	1.00769	1.01885
-0.0512422	1.0202	1.01908
-0.0510861	1.00724	1.01937
-0.0509238	0.996622	1.0197
-0.0507766	0.998189	1.01997
-0.0506313	0.998505	1.02025
-0.050486	0.998828	1.02052
-0.0503719	0.974118	1.02074
-0.0503161	0.991232	1.02084
-0.0502524	1.01983	1.02097
-0.0501143	0.993634	1.02123
-0.0499342	0.995955	1.02156
-0.0497787	1.01423	1.02184
-0.0496559	1.00955	1.02206
-0.0495157	0.994458	1.02231
-0.0493607	0.987942	1.0226
-0.0492189	0.991276	1.02285
-0.0490741	0.997803	1.02311
-0.0489353	1.00726	1.02334
-0.0488096	1.00814	1.02356
-0.0486769	1.00429	1.02378
-0.0485361	1.00598	1.02402
-0.0483921	1.00528	1.02427
-0.0482472	1.00503	1.0245
-0.0481048	1.00657	1.02475
-0.0479475	1.02076	1.02499
-0.0477662	1.01621	1.02528
-0.0476003	0.997867	1.02554
-0.0474563	0.99759	1.02575
-0.0472906	1.01497	1.02601
-0.0471262	1.03048	1.02624
-0.0469946	1.02172	1.02644
-0.0468576	1.01125	1.02663
-0.0467205	0.998565	1.02682
-0.0465889	0.992206	1.02699
-0.0464395	0.998588	1.02719
-0.0462963	1.00796	1.02737
-0.0461745	1.00203	1.02753
-0.0460448	0.992384	1.02769
-0.045885	1.00458	1.02787
-0.0457203	1.01149	1.02806
-0.0455804	0.999612	1.02822
-0.0454471	0.994481	1.02835
-0.0452943	1.00362	1.02852
-0.0451323	1.00514	1.02867
-0.0449673	1.00936	1.02882
-0.0448159	1.02199	1.02895
-0.0446921	1.01469	1.02906
-0.0445629	1.0055	1.02916
-0.0444163	1.00835	1.02926
-0.0442563	1.00208	1.02937
-0.0440824	1.0055	1.02948
-0.0439314	1.02358	1.02956
-0.0438111	1.0205	1.02962
-0.0436648	1.00115	1.02969
-0.0434853	1.00428	1.02975
-0.0433111	1.01041	1.02981
-0.0431721	0.989598	1.02984
-0.0430695	0.996095	1.02986
-0.0429453	1.02325	1.02987
-0.0427874	1.02329	1.02988
-0.0426435	1.01038	1.02988
-0.0425067	1.00493	1.02987
-0.0423639	1.00301	1.02985
-0.0422189	1.00011	1.02982
-0.0420705	0.999079	1.02977
-0.0419198	0.99683	1.02972
-0.0417626	0.998993	1.02964
-0.0416189	1.00944	1.02956
-0.0414749	1.02278	1.02947
-0.0413068	1.01787	1.02935
-0.0411414	1.0097	1.02921
-0.0409858	1.00967	1.02907
-0.0408259	1.01308	1.0289
-0.0406766	1.02298	1.02873
-0.0405294	1.03366	1.02855
-0.0403619	1.0288	1.02832
-0.0401955	1.02192	1.02809
-0.0400219	1.01191	1.0278
-0.0398659	0.986088	1.02755
-0.0397551	0.993756	1.02735
-0.0396261	1.01796	1.0271
-0.0394658	1.01754	1.02678
-0.0393077	1.01522	1.02644
-0.0391673	1.02511	1.02613
-0.0390409	1.02585	1.02582
-0.0388984	1.01601	1.02547
-0.0387419	1.01529	1.02506
-0.0385884	1.01676	1.02465
-0.0384395	1.01474	1.02422
-0.0382795	1.00601	1.02374
-0.0381091	1.00337	1.0232
-0.037961	1.01552	1.0227
-0.0378283	1.01809	1.02226
-0.037681	1.01079	1.02172
-0.0375299	1.0049	1.02116
-0.0373655	0.992011	1.02054
-0.0371684	1.00146	1.01973
-0.0369797	1.01471	1.01893
-0.0368202	1.00777	1.01822
-0.0366812	1.01549	1.01757
-0.0365504	1.01849	1.01696
-0.0364024	1.00984	1.01622
-0.0362497	1.00285	1.01546
-0.0361122	1.00692	1.01473
-0.0359973	0.994194	1.01414
-0.0358996	0.994775	1.01359
-0.0357754	1.01629	1.01292
-0.0356209	1.01444	1.012
-0.035464	1.01401	1.01105
-0.0353052	1.01254	1.01012
-0.035142	1.01412	1.00905
-0.0349608	1.00398	1.00787
-0.0347581	1.00831	1.00651
-0.0345763	1.02543	1.00525
-0.034465	0.990442	1.00438
-0.03439	0.984454	1.00387
-0.0342717	1.01036	1.00298
-0.0341152	1.00859	1.00183
-0.0339541	1.00991	1.0005
-0.0337983	1.01447	0.999297
-0.0336482	1.0155	0.998062
-0.0334836	1.00715	0.996626
-0.033315	0.999993	0.995239
-0.0331665	1.00689	0.993908
-0.0330256	1.00939	0.992639
-0.0328834	1.01067	0.991249
-0.0327472	1.00753	0.990019
-0.032609	1.00386	0.98867
-0.0324272	1.03419	0.986895
-0.0322191	1.04194	0.984768
-0.0320645	1.00758	0.983107
-0.0319545	1.00903	0.981944
-0.0318282	1.02397	0.980657
-0.0316713	1.01645	0.978909
-0.0315143	1.00738	0.977125
-0.0313458	0.993139	0.975306
-0.0311713	0.980438	0.973217
-0.0310286	0.989447	0.971562
-0.0308909	0.996887	0.969879
-0.0307401	0.994927	0.968045
-0.030572	1.0058	0.96593
-0.0304049	1.01547	0.963775
-0.0302659	1.00519	0.9621
-0.0301285	0.998073	0.96027
-0.0299812	0.996904	0.95828
-0.0298349	0.996655	0.95626
-0.0296903	0.994989	0.954347
-0.0295353	0.987361	0.952268
-0.0293748	0.982038	0.949875
-0.0292286	0.986338	0.947876
-0.0291012	0.977574	0.945997
-0.0289555	0.960068	0.943949
-0.0287721	0.965498	0.941128
-0.0285752	0.962203	0.938262
-0.0283793	0.957333	0.935196
-0.0282221	0.975686	0.932707
-0.0280973	0.975022	0.93082
-0.0279709	0.973603	0.928756
-0.0278334	0.97991	0.92651
-0.0276751	0.972781	0.924079
-0.027514	0.966038	0.921291
-0.0273555	0.962198	0.918805
-0.0271921	0.960906	0.915956
-0.0270203	0.955169	0.913075
-0.0268476	0.94869	0.910164
-0.0266869	0.950124	0.907396
-0.0265322	0.947598	0.904602
-0.0263649	0.938713	0.901605
-0.02618	0.939686	0.898402
-0.0259923	0.938992	0.894987
-0.0258072	0.936293	0.891721
-0.0256259	0.936214	0.888427
-0.0254729	0.917456	0.885476
-0.0253374	0.911789	0.883063
-0.0251753	0.921877	0.880074
-0.0249898	0.917958	0.876499
-0.0248146	0.906573	0.873088
-0.0246387	0.897275	0.869846
-0.0244427	0.898139	0.866008
-0.0242434	0.897177	0.862144
-0.0240501	0.892214	0.858452
-0.0238606	0.890118	0.85474
-0.0236846	0.879482	0.851206
-0.0235259	0.879332	0.84825
-0.0233617	0.88246	0.844888
-0.0231751	0.874459	0.841315
-0.0229893	0.864287	0.837531
-0.0228088	0.858635	0.833935
-0.0226206	0.855909	0.83013
-0.0224236	0.849826	0.826114
-0.0222185	0.846799	0.82209
-0.0220281	0.85089	0.818262
-0.0218598	0.843798	0.814832
-0.0216893	0.837255	0.8114
-0.021515	0.831271	0.807967
-0.0213445	0.828134	0.80433
-0.021177	0.822747	0.801099
-0.0210068	0.817438	0.797667
-0.0208166	0.821141	0.793834
-0.0206132	0.818767	0.789603
-0.0204159	0.812768	0.785782
-0.0202162	0.807115	0.781767
-0.0200157	0.800639	0.777762
-0.0198125	0.79447	0.773569
-0.0196121	0.785586	0.769589
-0.0194318	0.786076	0.766019
-0.0192443	0.790023	0.762264
-0.0190328	0.784142	0.758132
-0.0188268	0.775521	0.754216
-0.0186341	0.773557	0.750319
-0.0184397	0.770817	0.746637
-0.018235	0.764921	0.742591
-0.0180328	0.756581	0.738762
-0.0178326	0.750642	0.734957
-0.0176099	0.752916	0.730802
-0.0173795	0.752101	0.726494
-0.0171665	0.743695	0.722594
-0.0169627	0.740127	0.718726
-0.0167622	0.734401	0.715074
-0.0165552	0.727787	0.711454
-0.016337	0.724198	0.70751
-0.0161137	0.719714	0.70343
-0.0158749	0.720237	0.699222
-0.0156416	0.722442	0.695237
-0.0154375	0.713796	0.691812
-0.0152134	0.700962	0.687919
-0.0149516	0.699357	0.68358
-0.014705	0.702649	0.679633
-0.0144988	0.691877	0.676227
-0.0142847	0.681191	0.672706
-0.0140426	0.67795	0.668922
-0.0138055	0.67673	0.665352
-0.0135846	0.669668	0.661838
-0.0133707	0.665949	0.658679
-0.0131433	0.665886	0.655274
-0.0128986	0.661212	0.651782
-0.0126514	0.656329	0.648212
-0.0124156	0.655422	0.64499
-0.012178	0.654862	0.64169
-0.0119298	0.651626	0.638322
-0.0116948	0.643501	0.635155
-0.0114658	0.638595	0.63231
-0.0112164	0.638888	0.629144
-0.0109612	0.637713	0.625927
-0.0107239	0.630842	0.623027
-0.010484	0.624754	0.620194
-0.0102287	0.621804	0.617313
-0.00998441	0.622001	0.614505
-0.00974112	0.62194	0.611877
-0.00947329	0.616149	0.609001
-0.00921205	0.607289	0.606311
-0.00896514	0.60347	0.603898
-0.00870528	0.602338	0.601358
-0.00844254	0.600783	0.598804
-0.00818411	0.597713	0.596424
-0.00792629	0.595375	0.594209
-0.00766854	0.592495	0.591982
-0.00740748	0.589473	0.589832
-0.00714024	0.587386	0.587681
-0.00687075	0.585222	0.585613
-0.00660077	0.582703	0.583628
-0.00632255	0.578977	0.581657
-0.00604603	0.574021	0.57984
-0.00577202	0.570556	0.578042
-0.00549215	0.567759	0.576332
-0.00522041	0.566474	0.574766
-0.00495368	0.563701	0.573281
-0.00468075	0.560869	0.571877
-0.0044001	0.559244	0.570506
-0.00409746	0.553744	0.569133
-0.0037877	0.548718	0.567817
-0.00351491	0.551512	0.566719
-0.00325445	0.552176	0.565776
-0.00297839	0.549738	0.564875
-0.00269933	0.547535	0.564023
-0.00240793	0.543422	0.56323
-0.00209545	0.543197	0.562483
-0.00178959	0.544119	0.561838
-0.00149894	0.541976	0.561329
-0.00120981	0.540429	0.56091
-0.000922562	0.538223	0.560583
-0.000641422	0.537437	0.560348
-0.000357698	0.537148	0.560197
-7.16227e-05	0.536394	0.560132
0.000221324	0.537082	0.560155
0.000513594	0.537653	0.56027
0.000800036	0.537205	0.56047
0.00108368	0.537236	0.560751
0.00137014	0.538017	0.56113
0.00166844	0.536425	0.561617
0.0019687	0.535015	0.5622
0.00224198	0.538568	0.562807
0.00250653	0.541176	0.563493
0.00278369	0.540966	0.564258
0.00307833	0.544675	0.565199
0.00336961	0.548286	0.566203
0.00363155	0.546128	0.56718
0.0038927	0.544495	0.56823
0.00417423	0.547141	0.569444
0.00445537	0.549322	0.570793
0.00473727	0.55228	0.572182
0.00501073	0.556263	0.573604
0.00527395	0.55888	0.57505
0.00554734	0.558976	0.576691
0.00583291	0.562078	0.57842
0.00611328	0.565588	0.580237
0.0063762	0.565756	0.582072
0.00663034	0.567595	0.583845
0.00689759	0.573228	0.585839
0.00718064	0.574532	0.587994
0.00746397	0.576293	0.590239
0.00774385	0.578381	0.592574
0.00803262	0.583369	0.595086
0.00831903	0.58791	0.597696
0.00857717	0.586159	0.600118
0.0088193	0.588141	0.602423
0.0090714	0.593365	0.604895
0.00932611	0.597009	0.607543
0.00958811	0.603699	0.610269
0.00986694	0.605255	0.613292
0.0101344	0.604062	0.616181
0.0103746	0.609324	0.618917
0.0106055	0.613341	0.62172
0.0108375	0.616314	0.624469
0.0110701	0.620293	0.627278
0.0113001	0.624101	0.630149
0.0115282	0.628337	0.63308
0.0117583	0.631201	0.636072
0.012	0.638485	0.639258
0.0122546	0.641079	0.642646
0.0124973	0.64064	0.646104
0.0127208	0.645233	0.649205
0.0129426	0.650536	0.652359
0.0131919	0.647447	0.656009
0.0134623	0.650642	0.660027
0.0137099	0.659404	0.663817
0.0139361	0.663268	0.667363
0.0141716	0.663699	0.670964
0.0144068	0.664172	0.67478
0.01463	0.667823	0.67833
0.0148539	0.672718	0.681929
0.0150749	0.677504	0.685575
0.015295	0.683286	0.689268
0.0155052	0.69092	0.693007
0.0156991	0.694506	0.696272
0.0159173	0.689914	0.700094
0.0161621	0.694259	0.704313
0.0163974	0.700657	0.708581
0.0166146	0.701776	0.712356
0.0168241	0.705001	0.716166
0.0170326	0.708701	0.720011
0.0172295	0.715389	0.723705
0.017417	0.720087	0.727241
0.0176163	0.719911	0.730991
0.0178261	0.724086	0.734957
0.0180419	0.7254	0.738952
0.0182774	0.735431	0.743552
0.0185019	0.747584	0.747798
0.0186931	0.74839	0.751486
0.0189001	0.743316	0.755584
0.0191235	0.74433	0.759901
0.0193338	0.749765	0.764041
0.0195407	0.755186	0.768199
0.0197476	0.759553	0.772374
0.0199467	0.761567	0.776363
0.0201391	0.765604	0.780164
0.0203363	0.772969	0.784175
0.0205477	0.773344	0.788396
0.0207509	0.769993	0.792423
0.0209278	0.777352	0.796053
0.0211024	0.785694	0.799484
0.0212878	0.788155	0.803321
0.0214746	0.792063	0.806956
0.021659	0.796148	0.810794
0.021842	0.800652	0.814428
0.0220212	0.805847	0.81806
0.0221986	0.811601	0.821688
0.0223832	0.813154	0.82531
0.0225678	0.815253	0.829127
0.022755	0.815798	0.832735
0.0229348	0.813828	0.836334
0.0230876	0.823868	0.839524
0.0232476	0.839542	0.842706
0.023439	0.837939	0.846472
0.0236234	0.832254	0.850025
0.0237784	0.841029	0.853171
0.0239336	0.852473	0.85611
0.0241239	0.845221	0.859814
0.0243251	0.842632	0.863886
0.0244979	0.853726	0.867162
0.0246543	0.85823	0.870038
0.0248158	0.859339	0.873278
0.0249861	0.86613	0.876499
0.0251549	0.872423	0.879511
0.0253212	0.878989	0.88269
0.0255069	0.874476	0.886216
0.0256972	0.87192	0.889711
0.0258762	0.875422	0.892995
0.0260523	0.878129	0.896069
0.0262207	0.884133	0.899116
0.026396	0.896215	0.902313
0.0265642	0.909901	0.905128
0.026713	0.914237	0.907744
0.0268881	0.903276	0.910852
0.0270752	0.897871	0.914096
0.0272472	0.901406	0.916965
0.0274242	0.909259	0.919802
0.0275939	0.919679	0.922607
0.0277448	0.920038	0.925054
0.0278927	0.921871	0.927475
0.0280379	0.922379	0.92987
0.0281819	0.923355	0.93208
0.0283217	0.921741	0.934266
0.0284593	0.921571	0.936428
0.028609	0.929875	0.938718
0.0287647	0.933077	0.940979
0.028914	0.932598	0.943211
0.0290625	0.932529	0.945415
0.0292257	0.94307	0.947876
0.0294007	0.944603	0.9503
0.0295623	0.936987	0.952547
0.029703	0.943039	0.954484
0.0298457	0.952265	0.956531
0.0300079	0.947944	0.958681
0.030174	0.945638	0.960796
0.0303226	0.954195	0.962747
0.0304647	0.960277	0.96454
0.0306365	0.947087	0.966806
0.0308253	0.943696	0.969149
0.0309831	0.9596	0.970964
0.0311075	0.954596	0.972511
0.0312381	0.946696	0.974035
0.0313964	0.957481	0.975879
0.0315457	0.971878	0.977574
0.0316872	0.984213	0.979129
0.0318551	0.977054	0.98098
0.0320197	0.965865	0.982686
0.0321629	0.970221	0.984149
0.0323082	0.977494	0.985687
0.0324579	0.980507	0.987194
0.0325988	0.977417	0.988572
0.0327339	0.978542	0.989828
0.0328755	0.985303	0.991249
0.033018	0.990192	0.992547
0.033168	1.00266	0.993908
0.0333305	1.00429	0.995327
0.0334741	0.990954	0.99654
0.0336002	0.991846	0.997644
0.0337263	0.99307	0.998724
0.0338462	0.998089	0.999702
0.0339652	1.0037	1.00066
0.0341081	0.991986	1.00176
0.0342842	1.00516	1.00305
0.0344629	1.01419	1.00438
0.0346143	1.00243	1.00546
0.0347506	1.00314	1.00644
0.0348874	1.00455	1.0074
0.0350375	0.996452	1.0084
0.0352411	1.03203	1.00968
0.0354563	1.05252	1.01105
0.0355949	1.00968	1.01182
0.0357282	0.981886	1.01264
0.0359514	1.02268	1.01387
0.0361693	1.06208	1.01505
0.0363095	1.03997	1.01577
0.036456	1.01813	1.01652
0.0365861	0.979014	1.01715
0.0366793	0.972847	1.01757
0.036823	1.00671	1.01822
0.0370058	1.00773	1.01906
0.0371528	0.979455	1.01965
0.0372108	1.01731	1.0199
0.0372432	1.04442	1.02002
0.037336	1.02201	1.02043
0.0374645	1.02638	1.0209
0.0376031	1.02249	1.02143
0.0377447	1.02052	1.02194
0.0378958	1.012	1.0225
0.0380506	1.00493	1.023
0.0381775	1.01883	1.02342
0.0383071	1.03922	1.02383
0.0384775	1.02556	1.02433
0.0386485	1.00978	1.02481
0.0387914	1.01699	1.02519
0.0389127	1.00729	1.0255
0.039025	1.00573	1.0258
0.0391578	1.02171	1.0261
0.0393071	1.02275	1.02644
0.0394486	1.01729	1.02674
0.0395765	1.02259	1.02701
0.0396916	1.01803	1.02722
0.0398052	1.01542	1.02744
0.0399385	1.02983	1.02767
0.0400918	1.02671	1.02792
0.0402295	1.00928	1.02813
0.040344	1.01184	1.02829
0.0404757	1.0307	1.02848
0.0406147	1.04089	1.02865
0.0407404	1.04153	1.0288
0.0408903	1.02388	1.02897
0.0410591	1.01962	1.02914
0.0412168	1.02421	1.02928
0.0413335	0.99406	1.02937
0.0414054	1.00136	1.02942
0.0415026	1.03326	1.02949
0.0416433	1.02716	1.02957
0.0417902	1.02541	1.02966
0.0419366	1.02428	1.02972
0.0420765	1.01732	1.02978
0.0422055	1.01962	1.02982
0.0423329	1.0213	1.02984
0.0424665	1.0181	1.02987
0.0426106	1.02378	1.02988
0.042769	1.01768	1.02988
0.0429261	1.00915	1.02988
0.0430529	1.02419	1.02986
0.0431624	1.02758	1.02984
0.0432868	1.01913	1.02981
0.0434191	1.01603	1.02978
0.0435523	1.01281	1.02973
0.0436648	0.991114	1.02969
0.0437673	0.980962	1.02964
0.0439107	1.00326	1.02957
0.0440642	1.01441	1.02949
0.0442	1.01268	1.02941
0.0443219	1.02138	1.02933
0.044415	1.00645	1.02927
0.0445198	0.986353	1.02919
0.0446773	1.0071	1.02906
0.0448353	1.02402	1.02893
0.0449626	1.01758	1.02883
0.0450863	1.01503	1.02871
0.0452132	1.01497	1.0286
0.0453506	1.00719	1.02846
0.0454911	1.00058	1.02831
0.045621	1.00271	1.02817
0.0457558	1.00981	1.02802
0.045898	1.01004	1.02786
0.046033	1.00404	1.0277
0.0461547	1.00871	1.02756
0.0462921	1.02921	1.02738
0.0464676	1.01718	1.02715
0.0466344	0.995264	1.02694
0.0467776	0.994643	1.02674
0.0469254	0.998143	1.02653
0.0470507	1.01748	1.02636
0.0471565	1.02441	1.0262
0.0472922	1.00759	1.02601
0.0474472	1.00456	1.02577
0.0475941	1.00785	1.02555
0.0477313	1.00337	1.02534
0.0478784	0.992582	1.0251
0.0480275	0.981484	1.02486
0.0481588	0.985011	1.02465
0.0482834	0.98392	1.02445
0.0484	0.988632	1.02426
0.0485205	0.998082	1.02406
0.048653	0.996915	1.02384
0.0487917	1.00112	1.0236
0.0489216	1.01093	1.02337
0.049034	1.00743	1.02318
0.0491394	1.00965	1.02299
0.0492468	1.01435	1.02279
0.049367	1.00841	1.02258
0.0494757	0.990993	1.02238
0.0495659	0.990294	1.02222
0.049666	0.998279	1.02204
0.0497855	0.990564	1.02182
0.0499549	1.02624	1.02153
0.0501593	1.02889	1.02114
0.0503296	1.00085	1.02082
0.0504796	0.993617	1.02054
0.0506366	0.991081	1.02023
0.0507604	1.01336	1.02001
0.0508949	1.05319	1.01976
0.0510744	1.0497	1.01941
0.0512078	1.00339	1.01914
0.0513109	0.990139	1.01895
0.0514376	0.993537	1.0187
0.0515962	0.973271	1.01838
0.0517871	0.976345	1.01801
0.0519465	1.00139	1.0177
0.0520747	1.00514	1.01746
0.0522107	1.00229	1.01719
0.0523451	0.997652	1.01691
0.0524743	0.997699	1.01667
0.0526104	1.00422	1.01639
0.0527716	0.99078	1.01607
0.0529485	0.988552	1.01572
0.0530993	1.00589	1.01542
0.0532136	0.994539	1.0152
0.0533271	0.986003	1.01496
0.0534643	0.996737	1.0147
0.0536033	1.00404	1.01442
0.0537329	1.00458	1.01416
0.0538672	1.00125	1.01388
0.0539862	0.983497	1.01364
0.0540744	0.991512	1.01348
0.0541876	1.02511	1.01324
0.0543432	1.01975	1.01294
0.0544818	0.997683	1.01266
0.0546134	0.985495	1.0124
0.0547555	0.980143	1.0121
0.0548959	0.976874	1.01182
0.0550259	0.964015	1.01156
0.0551219	0.977569	1.01138
0.0552034	0.981998	1.01122
0.0552574	1.00603	1.0111
0.0552867	1.01361	1.01104
0.0553704	0.978822	1.01088
0.0555248	1.00005	1.01058
0.0556851	1.01308	1.01024
0.0557974	0.984934	1.01002
0.0558841	0.981423	1.00987
0.0559923	0.996572	1.00965
0.0561257	0.990016	1.00937
0.0562776	0.99885	1.00908
0.0564163	1.01606	1.0088
0.0565348	1.01857	1.00858
0.0566545	1.01952	1.00835
0.0567614	1.00869	1.00813
0.056859	1.00714	1.00794
0.0569561	1.00481	1.00774
0.0570663	0.992852	1.00753
0.0571912	0.991908	1.00729
0.0573216	0.987033	1.00704
0.0574625	0.990832	1.00677
0.0576102	0.988664	1.00648
0.0577584	0.986583	1.00619
0.057899	0.990388	1.00592
0.0580427	0.998198	1.00565
0.0581815	1.00829	1.00538
0.058299	1.00097	1.00515
0.0584137	0.997114	1.00494
0.0585309	0.994786	1.00472
0.0586532	0.988901	1.00449
0.0587908	0.995841	1.00422
0.0589286	1.00122	1.00396
0.0590503	0.993064	1.00373
0.059159	0.996286	1.00353
0.0592655	0.998417	1.00332
0.0593913	0.985383	1.0031
0.0595386	0.989236	1.00282
0.0596894	0.989511	1.00254
0.0598352	0.98542	1.00226
0.0599474	1.00763	1.00206
0.0600481	1.02508	1.00188
0.060176	1.01714	1.00164
0.060283	0.987848	1.00146
0.0603739	0.976983	1.00129
0.0605013	0.997188	1.00106
0.0606536	0.994512	1.00079
0.0608129	0.998	1.0005
0.0609308	1.03398	1.00028
0.0610007	1.03165	1.00016
0.0611021	1.00328	0.99998
0.0612241	0.989114	0.999766
0.0613313	0.990012	0.999571
0.0614563	1.0082	0.999341
0.0615921	1.0145	0.999112
0.0617154	1.01027	0.998883
0.0618412	1.00471	0.998673
0.0619628	0.994004	0.998464
0.0621018	0.972266	0.99822
0.0622593	0.962995	0.997943
0.0623898	0.975315	0.997719
0.0625124	0.983858	0.997513
0.0626403	0.986659	0.997291
0.0627669	0.989102	0.997069
0.0628659	1.01277	0.996899
0.062927	1.00558	0.996797
0.0630044	0.987095	0.996679
0.063163	1.04401	0.996409
0.0633885	1.03487	0.996024
0.0635664	0.977915	0.995724
0.063674	0.987562	0.995558
0.0637587	0.978321	0.995409
0.0638398	0.973598	0.995277
0.063957	1.00182	0.99508
0.0641156	0.992266	0.994818
0.0642546	0.963014	0.994606
0.0643421	0.978266	0.994459
0.0644296	0.998072	0.994314
0.0645592	0.981146	0.994104
0.0647216	0.991406	0.993847
0.0648671	1.01329	0.993607
0.0649509	0.980569	0.993479
0.0650111	0.973035	0.993384
0.0650896	0.980774	0.993257
0.0651727	0.983475	0.99313
0.0653202	1.05224	0.992894
0.0655373	1.04976	0.992549
0.0656648	0.958784	0.992362
0.0657355	0.934002	0.992237
0.0659288	1.01561	0.991943
0.0661869	1.0338	0.991544
0.0663894	0.999836	0.991239
0.0665497	1.0071	0.990997
0.066661	0.968912	0.990831
0.0667308	0.97044	0.990725
0.0668265	0.997135	0.990575
0.0669887	0.966716	0.990336
0.0671416	0.923716	0.990114
0.067169	0.980281	0.990069
0.0671663	1.02839	0.990069
0.0672707	0.979932	0.989921
0.0674232	0.968669	0.9897
0.0675456	0.982586	0.98951
0.0676541	0.987012	0.989364
0.0677404	1.0085	0.989233
0.0677822	0.991179	0.989175
0.0678393	0.965836	0.989088
0.0679618	0.996836	0.988915
0.0681191	0.994379	0.988684
0.0682645	0.97999	0.988484
0.0683755	0.995463	0.988313
0.068454	0.983141	0.988214
0.068532	0.973702	0.9881
0.0686586	1.00951	0.987917
0.068827	1.00469	0.987678
0.0689982	1.00185	0.987441
0.0691215	1.0401	0.987274
0.0691789	1.01853	0.987191
0.069275	0.970762	0.987053
0.069435	0.974716	0.986846
0.0695746	0.994019	0.986655
0.069704	1.00876	0.986477
0.0698211	1.03152	0.986315
0.0699074	1.02771	0.986193
0.0700316	0.992875	0.986031
0.0701951	0.990419	0.985803
0.070327	1.01447	0.98563
0.0704264	1.01164	0.985497
0.0705049	1.0272	0.985404
0.0705852	1.04922	0.985285
0.0706988	1.03704	0.985141
0.0708178	1.02808	0.984983
0.0709607	1.00051	0.984801
0.0711364	1.00071	0.984567
0.0712848	1.02396	0.984386
0.0713889	1.00695	0.984245
0.0714936	0.993067	0.984117
0.0716126	0.990712	0.983964
0.0716969	1.01786	0.983849
0.0717839	1.05695	0.983748
0.07193	1.03518	0.983558
0.0720585	0.991673	0.983395
0.0721423	0.994503	0.983295
0.0722367	1.00899	0.98317
0.0723525	1.00256	0.983033
0.0724844	1.01137	0.982872
0.0726126	1.02159	0.982712
0.0727079	0.999855	0.982589
0.0728094	0.977771	0.982467
0.0729312	0.970949	0.98232
0.0730281	0.985123	0.982199
0.0731262	1.00452	0.982078
0.0732613	0.989159	0.981921
0.0734003	0.974631	0.981753
0.0734956	0.998307	0.981634
0.0736706	1.12439	0.981431
0.0739662	1.11078	0.981077
0.074167	0.988807	0.980843
0.074272	0.980034	0.980727
0.0743825	0.974909	0.9806
0.074487	0.97544	0.980472
0.0745738	0.959044	0.98038
0.0745945	0.999069	0.980357
0.0745964	1.03246	0.980346
0.074658	1.00707	0.980277
0.0747715	1.03163	0.980151
0.0749135	1.02613	0.979992
0.0750364	1.00081	0.979844
0.0751228	1.01192	0.979754
0.0752369	1.05597	0.979619
0.0754113	1.03633	0.979429
0.0755814	1.00865	0.979239
0.0757087	1.02397	0.979095
0.0757921	0.996385	0.979007
0.0758369	1.0074	0.978952
0.0758799	1.01956	0.978908
0.0759986	0.965474	0.978776
0.0761786	0.961858	0.97858
